# Supplementary material for: Recovery and analysis of ancient beetle DNA from subfossil packrat middens using high-throughput sequencing
Source: Sci Rep. 2021 Jun 16;11:12635. doi: 10.1038/s41598-021-91896-8 (PMC8209150; doi:10.1038/s41598-021-91896-8)
Supplement: Supplementary file 1 — Supplementary Information 1. [file 41598_2021_91896_MOESM1_ESM.xlsx]

## Sheet: Sheet1
ID	specimen code	Midden designation	Collecting event	attribution (age)	preservation	type of sequencing	# of total raw reads	# of mt reads recovered	Total base pairs (bp) present in matrix out of 13926 bp	% missing data in matrix	% total sequence coverage	Mitochondrial 12S (772 bp)	Mitochondrial 16S (1052 bp)	Nuclear 28S (996 bp)	Mitochondrial atp6 (669 bp)	Mitochondrial atp8 (156 bp)	Mitochondrial cob (1137 bp)	Mitochondrial COI (1545 bp)	Mitochondrial COII (687 bp)	Mitochondrial COIII (783 bp)	Mitochondrial NAD1 (948 bp)	Mitochondrial NAD2 (1008 bp)	Mitochondrial NAD3 (354 bp)	Mitochondrial NAD4 (1347 bp)	Mitochondrial NAD4l (285 bp)	Mitochondrial NAD5 (1698 bp)	Mitochondrial NAD6 (489 bp)
Machla sappho	TB17123	n/a	South Africa: Eastern Cape Dalham cottages, ~11km N Graaf-Reinet off N9, 04.I.2017	modern	ethanol	Illumina MiSeq- shotgun	22669746	45299	13806	0.86	99.14	770	1048	954	663	156	1137	1545	687	783	948	1008	351	1331	255	1681	489
Machla setosa	TB17124	n/a	South Africa: Eastern Cape Dalham cottages, ~11km N Graaf-Reinet off N9, 04.I.2017	modern	ethanol	Illumina MiSeq- shotgun	26199260	34895	13822	0.75	99.25	768	1050	954	663	156	1137	1545	687	783	948	1008	351	1347	255	1681	489
Pelecyphorus contortus	TB21116A	n/a	USA: TX: Kenedy Co, Rest Area off Hwy 77 9.5km S Sarita,el.12m 27.135474,-97.792881 on sand, 02.Sept.2011	modern	ethanol	Illumina MiSeq- shotgun	23963934	4164	13868	0.42	99.58	764	1048	995	663	156	1137	1542	687	783	948	1008	351	1347	255	1695	489
Pelecyphorus foveolatus	TB21115E	n/a	MEXICO: Oaxaca 3km S of Santiago Chazumba on Hwy125 18.164 -97.681, 1724m 18.Aug.2015, ADSmith	modern	ethanol	Illumina MiSeq- shotgun	25940402	44421	13812	0.82	99.18	768	1048	995	663	156	1137	1542	643	783	948	1008	351	1331	255	1695	489
Stenomorpha consobrina	TB15559C	n/a	USA: Nevada: Pershing Co. E. side Humbolt Range Star Creek Cyn	modern	ethanol	Illumina MiSeq- shotgun	33990150	187230	13810	0.83	99.17	769	1048	992	663	156	1137	1542	643	783	948	1008	351	1331	255	1695	489
Stenomorpha obovata	TB15563	n/a	USA: AZ: Coconino Co. roadside Hwy 89A, 25mi SW Page, afternoon, 4677' N36.6924, W111.81569 04.X.2010	modern	ethanol	Illumina MiSeq- shotgun	24569774	217874	13853	0.52	99.48	768	1048	992	663	156	1137	1542	687	783	948	1008	351	1331	255	1695	489
Philolithus aegrotus	TB15569	n/a	MEXICO: Baja Cal. Sur 13km SW Comondú el. 123m, N25°57.790’ W111°55.69’, BCS#17 23.VII.2009	modern	ethanol	Illumina MiSeq- shotgun	26680552	20679	13851	0.54	99.46	766	1048	996	663	156	1137	1545	687	783	948	1008	345	1347	255	1678	489
Philolithus actuosus - Palm Springs	TB20597-PS	n/a	983.2 IX-29-1966 Palm Springs Depot 0.2 mi.S.freeway Riv. Co., Cal.1300', K.W.Brown	museum (~54 ybp)	pinned/dry	Illumina MiSeq- shotgun	10480778	37822	12962	6.92	93.08	765	945	996	663	156	892	1545	633	783	948	605	348	1347	255	1695	386
Philolithus actuosus - Joshua Tree	TB20958-JT	n/a	Joshua Tree N.M., Riv. Co. Cal. Eureka Pk. Rd., 2.5 mi. E. of jct. L.Cov.Flat Rd. el. 5400', VIII-3-1966, K.W.Brown, at night	museum (~54 ybp)	pinned/dry	Illumina MiSeq- shotgun	10367900	5384	13877	0.35	99.65	766	1048	996	663	156	1137	1545	687	783	948	1008	354	1347	255	1695	489
JR53, de novo mt genome (TB20958-JT)	JR53	Jumbo Rocks 53, Holmgren et al. 2010	USA: CA: Riverside Co.33.99117, -116.06755	midden (~1,615 ybp)	dry	Illumina NextSeq- shotgun	2252684	7860	12883	7.5	92.5	766	1048	N/A	669	156	1137	1543	687	783	948	1008	351	1335	285	1678	489
JR53, ref P. actuosus (TB20958-JT)	JR53	Jumbo Rocks 53, Holmgren et al. 2010	USA: CA: Riverside Co.33.99117, -116.06755	midden (~1,615 ybp)	dry	Illumina NextSeq- shotgun	2252684	6777	13788	0.99	99.01	767	1048	968	669	156	1124	1543	687	769	948	1008	347	1321	267	1678	488
JR53, ref P. aegrotus (TB15569)	JR53	Jumbo Rocks 53, Holmgren et al. 2010	USA: CA: Riverside Co.33.99117, -116.06755	midden (~1,615 ybp)	dry	Illumina NextSeq- shotgun	2252684	2159	7041	49.44	50.56	766	657	992	319	0	256	586	273	410	494	235	136	661	256	763	237
JR53, ref S. consobrina (TB15559C)	JR53	Jumbo Rocks 53, Holmgren et al. 2010	USA: CA: Riverside Co.33.99117, -116.06755	midden (~1,615 ybp)	dry	Illumina NextSeq- shotgun	2252684	551	2339	83.2	16.8	457	529	944	0	0	0	253	66	0	0	0	0	0	0	90	0
JR53, ref P. contortus (TB21116A)	JR53	Jumbo Rocks 53, Holmgren et al. 2010	USA: CA: Riverside Co.33.99117, -116.06755	midden (~1,615 ybp)	dry	Illumina NextSeq- shotgun	2252684	611	2310	83.41	16.59	495	537	967	0	0	0	139	60	0	0	0	0	0	0	112	0
JR53, ref M. setosa (TB17124)	JR53	Jumbo Rocks 53, Holmgren et al. 2010	USA: CA: Riverside Co.33.99117, -116.06755	midden (~1,615 ybp)	dry	Illumina NextSeq- shotgun	2252684	262	1572	88.71	11.29	324	312	936	0	0	0	0	0	0	0	0	0	0	0	0	0
JT2 (74), de novo mt genome (TB20958-JT)	JT2 (74)	Jumbo Rocks North 74, Holmgren et al. 2010	USA: CA: Riverside Co. 33.99450, -116.07028	midden (~2,035 ybp)	dry	Illumina NextSeq- shotgun	2262666	14289	12866	7.6	92.4	750	1048	N/A	669	156	1137	1543	687	783	948	1008	351	1335	285	1678	489
JT2 (74), ref P. actuosus (TB20958-JT)	JT2 (74)	Jumbo Rocks North 74, Holmgren et al. 2010	USA: CA: Riverside Co. 33.99450, -116.07028	midden (~2,035 ybp)	dry	Illumina NextSeq- shotgun	2262666	12073	13813	0.81	99.19	766	1048	951	669	156	1137	1543	687	783	948	1008	343	1324	285	1678	487
JT2 (74), ref P. aegrotus (TB15569)	JT2 (74)	Jumbo Rocks North 74, Holmgren et al. 2010	USA: CA: Riverside Co. 33.99450, -116.07028	midden (~2,035 ybp)	dry	Illumina NextSeq- shotgun	2262666	3511	7770	44.21	55.79	766	972	988	328	71	310	644	295	444	535	192	169	742	231	831	252
JT2 (74), ref S. consobrina (TB15559C)	JT2 (74)	Jumbo Rocks North 74, Holmgren et al. 2010	USA: CA: Riverside Co. 33.99450, -116.07028	midden (~2,035 ybp)	dry	Illumina NextSeq- shotgun	2262666	887	2436	82.51	17.49	433	464	961	0	0	87	275	80	0	0	0	0	0	0	136	0
JT2 (74), ref P. contortus (TB21116A)	JT2 (74)	Jumbo Rocks North 74, Holmgren et al. 2010	USA: CA: Riverside Co. 33.99450, -116.07028	midden (~2,035 ybp)	dry	Illumina NextSeq- shotgun	2262666	965	2283	83.61	16.39	501	350	961	0	0	0	148	51	0	134	0	0	0	0	138	0
JT2 (74), ref M. setosa (TB17124)	JT2 (74)	Jumbo Rocks North 74, Holmgren et al. 2010	USA: CA: Riverside Co. 33.99450, -116.07028	midden (~2,035 ybp)	dry	Illumina NextSeq- shotgun	2262666	551	1377	90.11	9.89	302	0	943	0	0	0	54	0	0	0	0	0	78	0	0	0
JT8 (80B), ref P. actuosus (TB20958-JT)	JT8 (80B)	Hidden Valley 80B, Holmgren et al. 2010	USA: CA: Riverside Co.34.01519, -116.16275	midden (~8,480 ybp)	dry	Illumina NextSeq- shotgun	2386019	601	10112	27.39	72.61	747	892	704	575	141	644	1107	605	557	596	683	261	799	158	1265	378
JT8 (80B), ref P. aegrotus (TB15569)	JT8 (80B)	Hidden Valley 80B, Holmgren et al. 2010	USA: CA: Riverside Co.34.01519, -116.16275	midden (~8,480 ybp)	dry	Illumina NextSeq- shotgun	2386019	177	2859	79.47	20.53	623	540	760	93	0	0	291	85	134	0	0	0	232	101	0	0
JT8 (80B), ref S. consobrina (TB15559C)	JT8 (80B)	Hidden Valley 80B, Holmgren et al. 2010	USA: CA: Riverside Co.34.01519, -116.16275	midden (~8,480 ybp)	dry	Illumina NextSeq- shotgun	2386019	39	801	94.25	5.75	70	0	731	0	0	0	0	0	0	0	0	0	0	0	0	0
JT8 (80B), ref P. contortus (TB21116A)	JT8 (80B)	Hidden Valley 80B, Holmgren et al. 2010	USA: CA: Riverside Co.34.01519, -116.16275	midden (~8,480 ybp)	dry	Illumina NextSeq- shotgun	2386019	44	912	93.45	6.55	70	0	750	0	0	0	0	0	0	0	0	0	0	0	92	0
JT8 (80B), ref M. setosa (TB17124)	JT8 (80B)	Hidden Valley 80B, Holmgren et al. 2010	USA: CA: Riverside Co.34.01519, -116.16275	midden (~8,480 ybp)	dry	Illumina NextSeq- shotgun	2386019	12	843	93.95	6.05	0	198	645	0	0	0	0	0	0	0	0	0	0	0	0	0
IC44 (60B), ref P. actuosus (TB20958-JT)	IC44 (60B)	Indian Cove 60B, Holmgren et al. 2010	USA: CA: San Bernadino Co. 34.09637, -116.15250	midden (34,355 ybp)	dry	Illumina NextSeq- shotgun	2471490	45	1791	87.14	12.86	132	129	204	130	0	121	158	34	0	78	169	36	179	59	289	73
IC44 (60B), ref P. aegrotus (TB15569)	IC44 (60B)	Indian Cove 60B, Holmgren et al. 2010	USA: CA: San Bernadino Co. 34.09637, -116.15250	midden (34,355 ybp)	dry	Illumina NextSeq- shotgun	2471490	12	433	96.89	3.11	79	0	122	39	0	0	44	0	0	78	0	0	39	32	0	0
IC44 (60B), ref S. consobrina (TB15559C)	IC44 (60B)	Indian Cove 60B, Holmgren et al. 2010	USA: CA: San Bernadino Co. 34.09637, -116.15250	midden (34,355 ybp)	dry	Illumina NextSeq- shotgun	2471490	2	81	99.42	0.58	0	0	81	0	0	0	0	0	0	0	0	0	0	0	0	0
IC44 (60B), ref P. contortus (TB21116A)	IC44 (60B)	Indian Cove 60B, Holmgren et al. 2010	USA: CA: San Bernadino Co. 34.09637, -116.15250	midden (34,355 ybp)	dry	Illumina NextSeq- shotgun	2471490	2	116	99.17	0.83	35	0	81	0	0	0	0	0	0	0	0	0	0	0	0	0
IC44 (60B), ref M. setosa (TB17124)	IC44 (60B)	Indian Cove 60B, Holmgren et al. 2010	USA: CA: San Bernadino Co. 34.09637, -116.15250	midden (34,355 ybp)	dry	Illumina NextSeq- shotgun	2471490	0	81	99.42	0.58	0	0	81	0	0	0	0	0	0	0	0	0	0	0	0	0
Philolithus carinatus	TB13392	n/a	USA: AZ: Coconino Co. roadside Hwy 89A, 25mi SW Page, afternoon, 4677' N36.6924, W111.81569 04.X.2010	modern	ethanol	Sanger	n/a	n/a	2509	81.98	18.02	349	0	0	0	0	0	1473	687	0	0	0	0	0	0	0	0
Philolithus morbillosus	TB15436	n/a	USA: AZ: Cochise Co., Rest Area off I-10W mm 321, 32°03’41.5”N 110°04’40.7”W, el 4920ft, 03.X.2005	modern	ethanol	Sanger	n/a	n/a	2836	79.64	20.36	349	0	984	0	0	0	816	687	0	0	0	0	0	0	0	0
Philolithus densicollis	TB15236	n/a	USA: WA: Benton Co. Badger Cyn. nr Kennewick N46º11'51" W119º21'59" 11X.2008	modern	ethanol	Sanger	n/a	n/a	3453	75.2	24.8	298	0	995	0	0	0	1473	687	0	0	0	0	0	0	0	0
Philolithus aegrotus	TB15235	n/a	MEXICO: Baja Cal. Sur, 52km W of La Paz, el. 265m, N24°09.164’ W110°49.91’, BCS#27, 25.VII.2009	modern	ethanol	Sanger	n/a	n/a	3503	74.85	25.15	349	0	994	0	0	0	1473	687	0	0	0	0	0	0	0	0
Philolithus elatus	TB13141	n/a	USA: Arizona: Yavapai Co. Walnut Creek Center for Education and Research 34.9224N, 112.8447W 05-07.September.2014 Walking at night	modern	ethanol	Sanger	n/a	n/a	3504	74.84	25.16	349	0	995	0	0	0	1473	687	0	0	0	0	0	0	0	0
Philolithus elatus	TB15442	n/a	USA: NM: Doña Ana Co., Jornada rd. 3mi N Hwy 70, N32°25’19” W106°43’36”, on Pogonomyrmex nest, 03.X.2005	modern	ethanol	Sanger	n/a	n/a	3496	74.9	25.1	349	0	987	0	0	0	1473	687	0	0	0	0	0	0	0	0
Philolithus aegra	TB15221	n/a	USA: TX: Presidio County, Big Bend Ranch SP, Cinco Tinajas, morning, el. 4200ft, 29°28'27"N 103°58'35.9"W, 25.V.2005,	modern	ethanol	Sanger	n/a	n/a	3504	74.84	25.16	349	0	995	0	0	0	1473	687	0	0	0	0	0	0	0	0
Philolithus sordidus	TB15443	n/a	USA: TX: El Paso Co., 2mi W Fabens, roadside I-10E, 22.VIII.2005	modern	ethanol	Sanger	n/a	n/a	2679	80.76	19.24	349	0	986	0	0	0	657	687	0	0	0	0	0	0	0	0
Extraction blanks (pooled)	n/a	n/a	n/a	n/a	n/a	Illumina NextSeq- shotgun	473099	1	0	100	0	0	0	0	0	0	0	0	0	0	0	0	0	0	0	0	0
Library blank	n/a	n/a	n/a	n/a	n/a	Illumina NextSeq- shotgun	292658	0	0	100	0	0	0	0	0	0	0	0	0	0	0	0	0	0	0	0	0
Ancient samples mapped to multiple references or assembled de novo are grouped by color.
Red cells indicate loci without sequences in specific taxa
