# Supplementary material for: Recovery and analysis of ancient beetle DNA from subfossil packrat middens using high-throughput sequencing
Source: Sci Rep. 2021 Jun 16;11:12635. doi: 10.1038/s41598-021-91896-8 (PMC8209150; doi:10.1038/s41598-021-91896-8)
Supplement: Supplementary file 3 — Supplementary Information 3. [file 41598_2021_91896_MOESM3_ESM.nex]

#NEXUS
[written Tue Sep 29 14:11:45 EDT 2020 by Mesquite  version 3.61 (build 927) at 1158SMTH202LTAS/10.163.20.80]

BEGIN TAXA;
	TITLE Taxa2;
	DIMENSIONS NTAX=34;
	TAXLABELS
		Stobo Stcon 'Phact_PS' 'Phact_JT' Pesex Pecon Maset Masap 'JT8_to_Stcon' 'JT8_to_Phact_JT' 'JT8_to_Pecon' 'JT2_to_Stcon' 'JT2_to_Phaeg' 'JT2_to_Phact_JT' 'JT2_to_Pecon' 'JT2_to_Maset' 'JR53_to_Stcon' 'JR53_to_Phaeg' 'JR53_to_Phact_JT' 'JR53_to_Pecon' 'JR53_to_Maset' 'JT8_to_Phaeg' Phaeg 'IC44_to_Phact_JT' 'IC44_to_Phaeg' 'IC44_to_Pecon' Philolithus_carinatus_TB13392 Philolithus_morbilosus_TB15436 Philolithus_densicollis_TB15236 Philolithus_aegrotus_TB15235 Philolithus_elatus_TB13141 Philolithus_elatus_TB15442 Philolithus_aegra_TB15221 Philolithus_sordidus_TB15443 
	;

END;


BEGIN CHARACTERS;
	TITLE  12s;
	LINK TAXA = Taxa2;
	DIMENSIONS  NCHAR=772;
	FORMAT DATATYPE = DNA GAP = - MISSING = ?;
	MATRIX
	Stobo                            GGAAAGTTTTATTATAGCTTTGTAGATGGCTATTTAATTTTTTCACATGTGAATTTTAGT?GTAAGTTTTACTTAGATAGTT?AATTTATTTTT?GCAGTGTATAGTTTTAAGAATTAATTAAGTTTAGACTTAGGAATTTATTTTAATGTAAACAAAATTTGTGCCAGCAGTAGCGGTTATACAGATTACATTAGTTATTTTTTAATAGTTTAATTAGGC?GTTTAATTTGGAATTTAAATTTGAGTTTTTTAGGTGAAATTTTAAACTTTATTTATATTTTCTTTATGTTGCTGAGGTTATGAGATTTCTTTTTAAGACTAGGATTAGATACCCTATTATTGGAATGGTGAATTTCAAAATTATAATTATTAATAGTTATGGTCTTTAAAATTAAAGATTTTGGCGGTGTTTTAGTCTTTTCAGAGGAACCTGTTTATTAATCGATAATCCACGATTAATCATACTTTAATTATTAATTTATATATCGTTGTATTATAAACATTTTATTAGAATTTTAATGTTTGAGAGTTATTATTATGAATTAATTCAGATCAAGGTGTAGTTTATATTGAAGTTTAAATGGGTTACATTATATTTATATGTGGTTTTGTTAATTTAAAATTATCGAATAAATTGGATTTGAGAGTAATTTTTATATTTATATAGAATGATTTAGCTCTAAAACATGCACATATCGCCCGTCGCTTTCATAATAAAATGAAATAAGTCGTAACAAAGTAGGCTTATTGGAAAATGAGCCTGGAATGAT
	Stcon                            CAAAAGTTTTATTATAGCTTTGTAATTAGCTATTTAATTTTTACACATGTGAATTTTAGT?ACTAATTTTATTTAAATAGT?AAATTTATTATATGCAGTGTATAATTTTAAGAATTAATTTAATTTAGACTTAGAAATTTATTTAAATGTGAACAAAATTTGTGCCAGCAGTAGCGGTTATACAGATTACATTAGTTAATTTATAATAGTTTAATTAGAC?GTATAATTTTGAATTTGAATTTAAATTTTTTAGGTGAAATTTTAAATTTGATTTAAATTTTCTTTTTTTTGTTGAAGTTAAGAAATTTCTTTTTTAAACTAGGATTAGATACCCTATTATTAGAAGAGTTAATTTTTAAACTATAATTATTAGTAGTTAAGATCTTTAAAGTTAAATATTTTGGCGGTGTTTTAGTCTTTTCAGAGGAACCTGTTTATTGATCGATAATCCACGATTAATTATACTTTAATTATTAATTTATATATCGTTGTATTATAAATATTTTATTAGGATTTAAATGTTTGAGATTTATAATTATGTATTAATTCAGATCAAGGTGTAGTTTATATTAAAGTTTAAATGGGTTACATTATATTTATATATGGTTTTGTTAATTGAAAATTATCGAATAAATTGGATTTGAAAGTAATTTTTATATTTTTATAAAATGATTGAGCTCTAAAATATGCACATATTGCCCGTCGCTTTCATTATAAAATGAAATAAGTCGTAACAAAGTAGGCTTATTGGAAAATGAGCCTAGAATGAT
	'Phact_PS'                       AGAAAGTTTTATTATGGCTTTAAAATTGGTTATTTGATTTTTTCACATGTAAATTTTAGT?AAAAGTTAAATTTAAATAGTTTAGCTTATTGTT?GCAGTGTATAGTTTTAAGTATTAATTTAATTTAGACTTAGATATTTATTTAAATGTAAACAAAATTTGTGCCAGCAGTAGCGGTTATACAAATTACGTTAATCAATTATTTATAGTTTAATTAAGT?GTATAATTATGAGTTAGGAATTGGGTTTTTTAGGTGAAATTTTAAATTTAATTTAAATTTT?TATTTGTTGCTGAAGTTGGGAAATTTC?TTTTTAAACTAGGATTAGATACCCTATTATTGGAAAAGTGAATTTTTAAACTATAATTATTAATAGTTAATATCTTTAAAATTAAAGATTTTGGCGGTATTTTAGTCTTTTCAGAGGAACCTGTTTATTGATCGATAGTCCACGATTTATTTTACTTTAGTTTTAAATTTGCATATCGTTGTAAAATAAATATTTTTACAGAATTTTAATGTTTGAGATTTATTATTATATATTAATTCAGATCAAGGTGTAGTTTATATTAAAGTTTAAATGGGTTACATTATA?TTATATGTGGTTT?TATAGTTGAAAACTATATAATAAATTGGATTTGAGAGTAATTTTTATAGTTTTATAGAATGATTTAGCTCTAAAATATGCACATATCGCCCGTCGCTTTCATTATAAAATGAAATAAGTCGTAACAAAGTAGGCTTATTGGAAAATGAGCCTGGAATGAT
	'Phact_JT'                       AGAAAGTTTTATTATGGCTTTAAAATTGGTTATTTGATTTTTTCACATGTAAATTTTAGT?AAAAGTTAAATTTAAATAGTTTAGTTTATTGTT?GCAGTGTATAGTTTTAAGTATTAATTTAATTTAGACTTAGATATTTATTTAAATGTAAACAAAATTTGTGCCAGCAGTAGCGGTTATACAAATTACGTTAATCAATTATTTATAGTTTAATTAAGC?GTATAATTATGAGTTAGGAATTGGGTTTTTTAGGTGAAATTTTAAATTTAATTTAAATTTT?TATTTGTTGCTGAAGTTGGGAAATTTC?TTTTTAAACTAGGATTAGATACCCTATTATTGGAAAAGTGAATTTTTAAACTATAATTATTAATAGTTAATATCTTTAAAATTAAAGATTTTGGCGGTATTTTAGTCTTTTCAGAGGAACCTGTTTATTGATCGATAGTCCACGATTTATTTTACTTTAGTTTTAAATTTGCATATCGTTGTAAAATAAATATTTTTACAGAATTTTAATGTTTGAGATTTATTATTATATATTAATTCAGATCAAGGTGTAGTTTATATTAAAGTTTAAATGGGTTACATTATATTTATATGTGGTTT?TATAGTTGAAAACTATATAATAAATTGGATTTGAGAGTAATTTTTATAGTTTTATAGAATGATTTAGCTCTAAAATATGCACATATCGCCCGTCGCTTTCATTATAAAATGAAATAAGTCGTAACAAAGTAGGCTTATTGGAAAATGAGCCTGGAATGAT
	Pesex                            AAAAAGTTTTATTATGGCTTTGGAATTGGCTGTGTAATTTTTTCACATGTAAATTTTAGT?GTTGGTTGAATTTAGATAATTTAATTTGTTTTT?GCAGTGTTTAATTTTAAGTATTAAATTTTTTTAGACTTAGGAATTTATTTTAATGTAAACAAAATTTGTGCCAGCAGTAGCGGTTATACAAATTACGTTAGTTAATTTAGAATAGTTTAATTAAGT?GTG?AATTTTGAATTTGAATTTAGATTTTTTAGGTGAAATTTTAAATTTAAATTAAATTTATTATTTGTTGCTGAGGTTGAGAAATTTCTTTTTTAAACTAGGATTAGATACCCTATTATTAGAAGAGTTAATTTTTAAGCTATAATTATTAATAGTTAAGTTCTTTAAAATTAAAGATTTTGGCGGTGTTTTAGTCTTTTCAGAGGAACCTGTTTATTGATCGATAATCCACGATAAATCATACTTTAGCTATTAATTTATATATCGTTGTATTATAAATATTTTATTAGGATTTAAATATTTGGAATTTTTTATTATAGATTAATTCAGATCAAGGTGTAGTTTATGTTAAAGTTTAAATGGGTTACATTATAGTTATATGTGGTTTTATTATTTGAAAATTATTAGATAAATTGGATTTGAAAGTAATTGTTATATTTTTATATGGTGATTAAGCTCTAAAATATGCACATATCGCCCGTCGCTTTCATTATAAAATGAAATAAGTCGTAACAAAGTAGGCTTATTGGAAAATGGGCCTGGAATGAT
	Pecon                            GAAAAGTTTTATTATGGCTTTGGAATTTGCTATTTTATTCTTTCACATGCAAATTTTAGTGGAAAATTTAATTTAAATAATT????ACTTAGGG?GCAGTGAAGAGTTTTAAGTATTAATTTAATTTAGACTTAGGAATTTATTTAAATGTAAACAAAATTTGTGCCAGCAGTAGCGGTTATACAAATTACATAAGTTAATTTTTGATAGTTTAATTAAGC?GTG?AATTTTGAATTTAGGTTTGGGTTTTTTAGGTGAAATTTTAAATTTAATTTAAATTTTATATTTGTTGCTGAAGTTAGGAAATTTCTTTTTTAAACTAGGATTAGATACCCTATTATTGGAAAAGTGAA?TTTTAAGCTATGATTATTAGTAGTTAAGGTCTTTAAAATCAAAGATTTTGGCGGTGTTTTAGTCTTTTCAGAGGAACCTGTTTATTAATCGATAATCCACGATTTATTGTACTTTAGTTGTTAATTTATATATCGTTGTATTATAAATATTTTTCTAGAATTTTAATGTTTGAGATTTATTTTTATAGAATAATTCAGATCAAGGTGTAGTTTATATTAAAGTTTAAATGGGTTACATTATATTTATATTTGGTTTTATTATTTGAAAATTATTAAATAAATTGGATTTGAGAGTAATTTTTATAGATTTATATAGTGATTTAGCTCTAAAACATGCACATATCGCCCGTCGCTTTCATTATAAAATGGAATAAGTCGTAACAAAGTAGGCTTATTGGAAAATGAGCCTGGAATGAT
	Maset                            TAAAAGTTTTATTATGGCTTTGGAATTGGTTATTTAATTTTTGCACATGTAAATTTTTGT?GTTAGCTTAATTTAAATGGTTTGGCTATAGGTT?GCAGTGTGGAATTTTAGGAATCAAGGTTACTTGGACTTAGGAATTTATTTTAATGTAAACAAAATTTGTGCCAGCAGTAGCGGTTAGACAGATTACATGAATCAATTATATTTAGGTTAATTAAGCGGTCAATTATTGAATTTATATTTGGATTTTTTAGGTGAAATTTTAAATTTAA?TTAAATTTTTTTGATGTTGTTGAGGTTAATAAATTTCTTTTTTAGACTAGGATTAGATACCCTATTATTGGAAACGTGAATGTTATAGCTATAATTATTAATAGTTAAGGACTTTAAAATTAAAGATTTTGGCGGTATTTTAGTCTTTTCAGAGGAACCTGTTTTTTAATTGATAATCCACGATTAGTTTTACTTTACTTTTAAATTTATATATCGTTGTAAAATAAACATTTTTTTAGAATTTAAATGTTTGGGATATTTAATTATAAAATAATTCAGATCAAGGTGTAGTTGATAGTAAAGTTAAAATGGGTTACATTATATTTATATGTGGTTT?TTTTGTTTAAAACTTTAGAATAAATTGGATTTGAAAGTAATTTTTATATATATATAAGATGATTAAGCTCTAGAATATGTACATATCGCCCGTCGCTTTCGTTATAAAATGAAATAAGTCGTAACAAAGTAGGTTTATTGGAAAATGTACCTGGAATTAT
	Masap                            TAAAAGTTTTATTATAGCTTTGGAATTGATTATTTGATTTTTATACATGCAAATTTTTGT?GTGGGCTGAATTTAGATAGTTTGGTTGTTTAGT?GCAGTGTATATTTTTAGGTATTAAGGTTACTTAGACTTAGGAATTCATTTAAATGTAAACAAAACTTGTGCCAGCAGTAGCGGTTAAACAAGTTACATGAGTTAATTGTATTTAGTTCAATTAGATGGTGAATTTTTGAATATATATTTGGGTTTTTTAGGTGGAATTTTAAATCTAATAAAAATTTTTTATATGTTGTTGAAGTTGGTAAATTTCTTTTTTAAACTAGGATTAGATACCCTATTATTGGGAATGTTAATGTTGAAACTGTAATTATTAGTAGTTAAGGTCTTTAAAATTAAAGATTTTGGCGGTATCTTAGTCTTTTCAGAGGAACCTGTTTTTTAATCGATAATCCACGATGATTTTTACTTTGTTTTTAAATTTATATATCGTTGTAAAATAAACATTTTTTTAGAATTCTAATGTTTGGGATATTTAATTATAATTTAATTCAGATCAAGGTGTAGTTTATAACAAAGTTAAAATGGGTTACATTACATCTATGTGTAGTTTCTTTTATTTAAAATTTAAGAATAAATTGGATTTGAAAGTAATTCTTATATCTTTATAGAATGATTAAGCTCTAGGATATGTACATATCGCCCGTCGCTTTCGTTATAAAATGAAATAAGTCGTAACAGAGTAGGTTTATTGGAAAATGAACCTGGAATTAT
	'JT8_to_Stcon'                   ???????????????????????????????????????????????????????????????????????????????????????????????????????????????????????????????????????????????????????????????????????????????????????????????????????????????????????????????????????????????????????????????????????????????????????????????????????????????????????????????????????????????????????????????????????????????????????????????????????????????????????????????????????????????????????????????????????????????????????????????????????????????????????????????????????????????????????????????????????????????????????????????????????????????????????????????????????????????????????????????????????????????????????????????????????????????????????TATCGCCCGTCGCTTTCATTATAAAATGAAATAAGTCGTAACAAAGTAGGCTTATTGGAAAATGAGCCTA???????
	'JT8_to_Phact_JT'                AGAAAGTTTTATTATAGCTTTAAAATTGGTTATTTAATTTTTTCACATGTAAATTTTAGT?AAAAGTTAAATTTAAATAGTTTAGTTTATTGTT?GCAGTGTATAGTTTTAAGTATTAATTTAATTTAGACTTAGATATTTATTTAAATGTAAACAAAATTTGTGCCAGCAGTAGCGGTTATACAAATTACGTTAATCAATTATTTATAGTTTAATTAAGC?GTATAATTATGAGTTAGG?ATTGGGTTTTTTAGGTGAAATTTTAAATTTAATTTAAATTTT?TATTTGTTGCTGAAGTTGGGAAATT???????TAAACTAGGATTAGATACCCTATTATTGGAAAAGTGAATTTTTAAACTATAATTATTAATAGTTAATATCTTTAAAATTAAAGATTTTGGCGGT???????TCTTTTCAGAGGAACCTGTTTATTGATCGATAGT??ACGATTTATTTTACTTTAGTTTAAAATTTGCATATCGTTGTAAAATAAATATTTTTATAGAATTTTAATGTTTGAGATTTATTATTATATATTAATTCAGATCAAGGTGTAGTTTATATTAAAGTTTAAATGGGTTACATTATATTTATATGTGGTTTATATAGTTGAAAACTATATAATAAATTGGATTTGAGAGTAATTTTTATAGTTTTATAGAATGATTTAGCTCTAAAATATGCACATATCGCCCGTCGCTTTCATTATAAAATGAAATAAGTCGTAACAAAGTAGGCTTATTGGAAAATGAGCCTGGAA????
	'JT8_to_Pecon'                   ???????????????????????????????????????????????????????????????????????????????????????????????????????????????????????????????????????????????????????????????????????????????????????????????????????????????????????????????????????????????????????????????????????????????????????????????????????????????????????????????????????????????????????????????????????????????????????????????????????????????????????????????????????????????????????????????????????????????????????????????????????????????????????????????????????????????????????????????????????????????????????????????????????????????????????????????????????????????????????????????????????????????????????????????????????????????????????TATCGCCCGTCGCTTTCATTATAAAATGAAATAAGTCGTAACAAAGTAGGCTTATTGGAAAATGAGCCTG???????
	'JT2_to_Stcon'                   ????????????????????????????????????????????????????????????????????????????????????????????????????????????TTAAGTATTAATTTAATTTAGACTTAGATATTTATTTAAATGTAAACAAAATTTGTGCCAGCAGTAGCGGTTATACAAATTA?????????????????????????????????????????????????????????TTTTTTAGGTGAAATTTTAAATTTAATTTAAATTT????????????????????AGAAATTTCTTTTTTAAACTAGGATTAGATACCCTATTATTAGAAGA?????????????????????????????????????????????????TATTTTGGCGGTATTTTAGTCTTTTCAGAGGAACCTGTTTATTGATCGATAGTCCACGATT?????????????????????????????????????????????????????????????????TTGAGATTTATTATTATATATTAATTCAGATCAAGGTGTAGTTTATATTAAAGTTTAAATGGGTTACATTATATTTATATGTGGTTTT????????????????????????????????????????TTTTTATAGTTTTATAGAATGATTTAGCTCTAAAATATGCACATATCGCCCGTCGCTTTCATTATAAAATGAAATAAGTCGTAACAAAGTAGGCTTATTGGAAAATGAGCCTGGAATGAT
	'JT2_to_Phaeg'                   AGAAAGTTTTATTATGGCTTTAAAATTGGTTATTTAATTTTTTCACATGTAAATTTTAGT?AAAAGTTAAATTTAAATAGTTTAGTTTATTGTT?GCAGTGTATAGTTTTAAGTATTAATTTAATTTAGACTTAGATATTTATTTAAATGTAAACAAAATTTGTGCCAGCAGTAGCGGTTATACAAATTACGTTAATCAATTATTTATAGTTTAATTAAGC?GTATAATTATGAGTTAGGAATTGGGTTTTTTAGGTGAAATTTTAAATTTAATTTAAATTTT?TATTTGTTGCTGAAGTTGGGAAATTTC?TTTTTAAACTAGGATTAGATACCCTATTATTGGAAAAGTGAATTTTTAAACTATAATTATTAATAGTTAATATCTTTAAAATTAAAGATTTTGGCGGTATTTTAGTCTTTTCAGAGGAACCTGTTTATTGATCGATAGTCCACGATTTATTTTACTTTAGTTTTAAATTTGCATATCGTTGTAAAATAAATATTTTTATAGAATTTTAATATTTGAGATTTATTATTATATATTAATTCAGATCAAGGTGTAGTTTATATTAAAGTTTAAATGGGTTACATTATATTTATATGTGGTTT?TATAGTTGAAAACTATATAATAAACTGGATTTGAGAGTAATTTTTATAGTTTTATAGAATGATTTAGCTCTAAAATATGCACATATTGCCCGTCGCTTTCATTATAAAATGAAATAAGTCGTAACAAAGTAGGCTTATTGGAAAATGAGCCTGGAATGAT
	'JT2_to_Phact_JT'                AGAAAGTTTTATTATGGCTTTAAAATTGGTTATTTAATTTTTTCACATGTAAATTTTAGT?AAAAGTTAAATTTAAATAGTTTAGTTTATTGTT?GCAGTGTATAGTTTTAAGTATTAATTTAATTTAGACTTAGATATTTATTTAAATGTAAACAAAATTTGTGCCAGCAGTAGCGGTTATACAAATTACGTTAATCAATTATTTATAGTTTAATTAAGC?GTATAATTATGAGTTAGGAATTGGGTTTTTTAGGTGAAATTTTAAATTTAATTTAAATTTT?TATTTGTTGCTGAAGTTGGGAAATTTC?TTTTTAAACTAGGATTAGATACCCTATTATTGGAAAAGTGAATTTTTAAACTATAATTATTAATAGTTAATATCTTTAAAATTAAAGATTTTGGCGGTATTTTAGTCTTTTCAGAGGAACCTGTTTATTGATCGATAGTCCACGATTTATTTTACTTTAGTTTTAAATTTGCATATCGTTGTAAAATAAATATTTTTATAGAATTTTAATATTTGAGATTTATTATTATATATTAATTCAGATCAAGGTGTAGTTTATATTAAAGTTTAAATGGGTTACATTATATTTATATGTGGTTT?TATAGTTGAAAACTATATAATAAACTGGATTTGAGAGTAATTTTTATAGTTTTATAGAATGATTTAGCTCTAAAATATGCACATATTGCCCGTCGCTTTCATTATAAAATGAAATAAGTCGTAACAAAGTAGGCTTATTGGAAAATGAGCCTGGAATGAT
	'JT2_to_Pecon'                   ?????????????????????????????????????????????????????????????????????????????????????????????????AG?????AGTTTTAAGTATTAATTTAATTTAGACTTAGATATTTATTTAAATGTAAACAAAATTTGTGCCAGCAGTAGCGGTTATACAAATTACATAA????????????????????????????????????????TTAGGTATTGGGTTTTTTAGGTGAAATTTTAAATTTAATTTAAATTTTATATTTGTTGCTGAAGTTGGGAAATTTCTTTTTTAAACTAGGATTAGATACCCTATTATTGGAAAAGTGAATTTTTAAACTAT???????????????????CTTTAAAATTAAAGATTTTGGCGGTATTTTAGTCTTTTCAGAGGAACCTGTTTATTGATCGATA????????????????????????????????????????????????ATAAATATTTTTATAGAATTTTAATATTTGAGATTTAT?????TAGAATAATTCAGATCAAGGTGTAGTTTATATTAAAGTTTAAATGGGTTACATTATATTTATATGTGGTTTTAT?????????????????????????????????????????????????????????TGATTTAGCTCTAAAATATGCACATATTGCCCGTCGCTTTCATTATAAAATGAAATAAGTCGTAACAAAGTAGGCTTATTGGAAAATGAGCCTGGAATGAT
	'JT2_to_Maset'                   ?????????????????????????????????????????????????????????????????????????????????????????????????????????????????????????????????????????ATTTATTTAAATGTAAACAAAATTTGTGCCAGCAGTAGCGGTTAGAC?????????????????????????????????????????????????????????TTTGGATTTTTTAGGTGAAATTTTAAATTTAA?TTAAATTTTTT???????????????????AAATTTCTTTTTTAGACTAGGATTAGATACCCTATTATTGGAAAC????????????????????????????????????CTTTAAAATTAAAGATTTTGGCGGTATTTTAGTCTTTTCAGAGGAACCTGTTTTTTAAT????????????????????????????????????????????????????????????????????????????????????????????????????????????????????????????????TAAAGTTTAAATGGGTTACATTATATTTATATG????????????????????????????????????????????????????????????????????????????????AATATGCACATATCGCCCGTCGCTTTCATTATAAAATGAAATAAGTCGTAACAAAGTAGGCTTATTGGAAAATGT????????????
	'JR53_to_Stcon'                  ????????????????????????????????????????????????????????????????????????????????????????????????CAGTGTATAGTTTTAAGTATTAATTTAATTTAGACTTAGATATTTATTTAAATGTAAACAAAATTTGTGCCAGCAGTAGCGGTTATACAAATT???????????????????????????????????????????????????????????TTTTTAGGTGAAATTTTAAATTTAATTTAAATTTT???????????????????????ATTTCTTTTTTAAACTAGGATTAGATACCCTATTATTGGAAAAGTGAATTTTTAAACTATAATTA??????????????????????TTAAAGATTTTGGCGGTATTTTAGTCTTTTCAGAGGAACCTGTTTATTGATCGATAGTCCACG?????????????????????????????????????????????????????????????????TGTTTGAGATTTATTATTATATATTAATTCAGATCAAGGTGTAGTTTATATTAAAGTTTAAATGGGTTACATTATATTTATATGTGGTTT??????????????????????????????????????????????????TTTTATAGAATGATTTAGCTCTAAAATATGCACATATCGCCCGTCGCTTTCATTATAAAATGAAATAAGTCGTAACAAAGTAGGCTTATTGGAAAATGAGCCTGGAATGAT
	'JR53_to_Phaeg'                  AGAAAGTTTTATTATGGCTTTAAAATTGGTTATTTAATTTTTTCACATGTAAATTTTAGT?AAAAGTTAAATTTAAATAGTTTAGTTTATTGTT?GCAGTGTATAGTTTTAAGTATTAATTTAATTTAGACTTAGATATTTATTTAAATGTAAACAAAATTTGTGCCAGCAGTAGCGGTTATACAAATTACGTTAATCAATTATTTATAGTTTAATTAAGC?GTATAATTATGAGTTAGGAATTGGGTTTTTTAGGTGAAATTTTAAATTTAATTTAAATTTT?TATTTGTTGCTGAAGTTGGGAAATTTC?TTTTTAAACTAGGATTAGATACCCTATTATTGGAAAAGTGAATTTTTAAACTATAATTATTAATAGTTAATATCTTTAAAATTAAAGATTTTGGCGGTATTTTAGTCTTTTCAGAGGAACCTGTTTATTGATCGATAGTCCACGATTTATTTTACTTTAGTTTTAAATTTGCATATCGTTGTAAAATAAATATTTTTATAGAATTTTAATGTTTGAGATTTATTATTATATATTAATTCAGATCAAGGTGTAGTTTATATTAAAGTTTAAATGGGTTACATTATATTTATATGTGGTTTATATAGTTGAAAACTATT?AATAAACTGGATTTGAGAGTAATTTTTATAGTTTTATAGAATGATTTAGCTCTAAAATATGCACATATCGCCCGTCGCTTTCATTATAAAATGAAATAAGTCGTAACAAAGTAGGCTTATTGGAAAATGAGCCTGGAATGAT
	'JR53_to_Phact_JT'               AGAAAGTTTTATTATGGCTTTAAAATTGGTTATTTAATTTTTTCACATGTAAATTTTAGT?AAAAGTTAAATTTAAATAGTTTAGTTTATTGTT?GCAGTGTATAGTTTTAAGTATTAATTTAATTTAGACTTAGATATTTATTTAAATGTAAACAAAATTTGTGCCAGCAGTAGCGGTTATACAAATTACGTTAATCAATTATTTATAGTTTAATTAAGC?GTATAATTATGAGTTAGGAATTGGGTTTTTTAGGTGAAATTTTAAATTTAATTTAAATTTT?TATTTGTTGCTGAAGTTGGGAAATTTC?TTTTTAAACTAGGATTAGATACCCTATTATTGGAAAAGTGAATTTTTAAACTATAATTATTAATAGTTAATATCTTTAAAATTAAAGATTTTGGCGGTATTTTAGTCTTTTCAGAGGAACCTGTTTATTGATCGATAGTCCACGATTTATTTTACTTTAGTTTTAAATTTGCATATCGTTGTAAAATAAATATTTTTATAGAATTTTAATGTTTGAGATTTATTATTATATATTAATTCAGATCAAGGTGTAGTTTATATTAAAGTTTAAATGGGTTACATTATATTTATATGTGGTTTATATAGTTGAAAACTATATAATAAACTGGATTTGAGAGTAATTTTTATAGTTTTATAGAATGATTTAGCTCTAAAATATGCACATATCGCCCGTCGCTTTCATTATAAAATGAAATAAGTCGTAACAAAGTAGGCTTATTGGAAAATGAGCCTGGAATGAT
	'JR53_to_Pecon'                  ????????????????????????????????????????????????????????????????????????????????????????????????CAGTGTATAGTTTTAAGTATTAATTTAATTTAGACTTAGATATTTATTTAAATGTAAACAAAATTTGTGCCAGCAGTAGCGGTTATACAAATTACATAA????????????????????????????????????????TTAGGTATTGGGTTTTTTAGGTGAAATTTTAAATTTAATTTAAATTTTATATTTGTTGCTGAAGTTGGGAAATTTCTTTTTTAAACTAGGATTAGATACCCTATTATTGGAAAAGTGAATTTTTAAG???????????????????????????????TCAAAGATTTTGGCGGTATTTTAGTCTTTTCAGAGGAACCTGTTTATTGATCGAT???????????????????????????????????????????????????AAATATTTTTATAGAATTTTAATGTTTGAGATTTATTTTTATATATTAATTCAGATCAAGGTGTAGTTTATATTAAAGTTTAAATGGGTTACATTATATTTATATGTGGTTT???????????????????????????????????????????????????????????GTGATTTAGCTCTAAAATATGCACATATCGCCCGTCGCTTTCATTATAAAATGAAATAAGTCGTAACAAAGTAGGCTTATTGGAAAATGAGCCTGGAATGAT
	'JR53_to_Maset'                  ????????????????????????ATTGGTTATTTAATTTTTTCACATGTAAATTTT???????????????????????????????????????????????????????????????????????????????AATTTATTTAAATGTAAACAAAATTTGTGCCAGCAGTAGCGGTTATAC???????????????????????????????????????????????????????????TGGATTTTTTAGGTGAAATTTTAAATTTAA?TTAAATTTTTT?????????????????????ATTTCTTTTTTAGACTAGGATTAGATACCCTATTATTGGAAAAGTGAAT???????????????????????????????????AAATTAAAGATTTTGGCGGTATTTTAGTCTTTTCAGAGGAACCTGTTTTTTAA????????????????????????????????????????????????????????????????????????????????????????????????????????????????????????????????????????????TGGGTTACATTATATTTATATGTGGTTT?TT???????????????????????????????????????????????????????????????????????AATATGCACATATCGCCCGTCGCTTTCATTATAAAATGAAATAAGTCGTAACAAAGTAGGCTTATTGGAA?????????????????
	'JT8_to_Phaeg'                   ????????????????????????????????????????????????????????????????????AAATTTAAATAGTTTAGTTTATTGTT?GCAGTGTATAGTTTTAAGTATTA???????TTAGACTTAGATATTTATTTAAATGTAAACAAAATTTGTGCCAGCAGTAGCGGTTATACAAATTACGTTAATCAATTATTTATAGTTTAATTAAGC?GTATA??????????????ATTGGGTTTTTTAGGTGAAATTTTAAATTTAATTTAAATTTT?TATTTGTTGCTGAAGTTGGGAAATT???????TAAACTAGGATTAGATACCCTATTATTGGAAAAGTGAATTTTTAAACTATAATTATTAATAGTTAATATCTTTAAAATTAAAGATTTTGGCGGT???????TCTTTTCAGAGGAACCTGTTTATTGATCGATAGT??????????????????????????????????????GTTGTAAAATAAATATTTTTATAGAATTTTAATGTTTGAGATTTATTATTATATATTAATTCAGATCAAGGTGTAGTTTATATTAAAGTTTAAATGGGTTACATTATATTTATATGTGGTTT?TATAGTTGAAAACTATATAATAAATTGGATTTGAGAGTAATTTTTATAGTTTTATAGAATGATTTAGCTCTAAAATATGCACATATCGCCCGTCGCTTTCATTATAAAATGAAATAAGTCGTAACAAAGTAGGCTTATTGGAAAATGAGCCTGGAA????
	Phaeg                            AGAAAGTTTTATTATGGCTTTAAAGTTGGTTATTTGATTTTTTCACATGTAAATTTTAGT?AAGAATTAAATTTAAATAGTTTAGTTTATTGTT?GCAGTGTATAGTTTTAAGTATTAAATTAATTTAGACTTAGATATTTATTTAAATGTAAACAAAATTTGTGCCAGCAGTAGCGGTTATACAAATTACGTTAATCAATTATTTATAGTTTAATTAAGT?GTATAATTATGAATTAGTAATTGGATTTTTTAGGTGAAATTTTAAATTTAATTTAAATTTT?TATTTGTTGCTGAAGTTAGGAAATTTC?TTTTTAAACTAGGATTAGATACCCTATTATTGGAAGAGTGAATTTTTAAACTATAATTATTAATAGTTAATGTCTTTAAAATTAAAGATTTTGGCGGTATTTTAGTCTTTTCAGAGGAACCTGTTTATTAATCGATAGTCCACGATTTATTTTACTTTAGTTTTAAATTTACATATCGTTGTAAAATAAATATTTTTATAGGATTTAAATGTTTGAGATTTATTATTATATATTAATTCAGATCAAGGTGTAGTTTATATTAAAGTTTAAATGGGTTACATTATATTTATATGTGGTTT?TATAGTTGAAAATTATTGAATAAATTGGATTTGAGAGTAATTTTTATAGTTTTATAGGATGATTTAGCTCTAAAATATGCACATATCGCCCGTCGCTTTCATTATAAAATGAAATAAGTCGTAACAAAGTAGGCTTATTGGAAAATGAGCCTGGAATGAT
	'IC44_to_Phact_JT'               ????????????????????????????????????????????????????????????????????AAATTTAAATAGTTTAGTTTATTGTT?GCAGTGTATAGTTTTAAA???????????????????????????????????????????????????????????????????????????????????????????????????????????????????????????????????????????????????????????????????????????????????????AAGTTGGGAAATTTC?TTTTTAAACTAGGATTAGAT?????????????????????????????????????????????????????????????????????????????????????????????????????????????????????????????????????????????????????????????????????????????????????????????????????????????????????????????????????????????????????????????????ACATTATATTTATATGTGGTTT?TATAGTTGAAAACTATATAATAAATTGGATT?????????????????????????????????????????????????????????????????????????????????????????????????????????????????????????????????
	'IC44_to_Phaeg'                  ????????????????????????????????????????????????????????????????????AAATTTAAATAGTTTAGTTTATTGTT?GCAGTGTATAGTTTTAAA???????????????????????????????????????????????????????????????????????????????????????????????????????????????????????????????????????????????????????????????????????????????????????AAGTTGGGAAATTTC?TTTTTAAACTAGGATTAGAT????????????????????????????????????????????????????????????????????????????????????????????????????????????????????????????????????????????????????????????????????????????????????????????????????????????????????????????????????????????????????????????????????????????????????????????????????????????????????????????????????????????????????????????????????????????????????????????????????????????????????????????????????????????????????????
	'IC44_to_Pecon'                  ????????????????????????????????????????????????????????????????????????????????????????????????????????????????????????????????????????????????????????????????????????????????????????????????????????????????????????????????????????????????????????????????????????????????????????????????????????AAGTTGGGAAATTTC?TTTTTAAACTAGGATTAGAT????????????????????????????????????????????????????????????????????????????????????????????????????????????????????????????????????????????????????????????????????????????????????????????????????????????????????????????????????????????????????????????????????????????????????????????????????????????????????????????????????????????????????????????????????????????????????????????????????????????????????????????????????????????????????????
	Philolithus_carinatus_TB13392    ??????????????????????????????????????????????????????????????????????????????????????????????????????????????????????????????????????????????????????????????????????????????????????????????????????????????????????????????????????????????????????????????????????????????????????????????????????????????????????????????????????????????????????TGGAAAGGTGAATTTTTAAACTATAATTATTAATAGTTAATATCTTTAAAATTAAAGATTTTGGCGGTATTTTAGTCTTTTCAGAGGAACCTGTTTATTGATCGATAGTCCACGATTTATTTCACTTTAGTTTTAAATTTGCATATCGTTGTAAAATAAATATTTTTATAGAATTTTAATGTTTAGGATTTATTATTATATATTAATTCAGATCAAGGTGTAGTTTATATTAAAGTTTAAATGGGTTACATTATATTTATATGTGGTTT?TATAGTTGAAAACTATATATTAAATTGGATTTGAGAGTAATTTTTATAGTTTTATAGAATGATTTAGCTCTAAAATATGC????????????????????????????????????????????????????????????????????????????????
	Philolithus_morbilosus_TB15436   ??????????????????????????????????????????????????????????????????????????????????????????????????????????????????????????????????????????????????????????????????????????????????????????????????????????????????????????????????????????????????????????????????????????????????????????????????????????????????????????????????????????????????????TGGAAAAGTGAATTTTTAAACTATAATTATTAATAGTTAATGTCTTTAAAATTAAAGATTTTGGCGGTATTTTAGTCTTTTCAGAGGAACCTGTTTATTAATCGATAGTCCACGATTTATTTTACTTTAGTTTTAAATTTATATATCGTTGTAAAATAAATATTTTTATAGAATTTTAATGTTTGGGATTTATTATTATATATTAATTCAGATCAAGGTGTAGTTTATATTAAAGTTTAAATGGGTTACATTATATTTATATGTGGTTT?TATAGTTGAAAACTATTGGATAAATTGGATTTGAGAGTAATTTTTATAGTTTTATAGAATGATTTAGCTCTAAAATATGC????????????????????????????????????????????????????????????????????????????????
	Philolithus_densicollis_TB15236  ?????????????????????????????????????????????????????????????????????????????????????????????????????????????????????????????????????????????????????????????????????????????????????????????????????????????????????????????????????????????????????????????????????????????????????????????????????????????????????????????????????????????????????????????????????????????????????????????????????????TTAAAGATTTTGGCGGTATTTTAGTCTTTTCAGAGGAACCTGTTTATTAATCGATAGTCCACGATTTATTTTACTTTAGTTTTAAATTTACATATCGTTGTAAAATAAATATTTTTATAGAATTTAAATGTTTGAAATTTATTATTATATATTAATTCAGATCAAGGTGTAGTTTATATTAAAGTTTAAATGGGTTACATTATATTTATATGTGGTTT?TTTAGTTGAAAACTATTGGATAAATTGGATTTGAGAGTAATTTTTATATTTTTATAAAATGATTTAGCTCTAAAATATGT????????????????????????????????????????????????????????????????????????????????
	Philolithus_aegrotus_TB15235     ??????????????????????????????????????????????????????????????????????????????????????????????????????????????????????????????????????????????????????????????????????????????????????????????????????????????????????????????????????????????????????????????????????????????????????????????????????????????????????????????????????????????????????TGGAAGAGTGAATTTTTAAACTATAATTATTAATAGTTAATGTCTTTAAAATTAAAGATTTTGGCGGTATTTTAGTCTTTTCAGAGGAACCTGTTTATTAATCGATAGTCCACGATTTATTTTACTTTAGTTTTAAATTTACATATCGTTGTAAAATAAATATTTTTATAGAATTTAAATGTTTGAGATTTATTATTATATATTAATTCAGATCAAGGTGTAGTTTATATTAAAGTTTAAATGGGTTACATTATATTTATATGTGGTTT?TATAGTTGAAAACTATTGAATAAATTGGATTTGAGAGTAATTTTTATAGTTTTATAGGATGATTTAGCTCTAAAATATGC????????????????????????????????????????????????????????????????????????????????
	Philolithus_elatus_TB13141       ??????????????????????????????????????????????????????????????????????????????????????????????????????????????????????????????????????????????????????????????????????????????????????????????????????????????????????????????????????????????????????????????????????????????????????????????????????????????????????????????????????????????????????TAGAAAAGTTAATTTTTAAACTATAATTATTAATAGTTAATGTCTTTAAAATTAAAGATTTTGGCGGTATTTTAGTCTTTTCAGAGGAACCTGTTTATTAATCGATATTCCACGATTTATTTTACTTTAGTTTTAAATTTACATATCGTTGTAAGATAAATATTTTTATAGGATTTAAATGTTTGAGATTTATTATTATATATTAATTCAGATCAAGGTGTAGTTTATATTAAAGTTTAAATGGGTTACATTATATTTATATGTGGTTT?TATAGTTGCAAATTATTGAATAAATTGGATTTGGGAGTAATTTTTATATTTTTATAAAATGATTTAGCTCTAAAATATGT????????????????????????????????????????????????????????????????????????????????
	Philolithus_elatus_TB15442       ??????????????????????????????????????????????????????????????????????????????????????????????????????????????????????????????????????????????????????????????????????????????????????????????????????????????????????????????????????????????????????????????????????????????????????????????????????????????????????????????????????????????????????TAGAAAAGTTAATTTTTAAACTATAATTATTAATAGTTAATGTCTTTAAAATTAAAGATTTTGGCGGTATTTTAGTCTTTTCAGAGGAACCTGTTTATTAATCGATATTCCACGATTTATTTTACTTTAGTTTTAAATTTATATATCGTTGTAAAATAAATATTTTTATAGGATTTAAATGTTTGGGATTTATTATTATATATTAATTCAGATCAAGGTGTAGTTTATATTAAAGTTTAAATGGGTTACATTATATTTATATGTGGTTT?TATAGTTGCAAATTATTGAATAAATTGGATTTGGGAGTAATTTTTATATTTTTATAAAGTGATTTAGCTCTAAAATATGC????????????????????????????????????????????????????????????????????????????????
	Philolithus_aegra_TB15221        ??????????????????????????????????????????????????????????????????????????????????????????????????????????????????????????????????????????????????????????????????????????????????????????????????????????????????????????????????????????????????????????????????????????????????????????????????????????????????????????????????????????????????????TGGAAGAGTGAATATTTAAACTATAATTATTAATAGTTAATATCTTTAAAATTAAAGATTTTGGCGGTATTTTAGTCTTTTCAGAGGAACCTGTTTATTAATCGATAGTCCACGATTTATTTTACTTTAGTTTTAAATTTACATATCGTTGTAAAATAAATATTTTTATAGGATTTAAATGTTTGGGATTTATTATTATATATTAATTCAGATCAAGGTGTAGTTTATATTAAAGTTTAAATGGGTTACATTATATTTATATTTGGTTT?TATAATTGAAAATTATTAAATAAATTGGATTTGAGAGTAATTTTTATATTTTTATAAAGTGATTTAGCTCTAAAATATGC????????????????????????????????????????????????????????????????????????????????
	Philolithus_sordidus_TB15443     ??????????????????????????????????????????????????????????????????????????????????????????????????????????????????????????????????????????????????????????????????????????????????????????????????????????????????????????????????????????????????????????????????????????????????????????????????????????????????????????????????????????????????????TGGAAGAGTAAATTTTTAAACTATAATTATTAATAGTTAATATCTTTAAAATTAAAGATTTTGGCGGTATTTTAGTCTTTTCAGAGGAACCTGTTTATTAATCGATAGTCCACGATTTATTTTACTTTAGTTTTAAATTTACATATCGTTGTAAAATAAATATTTTTATAGGATTTAAATGTTTGAGATTTATTATTATATATTAATTCAGATCAAGGTGTAGTTTATATTAAAGTTTAAATGGGTTACATTATATTTATATTTGGTTT?TATAACTGAAAATTATTAAATAAATTGGATTTGAGAGTAACTTTTATATTTATATAAAGTGATTTAGCTCTAAAATATGC????????????????????????????????????????????????????????????????????????????????

;


END;


BEGIN TAXA;
	TITLE Taxa;
	DIMENSIONS NTAX=22;
	TAXLABELS
		'IC44_to_Phact_JT' 'JR53_to_Maset' 'JR53_to_Pecon' 'JR53_to_Phact_JT' 'JR53__to_Phaeg' 'JR53_to_Stcon' 'JT2_to_Pecon' 'JT2_to_Phact_JT' 'JT2_to_Phaeg' 'JT2_to_Stcon' 'JT8_to_Maset' 'JT8_to_Phact_JT' 'JT8_to_Phaeg' Masap Maset Pecon Pesex 'Phact_JT' 'Phact_PS' Phaeg Stcon Stobo 
	;

END;


BEGIN CHARACTERS;
	TITLE  16s;
	LINK TAXA = Taxa;
	DIMENSIONS  NCHAR=1052;
	FORMAT DATATYPE = DNA GAP = - MISSING = ?;
	MATRIX
	'IC44_to_Phact_JT' ??????????????????????GATTATTAATTTTATTGTTGAATAAATATTTATAATATTCGATTA???????????????????????????????????????????????????????????????????????????????TTAATTTAAAAAAGTAATGTTTATTCAATTAAATACCTAAGGGGATTAGCTTTT???????????????????????????????????????????????????????????????????????????????????????????????????????????????????????????????????????????TTGATTGGTTAAGTAGTAATGGTATAATTA???????????????????????????????????????????????????????????????????????????????????????????????????????????????????????????????????????????????????????????????????????????????????????????????????????????????????????????????????????????????????????????????????????????????????????????????????????????????????????????????????????????????????????????????????????????????????????????????????????????????????????????????????????????????????????????????????????????????????????????????????????????????????????????????????????????????????????????????????????????????????????????????????????????????????????????????????????????????????????????????????????????????????????????????????????????
	'JR53_to_Maset'   ????????????????????????????????????????????????????????????????????????????????????????????????????????????????????????????????????????????????????????????????????????????????????????????????????????????????????????????????????????????????????????????????????????????????????????????????????????????????????????????????????????????????????????????????????????????????????????????????????????????????????????????????????????????????????????????????????????????????????????????????????????????????????????????????????????????????????????????????????????????????????????????????????????????????????????????????????????????????????????????????????TTTTTTAGGAAGACGAGAAGACCCTATAGA?????????????????????????????????????AATTTTTTTGTTTAATGTTAGTGTTTTGTTGGGGTGATATTAAAATTTAATAAACTTTT??????????????????TTTATGAATATTTGATCCTAATTTTTAGATTATAAGATTAAATTACCTTAGGGATAACAGCGTAATTTTTTTTGGAGAGTTCTTATCGATAAAGAAGTTTGCGACCTCGATGTTGGATTAAA????????????????????????????????GGTCTGTTCGACCTTTAAAATTTTACATGATCTGAGTTTAAACCGGTGTGAGCCAGGTTGGTTTCTATCTCTTGT?????????TATTTTAGTACGAAAGGACCAAATAT
	'JR53_to_Pecon'   ?????????????????????????????????????????????????????????????????????????????????????????????????????????????????????????????????????????????????????????????????????????????????????????????????????????????????????????????????????????????????????????????????????????????????????????????????????????????????????????????????????????????????????????????????????????????????????????????GTATTTTTAAATTTA????????????????????????TCGGCAAATGATTTTTCACCTGTTTAATAAAAAC????????????????????TAAGGTCTGACCTGCCCAATGAGAAGTTGAATGGCCGCAGTATTTTGACTGTGCAAAGGTAGCATAATCATTAGTTTCTTAATTAGAAGCTGGAATGAATGGTTTGATGAGAAAATTTCTGTCTCAAT??????GATTTAGAATTTTAATTTTAAGTGAAAAAGCTTAAATTTTTTATAAAGACGAGAAGACCCTATAG???????????????????????????????????????????????????????????????????????GTGATGTTAAAATTTAATAAACTTTTAT???ATATATACATTGATTTATGAATATTTGATCCTAATTTTTAGATTATAAGATTAAATTACCTTAGGGATAACAGCGTAATTTTTTTTGGAGAGTTCTTATCGATAAAGAAGTTTGCGACCTCGATGTTGGATTAAAATTTAATTTGGGTGTAGAAGCT?TGAATTTTAGGTCTGTTCGACCTTTAAAATTTTACATGATCTGAGTTTAAACCGGTGTGAGCCAGGTTGGTTTCTATCTTTTAA?????????TATTTTAGTACGAAAGGACCAAATAT
	'JR53_to_Phact_JT' CCCGAATTCAGAAGGGCTAATTGATTATTAATTTTATTGTTGAATAAATATTTATAATATTCGATTAGTAATGAAATGTTATTCGTTTCTGAATTTATCTGGTTTCTTAAGAAATAAATTCAATTTATTTTG?CTTGAATATTATTTTAATTTAAAAAAGTAATGTTTATTCAATTAAATATCTAAGGGGATTAGCTTTTGGGTATTTTTATAAATCTTTTCTATTTA?ATAGTTTATAGGATTAGAATTTTCCACTAATATAAGTATGTTATAATAAGCTATTTTGGTTTTTATATTTATATAGATTTTAGATTTATTATTAAGATTTTTACTTTAATTTGATTGGTTAAGTAGTAATGGTATAATTAGTATAATTTATTGTATTATTAAGTTTATAT?TTAAGTTTATTTTAAGGAATTCGGCAAATGATTTTTCACCTGTTTAATAAAAACATGTCCTTTTGTTGATGCTTTAAGGTCTGACCTGCCCAATGATGAGTTGAATGGCCGCAGTATTTTGACTGTGCAAAGGTAGCATAATCATTAGTTTCTTAATTAGAAGCTGGAATGAATGGTTTGATGAGAAAATTTCTGTCTCAATATAAATGATTTAGAATTTTAATTTTAAGTGAAAAAGCTTAAATTTTTTAGGAAGACGAGAAGACCCTATAGAGTTTTACATTTAATTATATTAATTAATTTTGGTTTTGATTTTATTTATTTTAGTTAATTGTTTTGTTGGGGTGATATTAAAATTTAATAAACTTTTATTTTATATATACATTGATTTATGAATATTTGATCCTAATTTTTAGATTATAAGATTAAATTACCTTAGGGATAACAGCGTAATTTTTTTTGGAGAGTTCTTATCGATAAAGAAGTTTGCGACCTCGATGTTGGATTAAAATTTAATTTGGGTGTAGAAGCT?TGAATTTTAGGTCTGTTCGACCTTTAAAATTTTACATGATCTGAGTTTAAACCGGTGTGAGCCAGGTTGGTTTCTATCTCTTGAAATTTAGAGTGTTTTAGTACGAAAGGACCAAATAC
	'JR53__to_Phaeg'  ??????????????????????????????????????????????????????????????????????????????????????????????????????????????????????????????????????????????????????????????????????????????????????????????????????????????????????????????????????????????????????????????????????????????????????????????????????????????????????????????TATTAAGATTTTTA??????????????????????????????????????????????????????ATTAAATTAATAT?TTAAGTTTATTTTAAGGAATTCGGCAAATGATTTTTCACCTGTTTAATAAAAACATGTCCTTTTGTTGATGCTTTAAGGTCTGACCTGCCCAATGATGAGTTGAATGGCCGCAGTATTTTGACTGTGCAAAGGTAGCATAATCATTAGTTTCTTAATTAGAAGCTGGAATGAATGGTTTGATGAGAAAATTTCTGTCTCAATATAAATGATTTAGAATTTTAATTTTAAGTGAAAAAGCTTAAATTTTTTAGGAAGACGAGAAGACCCTATAGAGTTTTACATTTAATTATATTAATTAATTTTGGTTTTGATTTTATTTATTTTAGTTAATTGTTTTGTTGGGGTGATATTAAAATTTAATAAACTTTTACT??????????ATTGATTTATGAATATTTGATCCTAATTTTTAGATTATAAGATTAAATTACCTTAGGGATAACAGCGTAATTTTTTTTGGAGAGTTCTTATCGATAAAGAAGTTTGCGACCTCGATGTTGGATTAAAATTTAATTTGGGTGTAGAAGCT?TGAATTTTAGGTCTGTTCGACCTTTAAAATTTTACATGATCTGAGTTTAAACCGGTGTGAGCCAGGTTGGTTTCTATCTCTTGA???????????TTTTAGTACGAAAGGACCAAATAC
	'JR53_to_Stcon'   ??????????????????????????ATTATTATTATT?????????????????????????????????????????????????????????????????????????????????????????????????????????????????????????????????????????????????????????????????????????????????????????????????????????????????????????????????????????????????????????????????ATTTTTAT????????????????????????????????????????????????????????????????????????????????????????????????????????????????GGAATTCGGCAAATGATTTTTCACCTGTTTA????????????????????????????TAAGGTCTGACCTGCCCAATGATAAGTTGAATGGCCGCAGTATTTTGACTGTGCAAAGGTAGCATAATCATTAGTTTCTTAATTAGAAGCTGGAATGAATGGTTTGATGAGAAAATTTCTGTCTCAGTGTAATTGATTTAGAATTTTAATTTTAAGTGAAAAAGCTTAAATTTTTTAGGAAGACGAGAAGACCCTATAGAGTTTTACAATT???????????????????????????????????????????????????????????????????AAAATTTAATAAACTTTTATTTTATA???????????????????ATTTGATCCTAATTTTTAGATTATAAGATTAAATTACCTTAGGGATAACAGCGTAATTTTTTTTGGAGAGTTCTTATCGATAAAGAAGTTTGCGACCTCGATGTTGGATTAAAATTTAATTTGGGTGTAGAAGCT?TGAATTTTAGGTCTGTTCGACCTTTAAAATTTTACATGATCTGAGTTTAAACCGGTGTGAGCCAGGTTGGTTTCTATCTTTTAG?????????TATTTTAGTACGAAAGGACCAA????
	'JT2_to_Pecon'    ??????????????????????????????????????????????????????????????????????????????????????????????????????????????????????????????????????????????????????????????????????????????????????????????????????????????????????????????????????????????????????????????????????????????????????????????????????????????????????????????????????????????????????????????????????????????????????????????????????????????????????????????????????????????????????????????????????????????????????????????????????????????????????????????????????????????????????????????????????????????????????????????????????????????????????????????????????????????????????????????????????????AGGAAGACGAGAAGACCCTATAGAGTTTTACATTTG???????????????????????????????????????????AATTGTTTTGTTGGGGTGATATTAAAATTTAATAAACTTTTATTTTATATATACATTGATTTATGAATATTTGATCCTAATTTTTAGATTATAAGATTAAATTACCTTAGGGATAACAGCGTAATTTTTTTTGGAGAGTTCTTATCGATAAAGAAGTTTGCGACCTCGATGTTGGATTAAAATTTAATTTGGGTGTAGAAGCT?TGAATTTTAGGTCTGTTCGACCTTTAAAATTTTACATGATCTGAGTTTAAACCGGTGTGAGCCAGGTTGGTTTCTATCTTTTAATTT????????TTTTAGTACGAAAGGACCAAATAT
	'JT2_to_Phact_JT' CCCGAATTCAGAAGGGCTAATTGATTATTAATTTTATTGTTGAATAAATATTTATAATATTCGATTAGTAATGAAATGTTATTCGTTTCTGAATTTATCTGGTTTCTTAAGAAATAAATTCAATTTATTTTG?CTTGAATATTATTTTAATTTAAAAAAGTAATGTTTATTCAATTAAATATCTAAGGGGATTAGCTTTTGGGTATTTTTATAAATCTTTTTTATTTA?ATAGTTTATAGGATTAGAATTTTCCACTAATATAAGTATGTTATAATAAGCTATTTTGGTTTTTATATTTATATAGATTTTAGATTTATTATTAAGATTTTTACTTTAATTTGATTGGTTAAGTAGTAATGGTATAATTAGTATAATTTATTGTATTATTAAGTTTATAT?TTAAGTTTATTTTAAGGAATTCGGCAAATGATTTTTCACCTGTTTAATAAAAACATGTCCTTTTGTTGATGCTTTAAGGTCTGACCTGCCCAATGATGAGTTGAATGGCCGCAGTATTTTGACTGTGCAAAGGTAGCATAATCATTAGTTTCTTAATTAGAAGCTGGAATGAATGGTTTGATGAGAAAATTTCTGTCTCAATATAAATGATTTAGAATTTTAATTTTAAGTGAAAAAGCTTAAATTTTTTAGGAAGACGAGAAGACCCTATAGAGTTTTACATTTAATTATATTAATTAATTTTGGTTTTGATTTTATTTATTTTAGTTAATTGTTTTGTTGGGGTGATATTAAAATTTAATAAACTTTTATTTTATATATACATTGATTTATGAATATTTGATCCTAATTTTTAGATTATAAGATTAAATTACCTTAGGGATAACAGCGTAATTTTTTTTGGAGAGTTCTTATCGATAAAGAAGTTTGCGACCTCGATGTTGGATTAAAATTTAATTTGGGTGTAGAAGCT?TGAATTTTAGGTCTGTTCGACCTTTAAAATTTTACATGATCTGAGTTTAAACCGGTGTGAGCCAGGTTGGTTTCTATCTCTTGAAATTTAGAGTGTTTTAGTACGAAAGGACCAAATAC
	'JT2_to_Phaeg'    ???GAATTCAGAAGGGCTAATTGATTATTAATTTTATTGTTGAATAAATATTTATAATATTCGATTAGTAATGAAATGTTATTCGTTTCTGAATTTATCTGGTTTCTTAAGAAATAAATTCAATTTATTTTG?CTTGAATATTGTTTTAAT??????????AATGTTTATTCAATTAAATATCTAAGGGGATTAGCTTTTGGGTATTTTTATAAATCTTTTTTATTTA?ATAGTTTATAGGATTAGAATTTTCCATT???????????????????????TATTTTGGTTTTTATATTTATATAGATTTTAGATTTATTATTAAGATTTTTA?????????????????????????????????ATTAGTATAATTTATTGTATTATTAAGTTTATAT?TTAAGTTTATTTTAAGGAATTCGGCAAATGATTTTTCACCTGTTTAATAAAAACATGTCCTTTTGTTGATGCTTTAAGGTCTGACCTGCCCAATGATGAGTTGAATGGCCGCAGTATTTTGACTGTGCAAAGGTAGCATAATCATTAGTTTCTTAATTAGAAGCTGGAATGAATGGTTTGATGAGAAAATTTCTGTCTCAATATAAATGATTTAGAATTTTAATTTTAAGTGAAAAAGCTTAAATTTTTTAGGAAGACGAGAAGACCCTATAGAGTTTTACATTTAATTATATTAATTAATTTTGGTTTTGATTTTATTTATTTTAGTTAATTGTTTTGTTGGGGTGATATTAAAATTTAATAAACTTTTATTTTATATATACATTGATTTATGAATATTTGATCCTAATTTTTAGATTATAAGATTAAATTACCTTAGGGATAACAGCGTAATTTTTTTTGGAGAGTTCTTATCGATAAAGAAGTTTGCGACCTCGATGTTGGATTAAAATTTAATTTGGGTGTAGAAGCT?TGAATTTTAGGTCTGTTCGACCTTTAAAATTTTACATGATCTGAGTTTAAACCGGTGTGAGCCAGGTTGGTTTCTATCTCTTGAGATT???????TTTTAGTACGAAAGGACCAAATAC
	'JT2_to_Stcon'    ????????????????????????????????????????????????????????????????????????????????????????????????????????????????????????????????????????????????????????????????????????????????????????????????????????????????????????????????????????????????????????????????????????????????????????????????????????????????????????????????????????????????????????????????????????????????????????????????????????????????????????????TAAGGAATTCGGCAAATGATTTTTCACCTGTTT?????????????????????????????TAAGGTCTGACCTGCCCAATGATGAGTTGAATGGCCGCAGTATTTTGACTGTGCAAAGGTAGCATAATCATTAGTTTCTTAATTAGAAGCTGGAATGAATGGTTTGATGAGAAAATTACTGTCTCA?TGTAAATGATTTAGAATTTTAATTTTAAGTGAAAAAGCTTAAATTTTTTAGGAAGACGAGAAGACCCTATAGAGTTTTACAATTT??????????????????????????????????????????????????????????????????????????????????????????????????????????????TATTTGATCCTAATTTTTAGATTATAAGATTAAATTACCTTAGGGATAACAGCGTAATTTTTTTTGGAGAGTTCTTATCGATAAAGAAGTTTGCGACCTCGATGTTGGATTAAAATTTAATTTGGGTGTAGAAGCT?TGAATTTTAGGTCTGTTCGACCTTTAAAATTTTACATGATCTGAGTTTAAACCGGTGTGAGCCAGGTTGGTTTCTATCTTTTAG???????????????????????????????????
	'JT8_to_Maset'    ???????????????????????????????????????????????????????????????????????????????????????????????????????????????????????????????????????????????????????????????????????????????????????????????????????????????????????????????????????????????????????????????????????????????????????????????????????????????????????????????????????????????????????????????????????????????????????????????????????????????????????????????????????????????????????????????????????????????????????????????????????????????????????????????????????????????????????????????????????????????????????????????????????????????????????????????????????????????????????????????????????????????????????GACCCTATAGAGTTTTACATTAATTTTA????????????TGGGTTTTAATTTTTTTGTTTCAGGT???TGTTTTGTTGGGGTGATATTAAAATT?????AACTTTTAATTTGTTTTT????????????????????????????????????????????????????????AGGGATAACAGCGTAA?TTTTTTTGGAGAGTTCTTATCGATAAAGAAGTTTGCGACCTCGATGTTGGAT???????????????????????????????????????????????????????????????????CTGAGTTTAAACCGGTGTGAGCCAGGTTGGTT???????????????????????????????????????????????
	'JT8_to_Phact_JT' CCCGAATTCAGAAGGGCTAATTGATTATTAATTTTATTGTTGAATAAATATTTATAATATTCGATTAGTAATGAAATGT??????????????????????GTTTCTTAAGAAATAAATTCAATTTATTTTG?CTTGAATATTATTTTAATTT??????????????????????????????????????????????TGGGTATTTTTATAAATCTTTTTTATTTA?ATAGTTTATAGGATTAGAATTTTCCACTAATATAAGTATGTTATAATAAGCTATTTTGGTTTTTATATTTATATAGATTT???????????????????????CTTTAATTTGATTGGTTAAGTAGTAATGGTATAATTAGTATAATTTATTGTATTATTAAGTTTATAT?TTAAGTTTATTTTAAGGAACTCGGCAAATGATTTTTCACCTGTTTAATAAAAACATGTCCTTTTGTTGATGCTTTAAGGTCTGACCTGCCCAATGAT??????????????????????????????????GGTAGCATAATCATTAGTTTCTTAATTAGAAGCTG?????????????????????????TCTGTCTCAATATAAATGATTTAGAATTTTAATTTTAAGTGAAAAAGCTTAAATTTTTTAGGAAGACGAGAAGACCCTATAGAGTTTTACATTTAATTATATTAATTAATTTTGGTTTTGATTTTATTTATTTTAGTTAATTGTTTTGTTGGGGTGATATTAAAATTTAATAAACTTTTATTTTATATATACATTGATTTATGAATATTTGATCCTAATTTTTAGATTATAAGATTAAATTACCTTAGGGATAACAGCGTAATTTTTTTTGGAGAGTTCTTATCGATAAAGAAGTTTGCGACCTCGATGTTGGAT??????TTAATTTGGGTGTAGAAGCT?TGAATTTTAGGTCTGTTCGACCTTTAAAATTTTACATGATCTGAGTTTAAACCGGTGTGAGCCAGGTTGGTTTCTATCTCTTGAAATTTAGAGTGTTTTAGTACGAAAGGACCAAATAC
	'JT8_to_Phaeg'    ??????????????????????????????????????????????????????????????????????????????????????????????????????????????????????????????????????????????????????????????????????????????????????????????????????????????????????????????????????????????????????????????????????????????????????????????????????????TATATAGATTT??????????????????????????????????????????????????????????????????????????????????????ATAT?TTAAGTTTATTTTAAGGAACTCGGCAAATGATTTTTCACCTGTTTAATAAAAACATGTCCTTTTGTTGATGCTTTAAGGTCTGACCTGCCCAATGAT??????????????????????????????????GGTAGCATAATCATTAGTTTCTTAATTAGAAGCTG?????????????????????????ACTGTCTCAATATAAATGATTTAGAATTTTAATTTTAAGTGAAAAAGCTTAAATTTTTTAGGAAGACGAGAAGACCCTATAGAGTTTTACATTTAATTATATTAATTAATTTTGGTTTTGATTTTATTTATTTTAATTAATTGTTTTGTTGGGGTGATATTAAAATT????????????????????TACACATTGATTTATGAATATTTGATCCTAATTTTTAGATTATAAGATTAAATTACCTTAGGGATAACAGCGTAATTTTTTTTGGAGAGTTCTTATCGATAAAGAAGTTTGCGACCTCGATGTTGGAT??????TTAATTTGGGTGTAGAAGCT?TGAATTTTAGGTCTGTTCGACCTTTAAAATTTTACATGATCTGAGTTTAAACCGGTGTGAGCCAGGTTGGTTTCTATC?????????????????????????????????????????
	Masap             CCCGAATTTAAAAGAGCTAACTGAGAGTTTATTTTATTGTTGAAAAAATATTTATAACTATTGGTTTGTAATGAAATGTTATTCGTTTTTAAATTTATCTGGTTTTTTAAGAAATAAGTTTAATTTATTTTA?CTTTAATATGGG?CCGATTTTTTGGTTTGGTGTTTGAGTAATTAAAGATTCAAGGGGATTAGCTTTTGAATTATATTATAAGTGTATATTTTGGA?ATGGTTTATAGGATTAGAATTTTCCATTATTAATAGAATGTTATAATTAATCATTTGGTTTTTGTTATTTTTATATGTTTTAAATTTTTTATTGAAATAGGAGCTTTAATTTTTTGGGCTTGGTAATAATGATTAAATTAGTATAAATTTATGTGTT?TTGTTTTTATATATTTAGGTTACATTAAGGAATTCGGCAAATGATTTTTCACCTGTTTAATAAAAACATGGCCTTTTGTTTATGATTTAAGGTCTGGCCTGCCCAATGATTATTTAAATGGCCGCAGTATATTGACTGTGCAAAGGTAGCATAATCATTAGTTTCTTAATTAGAAGCTGGAATGAACGGTTTTATGAAAAAATGACTGTCTCTGTGTAATTGGTTTAGAATTTTAATTTTAAGTGAGAAAGCTTAAATTTTTTATGAAGACGAGAAGACCCTATAGAGTTTTACATTAATTTTAGTTAAATAATTTTGGATTTTATTTTATTTATTTATTATTAATGTTTTGTTGGGGTGACATTGAAATTAAATAAACTTTCAATTTATTATTACATTTGTTTATGAGTATTTGATCCTGATTTTTAGATTATAAGATTAAATTACCTTAGGGATAACAGCGTAATTTTTTTTGGAGAGTTCTAATCGATAAAAAAGATTGCGACCTCGATGTTGGATTAAAGTTAAATTATGGTGTAGAAGCTGTGGATTTTAGGTCTGTTCGACCTTTAAAACTTTACATGATCTGAGTTTAAACCGGTGTGAGCCAGGTTGGTTTCTATCTCTTATAAGTTATAATATTTTAGTACGAAAGGACCAAATAT
	Maset             CCCGAATTTAAAAGAGCTGACTAATAATTTATTTTGTTGTTGAATAAACATTTATAATTATTAGTTTGTAATGAAACGTTATTCGTTTTTAAATTTATCTGGTTTTTTAAGAAGTAAATTTAATTTATTTTACCTTAAATATTATATCTATTATTTGGTTTGATGTTTGGGTGAGTAAAAATCCAAGGGGATTAGCTTTTGGATATTATTATAAGCTTGTATATTTTATATAGTTTATAGGATTAGGATTTTCCATTAATAAGAGGATGTTATAATTAACTATTTAATATTGATTATTTATATAAGTTTTAATTTTATTATTAAAATTTTAGTTTTAATTTATGAGGCTAAGAAATAATGATTGAATTAGTATATGTTAATGTATT?TGATTTTTTTTTATTTAGGTTATGTGAAGGAATTCGGCAAATGATTTTTCACCTGTTTAATAAAAACATGGCCTTTTGTAAATGATTTAAGGTCTGGCCTGCCCAATGATTGATTGAATGGCCGCAGTATTTTGACTGTGCAAAGGTAGCATAATCATTAGTTTCTTAATTAGAAGCTGGAATGAATGGTTTGATGAAAAAATAACTGTCTCCATATAATTGACTTAGAATTTTAATTTTGAGTGAGAAAGCTCAAATTTTTTAAGAAGACGAGAAGACCCTATAGAGTTTTACATTAATTTTAATTAAGTGATTATGGGTTTTAATTTTTTTGTTTAAGGTTAGTGTTTTGTTGGGGTGATATTAAAATTTAATAAACTTTTAATTTGTTTTTACATTAATTTGTGAATATTTGATCCTATTTTTTAGATTATAAGACTAAATTACCTTAGGGATAACAGCGTAATTTT?TTTGGAGAGTTCTAATCGATAAAAAAGTTTGCGACCTCGATGTTGGATTAAAGTTAAATTTTGGTGTAGAAGCTGAAGTGTTTAGGTCTGTTCGACCTTTAAAACTTTACATGATCTGAGTTTAAACCGGTGTGAGCCAGGTTGGTTTCTATCTCTTGTATATTAAAATATTTTAGTACGAAAGGACCAAATAT
	Pecon             CCCGAATTCAGAAGAGTTAGTCGATTATAAATTTTATTGTTAAATAAATATTTATAATTTTTGGCTAGTAATGAAACGTTATTCGTTTCTGAATTTATCTGGTTTTTTAAGAAATAGATTTAATTTATACTA?ATTTAATATTTTTTTAATTTTTTAATAAAATATTTGTTTAGTTAAATATCCAAGGGGATTAGCTTTTGGATACATTTATAAGTTTATAAAAATAG?ATAATTCATAGGATTAGAATTTTCCATTGATAGGAGGATGTTATAATCAGTTATTTATATTTTTTTATTTGTATAAATTTTAGGTTTTTTATTAAAATGTTAGTTTTAATTTTGTAAATTAAGTAATAATGATTAAATTAGTATAATTTTTTGTATTTTTAAATTTAAAT?TTAAGGTTGTATTAAGGAACTCGGCAAATTATTTTTCACCTGTTTAATAAAAACATGGCTTTTTGTGAAGGATTTAAGGTCTGGCCTGCCCAATGAGAAGTTTAATGGCCGCAGTATTTTGACTGTGCAAAGGTAGCATAATCATTAGTTTCTTAATTAGAAGCTGGAATGAAAGGTTTGATGAGAAAATAACTGTCTCAATACAATTGATTTAGAATTTTAATTTTAAGTGAAAAAGCTTAAATTTTTTAAAAAGACGAGAAGACCCTATAGAGTTTTACATTTGTTTTAAATAAGTAATTTTGGATTTAATTTTATTTATTTATTATAATTGTTTTGTTGGGGTGATGTTAAAATTTGATAAACTTTTATTTTATAGATACATTGATTTATGAATATTTGATCCTGATTTTTGGATTACAAGATTAAATTACCTTAGGGATAACAGCGTAATTTTTTTTGGAGAGTTCTTATCGATAAAAAAGTTTGCGACCTCGATGTTGGATTAAAATTTAATTTGGGTGTAGAAGCT?TAAATTTTAGGTCTGTTCGACCTTTAAAATTTTACATGATCTGAGTTTAAACCGGTGTGAGCCAGGTTGGTTTCTATCTTTTAATTTGGAAAATATTTTAGTACGAAAGGACCAAATAT
	Pesex             CCCGAATTAAGAAGAGCTAGTTAATTATTTATTTTATTGTTAAATAAATATTTATAATTTTTATCTAGTAATGAAATGTTATTCGTTTCTTAATTTATCTGGTTTTTTAAGAAATAATTTTAATTTATACTA?ATAAAGTATTTGCTTATTTTTTTAAGTTGATATTTATTTAGTTAAATATTCAGGGGGATTAGCTCTTGAATGGTTTTAAAAATTTTTTATATGAA?ATAATATATAGGATTAGAATTTTCCATTATTATAAAGATGTTATAATCAGTTATTGAATATTGTTTATTTATATAAATTTTAAGTTTGCTATTAAAATTTTAATTTAAATTTAAAAAATTAAGAAATAATGATTTAATTAGTATATTATTTTGTATGATTAATTTTACAA?TTAAGGTTATATTAAGGAATTCGGCAAATTATTTTCCACCTGTTTAATAAAAACATGGCTTTTTGTGAAGGATTTAAGGTCAGGCCTGCCCAATGAAAAATTAAATGGCCGCAGTATTTTGACTGTGCAAAGGTAGCATAATCATTAGTTTCTTAATTAGAAGCTGGAATGAAGGGTTTGATGAGAAAATGACTGTCTCAGTATAATTGATTTAGAATTTTAATTTTAAGTGAAAAAGCTTAAATTTTTTAAAAAGACGAGAAGACCCTATAGAGTTTTACATTTATTTTAGTTAAGTAATTATGGATTTAGTTTTGTTTATTTGGAATATATGTTTGGTTGGGGTGATTTTAAAATTTAATTAACTTTTATTTTATTGGAACATTGATTTATGAATATTTGATCCTAACTTTTAGATTATAAGATTAAATTACCTTAGGGATAACAGCGTAATTTTTTTTGGAGAGTTCTTATCGATAAAGAAGTTTGCGACCTCGATGTTGGATTAAAATTTAATTTAGGTGTAGAAGCT?TGAATTTTAGGTCTGTTCGACCTTTAAAATTTTACATGATCTGAGTTTAAACCGGTGTGAGCCAGGTTGGTTTCTATCTTTTAATAAATTTAGTATTTTAGTACGAAAGGACCAATTAC
	'Phact_JT'        CCCGAATTCAGAAGGGCTAATTGATTATTAATTTTATTGTTGAATAAATATTTATAATATTCGATTAGTAATGAAACGTTATTCGTTTCTGAATTTATCTGGTTTCTTAAGAAATAAATTCAATTTATTTTG?CTTTAATATTATTTTAATTTAAAAAATTAATGTTTATTCAATTAAATACCTAAGGGGATTAGCTTTTGGGTATTTTTATAAATCTTTTTTATTTA?ATAGTTTATAGGATTAGAATTTTCCACTAATATAAGTATGTTATAATAAGCTATTTTGGTTTTTATATTTATATAGATTTTAGATTTATTATTAAGATTTTTACTTTAATTTGATTGGTTAAGTATTAATGGTATAATTAGTATAATTTATTGTATTATTAAGTTTATAT?TTAAGTTTATTTTAAGGAATTCGGCAAATGATTTTTCACCTGTTTAATAAAAACATGTCCTTTTGTTGATGATTTAAGGTCTGACCTGCCCAATGATGAGTTGAATGGCCGCAGTATTTTGACTGTGCAAAGGTAGCATAATCATTAGTTTCTTAATTAGAAGCTGGAATGAATGGTTTGATGAGAAAATTTCTGTCTCAATATAAATGATTTAGAATTTTAATTTTAAGTGAAAAAGCTTAAATTTTTTAGGAAGACGAGAAGACCCTATAGAGTTTTACATTTAATTATATTAATTAATTTTGGTTTTGATTTTATTTATTTTAGTTGATTGTTTTGTTGGGGTGATATTAAAATTTAATAAACTTTTATTTTATATATACATTGATTTATGAATATTTGATCCTAATTTTTAGATTATAAGATTAAATTACCTTAGGGATAACAGCGTAATTTTTTTTGGAGAGTTCTTATCGATAAAGAAGTTTGCGACCTCGATGTTGGATTAAAATTTAATTTGGGTGTAGAAGCT?TGAATTTTAGGTCTGTTCGACCTTTAAAATTTTACATGATCTGAGTTTAAACCGGTGTGAGCCAGGTTGGTTTCTATCTCTTGAAATTTAGAGTGTTTTAGTACGAAAGGACCAAATAC
	'Phact_PS'        CCCGAATTCAGAAGGGCTAATTGATTATTAATTTTATTGTTGAATAAATATTTATAATATTTGATTAGTAATGAAATGTTATTCGTTTCTGAATTTATCTGGTTTCTTAAGAAATAAATTCAATTTATTTTG?CTTTAATATTATTTTAATTTCGGAAAGTAATGTTTATT????????????????????????????????????????????????????????????????????????????????????????????????????????TAAGCTATTTTGGGTTTTATATTTATATAGATTTTAGATTTATTATTAAGATTTTTACTTTAATTTGATTGGTTAAGTAGTAATGGTATAATTAGTATAATTTATTGTATTATTAAGTTTATAT?TTAAGTTTATTTTAAGGAATTCGGCAAATGATTTTTCACCTGTTTAATAAAAACATGTCCTTTTGTTGATGATTTAAGGTCTGACCTGCCCAATGATGAGTTGAATGGCCGCAGTATTTTGACTGTGCAAAGGTAGCATAATCATTAGTTTCTTAATTAGAAGCTGGAATGAATGGTTTGATGAGAAAATTTCTGTCTCAATATAAATGATTTAGAATTTTAATTTTAAGTGAAAAAGCTTAAATTTTTTAGGAAGACGAGAAGACCCTATAGAGTTTTACATTTAATTATATTAATTAATTTTGGTTTTGATTTTATTTATTTTAGTTAATTGTTTTGTTGGGGTGATATTAAAATTTAATAAACTTTTATTTTATATATACATTGATTTATGAATATTTGATCCTAATTTTTAGATTATAAGATTAAATTACCTTAGGGATAACAGCGTAATTTTTTTTGGAGAGTTCTTATCGATAAAGAAGTTTGCGACCTCGATGTTGGATTAAAATTTAATTTGGGTGTAGAAGCT?TGAATTTTAGGTCTGTTCGACCTTTAAAATTTTACATGATCTGAGTTTAAACCGGTGTGAGCCAGGTTGGTTTCTATCTCTTGAAATTTAGAGTGTTTTAGTACGAAAGGACCAAATAC
	Phaeg             CCCGAATTTAGAAGAGCTAATTGATTATTAATTTTATTGTTGAATAAATATTTATAATATTTGATTAGTAATGAAATGTTATTCGTTTCTGAATTTATCTGGTTTCTTAAGAAATAAATTCAATTTATTTTG?TTTGAATATTGCTTTAATTTTAAAAAGTAATGTTTATCCAATTAAATATCTAAGGGGATTAGCTTTTGGATATTTTTATAAATCTGTTTTATTAA?ATAGTTTATAGGATTAGAATTTTCCATTATTAAGAGGATGTTATAATTAGTTATTTTGTTTTTTATATTTATATAGATTTTAGATTTATTATTAAGATTTTTATTTAAATTTTATTAGTTAAGTAATAATGATAAAATTAGTATAATTAATTGTATTATTAAATTAATAT?TTAAGTTTATTTTAAGGAATTCGGCAAATGATTTTTCACCTGTTTAATAAAAACATGTCCTTTTGTTGATGATTTAAGGTCTGACCTGCCCAATGATGAGTTGAATGGCCGCAGTATTTTGACTGTGCAAAGGTAGCATAATCATTAGTTTCTTAATTAGAAGCTGGAATGAATGGTTTGATGAAAAAATTACTGTCTCAGTATAAATGATTTAGAATTTTAATTTTAAGTGAGAAAGCTTAAATTTTTTAAGAAGACGAGAAGACCCTATAGAGTTTTACATTTAATTATATTAATTAATTTTGGTTTTTATTTTATTTATTTTAATTAATTGTTTTGTTGGGGTGATATTAAAATTTAATAAACTTTTACTTTATGTACACATTGATTTATGAATATTTGATCCTAATTTTTGGATTACAAGATTAAATTACCTTAGGGATAACAGCGTAATTTTTTTTGGAGAGTTCTTATCGATAAAGAAGTTTGCGACCTCGATGTTGGATTAAAATTTAATTTGGGTGTAGAAGCT?CGAATTTTAGGTCTGTTCGACCTTTAAAATTTTACATGATCTGAGTTTAAACCGGTGTGAGCCAGGTTGGTTTCTATCTCTTGAGATTAGAAGTATTTTAGTACGAAAGGACCAGATAC
	Stcon             CCCGAATTCAAAAGAGCTAATTGATTATTTATATTATTGTGGAATAAATATTTATAATTTTTGATTAGCAATGAAATGTTATTCGTTTTTGAATTTATCTGGTTTCTTAAGAAATAGATTTAATTTATATTA?ATTGAATATTTTTTTATTTATATAATTAAATGTTTATTTAGTTAAATATTCAAGGGGATTAGCTTTTGGGTTATTTTATAAGTTTTGTGTTTATA?ATAATTAATAGGATTAGAATTTTCCATTTATAAGAGGATGTTATAATTAATTATTATTATTATTTTATTTTTATGGATTTTAGGTTTACTATTAAGATTTTAGCTTAAATTTTATTAGTTAAGCAATAATGATTTAATTAGTATAGTTTATTGTATAATTAATTTTATAT?TATAGTTTACATTAAGGAATTCGGCAAATTATTTTTCACCTGTTTATTAAAAACATGGCTTTTTGTATATGATTTAAGGTCTGGCCTGCCCAATGATAAGTTAAATGGCCGCAGTATTTTGACTGTGCAAAGGTAGCATAATCATTAGTTTCTTAATTAGAAGCTGGAATGAATGGTTTGATGAGAAAATAACTGTCTCAGTGTAATTGATTTAGAATTTTAATTTTAAGTGAAAAAGCTTAAATTTTTTAGAAAGACGAGAAGACCCTATAGAGTTTTACAATTTTTTTGGATGATTAATTTTGGATTTAGTTTTATTTATTTAGAGTTATTGTTTTGTTGGGGCGATAGTAAAATTTAATAAACTTTTATTTTATAGGTACATATATTTATGAGTATTTGATCCTTATTTTTGGATTATAAGATTAAATTACCTTAGGGATAACAGCGTAATTTTCTTTGGAGAGTTCTTATCGATAAAGAAGTTTGCGACCTCGATGTTGGATTAAAATTAAATTTGGGTGTAGAAGCT?TGAATTTTAGGTCTGTTCGACCTTTAAAATTTTACATGATCTGAGTTTAAACCGGTGTGAGCCAGGTTGGTTTCTATCTTTTAGTATATATAATATTTTAGTACGAAAGGACCAATTAT
	Stobo             CCCGAATTCAAAAGAGCTAGTTAATTATTTATTTTATTGTAGAATAAATATTTATAATTTTTGTCTAGTAATGAAATGTTATTCGTTTTTGAATTTATCTGGTTCCTTAAGAAATAAATTTAATTTATGACA?ATTGAGTATTTACTTGTTTCTTTAGGTAAATTTTTATTTGGTTAAATATTTAAGGGGATTAGCTTTTGAATATTTTTATAAGTTCATTATTTTAA?ATGATTAATAGGATTAGAATTTTCCATTTATAATAGGATGTTATAATTAATTATTTTATAATTTTTATTTATATGAATTTTAGGTGTGTTATTAAGGTTTTAGCTTTAATTTTATAGGTTAAGCAATAATGATTTAATTAGTATAGTTTATTGTATTATTGATTTTGGTT?TTTAGTTTATGCTAAGGAACTCGGCAAATTATTTTTCACCTGTTTAATAAAAACATGGCTTTTTGTTTATGATTTAAGGTCTGACCTGCCCAATGAGGAATTTAATGGCCGCAGTATTTTGACTGTGCAAAGGTAGCATAATCATTAGTTTCTTAATTAGAAGCTGGAATGAATGGTTTGATGAGAAAATAACTGTCTCGGTGTAATTGTTTTAGAATTTTAATTTTAAGTGAGAAAGCTTAAATTTTTTAAAAAGACGAGAAGACCCTATAGAGTTTTACAATTTTTTTAAGTAACTAATTTTGGTTTTGGTTTTATTTATTTAAAATGATCGTTTTATTGGGGTGATAGTAAAATTTAATAAACTTTTATTATTTTAATACATAAATTTATGAATGGTTGATCCTGATTTTTGGACTATAAGATTAAATTACCTTAGGGATAACAGCGTAATTTTCTTTGGAGAGTTCTTATCAATAGAGAAGTTTGCGACCTCGATGTTGGATTAAAATTTAATTTAGGTGTAGAAGCT?TGAATATTAGGTCTGTTCGACCTTTAAAATTTTACATGATCTGAGTTTAAACCGGTGTGAGCCAGGTTGGTTTCTATCTTTTAATGTTTATAATATTTTAGTACGAAAGGACCAATTAT

;


END;


BEGIN TAXA;
	TITLE Taxa3;
	DIMENSIONS NTAX=36;
	TAXLABELS
		'IC44_to_Maset' 'IC44_to_Pecon' 'IC44_to_Phact_JT' 'IC44_to_Phaeg' 'IC44_to_Stcon' 'JT2_to_Maset' 'JT2_to_Phaeg' 'JT2_to_Stcon' 'JT2_to_Pecon' 'JT2_to_Phact_JT' 'JR53_to_Phact_JT' 'JR53_to_Maset' 'JR53_to_Pecon' 'JR53_to_Phaeg' 'JR53_to_Stcon' 'JT8_to_Phact_JT' 'JT8_to_Maset' 'JT8_to_Pecon' 'JT8_to_Phaeg' 'JT8_to_Stcon' Masap Maset Pecon Pesex 'Phact_JT' PhactPS Phaeg 'Philolithus_aegra_TB15221' 'Philolithus_aegrotus_TB15235' 'Philolithus_densicollis_TB15236' 'Philolithus_elatus_TB13141' 'Philolithus_elatus_TB15442' 'Philolithus_morbilosus_TB15436' 'Philolithus_sordidus_TB15443' Stcon 'Stobo_28s' 
	;

END;


BEGIN CHARACTERS;
	TITLE  28s;
	LINK TAXA = Taxa3;
	DIMENSIONS  NCHAR=996;
	FORMAT DATATYPE = DNA GAP = - MISSING = ?;
	MATRIX
	'IC44_to_Maset'                  ????????????????????????????????????????????????????????????????????????????????????????????????????????????????????????????????????????????ACAGCCCATAGAGGGTGCCAGGCCCGTAGCGACCGCTGCC????????????????????????????????????????????????????????????????????????????????????????????????????????????????????????????????????????TTTGAAGAGAGAGTTCAAGAGTACGTGAAACCGTTCAGGGG???????????????????????????????????????????????????????????????????????????????????????????????????????????????????????????????????????????????????????????????????????????????????????????????????????????????????????????????????????????????????????????????????????????????????????????????????????????????????????????????????????????????????????????????????????????????????????????????????????????????????????????????????????????????????????????????????????????????????????????????????????????????????????????????????????????????????????????????????????????????????????????????????????????????????????????????????????????????????????????????
	'IC44_to_Pecon'                  ????????????????????????????????????????????????????????????????????????????????????????????????????????????????????????????????????????????ACAGCCCATAGAGGGTGCCAGGCCCGTAGCGACCGCTGCC????????????????????????????????????????????????????????????????????????????????????????????????????????????????????????????????????????TTTGAAGAGAGAGTTCAAGAGTACGTGAAACCGTTCAGGGG???????????????????????????????????????????????????????????????????????????????????????????????????????????????????????????????????????????????????????????????????????????????????????????????????????????????????????????????????????????????????????????????????????????????????????????????????????????????????????????????????????????????????????????????????????????????????????????????????????????????????????????????????????????????????????????????????????????????????????????????????????????????????????????????????????????????????????????????????????????????????????????????????????????????????????????????????????????????????????????????
	'IC44_to_Phact_JT'               ????????????????????????????????????????????????????????????????????????????????????????????????????????????????????????????????????????????ACAGCCCATAGAGGGTGCCAGGCCCGTAGCGACCGCTGCC???????????????????????????????????????????????????????????????????????????????????????????????????TAGCAAACAAGTACCGCGAGGGAAAGATGAAAAGGACTTTGAAGAGAGAGTTCAAGAGTACGTGAAACCGTTCAGGGG??????????????????????????????????????????????????????????????????????????????????????????????????????????????????????????????????????????????????????????????????????????????????????????????????????????????????????????????????????????????????????????????????????????????????????????????????????????????????????????????????????????????????????????????????????????????????????????????????????????????????????????????????????????????????????ACCCGTCTTGAAACACGGACCAAGGARTCTAACATCTAYGCGAGT?????????????????????????????????????????????????????????????????????TGGGCGGTCGTTGCGGCTGCCGCCCCGCACTCCCGGGGCGT??????????????????????????????????????????????
	'IC44_to_Phaeg'                  ????????????????????????????????????????????????????????????????????????????????????????????????????????????????????????????????????????????ACAGCCCATAGAGGGTGCCAGGCCCGTAGCGACCGCTGCC????????????????????????????????????????????????????????????????????????????????????????????????????????????????????????????????????????TTTGAAGAGAGAGTTCAAGAGTACGTGAAACCGTTCAGGGG????????????????????????????????????????????????????????????????????????????????????????????????????????????????????????????????????????????????????????????????????????????????????????????????????????????????????????????????????????????????????????????????????????????????????????????????????????????????????????????????????????????????????????????????????????????????????????????????????????????????????????????????????????????????????????????????????????????????????????????????????????????????????????????????????????????????????????????????????????TGGGCGGTCGTTGCGGCTGCCGCCCCGCACTCCCGGGGCGT??????????????????????????????????????????????
	'IC44_to_Stcon'                  ????????????????????????????????????????????????????????????????????????????????????????????????????????????????????????????????????????????ACAGCCCATAGAGGGTGCCAGGCCCGTAGCGACCGCTGCC????????????????????????????????????????????????????????????????????????????????????????????????????????????????????????????????????????TTTGAAGAGAGAGTTCAAGAGTACGTGAAACCGTTCAGGGG???????????????????????????????????????????????????????????????????????????????????????????????????????????????????????????????????????????????????????????????????????????????????????????????????????????????????????????????????????????????????????????????????????????????????????????????????????????????????????????????????????????????????????????????????????????????????????????????????????????????????????????????????????????????????????????????????????????????????????????????????????????????????????????????????????????????????????????????????????????????????????????????????????????????????????????????????????????????????????????????
	'JT2_to_Maset'                   ?????????????????????????????????????ACCGAATCCCGCGGCCGAAACCGGACGCCGGGAAATGTGGTGTTAGGGAGGGTCCGTTATCCCGAGATTGTGCGGTGCGTCCAAGTCCATCTTGAACGGGGCCACAGCCCATAGAGGGTGCCAGGCCCGTAGCGACCGCTGCCGATCGCGGGAGGATCTCTCCTCAGAGTCGGGTTGCTTGAGAGTGCAGCCCTAAGTGGGTGGTAAACTCCATCTAAGGCTAAATATGACCACGAGACCGATAGCGAACAAGTACCGTGAGGGAAAGTTGAAAAGAACTTTGAAGAGAGAGTTCAATAGTACGTGAAACCGTTCAGGGGTAAACCTGAGAAACCCGAAAGGTCGAAAGGGGAGATTCAGCGTGTCTCGATTGCGGCGCTGGACGGTCGTGCGACGGAAGACGTACGCGTCATCCGCACCTTCCGTTCTCCGAACCGTAGTCGAACGCGTGCACTTCTCCCCCTGTAGGACGTCGCGATCCGTTGGGTGTCGGCCTAAGGCCCGCGATGGAGCCCGTCCGGACGGTTTTCCGTTCCGGACGAACTCGCGGTGTTTCCCGGTCGGCTCGCTCGACGGTATACAGATGGCGCGGGGCCGCTAA?????AATTAGCGTCCGACCGGCGGCAAGCGCGCTCGTCGTGACGGTGATCGGACCTGGTGCCGGTCCTGTCCCCGAGTGGCTGTTCGCTGCCGTGTTCTCGGACAGACCTCGTCGAAACGCCGATCTGCGACGCTATAGCTTTGGGTACTTTCAGGACCCGTCTTGAAACACGGACCAAGGAGTCTAGCATGTGCGCGAGTCATTGGGACATGACTAAACCTAAAGGCGCAATGAAAGTGAAGGTCCGCCTTGCGCGGACCGAGGGAGGATGGGCGGCCGTTGCGGCTGCCGCTCCGCACTCCCGGGGCGTCTCGTTCTCATTGCGAGAAGAGGCGCACCAAGAGC???????????
	'JT2_to_Phaeg'                   CCCTCAGTAGCGGCGAGCGAACAGGGAAGAGCCCAGCACCGAATCCCGCGGCCGAAACCGGACGCCGGGAAATGTGGTGTTAGGGAGGGTCCGTTATCCCGAGATTGTGCGGTGCGTCCAAGTCCATCTTGAACGGGGCCACAGCCCATAGAGGGTGCCAGGCCCGTAGCGACCGCTGCCGATCGCGGGAGGATCTCTCCTCAGAGTCGGGTTGCTTGAGAGTGCAGCCCTAAGTGGGTGGTAAACTCCATCTAAGGCTAAATATGACCACGAGACCGATAGCGAACAAGTACCGTGAGGGAAAGTTGAAAAGAACTTTGAAGAGAGAGTTCAATAGTACGTGAAACCGTTCAGGGGTAAACCTGAGAAACCCGAAAGGTCGAAAGGGGAGATTCAGCGTGTCTCGATTGCGGCGCTGGACGGTCGTGCGACGGAAGACGTACGCGTCATCCGCACCTTCCGTTCTCCGAACCGTAGTCGAACGCGTGCACTTCTCCCCCTGTAGGACGTCGCGATCCGTTGGGTGTCGGCCTAAGGCCCGCGATGGAGCCCGTTCGGACGGTTTTCCGTTCCGGACGAACTCGCGGTGTTTCCCGGTCGGCTCGCTCGACGGTATACAGATGGCGCGGGGCCGCTACACATCAGTTAGCGTCCGACCGGCGGCAAGCGCGCTCGTCGTGACGGTGATCGGACCTGGTGCCGGTCCTGTCCCCGAGTGGCTGTTCGCTGCCGTGTTCTCGGACAGACCTCGTCGAAACGCCGATCTGCGACGCTATAGCTTTGGGTACTTTCAGGACCCGTCTTGAAACACGGACCAAGGAGTCTAGCATGTGCGCGAGTCATTGGGACATGACTAAACCTAAAGGCGCAATGAAAGTGAAGGTCCGCCTTGCGCGGACCGAGGGAGGATGGGCGGTCGTTGCGGCTGCCGCTCCGCACTCCCGGGGCGTCTCGTTCTCATTGCGAGAAGAGGCGCACCAAGAGCGTA????????
	'JT2_to_Stcon'                   ???TCAGTAGCGGCGAGCGAACAGGGAAGAGCCCAGCACCGAATCCCGCGGCCGAAACCGGACGCCGGGAAATGTGGTGTTAGGGAGGGTCCGTTATCCCGAGATTGTGCGGTGCGTCCAAGTCCATCTTGAACGGGGCCACAGCCCATAGAGGGTGCCAGGCCCGTAGCGACCGCTGCCGATCGCGGGAGGATCTCTCCTCAGAGTCGGGTTGCTTGAGAGTGCAGCCCTAAGTGGGTGGTAAACTCCATCTAAGGCTAAATATGACCACGAGACCGATAGCGAACAAGTACCGTGAGGGAAAGTTGAAAAGAACTTTGAAGAGAGAGTTCAATAGTACGTGAAACCGTTCAGGGGTAAACCTGAGAAACCCGAAAGGTCGAAAGGGGAGATTCAGCGTGTCTCGATTGCGGCGCTGGACGGTCGTGCGACGGAAGACGTACGCGTCATCCGCACCTTCCGTTCTCCGAACCGTAGTCGAACGCGTGCACTTCTCCCCCTGTAGGACGTCGCGATCCGTT????????????????????????GGAGCCCGTTCGGACGGTTTTCCGTTCCGGACGAACTCGCGGTGTTTCCCGGTCGGCTCGCTCGACGGTATACAGATGGCGCGGGGCCGCTACACATCAGTTAGCGTCCGACCGGCGGCAAGCGCGCTCGTCGTGACGGTGATCGGACCTGGTGCCGGTCCTGTCCCCGAGTGGCTGTTCGCTGCCGTGTTCTCGGACAGACCTCGTCGAAACGCCGATCTGCGACGCTATAGCTTTGGGTACTTTCAGGACCCGTCTTGAAACACGGACCAAGGAGTCTAGCATGTGCGCGAGTCATTGGGACATGACTAAACCTAAAGGCGCAATGAAAGTGAAGGTCCGCCTTGCGCGGACCGAGGGAGGATGGGCGGTCGTTGCGGCTGCCGCCCCGCACTCCCGGGGCGTCTCGTTCTCATTGCGAGAAGAGGCGCACCAAGAGCGTA????????
	'JT2_to_Pecon'                   ???TCAGTAGCGGCGAGCGAACAGGGAAGAGCCCAGCACCGAATCCCGCGGCCGAAACCGGACGCCGGGAAATGTGGTGTTAGGGAGGGTCCGTTATCCCGAGATTGTGCGGTGCGTCCAAGTCCATCTTGAACGGGGCCACAGCCCATAGAGGGTGCCAGGCCCGTAGCGACCGCTGCCGATCGCGGGAGGATCTCTCCTCAGAGTCGGGTTGCTTGAGAGTGCAGCCCTAAGTGGGTGGTAAACTCCATCTAAGGCTAAATATGACCACGAGACCGATAGCGAACAAGTACCGTGAGGGAAAGTTGAAAAGAACTTTGAAGAGAGAGTTCAATAGTACGTGAAACCGTTCAGGGGTAAACCTGAGAAACCCGAAAGGTCGAAAGGGGAGATTCAGCGTGTCTCGATTGCGGCGCTGGACGGTCGTGCGACGGAAGACGTACGCGTCATCCGCACCTTCCGTTCTCCGAACCGTAGTCGAACGCGTGCACTTCTCCCCCTGTAGGACGTCGCGATCCGTT??????????????????????ATGGAGCCCGTTCGGACGGTTTTCCGTTCCGGACGAACTCGCGGTGTTTCCCGGTCGGCTCGCTCGACGGTATACAGATGGCGCGGGGCCGCTACACATCAGTTAGCGT?CGACCGGCGGCAAGC?CGCTCGTCGTGACGGTGATCGGACCTGGTGCCGGTCCTGTCCCCGAGTGGCTGTTCGCTGCCGTGTTCTCGGACAGACCTCGTCGAAACGCCGATCTGCGACGCTATAGCTTTGGGTACTTTCAGGACCCGTCTTGAAACACGGACCAAGGAGTCTAGCATGTGCGCGAGTCATTGGGACATGACTAAACCTAAAGGCGCAATGAAAGTGAAGGTCCGCCTTGCGCGGACCGAGGGAGGATGGGCGGTCGTTGCGGCTGCCGCCCCGCACTCCCGGGGCGTCTCGTTCTCATTGCGAGAAGAGGCGCACCAAGAGCGTA????????
	'JT2_to_Phact_JT'                CCCTCAGTAGCGGCGAGCGAACAGGGAAGAGCCCAGCACCGAATCCCGCGGCCGAAACCGGACGCCGGGAAATGTGGTGTTAGGGAGGGTCCGTTATCCCGAGATTGTGCGGTGCGTCCAAGTCCATCTTGAACGGGGCCACAGCCCATAGAGGGTGCCAGGCCCGTAGCGACCGCTGCCGATCGCGGGAGGATCTCTCCTCAGAGTCGGGTTGCTTGAGAGTGCAGCCCTAAGTGGGTGGTAAACTCCAT?????????????????????????????????AACAAGTACCGTGAGGGAAAGTTGAAAAGAACTTTGAAGAGAGAGTTCAATAGTACGTGAAACCGTTCAGGGGTAAACCTGAGAAACCCGAAAGGTCGAAAGGGGAGATTCAGCGTGTCTCGATTGCGGCGCTGGACGGTCGTGCGACGGAAGACGTACGCGTCATCCGCACCTTCCGTTCTCCGAACCGTAGTCGAACGCGTGCACTTCTCCCCCTGTAGGACGTCGCGATCCGTTGGGTGTCGGCCTAAGGCCCGCGATGGAGCCCGTTCGGACGGTTTTCCGTTCCGGACGAACTCGCGGTGTTTCCCGGTCGGCTCGCTCGACGGTATACAGATGGCGCGGGGCCGCTACACATCAGTTAGCGTCCGACCGGCGGCAAGCGCGCTCGTCGTGACGGTGATCGGACCTGGTGCCGGTCCTGTCCCCGAGTGGCTGTTCGCTGCCGTGTTCTCGGACAGACCTCGTCGAAACGCCGATCTGCGACGCTATAGCTTTGGGTACTTTCAGGACCCGTCTTGAAACACGGACCAAGGAGTCTAGCATCT????GAGTCATTGGGACATGACTAAACCTAAAGGCGCAATGAAAGTGAAGGTCCGCCTTGCGCGGACCGAGGGAGGATGGGCGGTCGTTGCGGCTGCCGCTCCGCACTCCCGGGGCGTCTCGTTCTCATTGCGAGAAGAGGCGCACCAAGAGCGTA????????
	'JR53_to_Phact_JT'               ?CCTCAGTAGCGGCGAGCGAACAGGGAAGAGCCCAGCACCGAATCCCGCGGCCGAAACCGGACGCCGGGAAATGTGGTGTTAGGGAGGGTCCGTTATCCCGAGATTGTGCGGTGCGTCCAAGTCCATCTTGAACGGGGCCACAGCCCATAGAGGGTGCCAGGCCCGTAGCGACCGCTGCCGATCGCGGGAGGATCTCTCCTCAGAGTCGGGTTGCTTGAGAGTGCAGCCCTAAGTGGGTGGTAAACTCCATCCA??????????????????????CGATAGCGAACAAGTACCGTGAGGGAAAGTTGAAAAGAACTTTGAAGAGAGAGTTCAATAGTACGTGAAACCGTTCAGGGGTAAACCTGAGAAACCCGAAAGGTCGAAAGGGGAGATTCAGCGTGTCTCGATTGCGGCGCTGGACGGTCGTGCGACGGAAGACGTACGCGTCATCCGCACCTTCCGTTCTCCGAACCGTAGTCGAACGCGTGCACTTCTCCCCCTGTAGGACGTCGCGATCCGTTGGGTGTCGGCCTAAGGCCCGCGATGGAGCCCGTTCGGACGGTTTTCCGTTCCGGACGAACTCGCGGTGTTTCCCGGTCGGCTCGCTCGACGGTATACAGATGGCGCGGGGCCGCTACACATCAGTTAGCGTCCGACCGGCGGCAAGCGCGCTCGTCGTGACGGTGATCGGACCTGGTGCCGGTCCTGTCCCCGAGTGGCTGTTCGCTGCCGTGTTCTCGGACAGACCTCGTCGAAACGCCGATCTGCGACGCTATAGCTTTGGGTACTTTCAGGACCCGTCTTGAAACACGGACCAAGGAGTCTAGCAT??ATGCGAGTCATTGGGACATGACTAAACCTAAAGGCGCAATGAAAGTGAAGGTCCGCCTTGCGCGGACCGAGGGAGGATGGGCGGTCGTTGCGGCTGCCGCCCCGCACTCCCGGGGCGTCTCGTTCTCATTGCGAGAAGAGGCGCACCAAGAGCGTACACGC???
	'JR53_to_Maset'                  ??????????????????????????????????AGCACCGAATCCCGCGGCCGAAACCGGACGCCGGGAAATGTGGTGTTAGGGAGGGTCCGTTATCCCGAGATTGTGCGGTGCGTCCAAGTCCATCTTGAACGGGGCCACAGCCCATAGAGGGTGCCAGGCCCGTAGCGACCGCTGCCGATCGCGGGAGGATCTCTCCTCAGAGTCGGGTTGCTTGAGAGTGCAGCCCTAAGTGGGTGGTAAACTCCATCTAAGGCTAAATATGACCACGAGACCGATAGCGAACAAGTACCGTGAGGGAAAGTTGAAAAGAACTTTGAAGAGAGAGTTCAATAGTACGTGAAACCGTTCAGGGGTAAACCTGAGAAACCCGAAAGGTCGAAAGGGGAGATTCAGCGTGTCTCGATTGCGGCGCTGGACGGTCGTGCGACGGAAGACGTACGCGTCATCCGCACCTTCCGTTCTCCGAACCGTAGTCGAACGCGTGCACTTCTCCCCCTGTAGGACGTCGCGATCCGTTGGGTGTCGGCCTAAGGCCCGCGATGGAGCCCGTCCGGACGGTTTTCCGTTCCGGACGAACTCGCGGTGTTTCCCGGTCGGCTCGCTCGACGGTATACAGATGGCGCGGGGCCGCTAAA????AATTAGCGTCCGACCGGCGGCAAGCGCGCTCGTCGTGACGGTGATCGGACCTGGTGCCGGTCCTGTCCCCGAGTGGCTGTTCGCTGCCGTGTTCTCGGACAGACCTCGTCGAAACGCCGATCTGCGACGCTATAGCTTTGGGTACTTTCAGGACCCGTCTTGAAACACGGACCAAGGAGTCTAGCATGTGCGCGAGTCATTGGGACATGACTAAACCTAAAGGCGCAATGAAAGTGAAGGTCCGCCTTGCGCGGACCGAGGGAGGATGGGCGG??????????TGTCGCCCCGCACTCCCGGGGCGTCTCGTTCTCATTGCGAGAAGAGGCGCACCAAGAG????????????
	'JR53_to_Pecon'                  ?CCTCAGTAGCGGCGAGCGAACAGGGAAGAGCCCAGCACCGAATCCCGCGGCCGAAACCGGACGCCGGGAAATGTGGTGTTAGGGAGGGTCCGTTATCCCGAGATTGTGCGGTGCGTCCAAGTCCATCTTGAACGGGGCCACAGCCCATAGAGGGTGCCAGGCCCGTAGCGACCGCTGCCGATCGCGGGAGGATCTCTCCTCAGAGTCGGGTTGCTTGAGAGTGCAGCCCTAAGTGGGTGGTAAACTCCATCTAAGGCTAAATATGACCACGAGACCGATAGCGAACAAGTACCGTGAGGGAAAGTTGAAAAGAACTTTGAAGAGAGAGTTCAATAGTACGTGAAACCGTTCAGGGGTAAACCTGAGAAACCCGAAAGGTCGAAAGGGGAGATTCAGCGTGTCTCGATTGCGGCGCTGGACGGTCGTGCGACGGAAGACGTACGCGTCATCCGCACCTTCCGTTCTCCGAACCGTAGTCGAACGCGTGCACTTCTCCCCCTGTAGGACGTCGCGATCCGTTGGGTGC???????????????????????CCGTTCGGACGGTTTTCCGTTCCGGACGAACTCGCGGTGTTTCCCGGTCGGCTCGCTCGACGGTATACAGATGGCGCGGGGCCGCTACACATCAGTTAGCGT?CGACCGGCGGCAAGC?CGCTCGTCGTGACGGTGATCGGACCTGGTGCCGGTCCTGTCCCCGAGTGGCTGTTCGCTGCCGTGTTCTCGGACAGACCTCGTCGAAACGCCGATCTGCGACGCTATAGCTTTGGGTACTTTCAGGACCCGTCTTGAAACACGGACCAAGGAGTCTAGCATGTGCGCGAGTCATTGGGACATGACTAAACCTAAAGGCGCAATGAAAGTGAAGGTCCGCCTTGCGCGGACCGAGGGAGGATGGGCGGTCGTTGCGGCTGCCGCCCCGCACTCCCGGGGCGTCTCGTTCTCATTGCGAGAAGAGGCGCACCAAGAGCGTACACGC???
	'JR53_to_Phaeg'                  ?CCTCAGTAGCGGCGAGCGAACAGGGAAGAGCCCAGCACCGAATCCCGCGGCCGAAACCGGACGCCGGGAAATGTGGTGTTAGGGAGGGTCCGTTATCCCGAGATTGTGCGGTGCGTCCAAGTCCATCTTGAACGGGGCCACAGCCCATAGAGGGTGCCAGGCCCGTAGCGACCGCTGCCGATCGCGGGAGGATCTCTCCTCAGAGTCGGGTTGCTTGAGAGTGCAGCCCTAAGTGGGTGGTAAACTCCATCTAAGGCTAAATATGACCACGAGACCGATAGCGAACAAGTACCGTGAGGGAAAGTTGAAAAGAACTTTGAAGAGAGAGTTCAATAGTACGTGAAACCGTTCAGGGGTAAACCTGAGAAACCCGAAAGGTCGAAAGGGGAGATTCAGCGTGTCTCGATTGCGGCGCTGGACGGTCGTGCGACGGAAGACGTACGCGTCATCCGCACCTTCCGTTCTCCGAACCGTAGTCGAACGCGTGCACTTCTCCCCCTGTAGGACGTCGCGATCCGTTGGGTGTCGGCCTAAGGCCCGCGATGGAGCCCGTCCGGACGGTTTTCCGTTCCGGACGAACTCGCGGTGTTTCCCGGTCGGCTCGCTCGACGGTATACAGATGGCGCGGGGCCGCTACACATCAGTTAGCGTCCGACCGGCGGCAAGCGCGCTCGTCGTGACGGTGATCGGACCTGGTGCCGGTCCTGTCCCCGAGTGGCTGTTCGCTGCCGTGTTCTCGGACAGACCTCGTCGAAACGCCGATCTGCGACGCTATAGCTTTGGGTACTTTCAGGACCCGTCTTGAAACACGGACCAAGGAGTCTAGCATGTGCGCGAGTCATTGGGACATGACTAAACCTAAAGGCGCAATGAAAGTGAAGGTCCGCCTTGCGCGGACCGAGGGAGGATGGGCGGTCGTTGCGGCTGCCGCCCCGCACTCCCGGGGCGTCTCGTTCTCATTGCGAGAAGAGGCGCACCAAGAGCGTACACGC???
	'JR53_to_Stcon'                  ???TCAGTAGCGGCGAGCGAACAGGGAAGAGCCCAGCACCGAATCCCGCGGCCGAAACCGGACGCCGGGAAATGTGGTGTTAGGGAGGGTCCGTTATCCCGAGATTGTGCGGTGCGTCCAAGTCCATCTTGAACGGGGCCACAGCCCATAGAGGGTGCCAGGCCCGTAGCGACCGCTGCCGATCGCGGGAGGATCTCTCCTCAGAGTCGGGTTGCTTGAGAGTGCAGCCCTAAGTGGGTGGTAAACTCCATCTAAGGCTAAATATGACCACGAGACCGATAGCGAACAAGTACCGTGAGGGAAAGTTGAAAAGAACTTTGAAGAGAGAGTTCAATAGTACGTGAAACCGTTCAGGGGTAAACCTGAGAAACCCGAAAGGTCGAAAGGGGAGATTCAGCGTGTCTCGATTGCGGCGCTGGACGGTCGTGCGACGGAAGACGTACGCGTCATCCGCACCTTCCGTTCTCCGAACCGTAGTCGAACGCGTGCACTTCTCCCCCTGTAGGACGTCGCGATCCGTTGGGTGC????????????????????????????????????????????CCGGACGAACTCGCGGTGTTTCCCGGTCGGCTCGCTCGACGGTATACAGATGGCGCGGGGCCGCTACA??TCAGTTAGCGTCCGACCGGCGGCAAGCGCGCTCGTCGTGACGGTGATCGGACCTGGTGCCGGTCCTGTCCCCGAGTGGCTGTTCGCTGCCGTGTTCTCGGACAGACCTCGTCGAAACGCCGATCTGCGACGCTATAGCTTTGGGTACTTTCAGGACCCGTCTTGAAACACGGACCAAGGAGTCTAGCATGTGCGCGAGTCATTGGGACATGACTAAACCTAAAGGCGCAATGAAAGTGAAGGTCCGCCTTGCGCGGACCGAGGGAGGATGGGCGGTCGTTGCGGCTGCCGCCCCGCACTCCCGGGGCGTCTCGTTCTCATTGCGAGAAGAGGCGCACCAAGAGCGTACACGC???
	'JT8_to_Phact_JT'                ?CCTCAGTAGCGGCGAGCGAACAGGGAAGAGCCCAGCACCGAATCCCGCGGCCGAAACCGGACGCCGGGAAATGTGGTGTTAGGGAGGGTCCGTTATCCCGAGATTGTGCGGT????????????????????????????????????????????????????????????CGCTGCCGATCGCGGGAGGATCTCTCCTCAGAGTCGGGTTGCTTGAGAGTGCAGCCCTAAGTGGGTGGTA??????????????????????????????????????????????GTACCGTGAGGGAAAGTTGAAAAGAACTTTGAAGAGAGAGTT????????CGTGAAACCGTTCAGGGGTAAACCTGAGAAACCCGAAAGGTCGAAAGGGGAGATTCAGCGTGTCTCGATTGCGGCGCTGGACGGTCGTGCGACGGAAGACGTACGCGTCATCCGCACCTTCCGTTCTCCGAACCGTAGTCGAACGCGTGCACTTCTC?????????????????????????????????????????????????????????????????????????????????????TCGCGGTGTTTCCCGGTCGGCTCGCTCGACGGTATACA???????????????????????????TAGCGTCCGACCGGCGGCAAGCGCGCTCGTCGTGACGGTGATCGGA??TGGTGCCGGTCCTGTCCCCGAGTGGCTGTTCGCTGCCGTGTTCTCGGACAGACCTCGTCGAAACGCCGATCTGCGACGCTAT????????GTACTTTCAGGACCCGTCTTGAAACACGGACCAAGGAGTCTAACA??????????TCATTGGGACATGACTAAACCTAAAGGCGCAATGAAAG???AGGTCCGCCTTGCGCGGACCGAGGGAGGATGGGCGGTCGTTGCGGCTGCCGCCCCGCACTCCCGGGGCGTCTCG??????????????????????????????????????????
	'JT8_to_Maset'                   ?????????????????????????????????????????AATCCCGCGGCCGAAACCGGACGCCGGGAAATGTGGTGTTAGGGAGGGTCCGTTATCCCGAGATTGTGCGGT????????????????????????????????????????????????????????????CGCTGCCGATCGCGGGAGGATCTCTCCTCAGAGTCGGGTTGCTTGAGAGTGCAGCCCTAAGTGGGTGGTAAACTCCATCTAAGGCTAAATATGACCACGAGACCGATAGCGAACAAGTACCGTGAGGGAAAGTTGAAAAGAACTTTGAAGAGAGAGTT????????CGTGAAACCGTTCAGGGGTAAACCTGAGAAACCCGAAAGGTCGAAAGGGGAGATTCAGCGTGTCTCGATTGCGGCGCTGGACGGTCGTGCGACGGAAGACGTACGCGTCATCCGCACCTTCCGTTCTCCGAACCGTAGTCGAACGCGTGCACTTCTC?????????????????????????????????????????????????????????????????????????????????????TCGCGGTGTTTCCCGGTCGGCTCGCTCGAC???????????????????????????????????TAGCGTCCGACCGGCGGCAAGCGCGCTCGTCGTGACGGTGATCGGA??TGGTGCCGGTCCTGTCCCCGAGTGGCTGTTCGCTGCC?TGTTCTTGGACAGACCTCGTCGAAACGCCGATCTGCGACGCTATAGCTTTGGGTACTTTCAGGACCCGTCTTGAAACACGGACCAAGGAGTCTAGCATGTGCGCGAGTCATTGGGACATGACTAAACCTAAAGGCGCAATGAAAG???????????????????????????????????????????????????????????????????????????????????????????????????????????????????????
	'JT8_to_Pecon'                   ?CCTCAGTAGCGGCGAGCGAACAGGGAAGAGCCCAGCACCGAATCCCGCGGCCGAAACCGGACGCCGGGAAATGTGGTGTTAGGGAGGGTCCGTTATCCCGAGATTGTGCGGT????????????????????????????????????????????????????????????CGCTGCCGATCGCGGGAGGATCTCTCCTCAGAGTCGGGTTGCTTGAGAGTGCAGCCCTAAGTGGGTGGTAAACTCCATCTAAGGCTAAATATGACCACGAGACCGATAGCGAACAAGTACCGTGAGGGAAAGTTGAAAAGAACTTTGAAGAGAGAGTT????????CGTGAAACCGTTCAGGGGTAAACCTGAGAAACCCGAAAGGTCGAAAGGGGAGATTCAGCGTGTCTCGATTGCGGCGCTGGACGGTCGTGCGACGGAAGACGTACGCGTCATCCGCACCTTCCGTTCTCCGAACCGTAGTCGAACGCGTGCACTTCTC?????????????????????????????????????????????????????????????????????????????????????TTGCGGTGTTTCCCGGTCGGCTCGCTCGAC???????????????????????????????????TAGCGT?CGACCGGCGGCAAGC?CGCTCGTCGTGACGGTGATCGGA??TGGTGCCGGTCCTGTCCCCGAGTGGCTGTTCGCTGCCGTGTTCTCGGACAGACCTCGTCGAAACGCCGATCTGCGACGCTAT????????GTACTTTCAGGACCCGTCTTGAAACACGGACCAAGGAGTCTAGCATGTGCGCGAGTCATTGGGACATGACTAAACCTAAAGGCGCAATGAAAG???AGGTCCGCCTTGCGCGGACCGAGGGAGGATGGGCGGCCGTTGCGGCTGCCGCCCCGCACTCCCGGGGCGTCTCG??????????????????????????????????????????
	'JT8_to_Phaeg'                   ?CCTCAGTAGCGGCGAGCGAACAGGGAAGAGCCCAGCACCGAATCCCGCGGCCGAAACCGGACGCCGGGAAATGTGGTGTTAGGGAGGGTCCGTTATCCCGAGATTGTGCGGT????????????????????????????????????????????????????????????CGCTGCCGATCGCGGGAGGATCTCTCCTCAGAGTCGGGTTGCTTGAGAGTGCAGCCCTAAGTGGGTGGTAAACTCCATCTAAGGCTAAATATGACCACGAGACCGATAGCGAACAAGTACCGTGAGGGAAAGTTGAAAAGAACTTTGAAGAGAGAGTT????????CGTGAAACCGTTCAGGGGTAAACCTGAGAAACCCGAAAGGTCGAAAGGGGAGATTCAGCGTGTCTCGATTGCGGCGCTGGACGGTCGTGCGACGGAAGACGTACGCGTCATCCGCACCTTCCGTTCTCCGAACCGTAGTCGAACGCGTGCACTTCTC?????????????????????????????????????????????????????????????????????????????????????TTGCGGTGTTTCCCGGTCGGCTCGCTCGACGGTATACA???????????????????????????TAGCGTCCGACCGGCGGCAAGCGCGCTCGTCGTGACGGTGATCGGA??TGGTGCCGGTCCTGTCCCCGAGTGGCTGTTCGCTGCCGTGTTCTCGGACAGACCTCGTCGAAACGCCGATCTGCGACGCTAT????????GTACTTTCAGGACCCGTCTTGAAACACGGACCAAGGAGTCTAGCATGTGCGCGAGTCATTGGGACATGACTAAACCTAAAGGCGCAATGAAAG???AGGTCCGCCTTGCGCGGACCGAGGGAGGATGGGCGGTCGTTGCGGCTGCCGCCCCGCACTCCCGGGGCGTCTCG??????????????????????????????????????????
	'JT8_to_Stcon'                   ???????????????????????????AGAGCCCAGCACCGAATCCCGCGGCCGAAACCGGACGCCGGGAAATGTGGTGTTAGGGAGGGTCCGTTATCCCGAGATTGTGCGGT????????????????????????????????????????????????????????????CGCTGCCGATCGCGGGAGGATCTCTCCTCAGAGTCGGGTTGCTTGAGAGTGCAGCCCTAAGTGGGTGGTAAACTCCATCTAAGGCTAAATATGACCACGAGACCGATAGCGAACAAGTACCGTGAGGGAAAGTTGAAAAGAACTTTGAAGAGAGAGTT????????CGTGAAACCGTTCAGGGGTAAACCTGAGAAACCCGAAAGGTCGAAAGGGGAGATTCAGCGTGTCTCGATTGCGGCGCTGGACGGTCGTGCGACGGAAGACGTACGCGTCATCCGCACCTTCCGTTCTCCGAACCGTAGTCGAACGCGTGCACTTCTC????????????????????????????????????????????????????????????????????????????????????????CGGTGTTTCCCGGTCGGCTCGCTCGACGGTATACA???????????????????????????TAGCGTCCGACCGGCGGCAAGCGCGCTCGTCGTGACGGTGATCGGA??TGGTGCCGGTCCTGTCCCCGAGTGGCTGTTCGCTGCCGTGTTCTCGGACAGACCTCGTCGAAACGCCGATCTGCGACGCTAT????????GTACTTTCAGGACCCGTCTTGAAACACGGACCAAGGAGTCTAGCATGTGCGCGAGTCATTGGGACATGACTAAACCTAAAGGCGCAATGAAAG???AGGTCCGCCTTGCGCGGACCGAGGGAGGATGGGCGGCCGTTGCGGCTGCCGCCCCGCACTCCCGGGGCGTCTCG??????????????????????????????????????????
	Masap                            ???????????????????????????????CCCAGCACCGAATCCCGCGGCCGAAACCGGACGCTGGGAAATGTGGTGTTAGGGAGGGTCCGTTATCCCGAGATTGTGCGGCGAGTCCAAGTCCATCTTGAACGGGGCCACAGCCCATAGAGGGTGCCAGGCCCGTAGCGACCGCTGCCGATCGCGGGAGGATCTCTCCTCAGAGTCGGGTTGCTTGAGAGTGCAGCCCTAAGTGGGTGGTAAACTCCATCTAAGGCTAAATATGACCACGAGACCGATAGCGAACAAGTACCGTGAGGGAAAGTTGAAAAGAACTTTGAAGAGAGAGTTCAATAGTACGTGAAACCGTTCAGGGGTAAACCTGAGAAACCCGAAAGGTCGAAAGGGGAGATTCAGCGTGTCTCGATTGCGGCGCTGGACGGTCGTGCGACGGACGGCGTACGCGTCATCCGCACCTTCCGTGCTCCGAACCGTAGTCGAACGCGTGCACTTCTCCCCCTGTAGGACGTCGCGATCCGTTGGGTGCCGGTCTAAGGCCCGCGATGGAGCCCGTACGGACGGTTTACCGTTCCGGACGAACTCGCGGTGTTTCCCGATCGGCTCGCTCGACGGTATACAGATGGCGCGGGGCCGCTAAA?ATTAATTAGCGTCTGACCGGCTGCAAGCACGCTCGTCGTGACGGTGATCGGACCTGGTGCCGGTCCTGTCCCCGGGTGGCTGTTCGCTGCCGTGTTCTTGGACAGACCTCGTCGAAACGCCGATCTGCGACGCTATAGCTTTGGGTACTTTCAGGACCCGTCTTGAAACACGGACCAAGGAGTCTAGCATGTGCGCGAGTCATTGGGACATGACTAAACCTAAAGGCGCAATGAAAGTGAAGGTCCGCCTTGCGCGGACCGTGGGAGGATGGGCGGCAGTTGCGGCTGTCGCTCCGCACTCCCGGGGCGTCTCGTTCTCATTGCGAGAAGAGGCGCACCAAGAGCG??????????
	Maset                            ???????????????????????????????CCCAGCACCGAATCCCGCGGCCGAAACCGGACGCTGGGAAATGTGGTGTTAGGGAGGGTCCGTTATCCCGAGATTGTGCGGTGCGTCCAAGTCCATCTTGAACGGGGCCACAGCCCATAGAGGGTGCCAGGCCCGTAGTGACCGCTGCCGATCGCGGGAGGATCTCTCCTCAGAGTCGGGTTGCTTGAGAGTGCAGCCCTAAGTGGGTGGTAAACTCCATCTAAGGCTAAATATGACCACGAGACCGATAGCGAACAAGTACCGTGAGGGAAAGTTGAAAAGAACTTTGAAGAGAGAGTTCAATAGTACGTGAAACCGTTCAGGGGTAAACCTGAGAAACCCGAAAGGTCGAAAGGGGAGATTCAGCGTGTCTCGAATGCGGCGCTGGACGGTCGTGCGACGGAAGGCGTACGCGTCATCCGCACCTTCCGTGCTCCGAACCGCAGTCGAACGCGTGCACTTCTCCCCCTGTAGGACGTCGCGATCCGTTGGGTGCCGGTCTAAGGCCCGCGATGGAGCCCGTCCGGACGGTTTACCGTTCCGGACGAACTCGCGGTGTTTCCCGATCGGCTCGCTCGACGGTATACAGATGGCGCGGGGCCGCTAAA?ATTAATTAGCGTCCGACCGGCTGCAAGCGCGCTCGTCGTGACGGTGATCGGACCTGGTGCCGGTCCTGTCCCCGGGTGGCTGTTCGCTGCCGTGTTCTTGGACAGACCTCGTCGAAACGCCGATCTGCGACGCTATAGCTTTGGGTACTTTCAGGACCCGTCTTGAAACACGGACCAAGGAGTCTAGCATGTGCGCGAGTCATTGGGACATGACTAAACCTAAAGGCGCAATGAAAGTGAAGGTCCGCCTTGCGCGGACCGTGGGAGGATGGGCGGCAGTTGCGGCTGTCGCTCCGCACTCCCGGGGCGTCTCGTTCTCATTGCGAGAAGAGGCGCACCAAGAGCG??????????
	Pecon                            ?CCTCAGTAGCGGCGAGCGAACAGGGAAAAGCCCAGCACCGAATCCCGCGGCCGAAACCGGACGCCGGGAAATGTGGTGTTAGGGAGGGTCCGTTATCCCGAGATTGTGCGGTGCGTCCAAGTCCATCTTGAACGGGGCCACAGCCCATAGAGGGTGCCAGGCCCGTAGCGACCGCTGCCGATCGCGGGAGGATCTCTCCTCAGAGTCGGGTTGCTTGAGAGTGCAGCCCTAAGTGGGTGGTAAACTCCATCTAAGGCTAAATATGACCACGAGACCGATAGCGAACAAGTACCGTGAGGGAAAGTTGAAAAGAACTTTGAAGAGAGAGTTCAATAGTACGTGAAACCGTTCAGGGGTAAACCTGAGAAACCCGAAAGGTCGAAAGGGGAGATTCAGCGTGTCTCGATTGCGGCGCTGGACGGTCGTGCGACGGAAGACGTACGCGTCATCCGCACCTTCCGTGCTCCGAACCGTAGTCGAACGCGTGCACTTCTCCCCCTGTAGGACGTCGCGATCCGTTGGGTGCCGGTCTAAGGCCCGCAATGGAGCCCGTTCGGACGGTTTACCGTTCCGGACGAACTTGCGGTGTTTCCCGGTCGGCTCGCTCGACGGTATGCAGATGGCGCGGGGCCGCTACACATTAGTTAGCGTYCGACCGGCGGCAAGCRCGCTCGTCGTGACGGTGATCGGACCTGGTGCCGGTCCTGTCCCCGAGTGGCTGTTCGCTGCCGTGTTCTCGGACAGACCTCGTCGAAACGCCGATCTGCGACGCTATAGCTTTGGGTACTTTCAGGACCCGTCTTGAAACACGGACCAAGGAGTCTAGCATGTGCGCGAGTCATTGGGACATGACTAAACCTAAAGGCGCAATGAAAGTGAAGGTCCGCCTTGCGCGGACCGAGGGAGGATGGGCGGCCGTTGCGGCTGTCGCCCCGCACTCCCGGGGCGTCTCGTTCTCATTGCGAGAAGAGGCGCACCAAGAGCGTACACGCTGG
	Pesex                            ?CCTCAGTAGCGGCGAGCGAACAGGGAAGAGCCCAGCACCGAATCCCGCGGCCGAAACCGGACGCCGGGAAATGTGGTGTTAGGGAGGGTCCGTTATCCCGAGATTGTGCGGTGCGTCCAAGTCCATCTTGAACGGGGCCACAGCCCATAGAGGGTGCCAGGCCCGTAGTGACCGCTGCCGATCGCGGGAGGATCTCTCCTCAGAGTCGGGTTGCTTGGGAATGCAGCCCCAATCGGGCGGTAAATTCCGTCCAAGGCTAAATATGACCACGAGACCGATAGCGAACAAGTACCGCGAGGGAAAGATGAAAAGGACTTTGAAAAGAGAGTCAAAGAGTGCTTGAAACCGTTCAGGGGTAAACCTGAGAAACCCGAAAGGTCGAAAGGGGAGATTCAGCGTGTCTCGATTGCGGCGCTGGGCGGTCGTGCGACGGAAGACGTACGCGTCATCCGCACCTTCCGTCCTCCGAACCGTAGTCGAACGCGTGCACTTCTCCCCCTGTAGGACGTCGCGATCCGTTGGGTGTCGGCCTAAGGCCCGCAATGGAGCCCGTTCGGACGGTTTACCGTTCCGGACGAACTTGCGGTGTTTCCCGGTCGGCTCGCTCGACGGTATACAGATGGCGCGGGGCCGCTACACTTTAGTTAGCGTYCGACCGGCGGCAAGCRCGCTCGTCGTGACGGTGATCGGACCTGGTGCCGGTCCTGTCCCCGAGTGGCTGTTCGCTGCCGTGTTCTCGGACAGACCTCGTCGAAACGCCGATCTGCGACGCTATAGCTTTGGGTACTTTCAGGACCCGTCTTGAAACACGGACCAAGGAGTCTGACATGTGTGCGAGTCAGCGGGACATGAGTAAACCTAAAGGCGCAATGAAAGTGAAGGTCCGCCTTGCGCGGGCCGAGGGAGGATGGGCGGCCGTTGCGGCTGTCGCCCCGCACTCCCGGGGCGTCTCATTCTCATTGCGAGAAGAGGCGCACCAAGAGCGTACACGCTGG
	'Phact_JT'                       CCCTCAGTAGCGGCGAGCGAACAGGGAAGAGCCCAGCACCGAATCCCGCGGCCGAAACCGGACGCCGGGAAATGTGGTGTTAGGGAGGGTCCGTTATCCCGAGATTGTGCGGTGCGTCCAAGTCCATCTTGAACGGGGCCACAGCCCATAGAGGGTGCCAGGCCCGTAGCGACCGCTGCCGATCGCGGGAGGATCTCTCCTCAGAGTCGGGTTGCTTGAGAGTGCAGCCCTAAGTGGGTGGTAAACTCCATCCAAAGCTAAATATGAGCAGGGGACCGATAGCAAACAAGTACCGTGAGGGAAAGATGAAAAGAACTTTGAAGAGAGAGTTCAATAGTACGTGAAACCGTTCAGGGGTAAACCTGAGAAACCCGAAAGGTCGAAAGGGGAGATTCAGCGTGTCTCGATTGCGGCGCTGGACGGTCGTGCGACGGAAGACGTACGCGTCATCCGCACCTTCCGTCCTCCGAACCGTAGTCGAACGCGTGCACTTCTCCCCCTGTAGGACGTCGCGATCCGTTGGGTGTCGGCCTAAGGCCCGCGATGGAGCCCGTCCGGACGGTTTTCCGTTCCGGACGAACTCGCGGTGTTTCCCGGTCGGCTCGCTCGACGGTATACAGATGGCGCGGGGCCGCTACACATCAGTTAGCGTCCGACCGGCGGCAAGCGCGCTCGTCGTGACGGTGATCGGACCTGGTGCCGGTCCTGTCCCCGAGTGGCTGTTCGCTGCCGTGTTCTCGGACAGACCTCGTCGAAACGCCGATCTGCGACGCTATAGCTTTGGGTACTTTCAGGACCCGTCTTGAAACACGGACCAAGGAGTCTAACATCTATGCGAGTCATTGGGACATGACTAAACCTAAAGGCGCAATGAAAGTGAAGGTCCGCCTTGCGCGGACCGAGGGAGGATGGGCGGTCGTTGCGGCTGCCGCCCCGCACTCCCGGGGCGTCTCGTTCTCATTGCGAGAAGAGGCGCACCAAGAGCGTACACGCTGG
	PhactPS                          CCCTCAGTAGCGGCGAGCGAACAGGGAAGAGCCCAGCACCGAATCCCGCGGCCGAAACCGGACGCCGGGAAATGTGGTGTTAGGGAGGGTCCGTTATCCCGAGATTGTGCGGTGCGTCCAAGTCCATCTTGAACGGGGCCACAGCCCATAGAGGGTGCCAGGCCCGTAGCGACCGCTGCCGACCGCGGGAGGATCTCTCCCCAGAGTCGGGTTGCTTGAGAGTGCAGCCCTAAGTGGGTGGTAAACTCCATCTAAGGCTAAATATGACCACGAGACCGATAGCTGACAAGTACCGTTAGGGAAAGGTGAAAAGAACTTTGAAGAGAGAGTTCAGTAGTACGTGAAACCGTTCAGGGGTAAACCTGAGAAACCCGAAAGGTCGAAAGGGGAGATTCAGCGTGTCTCGATTGCGGCGCTGGACGGTCGTGCGACGGAAGACGTACGCGTCATCCGCACCTTCCGTTCTCCGAACCGTAGTCGAACGCGTGCACTTCTCCCCCTGTAGGACGTCGCGATCCGTTGGGTGTCGGCCTAAGGCCCGCGATGGAGCCCGTTCGGACGGTTTTCCGTTCCGGACGAACTCGCGGTGTTTCCCGGTCGGCTCGCTCGACGGTATACAGATGGCGCGGGGCCGCTACACATCAGTTAGCGTCCGACCGGCGGCAAGCGCGCTCGTCGTGACGGTGATCGGACCTGGTGCCGGTCCTGTCCCCGAGTGGCTGTTCGCTGCCGTGTTCTCGGACAGACCTCGTCGAAACGCCGATCTGCGACGCTATAGCTTTGGGTACTTTCAGGACCCGTCTTGAAACACGGACCAAGGAGTCTGACATATGTGCGAGTCATTGGGACATGACTAAACCTAAAGGCGCAATGAAAGTGAAGGTCCGCCTTGCGCGGACCGAGGGAGGATGGGCGGTCGTTGCGGCTGCCGCCCCGCACTCCCGGGGCGTCTCGTTCTCATTGCGAGAAGAGGCGCACCAAGAGCGTACACGCTGG
	Phaeg                            CCCTCAGTAGCGGCGAGCGAACAGGGAAGAGCCCAGCACCGAATCCCGCGGCCGAAACCGGACGCCGGGAAATGTGGTGTTAGGGAGGGTCCGTTATCCCGAGATTGTGCGGTGCGTCCAAGTCCATCTTGAACGGGGCCACAGCCCATAGAGGGTGCCAGGCCCGTAGCGACCGCTGCCGATCGCGGGAGGATCTCTCCTCAGAGTCGGGTTGCTTGAGAGTGCAGCCCTAAGTGGGTGGTAAACTCCATCTAAGGCTAAATATGACCACGAGACCGATAGCGAACAAGTACCGTGAGGGAAAGTTGAAAAGAACTTTGAAGAGAGAGTTCAATAGTACGTGAAACCGTTCAGGGGTAAACCTGAGAAACCCGAAAGGTCGAAAGGGGAGATTCAGCGTGTCTCGATTGCGGCGCTGGACGGTCGTGCGACGGAAGACGTACGCGTCATCCGCACCTTCCGTTCTCCGAACCGTAGTCGAACGCGTGCACTTCTCCCCCTGTAGGACGTCGCGATCCGTTGGGTGTCGGCCTAAGGCCCGCAATGGAGCCCGTTCGGACGGTTTTCCGTTCCGGACGAACTTGCGGTGTTTCCCGGTCGGCTCGCTCGACGGTATACAGATGGCGCGGGGCCGCTACACATCAGTTAGCGTCCGACCGGCGGCAAGCGCGCTCGTCGTGACGGTGATCGGACCTGGTGCCGGTCCTGTCCCCGAGTGGCTGTTCGCTGCCGTGTTCTCGGACAGACCTCGTCGAAACGCCGATCTGCGACGCTATAGCTTTGGGTACTTTCAGGACCCGTCTTGAAACACGGACCAAGGAGTCTAGCATGTGCGCGAGTCATTGGGACATGACTAAACCTAAAGGCGCAATGAAAGTGAAGGTCCGCCTTGCGCGGACCGAGGGAGGATGGGCGGTCGTTGCGGCTGCCGCCCCGCACTCCCGGGGCGTCTCGTTCTCATTGCGAGAAGAGGCGCACCAAGAGCGTACACGCTGG
	'Philolithus_aegra_TB15221'      ?CCTCAGTAGCGGCGAGCGAACAGGGAAGAGCCCAGCACCGAATCCCGCGGCCGAAACCGGACGCCGGGAAATGTGGTGTTAGGGAGGGTCCGTTATCCCGAGATTGTGCGGTGCGTCCAAGTCCATCTTGAACGGGGCCACAGCCCATAGAGGGTGCCAGGCCCGTAGCGACCGCTGCCGATCGCGGGAGGATCTCTCCTCAGAGTCGGGTTGCTTGAGAGTGCAGCCCTAAGTGGGTGGTAAACTCCATCTAAGGCTAAATATGACCACGAGACCGATAGCGAACAAGTACCGTGAGGGAAAGTTGAAAAGAACTTTGAAGAGAGAGTTCAATAGTACGTGAAACCGTTCAGGGGTAAACCTGAGAAACCCGAAAGGTCGAAAGGGGAGATTCAGCGTGTCTCGATTGCGGCGCTGGACGGTCGTGCGACGGAAGACGTACGCGTCATCCGCACCTTCCGTTCTCCGAACCGTAGTCGAACGCGTGCACTTCTCCCCCTGTAGGACGTCGCGATCCGTTGGGTGTCGGCCTAAGGCCCGCAATGGAGCCCGTTCGGACGGTTCGCCGTTCCGGACGAACTTGCGGTGTTTCCCGGTCGGCTCGCTCGACGGTATACAGATGGCGCGGGGCCGCTACACATCAGTTAGCGTCCGACCGGCGGCAAGCGCGCTCGTCGTGACGGTGATCGGACCTGGTGCCGGTCCTGTCCCCGAGTGGCTGTTCGCTGCCGTGTTCTCGGACAGACCTCGTCGAAACGCCGATCTGCGACGCTATAGCTTTGGGTACTTTCAGGACCCGTCTTGAAACACGGACCAAGGAGTCTAGCATGTGCGCGAGTCATTGGGACATGACTAAACCTAAAGGCGCAATGAAAGTGAAGGTCCGCCTTGCGCGGACCGAGGGAGGATGGGCGGCCGTTGCGGCTGCCGCCCCGCACTCCCGGGGCGTCTCGTTCTCATTGCGAGAAGAGGCGCACCAAGAGCGTACACGCTGG
	'Philolithus_aegrotus_TB15235'   ??CTCAGTAGCGGCGAGCGAACAGGGAAGAGCCCAGCACCGAATCCCGCGGCCGAAACCGGACGCCGGGAAATGTGGTGTTAGGGAGGGTCCGTTATCCCGAGATTGTGCGGTGCGTCCAAGTCCATCTTGAACGGGGCCACAGCCCATAGAGGGTGCCAGGCCCGTAGCGACCGCTGCCGATCGCGGGAGGATCTCTCCTCAGAGTCGGGTTGCTTGAGAGTGCAGCCCTAAGTGGGTGGTAAACTCCATCTAAGGCTAAATATGACCACGAGACCGATAGCGAACAAGTACCGTGAGGGAAAGTTGAAAAGAACTTTGAAGAGAGAGTTCAATAGTACGTGAAACCGTTCAGGGGTAAACCTGAGAAACCCGAAAGGTCGAAAGGGGAGATTCAGCGTGTCTCGATTGCGGCGCTGGACGGTCGTGCGACGGAAGACGTACGCGTCATCCGCACCTTCCGTTCTCCGAACCGTAGTCGAACGCGTGCACTTCTCCCCCTGTAGGACGTCGCGATCCGTTGGGTGTCGGCCTAAGGCCCGCAATGGAGCCCGTTCGGACGGTTTTCCGTTCCGGACGAACTTGCGGTGTTTCCCGGTCGGCTCGCTCGACGGTATACAGATGGCGCGGGGCCRCTACACATCAGTTAGCGTCCGACCGGCGGCAAGCGCGCTCGTCGTGACGGTGATCGGACCTGGTGCCGGTCCTGTCCCCGAGTGGCTGTTCGCTGCCGTGTTCTCGGACAGACCTCGTCGAAACGCCGATCTGCGACGCTATAGCTTTGGGTACTTTCAGGACCCGTCTTGAAACACGGACCAAGGAGTCTAGCATGTGCGCGAGTCATTGGGACATGACTAAACCTAAAGGCGCAATGAAAGTGAAGGTCCGCCTTGCGCGGACCGAGGGAGGATGGGCGGTCGTTGCGGCTGCCGCCCCGCACTCCCGGGGCGTCTCGTTCTCATTGCGAGAAGAGGCGCACCAAGAGCGTACACGCTGG
	'Philolithus_densicollis_TB15236' ?CCTCAGTAGCGGCGAGCGAACAGGGAAGAGCCCAGCACCGAATCCCGCGGCCGAAACCGGACGCCGGGAAATGTGGTGTTAGGGAGGGTCCGTTATCCCGAGATTGTGCGGTGCGTCCAAGTCCATCTTGAACGGGGCCACAGCCCATAGAGGGTGCCAGGCCCGTAGCGACCGCTGCCGATCGCGGGAGGATCTCTCCTCAGAGTCGGGTTGCTTGAGAGTGCAGCCCTAAGTGGGTGGTAAACTCCATCTAAGGCTAAATATGACCACGAGACCGATAGCGAACAAGTACCGTGAGGGAAAGTTGAAAAGAACTTTGAAGAGAGAGTTCAATAGTACGTGAAACCGTTCAGGGGTAAACCTGAGAAACCCGAAAGGTCGAAAGGGGAGATTCAGCGTGTCTCGATTGCGGCGCTGGACGGTCGTGCGACGGAAGACGTACGCGTCATCCGCACCTTCCGTTCTCCGAACCGTAGTCGAACGCGTGCACTTCTCCCCCTGTAGGACGTCGCGATCCGTTGGGTGTCGGCCTAAGGCCCGCGATGGAGCCCGTTCGGACGGTTTTCCGTTCCGGACGAACTCGCGGTGTTTCCCGGTCGGCTCGCTCGACGGTATACAGATGGCGCGGGGCCGCTACACATCAGTTAGCGTCCGACCGGCGGCAAGCGCGCTCGTCGTGACGGTGATCGGACCTGGTGCCGGTCCTGTCCCCGAGTGGCTGTTCGCTGCCGTGTTCTCGGACAGACCTCGTCGAAACGCCGATCTGCGACGCTATAGCTTTGGGTACTTTCAGGACCCGTCTTGAAACACGGACCAAGGAGTCTAGCATGTGCGCGAGTCATTGGGACATGACTAAACCTAAAGGCGCAATGAAAGTGAAGGTCCGCCTTGCGCGGACCGAGGGAGGATGGGCGGTCGTTGCGGCTGCCGCCCCGCACTCCCGGGGCGTCTCGTTCTCATTGCGAGAAGAGGCGCACCAAGAGCGTACACGCTGG
	'Philolithus_elatus_TB13141'     ?CCTCAGTAGCGGCGAGCGAACAGGGAAGAGCCCAGCACCGAATCCCGCGGCCGAAACCGGACGCCGGGAAATGTGGTGTTAGGGAGGGTCCGTTATCCCGAGATTGTGCGGTGCGTCCAAGTCCATCTTGAACGGGGCCACAGCCCATAGAGGGTGCCAGGCCCGTAGCGACCGCTGCCGATCGCGGGAGGATCTCTCCTCAGAGTCGGGTTGCTTGAGAGTGCAGCCCTAAGTGGGTGGTAAACTCCATCTAAGGCTAAATATGACCACGAGACCGATAGCGAACAAGTACCGTGAGGGAAAGTTGAAAAGAACTTTGAAGAGAGAGTTCAATAGTACGTGAAACCGTTCAGGGGTAAACCTGAGAAACCCGAAAGGTCGAAAGGGGAGATTCAGCGTGTCTCGATTGCGGCGCTGGACGGTCGTGCGACGGAAGACGTACGCGTCATCCGCACCTTCCGTTCTCCGAACCGTAGTCGAACGCGTGCACTTCTCCCCCTGTAGGACGTCGCGATCCGTTGGGTGTCGGCCTAAGGCCCGCAATGGAGCCCGTCCGGACGGTCCGCCGTTCCGGACGAACTTGCGGTGTTTCCCGGTCGGCTCGCTCGACGGTATACAGATGGCGCGGGGCCGCTACACGTTAGTTAGCGTCCGACCGGCGGCAAGCGCGCTCGTCGTGACGGTGATCGGACCTGGTGCCGGTCCTGTCCCCGAGTGGCTGTTCGCTGCCGTGTTCTCGGACAGACCTCGTCGAAACGCCGATCTGCGACGCTATAGCTTTGGGTACTTTCAGGACCCGTCTTGAAACACGGACCAAGGAGTCTAGCATGTGCGCGAGTCATTGGGACATGACTAAACCTAAAGGCGCAATGAAAGTGAAGGTCCGCCTTGCGCGGACCGAGGGAGGATGGGCGGCCGTTGCGGCTGCCGCCCCGCACTCCCGGGGCGTCTCGTTCTCATTGCGAGAAGAGGCGCACCAAGAGCGTACACGCTGG
	'Philolithus_elatus_TB15442'     ?????????GCGGCGAGCGAACAGGGAAGAGCCCAGCACCGAATCCCGCGGCCGAAACCGGACGCCGGGAAATGTGGTGTTAGGGAGGGTCCGTTATCCCGAGATTGTGCGGTGCGTCCAAGTCCATCTTGAACGGGGCCACAGCCCATAGAGGGTGCCAGGCCCGTAGCGACCGCTGCCGATCGCGGGAGGATCTCTCCTCAGAGTCGGGTTGCTTGAGAGTGCAGCCCTAAGTGGGTGGTAAACTCCATCTAAGGCTAAATATGACCACGAGACCGATAGCGAACAAGTACCGTGAGGGAAAGTTGAAAAGAACTTTGAAGAGAGAGTTCAATAGTACGTGAAACCGTTCAGGGGTAAACCTGAGAAACCCGAAAGGTCGAAAGGGGAGATTCAGCGTGTCTCGATTGCGGCGCTGGACGGTCGTGCGACGGAAGACGTACGCGTCATCCGCACCTTCCGTTCTCCGAACCGTAGTCGAACGCGTGCACTTCTCCCCCTGTAGGACGTCGCGATCCGTTGGGTGTCGGCCTAAGGCCCGCAATGGAGCCCGTCCGGACGGTCCGCCGTTCCGGACGAACTTGCGGTGTTTCCCGGTCGGCTCGCTCGACGGTATACAGATGGCGCGGGGCCGCTACACGTTAGTTAGCGTCCGACCGGCGGCAAGCGCGCTCGTCGTGACGGTGATCGGACCTGGTGCCGGTCCTGTCCCCGAGTGGCTGTTCGCTGCCGTGTTCTCGGACAGACCTCGTCGAAACGCCGATCTGCGACGCTATAGCTTTGGGTACTTTCAGGACCCGTCTTGAAACACGGACCAAGGAGTCTAGCATGTGCGCGAGTCATTGGGACATGACTAAACCTAAAGGCGCAATGAAAGTGAAGGTCCGCCTTGCGCGGACCGAGGGAGGATGGGCGGCCGTTGCGGCTGCCGCCCCGCACTCCCGGGGCGTCTCGTTCTCATTGCGAGAAGAGGCGCACCAAGAGCGTACACGCTGG
	'Philolithus_morbilosus_TB15436' ????????????GCGAGCGAACAGGGAAGAGCCCAGCACCGAATCCCGCGGCCGAAACCGGACGCCGGGAAATGTGGTGTTAGGGAGGGTCCGTTATCCCGAGATTGTGCGGTGCGTCCAAGTCCATCTTGAACGGGGCCACAGCCCATAGAGGGTGCCAGGCCCGTAGCGACCGCTGCCGATCGCGGGAGGATCTCTCCTCAGAGTCGGGTTGCTTGAGAGTGCAGCCCTAAGTGGGTGGTAAACTCCATCTAAGGCTAAATATGACCACGAGACCGATAGCGAACAAGTACCGTGAGGGAAAGTTGAAAAGAACTTTGAAGAGAGAGTTCAATAGTACGTGAAACCGTTCAGGGGTAAACCTGAGAAACCCGAAAGGTCGAAAGGGGAGATTCAGCGTGTCTCGATTGCGGCGCTGGACGGTCGTGCGACGGAAGACGTACGCGTCATCCGCACCTTCCGTTCTCCGAACCGCAGTCGAACGCGTGCACTTCTCCCCCTGTAGGACGTCGCGATCCGTTGGGTGCCGGCCTAAGGCCCGCGATGGAGCCCGTCCGGACGGTTTTCCGTTCCGGACGAACTCGCGGTGTTTCCCGGTCGGCTCGCTCGACGGTATACAGATGGCGCGGGGCCGCTACACATCAGTTAGCGTCCGACCGGCGGCAAGCGCGCTCGTCGTGACGGTGATCGGACCTGGTGCCGGTCCTGTCCCCGAGTGGCTGTTCGCTGCCGTGTTCTCGGACAGACCTCGTCGAAACGCCGATCTGCGACGCTATAGCTTTGGGTACTTTCAGGACCCGTCTTGAAACACGGACCAAGGAGTCTAGCATGTGCGCGAGTCATTGGGACATGACTAAACCTAAAGGCGCAATGAAAGTGAAGGTCCGCCTTGCGCGGACCGAGGGAGGATGGGCGGTCGTTGCGGCTGCCGCCCCGCACTCCCGGGGCGTCTCGTTCTCATTGCGAGAAGAGGCGCACCAAGAGCGTACACGCTGG
	'Philolithus_sordidus_TB15443'   ??????????CGGCGAGCGAACAGGGAAGAGCCCAGCACCGAATCCCGCGGCCGAAACCGGACGCCGGGAAATGTGGTGTTAGGGAGGGTCCGTTATCCCGAGATTGTGCGGTGCGTCCAAGTCCATCTTGAACGGGGCCACAGCCCATAGAGGGTGCCAGGCCCGTAGCGACCGCTGCCGATCGCGGGAGGATCTCTCCTCAGAGTCGGGTTGCTTGAGAGTGCAGCCCTAAGTGGGTGGTAAACTCCATCTAAGGCTAAATATGACCACGAGACCGATAGCGAACAAGTACCGTGAGGGAAAGTTGAAAAGAACTTTGAAGAGAGAGTTCAATAGTACGTGAAACCGTTCAGGGGTAAACCTGAGAAACCCGAAAGGTCGAAAGGGGAGATTCAGCGTGTCTCGATTGCGGCGCTGGACGGTCGTGTGACGGAAGACGTACGCGTCATCCGCACCTTCCGTTCTCCGAACCGTAGTCGAACGCGTGCACTTCTCCCCCTGTAGGACGTCGCGATCCGTTGGGTGTCGGCCTAAGGCCCGCAATGGAGCCCGTTCGGACGGTTCGCCGTTCCGGACGAACTTGCGGTGTTTCCCGGTCGGCTCGCTCGACGGTATACAGATGGCGCGGGGCCGCTACACATCAGTTAGCGTCCGACCGGCGGCAAGCGCGCTCGTCGTGACGGTGATCGGACCTGGTGCCGGTCCTGTCCCCGAGTGGCTGTTCGCTGCCGTGTTCTCGGACAGACCTCGTCGAAACGCCGATCTGCGACGCTATAGCTTTGGGTACTTTCAGGACCCGTCTTGAAACACGGACCAAGGAGTCTAGCATGTGCGCGAGTCATTGGGACATGACTAAACCTAAAGGCGCAATGAAAGTGAAGGTCCGCCTTGCGCGGACCGAGGGAGGATGGGCGGCCGTTGCGGCTGCCGCCCCGCACTCCCGGGGCGTCTCGTTCTCATTGCGAGAAGAGGCGCACCAAGAGCGTACACGCTGG
	Stcon                            ??CTCAGTAGCGGCGAGCGAACAGGGAAGAGCCCAGCACCGAATCCCGCGGCCGAAACCGGACGCCGGGAAATGTGGTGTTAGGGAGGGTCCGTTATCCCGAGATTGTGCGGTGCGTCCAAGTCCATCTTGAACGGGGCCACAGCCCATAGAGGGTGCCAGGCCCGTAGCGACCGCTGCCGATCGCGGGAGGATCTCTCCTCAGAGTCGGGTTGCTTGAGAGTGCAGCCCTAAGTGGGTGGTAAACTCCATCTAAGGCTAAATATGACCACGAGACCGATAGCGAACAAGTACCGTGAGGGAAAGTTGAAAAGAACTTTGAAGAGAGAGTTCAATAGTACGTGAAACCGTTCAGGGGTAAACCTGAGAAACCCGAAAGGTCGAAAGGGGAGATTCAGCGTGTCTCGACTGCGGCGCTGGATGGTCGTGCGACGGAAGACGTACGCGTCATCCGCACCTTCCGTCCTCCGAACCGTAGTCGAACGCGTGCACTTCTCCCCCTGTAGGACGTCGCGATCCGTTGGGTGCCGGTCTAAGGCCCGCAGTGGAGCCCGTTCGGACGGTTTACCGTTCCGGACGAACCTGCGGTGTTTCCCGGTCGGCTCGCTCGACGGTATACAGATGGCGCGGGGCCGCTACA??TTAGTTAGCGTCCGACCGGCGGCAAGCGCGCTCGTCGTGACGGTGATCGGACCTGGTGCCGGTCCTGTCCCCGAGTGGCTGTTCGCTGCCGTGTTCTCGGACAGACCTCGTCGAAACGCCGATCTGCGACGCTATAGCTTTGGGTACTTTCAGGACCCGTCTTGAAACACGGACCAAGGAGTCTAGCATGTGCGCGAGTCATTGGGACATGACTAAACCTAAAGGCGCAATGAAAGTGAAGGTCCGCCTTGCGCGGACCGAGGGAGGATGGGCGGCCGTTGCGGCTGTCGCCCCGCACTCCCGGGGCGTCTCGTTCTCATTGCGAGAAGAGGCGCACCAAGAGCGTACACGCTGG
	'Stobo_28s'                      ??CTCAGTAGCGGCGAGCGAACAGGGAAGAGCCCAGCACCGAATCCCGCGGCCGAAACCGGACGCCGGGAAATGTGGTGTTAGGGAGGGTCCGTTATCCCGAGATTGTGCGGTGCGTCCAAGTCCATCTTGAACGGGGCCACAGCCCATAGAGGGTGCCAGGCCCGTAGCGACCGCTGCCGATCGCGGGAGGATCTCTCCTCAGAGTCGGGTTGCTTGAGAGTGCAGCCCTAAGTGGGTGGTAAACTCCATCTAAGGCTAAATATGACCACGAGACCGATAGCGAACAAGTACCGTGAGGGAAAGTTGAAAAGAACTTTGAAGAGAGAGTTCAATAGTACGTGAAACCGTTCAGGGGTAAACCTGAGAAACCCGAAAGGTCGAAAGGGGAGATTCAGCGTGTCTCGATTGCGGCGCTGGATGGTCGTGCGACGGAAGACGTACGCGTCATCCGCACCTTCCGTCCTCCGAACCGTGGTCGAACGCGTGCACTTCTCCCCCTGTAGGACGTCGCGATCCGTTGGGTGCCGGTCTAAGGCCCGCAGTGGAGCCCGTTCGGACGGTTCGCCGTTCCGGACGAACCTGCGGTGTTTCCCGGTCGGCTCGCTCGACGGTATACAGATGGCGCGGGGCCGCTACA??TTAGTTAGCGTCCGACCGGCGGCAAGCGCGCTCGTCGTGACGGTGATCGGACCTGGTGCCGGTCCTGTCCCCGAGTGGCTGTTCGCTGCCGTGTTCTCGGACAGACCTCGTCGAAACGCCGATCTGCGACGCTATAGCTTTGGGTACTTTCAGGACCCGTCTTGAAACACGGACCAAGGAGTCTAGCATGTGCGCGAGTCATTGGGACATGACTAAACCTAAAGGCGCAATGAAAGTGAAGGTCCGCCTTGCGCGGACCGAGGGAGGATGGGCGGCCGTTGCGGCTGTCGCCCCGCACTCCCGGGGCGTCTCGTTCTCATTGCGAGAAGAGGCGCACCAAGAGCGTACACGCTGG

;


END;


BEGIN TAXA;
	TITLE Taxa4;
	DIMENSIONS NTAX=17;
	TAXLABELS
		Stobo Stcon Phaeg 'Phact_PS' 'Phact_JT' Pesex Pecon Maset Masap 'JT8_to_Phaeg' 'JT8_to_Phact_JT' 'JT2_to_Phaeg' 'JT2_to_Phact_JT' 'JR53_to_Phaeg' 'JR53_to_Phact_JT' 'IC44_to_Phaeg' 'IC44_to_Phact_JT' 
	;

END;


BEGIN CHARACTERS;
	TITLE  atp6;
	LINK TAXA = Taxa4;
	DIMENSIONS  NCHAR=669;
	FORMAT DATATYPE = DNA GAP = - MISSING = ?;
	MATRIX
	Stobo             ??????ATAAATTTGTTTTCATCATTCGACCCCTCAACTAACTGAAATTTATCATTTAACTGAATAAGAACTACAGTAGGACTATTAATAATTCCTACTATATTCTGATTTATCCCTTCACGAATAACATTCATTTGAAATAAAATTATCAATTCACTACACAAAGAATTCAAAAATCTCTTAGGAGAAAAAATCAAAGGAATAACCTTAATTTTCATTTCACTTTTTACATTTATTATATTTAACAATTTTATTGGTTTATTTCCTTATATCTTTACCTCAACCAGTCATATAGCCCTAACAATCTCCCTAGCTCTACCCCTTTGGTTAACATTTATATTATTCGGCTGAATCAATAATACAATTCATATATTTGCACATCTGGTACCTCAGGGTACTCCTCCTGTTCTAATACCATTCATAGTATGCATTGAAACTATTAGAAACATTATTCGACCAGGAACCCTAGCTATTCGACTCTCAGCAAATATAATTGCTGGTCATTTACTAATAACCCTTCTAGGAAACACTGGGACCTTAATATCTACCTACATAATTAGCTTACTATTAATTGTTCAAATCTTACTATTACTGTTAGAATCTGCAGTTGCTATTATTCAATCCTACGTATTTGCAGTTTTAACAACTCTATATTCAAGAGAAGTAAAT
	Stcon             ??????ATAAATCTATTTTCATCGTTTGATCCTTCGACTAATTGAAATATATCTCTAAATTGAATAAGAACAATAATTGGAATTATAATAATCCCCATAATATTTTGATTTATTCCTTCACGAATTAACTTAATTTGAACTAAAATTATCATCACACTTCACAAAGAATTTAAAAATCTTTTAGGAGAAAAAATTAAAGGAATAACCTTAATTTTTATTTCATTATTTGCATTTATTATATTCAATAATTTCATTGGACTGTTTCCTTATATTTTTACTTCAACCAGTCATATAACCCTAACAATTTCATTAGCCTTACCTCTTTGATTAACATTTATATTATTCGGCTGAATAAATAACACAATTCACATATTTGCTCATCTAGTACCTCAAGGTACCCCACCAATTTTAATGCCCTTTATAGTTTGTATCGAAACAATCAGAAACATTATTCGACCAGGAACACTAGCTATTCGACTTTCAGCGAACATAATTGCTGGCCATCTTCTTATAACTCTACTAGGAAACACTGGAACCTTAATATCAATTTATATAATTAACTTATTATTAATTGTACAAATTCTATTATTACTACTTGAATCTGCCGTAGCCATTATTCAATCTTACGTATTTGCTATTCTAACAACACTTTATTCAAGAGAAGTTAAC
	Phaeg             ??????ATAAATTTATTCTCATCTTTTGACCCCTCAGCCAATTGAAATTTATCTACAAATTGATTAAGAACTATAATTGGAATAATAATAATTCCATCGTTATTTTGATTTATTCCTTCACGCTTAAATTTCATCTGAACTAAAATTATTATAACTTTACACAAAGAATTTAAAAATCTCTTAGGAAACGAAGTAAAAGGAATAACATTAATCTTTATCTCACTATTTACAATAATTATATTCAATAACTTCTTAGGGCTATTTCCCTACATTTTTACTTCAACTAGGCATATAGTATTAACATTATCATTGGCTTTACCCCTATGATTAACTTTTATATTATTCGGTTGATTAAAAAACACAATTCATATATTTGCACATCTAGTTCCTCAAGGAACCCCCCCTATTCTTATACCATTCATAGTATGCATTGAAACAATTAGAAATATTATTCGACCCGGTACTCTAGCAATTCGGTTATCAGCTAATATAATTGCAGGTCATCTCCTAATAACTCTTCTAGGAAATACAGGAACTGCAATATCATTATATATAATTAACTTACTATTAATTGTACAAATTCTACTCTTATTGCTTGAATCAGCTGTTGCTATTATTCAATCATATGTATTTGCTGTATTAACAACCTTGTACTCTAGAGAAGTAAAC
	'Phact_PS'        ??????ATAAACTTATTCTCATCTTTTGACCCCTCTGCTAATTGAAACTTATCTACTAATTGATTAAGAACTATAATCGGAATAATTATTATCCCATCCTTGTTTTGATTTATCCCTTCACGCCTAAATTATATCTGAACTAAAATTATTATAACCTTACACAAAGAATTCAAAAATCTATTGGGAAATGAAGTTAAAGGAATAACGTTAATTTTTATTTCACTATTTACAATAATTATATTCAATAACTTCCTAGGACTATTCCCTTACATTTTTACTTCAACCAGACATATGGTATTGACATTATCATTAGCCCTACCACTATGATTAACTTTTATACTATTCGGTTGATTAAAAAACACAATTCATATATTTGCACATCTCGTTCCTCAAGGAACCCCCCCTGTACTTATACCATTTATAGTATGTATTGAAACAATTAGAAATATTATTCGTCCCGGGACTCTGGCAATTCGTCTATCAGCCAATATAATCGCAGGCCATCTTCTAATAACCCTCCTTGGAAATACCGGAACTGCAATATCATTATATATAATTAACTTACTATTAATTGTCCAGATTCTACTTCTATTACTAGAATCAGCTGTTGCAATTATTCAATCCTATGTATTTGCTGTATTAACAACTTTATACTCTAGAGAAGTAAAT
	'Phact_JT'        ??????ATAAACTTATTCTCATCTTTTGACCCCTCTGCTAATTGAAACTTATCTACTAATTGATTAAGAACTATAATCGGAATAATTATTATCCCATCCTTGTTTTGATTTATCCCTTCACGCCTAAATTATATCTGAACTAAAATTATTATAACCTTACACAAAGAATTCAAAAATCTATTGGGAAATGAAGTTAAAGGAATAACGTTAATTTTTATTTCACTATTTACAATAATTATATTCAATAACTTCCTAGGACTATTCCCTTACATTTTTACTTCAACCAGACATATGGTATTGACATTATCATTAGCCCTACCGCTATGATTAACTTTTATACTATTCGGTTGATTAAAAAACACAGTTCATATATTTGCACATCTCGTTCCTCAAGGAACCCCCCCTGTACTTATACCATTTATAGTATGTATTGAAACAATTAGAAATATTATTCGTCCCGGGACTCTGGCAATTCGTCTATCAGCCAATATAATCGCAGGCCATCTTCTAATAACCCTCCTTGGAAATACCGGAACTGCAATATCATTATATATAATTAACTTACTATTAATTATCCAGATTCTACTTCTATTACTAGAATCAGCTGTTGCAATTATTCAATCCTATGTATTTGCTGTATTAACAACTTTATACTCTAGAGAAGTAAAT
	Pesex             ??????ATAAACCTTTTTTCATCATTCGACCCCTCAGCTAACTGAAACATTTCCCTTAATTGATTAAGAACAATAGTCGGATTAATAATTATTCCTTCAATATTCTGATTTATCCCCTCCCGATTAACCTTCTTATGAACTAAAATTATCTATACGCTCCACAAAGAATTCAAAAACCTATTAGGTAATAAAATTAAAGGAATAACTTTAATCTTTATCTCATTGTTTACATTTATTGTATTTAATAATTTCATAGGATTATTCCCCTATATTTTCACTTCAACAAGACATATAACTTTAACGATTTCCTTAGCACTACCCCTATGATTAACATTTATATTATTTGGGTGAATTAATAATACAATTCATATATTTGCTCATTTAGTTCCCCAAGGAACCCCTCCTGTATTAATACCTTTTATAGTATGTATTGAAACAATTAGAAATATTATTCGACCAGGAACTCTAGCTATTCGACTCTCAGCTAACATAATTGCAGGCCATCTTCTAATAACATTATTAGGAAATACTGGGACTTTAATATCAATTTATATAATCAATTTTCTTCTGATTGTACAAATTTTACTATTACTTTTAGAATCAGCAGTTGCAATTATTCAATCTTATGTATTTGCTGTTCTAAGAACTCTATATTCTAGAGAAGTAAAC
	Pecon             ??????ATAAATTTATTTTCATCATTCGATCCCTCGTCTAATTGAAATATATCATTAAATTGAATAAGAACAATAATTGGATTCTTATTAATCCCCTCTATATTTTGATTTATCCCTTCTCGATTAACCTTTATCTGAACAAAAATCATTACTACTTTACACAAAGAATTTAAAAATCTTTTAGGTAATAAAATTAAAGGATCAACTCTAATTTTTATTTCCTTATTCACGCTTATTTTATTTAACAATTTCATTGGCCTATTTCCTTATGTATTTACATCAACTAGTCATATAGCACTAACAATTTCACTAGCTTTACCCTTATGATTAACATTTATATTATTTGGGTGAATCAATAATACAATTCACATATTCGCTCACTTAGTTCCTCAAGGAACCCCACCTGTTTTAATGCCCTTTATAGTGTGTATCGAAACAATCAGAAATATCATCCGACCAGGAACCTTGGCTATTCGATTATCCGCCAATATAATTGCAGGTCACCTTCTAATAACATTGTTAGGAAATACCGGAACTATAATATCAATCTATATAATCAATCTATTATTAATTGTTCAAATTCTTCTTTTACTGCTAGAATCTGCTGTAGCTATTATCCAATCATATGTATTCGCTGTATTAACAACCCTATACTCCAGAGAAGTTAAC
	Maset             ??????ATAAACTTATTCTCAACCTTTGACCCATCAGCCAACTGAAATTGATCTCTAAATTGAACAAGAACCCTAATTGGAATTATTATAATTCCCTCAATATTTTGACTAATTCCCTCACGATTAAATTACATTTGAACTAAAATCCTACTTATTCTCCATAAAGAATTCAAAACTCTGGTAGGAAGCAAAATTAAAGGAATAACACTAATTTTCATTTCATTATTCAGACTCATTTTATTCAACAATTTTCTAGGGCTATTCCCATATCTATTTACAGCCACAAGTCACATAACCCTAACCCTAACCCTAGCTCTTCCACTATGACTAACGTTCATATTATACGGCTGAATTAATAACACAATCCATATATTAGCACATCTAGTTCCACAAGGAACACCTCCAATACTAATACCATTTATAGTATGCATTGAAACAATTAGAAACATAATTCGTCCAGGAACTCTTACAATCCGATTATCCGCCAATATAATTGCAGGTCATTTATTAATAACCTTACTAGGAAACACTGGGACAATATTATCAATATCCATAATCAATATCTTAGTTATAGTTCAAATCCTGCTCCTACTGCTAGAATCAGCAGTTGCTATCATTCAATCATATGTATTTACAATTTTAAGAACCCTATATTCTAGCGAAGTAAAC
	Masap             ??????ATAAACTTATTCTCAACTTTCGACCCTTCGGCTAACTGAAACTGATCTATAAATTGATCAAGAACCTTAATTGGAATTATAGTTATTCCTACAATGTTCTGATTTATTCCTTCACGATTAAGTCTAGTTTGAATCAAAATCTTAATAACACTACATAAAGAATTCAAGACTCTTCTAGGAAGAAAAATTAAAGGAATAACACTAATATTCATCTCATTATTTAGGTTAATTTTATTTAATAACTTTCTCGGTCTATTCCCTTATCTATTCACCGCAACAAGACATATAACTCTCACTCTAACCTTGGCTCTCCCCCTGTGATTAACATTCATACTATATGGTTGAATCAATAACACAATTCACATACTAGCACATCTGGTTCCCCAGGGAACCCCTCCCATATTAATACCTTTTATAGTGTGTATCGAAACCATTAGAAATTTAATCCGTCCAGGTACACTGACCATTCGTTTATCAGCTAATATAATTGCAGGCCACTTACTAATAACTCTTTTAGGAAACACCGGAACTATATTATCAATTTATATAATTAATATTTTAATTGTAGTACAAATTCTTCTTCTACTGCTAGAGTCAGCAGTAGCCATCATTCAATCTTACGTATTCACTATCTTAAGAACCTTATATTCTAGAGAAGTAAAC
	'JT8_to_Phaeg'    ??????ATTAACC???????????????????????????????????????????????????????????????????????????????????????????????????????????????????????????????????????????????????????????????????????????????????????????????????????????????????????????????????????????????????????????????????????????????????????????????????????????????????????????TAACTTTTATACTATTCGGTTGATTAAAAAACACAATTCATATATTTGCACATCTCGTTCCTCAAGGAACC?????????????????????????????????????????????????????????????????????????????????????????????????????????????????????????????????????????TGCTATATCATTATA??????????????????????????????????????????????????????????????????????????????????????????????????????????????????????
	'JT8_to_Phact_JT' ATGATAATAAACTTATTTTCATCTTTTGACCCCTCTGCTAATTGAAACTTATCTACTAATTGATTAAGAACTATAAT?GGAATAATTATTATCCCATCCTTGTTTTGATTTATCCCTTCACGCCTAAATTATATCTGAACTAAAATTATTATAACCTTACACAAAGAATTCAAAAATCTATTAGGAAATGAAGTTAAAGGAATAACATTAATTTTTATTTCACTATTTACAATAATCATATTCAATAACTTCCTAGGACTATTCCCTTACATTTTTACTTCAACCAGACATATGGTATTGACATTATCATTAGCCCTAC?????????TAACTTTTATACTATTCGGTTGATTAAAAAACACAATTCATATATTTGCACATCTCGTTCCTCAAGGAACCCCTCCTGTACTTATACCATTTATAGTATGTATTGAAACAATTAGAAATATTATTCGTCCTGGGACTCTGGCAAT???????????????????????????????????????????????????????????????TGCTATATCATTATATATAATTAACTTACTATTAATTGTCCAGATTCTACTTCTATTACTAGAATCAGATGTTGCAATTATTC?????????????????????TAACAACTTTATACTCTAGAGAAGTAAAT
	'JT2_to_Phaeg'    ATGATAATAAACTTAT????????????????????????????????????????????????????????????????????????????????????????????????????????????????????ATCTGAACTAAAATTATTATAACCTTACACAAAGAATTCAAAAATCT????????????????AAAGGAATAACATTAATTTTTATTTCACTATTTACAATAATTATATTCAATAACTTCCTAGGACTATTTCCCT????????????????????????????????????????????????TACCACTATGATTAACTTTTATACTATTCGGTTGATTAAAAAACACAATTCATATATTTGCACATCTCGTTCCTCAGGGAA?????????????TATACCATTTATAGTATGTATTGAAACAATTAGAAATATTATTCGTCCCG?????????????????????????????????????????????????????????????????????????AACTGCTATATCATTATATATAATTAACTTACTATTAATTGTACA???????????????????????????????????????????????????????????????????????????CTCTAGAGAAGTAAAT
	'JT2_to_Phact_JT' ATGATAATAAACTTATTTTCATCTTTTGACCCCTCTGCTAATTGAAACTTATCTACTAATTGATTAAGAACTATAATCGGAATAATTATTATCCCATCCTTGTTTTGATTTATCCCTTCACGCCTAAATTATATCTGAACTAAAATTATTATAACCTTACACAAAGAATTCAAAAATCTATTGGGAAATGAAGTTAAAGGAATAACATTAATTTTTATTTCACTATTTACAATAATTATATTCAATAACTTCCTAGGACTATTCCCTTACATTTTTACTTCAACCAGACATATGGTATTGACGCTATCATTAGCCCTACCACTATGATTAACTTTTATACTATTCGGTTGATTAAAAAACACAATTCATATATTTGCACATCTCGTTCCTCAGGGAACCCCTCCTGTACTTATACCATTTATAGTATGTATTGAAACAATTAGAAATATTATTCGTCCCGGGACTCTGGCAATTCGTCTATCAGCCAATATAATCGCAGGCCATCTTCTAATAACCCTCCTCGGAAATACCGGAACTGCTATATCATTATATATAATTAACTTACTATTAATTGTCCAGATTCTACTTCTATTACTAGAATCAGCTGTTGCAATTATTCAATCCTATGTATTTGCCGTATTAACAACTTTATACTCTAGAGAAGTAAAT
	'JR53_to_Phaeg'   ATGATAATAAACTTATTTTCATCTTTTGACCCCTC?????????????????????????????????????????????????????????????????????????????????????????????????ATCTGAACTAAAATTATTATAACCTTACACAAAGAATT?????????????????????????AAAGGAATAACATTAATTTTTATTTCACTATTTACAATAATTATATTCAATAACTTCCTAGG????????????????????????????????????????????????????????????ACCACTATGATTAACTTTTATACTATTCGGTTGATTAAAAAACACAATTCATATATTTGCACATCTCGTTCCTCAGGG???????????????????????????????????????????????????????????????????????????????????????????????????????????????????????????????GGAAATACAGGAACTGCTATATCATTATATATAATTAACTTACTATTAATT?????????????????????????AATCAGCTGTTGCAATTATTCAATCCTATGTATTTGCTGT????????????????TCTAGAGAAGTAAAT
	'JR53_to_Phact_JT' ATGATAATAAACTTATTCTCATCTTTTGACCCCTCTGCTAATTGAAACTTATCTACTAATTGATTAAGAACTATAATCGGAATAATTATTATCCCATCCTTGTTTTGATTTATCCCTTCACGCCTAAATTATATCTGAACTAAAATTATTATAACCTTACACAAAGAATTCAAAAATCTATTGGGAAATGAAGTTAAAGGAATAACATTAATTTTTATTTCACTATTTACAATAATTATATTCAATAACTTCCTAGGACTATTCCCTTACATTTTTACTTCAACCAGACATATGGTATTGACGCTATCATTAGCCCTACCACTATGATTAACTTTTATACTATTCGGTTGATTAAAAAACACAATTCATATATTTGCACATCTCGTTCCTCAGGGAACCCCTCCTGTACTTATACCATTTATAGTATGTATTGAAACAATTAGAAATATTATTCGTCCCGGGACTCTGGCAATTCGTCTATCAGCCAATATAATCGCAGGCCATCTTCTAATAACCCTCCTCGGAAATACCGGAACTGCTATATCATTATATATAATTAACTTACTATTAATTGTCCAGATTCTACTTCTATTACTAGAATCAGCTGTTGCAATTATTCAATCCTATGTATTTGCTGTATTAACAACTTTATACTCTAGAGAAGTAAAT
	'IC44_to_Phaeg'   ?????????????????????????????????????????????????????????????????????????????????????????????????????????????????????????????????????????????????????????????????????????????????????????????????????????????????????????????????????????????????????????????????????????????????????????????????????????????????????????????????????????????????????????????????????????????????????????????????????????????????????????????????????????????????????????????????????????????????????????????????????????????????????????????????????????????????????????????????ATTATATATAATTAACTTACTATTAATTGTCCAGATTCT?????????????????????????????????????????????????????????????????????????????????????
	'IC44_to_Phact_JT' ?????????????????????????????????????????????????????????????????????????????????????????????????????????????????????????????????????????????????????????????????????????????????????????????????????????????????????????????????????????????????????????????????????????????????????????????????????????????????????TTAGCCCTACCACTATGATTAACTTTTATACTATTCGGTTGATTAAAAAACAC??????????????????????????????????????????????????????????????TGTGTATTGAAAC?ATTAGAAATATTATTCGTCCCGGGA??????????????????????????????????????????????????????????????????????????????????ATTATATATAATTAACTTACTATTAATTGTCCAGATTCT?????????????????????????????????????????????????????????????????????????????????????

;


END;


BEGIN TAXA;
	TITLE Taxa5;
	DIMENSIONS NTAX=13;
	TAXLABELS
		Stobo Stcon Phaeg 'Phact_PS' 'Phact_JT' Pesex Pecon Maset Masap 'JT8_to_Phact_JT' 'JT2_to_Phaeg' 'JT2_to_Phact_JT' 'JR53_to_Phact_JT' 
	;

END;


BEGIN CHARACTERS;
	TITLE  atp8;
	LINK TAXA = Taxa5;
	DIMENSIONS  NCHAR=156;
	FORMAT DATATYPE = DNA GAP = - MISSING = ?;
	MATRIX
	Stobo             ATACCACAAATAGCCCCACTAAATTGACTAACGCTTATAATATTTTTTATTGCTGTATTTATCACATTTAATATCATAAATTACTTCTCCTTCATAAACATTATTGAACCTAAAAAATCAAGAACAATAAAGAAATTTAAAATCAATTGAAAATGA
	Stcon             ATACCACAGATAGCCCCACTTAGATGATTAACATTAATAATATTTTTTATTATGCTATTCTTAATATTAAATATTATAAATTATTTCTCTTTCACCCACATTATCAAACCCAAAAAAACAAGATCAATTAGAAAATTCAAAATTAACTGAAAATGA
	Phaeg             ATCCCACAAATAGCACCATTAAACTGATTAACCCTAATAGTATTCTTTATCCTAGTATTTATAACATTTAATATTATTAATTATTATTCATTCCATTATAATATTCCTATAAAAAAAACTATTTTTACAAAAAAATTCAAAATTAATTGAAAATGA
	'Phact_PS'        ATACCACAAATAGCGCCATTAAACTGATTAACCTTAATACTATTTTTCATTTCAGTATTTTTAACATTTAACATTATAAATTACTATTCGTTTAATTACAACATTCCTGTAAAAAAAACTATTTCCATTAAAAAATTCAAAATTAATTGAAAATGA
	'Phact_JT'        ATACCACAAATAGCACCATTAAACTGATTAACCTTAATACTATTTTTCATTTCAGTATTTTTAACATTTAACATTATAAATTACTATTCGTTTAATTACAACATTCCTGTAAAAAAAACTATTTCCATTAAAAAATTCAAAATTAATTGAAAATGA
	Pesex             ATCCCACAAATAGCACCTTTAAACTGATTAACATTGATAATATTTTTTATTACAGTATTTATAATATTCAATATAATAAATTACTACTCATTTAATTATTCTATAAAGCCTAAGAAATCTAGAACAATTAAAAAATTCACAGCCAATTGAAAATGA
	Pecon             ATTCCACAAATAGCCCCTCTAAATTGATTAACCTTAATAACACTATTCATCATAATCTTTACCCTATTCAACATACTAAACTATTTCTCATTCACACAAAACACCCCTCTCAAAAAAATAAAGGCACACACAAAAACCCAACAAAACTGAAAATGA
	Maset             ATACCACAAATAGCCCCTCTCAATTGACTAACTTTGTTCACATTTTTTATCTTCCTATTTTTAATATTTAATGTAACAAACTATTACCTATTTAACTATAAATCTACCCCTTTAAAAACAAAGAAACCCAAACAAAACCCAATCAACTGAAAATGA
	Masap             ATTCCACAAATAGCCCCACTAAATTGACTAAGCCTGTTCATATTATTCATTATAATCTTTCTCACTTTTAATATAATCAATTATTACTCATTCATCTATAACCAAATAACCCTAAAAACAAAGAAATATAAAAAAATCAAAACCAACTGAAAATGA
	'JT8_to_Phact_JT' ATACCACAAATAGCACCATTAAACTGATTAACCTTAATACTATTTTTCATTTCAGTATTTTTAACATTTAACATTATAAATTACTATTCGTTTAATTACAACATTCCTGT???????????????CATTAAAAAATTCAAAATTAATTGAAAATGA
	'JT2_to_Phaeg'    ATACCACAAATAGCACCATTAAACTGATTAACCTTAATACTATT?????????????????????????????????????????????????????????????????????????????????????AAAAAATTCAAAATCAATTGAAAATGA
	'JT2_to_Phact_JT' ATACCACAAATAGCACCATTAAACTGATTAACCTTAATACTATTTTTCATTTCAGTATTTTTAACATTTAACATTATAAATTACTATTCGTTTAATTACAACATTCCTGTAAAAAAAACTATTTACATTAAAAAATTCAAAATCAATTGAAAATGA
	'JR53_to_Phact_JT' ATACCACAAATAGCACCATTAAACTGATTAACCTTAATACTATTTTTCATTTCAGTATTTTTAACATTTAACATTATAAATTACTATTCGTTTAATTACAACATTCCTGTAAAAAAAACTATTTACATTAAAAAATTCAAAATTAATTGAAAATGA

;


END;


BEGIN TAXA;
	TITLE Taxa6;
	DIMENSIONS NTAX=16;
	TAXLABELS
		Stobo Stcon Phaeg 'Phact_PS' 'Phact_JT' Pesex Pecon Maset Masap 'JT8_to_Phact_JT' 'JT2_to_Stcon' 'JT2_to_Phaeg' 'JT2_to_Phact_JT' 'JR53_to_Phaeg' 'JR53_to_Phact_JT' 'IC44_to_Phact_JT' 
	;

END;


BEGIN CHARACTERS;
	TITLE  cob;
	LINK TAXA = Taxa6;
	DIMENSIONS  NCHAR=1137;
	FORMAT DATATYPE = DNA GAP = - MISSING = ?;
	MATRIX
	Stobo             ATGAAAATACCTATACGTAAAATATCACCGCCAATTAAAATTATAAACAATGCCCTTGTTGACTTACCATCTCCATCAAACATCTCCTTCTTGTGAAATTTCGGATCTCTTCTAGGAATATGCTTAGTTATTCAAATCATCACAGGAATTTTCCTAGCAATACACTATTGTCCAAACATTGAACTTGCTTTTAGAAGAGTAGTTCATATTTGCCGAGACGTAAACTACGGATGACTAATACGAACAATCCACGCAAACGGCGCTTCCCTATTCTTTATTTGCATCTATCTACACATCGGTCGAGGAATATATTATAGATCATATATACTAACACACACCTGAATAATTGGTGTAACAATTCTATTCATCGTTATAGCAACCGCATTCCTAGGATATGTCCTACCCTGAGGACAGATATCATTTTGAGGTGCAACTGTAATTACCAATCTTCTATCAGCAATCCCCTATCTTGGTTCAACTATCGTTCAATGGATTTGAGGGGGGTTTGCTGTAGATAATGCAACCTTAACACGATTTTTCACCTTCCATTTCCTTTTCCCATTCATTATCATTGCCCTCGTAATAATCCATCTTCTGTTTCTCCACCAAACAGGATCAAATAACCCCTTAGGAGTAAATAGTAATACAGATAAAATCCCATTCCACCCATATTTCACATTCAAGGATATATTAGGGTTTACTATTGCGACAATAATACTAATCATACTTTCCTTAACTTATCCTTATATCCTAGGAGATCCTGACAATTTTATTCCAGCTAACCCTCTAGTAACCCCAGTCCACATTCAACCGGAATGATATTTTCTTTTTGCCTACGCTATTCTTCGATCCATTCCTAATAAATTAGGAGGAGTAATCGCCCTAGTAATATCAATTGCAATCCTATATATCCTCCCATTCTACAATAAAAAAAAATTCTTAAGAAATCAATTCTACCCTATTAATAAAACATTATTCTGAACCATAGTTATTATCATCATTTTATTAACCTGAATCGGCGCACGACCTGTTGAGGAACCTTATATCATTACCGGTCAAACTCTTACCATTTTATACTTTTCATTTTATATTTTAGACCCTCTAACATCTAATCTCTGAGACAAAACCTTAATAAAC
	Stcon             ATGAAAATACCTATACGTAAAATATCCCCTCCGATCAAAATTTTAAACAACGCTTTAGTAGATTTACCATCTCCATCTAATATCTCCACTATATGAAACTTTGGCTCTCTGCTTGGAATATGCTTAATTATCCAAATCATTACAGGAATTTTCCTAGCAATACATTATTGCCCAAATATTGAACTAGCATTCAGAAGAGTAACGCATATTTGCCGAGATGTAAATTACGGGTGAATAATACGAACAATTCACGCAAATGGTGCGTCTCTATTTTTCATCTGTATTTATATGCATATTGGTCGAGGAATATACTATAGATCCTATAATCTAATACATACCTGAATAATCGGGGTAACAATCTTATTTATTGTAATAGCAACTGCATTCCTAGGATATGTACTACCTTGGGGACAAATATCATTCTGAGGAGCAACAGTAATTACTAATTTACTATCAGCAATTCCCTACCTTGGATCAACTATTGTTCAATGAATCTGAGGTGGATTTGCAGTTGATAACGCTACCTTAACACGATTTTTCACATTTCATTTCCTTTTTCCATTCATTGTAATTGCTTTAGTAATAATTCATCTTCTATTTCTTCATCAAACAGGATCTAATAACCCTTTAGGAGTAAATAGAAACATCGATAAAATCCCTTTCCACCCATACTTCTCATTTAAAGATATATTAGGATTCACTATCGCAACGATAGCCCTAATTATGATTTCATTAACTAACCCCTACATACTAGGAGATCCTGACAATTTCATTCCTGCCAATCCATTAGTTACACCAGTACATATTCAACCAGAATGATACTTCCTATTTGCTTATGCTATTTTACGGTCAATTCCTAACAAACTAGGTGGAGTGATTGCACTAGTCATGTCAATTGCAATTCTATATATTTTACCATTCTCTAATAAAAAAAACTTTTTAAGAAATCAATTCTACCCTATCAATAAAATATTATTCTGAACTATATTAATTATTGTAATTCTCTTAACTTGAATCGGAGCACGACCAGTCGAAGATCCTTATATTATTACTGGTCAACTCCTAACTATCATATATTTTTTTTACTACATTATTGACCCCTTAACAGCCAAAGTCTGAGATAAAACTCTAATAAAT
	Phaeg             ATGAAAATACCTATACGAAAAACCTCCCCATTAATCAAAATTATAAATAATTCATTAATCGACCTTCCATCACCTTCAAATATCTCCACTATGTGGAACTTTGGTTCCCTCCTAGGAATATGCCTTTTAGTACAAATTATTACAGGAATTTTTCTAGCTATACACTATTGTCCTAATATTGAACTAGCCTTTAATAGAGTAGTACATATCTGTCGAGACGTCAATTACGGGTGAATTATACGAACAATTCACGCCAATGGAGCTTCTCTATTTTTTATCTGTATTTATATACACATTGGACGAGGAATATACTATAGATCATATAACCTTATTCACACATGAATAATTGGAGTAACTATTCTATTTGTAGTAATAGCAACAGCATTTCTAGGATACGTACTACCCTGAGGACAAATATCCTTCTGAGGTGCCACAGTAATTACTAATCTACTCTCAGCAATCCCATACTTAGGGTCGACAATTGTCCAGTGAATCTGAGGGGGATTTGCAGTTGATAACGCTACGTTAACTCGATTTTTCGCATTCCATTTCCTTTTCCCATTTATCATCACAGCACTAGTAATAATTCATCTTCTATTCCTTCACCAAACAGGATCAAACAATCCACTTGGCATTAATAGAAACACAGACAAAATTCCATTTCATCCATTCTTTACTTTTAAGGACTTGCTAGGTTTTATAATTGCATCTATAACATTAGTAATATTGTCTCTTATTAACCCATACATACTAGGAGATCCTGACAATTTCATTCCAGCTAATCCCCTAGTAACTCCCGTACACATTCAGCCTGAATGATATTTTCTATTCGCTTATGCTATTCTCCGATCAATTCCCAATAAATTGGGAGGAGTAATTGCATTAGTTATATCAATTGCAATTCTCTACATTTTACCATTCTCTAATAAAAAAAAATTTTTAAGAAACCAATTCTACCCTATTAACAAATTTATATTTTGAACAATAGTTACTATTATTATTATACTAACCTGAATTGGTGCCCGCCCTGTTGAAGACCCTTATATCTTAACCGGACAAACCTTAACAGTATTATATTTCTCTTACTATTTTATAAACCCTCTAATATCAAAATTTTGAGATAAAACCTTAATAAAC
	'Phact_PS'        ATGAAAATACCTATACGAAAAGCTTCCCCTTTAATTAAAATCATAAATAATGCATTAATTGACCTACCATCGCCTTCTAATATTTCTACTCTATGAAACTTTGGATCCCTATTAGGAATATGTCTATTAATTCAAATTATTACAGGAATTTTTCTAGCCATACACTACTGCCCTAATATCGACTTAGCCTTTAATAGAGTAGTACACATCTGTCGAGACGTTAATTACGGGTGAATTATACGTACAATTCACGCCAACGGTGCTTCTTTATTTTTCATTTGCATCTACATACACATTGGACGGGGAATATATTATAGATCATATAATCTTATACACACATGAATAATTGGGGTAACTATTCTATTTGTAGTAATAGCAACAGCATTTCTTGGGTACGTTTTACCTTGAGGACAAATATCATTCTGAGGAGCTACAGTAATTACCAATCTACTTTCAGCAATTCCATATCTAGGATCTACTATTGTACAATGAATCTGAGGCGGGTTCGCAGTTGATAATGCTACATTGACCCGATTCTTTGCATTTCACTTCCTTTTCCCATTCATTGTCACCGCACTTGTAATAGTACACTTATTATTTCTTCATCAAACAGGGTCCAATAACCCCC?????????????????????????????????????????????????????????????????????????????????????????????????????????????????????????????????????????????????????????????????????????????????????????????????????????????????????????????????????????????????????GTAATTGCATTAGTAATGTCAATTGCAATCCTTTATATTTTGCCATTCTCTAATAAAAAAAAATTTTTAAGAAACCAGTTCTACCCTATCAATAAATTAATATTCTGAACTATAGTGACTATTATTATCATATTAACCTGAATTGGAGCCCGCCCTGTTGAAGACCCTTACATTCTAACTGGGCAAACCTTAACTGTTCTATATTTCTCTTATTATATTATAGATCCACTGATATCCAAATTTTGAGATAAAACCTTAATAAAC
	'Phact_JT'        ATGAAAATACCTATACGAAAAGCTTCCCCTTTAATTAAAATCATAAATAATGCATTAATTGACCTACCATCGCCTTCTAATATTTCTACTCTATGAAACTTTGGATCCCTATTAGGAATATGTCTATTAATTCAAATTATTACAGGAATTTTTCTAGCCATACACTATTGTCCTAATATCGACTTAGCCTTTAATAGAGTAGTACATATCTGTCGAGACGTTAATTACGGGTGAATTATACGTACAATTCACGCCAACGGTGCTTCTTTATTTTTCATTTGTATCTACATACACATTGGACGGGGAATATATTATAGATCATATAATCTTATACACACATGAATAATTGGAGTAACTATCCTATTTGTAGTAATAGCAACAGCATTTCTTGGGTACGTTTTACCTTGAGGACAAATATCATTCTGAGGAGCCACAGTAATTACCAATCTACTTTCAGCAATTCCATATCTAGGATCTACTATTGTCCAATGAATCTGAGGCGGATTCGCAGTTGATAATGCTACATTGACCCGATTCTTTGCATTTCACTTCCTTTTCCCATTCATTGTCACCGCACTTGTAATAGTACACTTATTATTTCTTCATCAAACAGGGTCCAGTAACCCCCTTGGTATTAACAGAAATACAGATAAAATCCCATTCCACCCCTTCTTTACTTTTAAGGATTTATTAGGATTTATAATCGCATCTATAATACTAGTAATGTTATCTCTTATTAACCCATATATATTAGGAGACCCTGACAATTTTATTCCGGCTAACCCCCTTGTAACACCCGTACACATTCAGCCAGAATGATATTTCCTATTTGCTTACGCTATTCTTCGATCAATTCCCAACAAACTGGGGGGAGTAATTGCATTAGTAATGTCAATTGCAGTTCTTTATATTCTACCATTCTCTAATAAAAAAAAATTTTTAAGAAACCAGTTCTACCCTATCAATAAATTAATATTCTGAACTATAGTGACTATTATTATCATATTAACCTGAATTGGCGCTCGCCCTGTTGAAGACCCCTACATTCTAACTGGGCAAACCTTAACTGTTCTATATTTCTCTTATTATATTATAGATCCACTGATATCCAAATTTTGAGATAAAACCTTAATAAAC
	Pesex             ATGAAAATGCCTATACGTAAAACCTCCCCATTAATTAAAATTTTAAATAATGCACTAGTTGACCTTCCCACACCCTCTAATATCTCTACATTATGAAACTTTGGTTCCTTGTTAGGAATATGCCTAATAATTCAAATTATTACAGGAGTATTCCTAGCAATACACTATTGCCCAAATATTGACCTAGCATTTAGAAGAGTAGTTCATATTTGTCGAGATGTTAATTACGGGTGATTAATACGTACAATCCACGCTAATGGCGCTTCCTTATTTTTTATCTGTATTTATTTACACATTGGCCGAGGAATATACTATAATTCCTTTAACTTAATTCATACATGAATAATTGGTGTAACTATTTTATTTGTAGTTATAGCAACTGCATTCCTCGGTTACGTTCTACCATGAGGACAAATATCATTTTGAGGGGCCACAGTTATTACCAATCTCTTATCTGCAATCCCTTATTTAGGCTCAACTATTGTTCAATGAATTTGAGGGGGATTTGCAGTAGATAATGCCACCCTCACACGATTTTTCACATTTCACTTCCTATTTCCATTTATTGTAATTGCACTTGTAATAATCCATTTACTCTTTCTTCATCAAACAGGATCCAACAACCCCTTAGGAATTAATAGAAATGTAGATAAAGTCCCATTCCACCCATTCTTCACATTCAAGGACATACTAGGATTCACAATTACTCTAATAGCCTTAGCTCTGCTATCTTTAATTGATCCTTATATACTAGGAGACCCCGATAATTTCATCCCCGCTAACCCCCTCGTAACCCCAGTTCACATTCAACCAGAATGATATTTCCTATTCGCCTACGCTATTTTACGTTCAATCCCTAATAAACTAGGAGGAGTAATTGCTCTAGTGATATCAATTGCAGTATTATATATTCTCCCATTTTCTAACAAAAAGAAATTTCTTAGTAACCAATTTTATCCTACTAGAAAAATTTTATTTTGAACTATAGTAATTATCATTATTCTATTAACTTGAATTGGAGCACGACCAGTTGAAGATCCTTATATCTTAACAGGACAAACATTAACTATTTTATATTTCCTTTATTATATCATAGATCCTTTAATATCTAAATATTGAGATAAAATTTTAATAAAC
	Pecon             ATGAAAATACCTATTCGTAAAACTTCCCCTATAATTAAAATTTTAAATAATTCTCTAGTAGATCTGCCCTCTCCTTCAAATATCTCTACACTTTGAAATTTTGGTTCTCTTCTAGGAATATGCCTAGTAATTCAAATTATTACAGGAATTTTCTTAGCAATACATTATTGTCCTAATATTGAATTAGCATTCAGAAGAGTAGTACACATTTGCCGTGACGTAAATTACGGCTGAATTATACGAACAATTCATGCTAATGGGGCATCTCTTTTCTTCATTTGCATCTACCTTCATATTGGTCGCGGAATATATTATAGATCGTACAATCTAATACATACATGAATAATTGGAGTTACCATTTTATTCATCGTTATAGCAACTGCATTCCTAGGATATGTTCTGCCCTGAGGACAAATATCATTCTGAGGTGCTACTGTAATTACTAATCTCCTCTCAGCTATTCCTTATTTAGGAACAACTATTGTCCAATGAATTTGAGGGGGATTCGCTGTAGATAACGCCACCTTAACACGATTCTTTACATTTCATTTCCTATTCCCGTTCATTGTTACTGCGATAGTAATAATTCACCTTCTATTCCTCCATCAAACTGGATCTAACAACCCCTTAGGAGTAAATAGAAATATTGACAAAATTCCCTTCCACCCATATTTCACCTTCAAAGACATACTAGGATTCACTATCGCCACAATAAGATTAATCCTCCTATCATTAATTAACCCTTATATATTAGGAGACCCAGACAATTTTATTCCAGCCAACCCCCTAGTTACTCCCGTTCACATTCAACCAGAATGATACTTCCTCTTTGCCTACGCCATTCTTCGATCAATTCCTAATAAACTTGGAGGAGTAATCGCGCTAGTTATATCAATTGCAGTACTCTACATTCTCCCGTTTTCCAATAAAAAAAAATTTTTAAGAAACCAATTTTATCCCATTAATAAAATTCTATTTTGAGCAATATTTATTATCGTAATCTTATTAACATGAATTGGAGCACGTCCTGTAGAAGATCCGTACATCTTTACTGGACAAACCTTAACCGCTCTATACTTTTCCTACTATATTCTAGACCCTTTATCATCAAAATTTTGAGATAAAATTATTATTAAT
	Maset             ATGAAAATACCCATGCGTAAAACATCCCCTCTAATTAAAATTATTAACAACTCTCTTATTGACTTACCCTCACCATCAAATATTTCAACAATATGAAACTTCGGATCCTTGCTAGGATTATGCTTAGCAATTCAATTAATTACAGGAATTTTTCTAGCAATACACTACTGCCCAAACATTGAAATAGCCTTCAATAGAGTAATCCATATTTGTCGAGATGTAAACTACGGGTGATTAATACGAACTCTCCACGCCAACGGAGCCAGACTATTTTTTGTATGCATCTACATCCATATCGGTCGAGGAATTTACTATAGATCCTATAACCTTACACACACCTGAACAATTGGAGTAACCATTCTATTCATAGTTATAGCCACCGCATTTCTCGGATATGTTTTACCTTGAGGACAAATATCATTTTGAGGGGCCACTGTAATTACCAATTTATTATCTGCAATTCCCTACCTAGGAACTACTATTGTTCAATGAATCTGAGGAGGATTTGCGGTAGATAACGCCACCCTAACTCGATTTTTCACATTCCACTTCCTCTTTCCTTTCATTGTAATTGCCCTAGTAATAATTCATCTTCTATTTCTTCATCAGACAGGATCAAACAATCCTCTCGGATTAAATAGAAATACAGATAAAATCCCATTTCATCCATATTTTTCATTTAAAGATATTGCAGGCTTTATAATCACTGTTATAATTCTAATCATTCTAACTCTAGTTAACCCTTACCTTCTAGGAGACCCTGATAATTTCACGCCCGCCAACCCCCTGGTTACCCCTATTCACATTCAGCCAGAATGATACTTCCTGTTTGCCTACGCAATTCTGCGTTCTATCCCCAACAAATTAGGAGGAGTAATCGCATTAGTGATATCAATTGCAATTCTATTTATTATACCATTCATCAATAAAAAAAAATTTTTAAGAAATCAATTTTACCCCCTTAATAAAATACTATTCTGATCTATATTTACCATCGTTATCCTTCTTACATGAATTGGAGCACGACCCGTTGAAGACCCCTTCATTCTTACCGGCCAAATTCTTACCATTCTATATTTCCTGTATTACATTATCAACCCAATAACATCTAGTCTATGAGATAAAATCATCATAAGC
	Masap             ATGATAACCCCAATACGAAAATCATCTCCTCTAATTAAAATCATAAATAATTCCTTAATCGATCTACCCTCACCATCCAATATTTCAACAATATGAAATTTCGGATCTCTACTAGGCTTATGTCTAGGAATTCAACTAATCACAGGAATTTTTCTAGCAATACACTATTGTCCAAACATTGAAATAGCCTTCAACAGAGTAACACATATTTCACGAGACGTGAACTATGGGTGATTAATACGAACCCTCCACGCTAATGGAGCCAGATTATTTTTTATTTGTATTTATGCTCATATTGGTCGAGGAATATACTATAATTCATACAATCTCATGCACACATGAACTATTGGAGTAACTATTCTATTTATAGTAATAGCCACTGCATTCCTAGGATACGTTTTACCGTGAGGGCAAATATCATTCTGAGGAGCCACTGTAATTACCAACCTTCTATCAGCAGTACCCTATCTAGGATCAACAATTGTCCAATGAGTATGAGGAGGATTCGCAGTAGATAACGCTACCTTAACTCGATTCTTTACATTCCATTTTCTTCTTCCTTTCATTGTAATCGCTCTCGTCATAATCCACCTTCTTTTCCTTCACCAAACAGGATCAAATAATCCCTTAGGGCTAAACAGAAATACAGATAAAATCCCATTTCACCCATACTTTTCACTAAAGGACATTGCAGGAATAGTAATTACAATAGCAATACTCGTCCTACTTTCATTAACAAACCCGTACCTACTTGGAGACCCGGACAATTTCACACCTGCAAACCCATTGGTTACCCCTATCCACATCCAACCAGAGTGATACTTCCTGTTTGCATATGCAATTTTACGATCCATTCCCAACAAACTAGGAGGAGTAATTGCCCTAGTAATATCAATTGCAGTACTTTTTATCTTACCATTTTCCATCAAAAAAAAATTCCTAAGTAACCAATTCTACCCACTAAATAAAATACTTTTCTGAACAATACTTTCTATCGTAATCCTACTAACATGAATCGGAGCACGTCCCGTTGAAGACCCTTTCATCTTAACTGGGCAAATTTTAACTGTCCTATACTTTCTTTACTATATTGTCAACCCTATTACATTCAAAATTTGAGATAATATCATCATGAAT
	'JT8_to_Phact_JT' ATGAAAATACCTATACGAAAAGCTTCCCCTTTAATTAAAATCATAAATAATGCATTAATTGACCTACCATCACCTTCTAATATTTCTACTCTATGAAACTTTGGGTCC??????????????????????????????????????????????????????????????????????????CTTAGCCTTTAATAGAGTAGTACACATCTGTCGAGACGTTAATTACGGATGAATTATACGTACAATTCACGTCAACGGTGCTTCTTTATTTTTCATTTGTATCTACATACACATTGGACGGGGAATATATTATAGATCATATAATCTTATACACACATGAATAATTGGGGTAACTATTCTATTTGTAGTAATAGCAACAGCATTTCTTGGG???????????????????????????????????????????????????????????TTCAGCAATTCCATATCTAGGATCTACTATTGTCCAATGAATCTGAGGCGGATTCGCAGTTGATAATGCTACATTGA???????????????????????????????????????????????????????????????????????????????????????????????????????????????GAAATACAGATAAAATCCCATTCCACCCCTTCTTTACTTTTAAGGATTTATTAGGATTTATAATTGCATCTAT????????????????????????????????????????????????????????????????????ACCCCCTAGTAACACCCGTACACATTCAGCCAGAATGATATTTCCTATTTGCTTACG??????????????????????????????????????????????????????????????????TTTATATTTTACCATTCTCTAATAAAAAAAAATTTTTAAGAAACCAGTTCTACCCTAT??????????????????????????????????????????????????????????????????????????????????????TAACTGGGCAAACCTTAACTGTACTATATTTCTCTTATTATATTATAGATCCACTGATAT?????????????????????????????
	'JT2_to_Stcon'    ?????????????????????????????????????????????????????????????????????????????????????????????????????????????????????????????????????????????????????????????????????????????????????????????????????????????????????????????????????????????????????????????????????????????????????????????????????????????????????????????????????????????????????????????????????????????????????????????????????????????????????????????????????????????????????????????????????????????????????????????????????????????????????????????????????????????????????????????????????????????????????????????????????????????????????????????????????????????????????????????????????????????????????????????????????????????????????????????????????????????????????????????????????????????????????????????????????????????????????????????????????????????GAATGATATTTCCTATTTGCTTATGCTATT?????????????????????????????????????????????ATGTCAATTGCAATCCTTTATATTTTACCATTCTCTAATAAAAAAAAATTTTTAAGA????????????????????????????????????????????????????????????????????????????????????????????????????????????????????????????????????????????????????????????????????????????????????????????????
	'JT2_to_Phaeg'    ATGAAAATACCTATACGAAAAA???????????????????????????????????????????????????????????????????????????????????????????????????????????????AAATTATTACAGGAATTTTTCTAGCTATACACTA???????????????????GCCTTTAATAGAGTAGTACACATCTGTCGAGACGTTAATTA??????????????????????????????????????????????????????????????????????????????????????ATAGATCATATAATCTTATACACACATGAATAATTGGGGTAACTATTCTATTTGTAGTAATAGCAACAGCATTTCTTGGATAC???????????????????????????????????????????????????????????????????????????????????????????????????????????????????????????????????????????????????????????????????????????????????????????????????????????????????????????????????????????????????????????????????????????????????????????????????????????????????????????????????????????????????????????????????????????????????????????????????CCCCTAGTAACACCCGTACACATTCAGCCAGAATGATAT??????????????????????????????????????????????????????????????????????????????????TCTATATTTTACCATTCTCTAATAAAAAAAAATTTTTAAGAAACCAGTTCTACCCTATTA??????????????????????????????????????????????????????????????????????????????????????????????????????????????????????????????????????????????ATCCAAATTTTGAGATAAAACCTTAATAAAC
	'JT2_to_Phact_JT' ATGAAAATACCTATACGAAAAGCTTCCCCTTTAATTAAAATCATAAATAATGCATTAATTGACCTACCATCACCTTCTAATATTTCTACTCTATGAAACTTTGGATCCCTATTAGGAATATGTCTATTAATTCAAATTATTACAGGAATTTTTCTAGCCATACACTACTGCCCTAATATCGACTTAGCCTTTAATAGAGTAGTACACATCTGTCGAGACGTTAATTACGGATGAATTATACGTACAATTCACGCCAACGGTGCTTCTTTATTTTTCATTTGTATCTACATACACATTGGACGGGGAATATATTATAGATCATATAATCTTATACACACATGAATAATTGGGGTAACTATTCTATTTGTAGTAATAGCAACAGCATTTCTTGGATACGTTTTACCTTGAGGACAAATATCATTCTGAGGGGCTACAGTTATTACCAATCTACTTTCAGCAATTCCATATCTAGGATCTACTATTGTCCAATGAATCTGAGGTGGGTTCGCAGTTGATAATGCTACATTGACCCGATTCTTTGCGTTTCACTTCCTTTTTCCATTTATTGTCACCGCACTTGTAATAGTACACTTATTGTTTCTTCATCAAACAGGGTCCAATAACCCCCTTGGTATTAACAGAAATACAGATAAAATCCCATTCCACCCCTTCTTTACTTTTAAGGATTTATTAGGATTTATAATTGCATCTATAATGCTAGTAATGCTATCTCTTATTAACCCATATATACTAGGAGACCCTGACAATTTTATTCCAGCTAACCCCCTAGTAACACCCGTACACATTCAGCCAGAATGATATTTCCTATTTGCTTATGCTATTCTTCGGTCAATTCCCAACAAACTAGGAGGAGTAATTGCATTAGTAATGTCAATTGCAATCCTTTATATTTTACCATTCTCTAATAAAAAAAAATTTTTAAGAAACCAGTTCTACCCTATCAATAAATTAATATTCTGAACTATAGTGACTATTATTATTATATTAACCTGAATTGGAGCTCGCCCTGTCGAAGACCCTTACATTCTAACTGGGCAAACCTTAACTGCACTATATTTCTCTTATTATATTATAGATCCACTGATATCCAAATTTTGAGATAAAACCTTAATAAAC
	'JR53_to_Phaeg'   ATGAAAATACCTATACGAAAAA???????????????????????????????????????????????????????????????????????????????????????????????????????????????AAATTATTACAGGAATTTTTCTAGCTATACA???????????????????????????????????????????????????????????????????????????????????????????????????????????????????????????????????????????????????????????????????????????CACATGAATAATTGGGGTAACTATTCTATTTGTAGTAATAGCAACAGCATTTCTTGGAT?????????????????????????????????????????????????????????????????????????????????????????????????????????????????????????????????????????????????????????????????????????????????????????????????????????????????????????????????????????????????????????????????????????????????????????????????????????????????????????????????????????????????????????????????????????????????????????ATTCCAGCTAACCCCCTAGTAACACCCGTACACATTCAGCCAGAATGATATTT???????????????????????????????????????????????????????????????????????????????????ACATTTTACCATTCTCTAATAAAAAAAAATTTTTAAGAAACCAGTTCTACCCTAT???????????????????????????????????????????????????????????????????????????????????????????????????????????????????????????????????????????CTGATATCCAAATTTTGAGATAAAACCTTAATAAAC
	'JR53_to_Phact_JT' ATGAAAATACCTATACGAAAAGCTTCCCCTTTAATTAAAATCATAAATAATGCATTAATTGACCTACCATCGCCTTCTAATATTTCTACTCTATGAAACTTTGGATCCCTATTAGGAATATGTCTATTAATTCAAATTATTACAGGAATTTTTCTAGCCATACACTACTGCCCTAATATCGACTTAGCCTTTAATAGAGTAGTACACATCTGTCGAGACGTTAATTACGGATGAATTATACGTACAATTCACGCCAACGGTGCTTCTCTATTTTTCATTTGTATCTACATACACATTGGACGGGGAATATATTATAGATCATACAATCTTATACACACATGAATAATTGGGGTAACTATTCTATTTGTAGTAATAGCAACAGCATTTCTTGGATACGTTTTACCTTGAGGACAAATATCATTCTGAGGAG?CACAGTTATTACCAATCTACTTTCAGCAATTCCATATCTAGGATCTACTATTGTCCAATGAATCTGAGGCGGGTTCGCAGTTGATAATGCTACATTGACCCGATTCTTTGCGTTTCACTTCCTTTTTCCATTTATTGTCACCGCACTTGTAATAGTACACTTATTGTTTCTTCATCAAACGGGGTCCAATAACCCCCTTGGTATTAACAGAAATACAGATAAAATTCCATTCCACCCCTTCTTTACTTTTAAGGATTTATTAGGATTTATAATTGCATCTATAATGCTAGTAAT????TCTCTTATTAACCCATATATACTAGGAGACCCTGACAATTTTATTCCAGCTAACCCCCTAGTAACACCCGTACACATTCAGCCAGAATGATATTTCCTATTTGCTTATGCTATTCTTCGGTCAATTCCCAACAAACT??GGGGAGTAATTGCATTAGTAATGTCAATTGC??????TTATATTTTACCATTCTCTAATAAAAAAAAATTTTTAAGAAACCAGTTCTACCCTATCAATAAATTAATATTCTGAACTATAGTGACTATTATTATTATATTAACCTGAATTGGAGCTCGCCCTGTTGAAGACCCTTACATTCTAACTGGGCAAACCTTAACTGTACTATATTTCTCTTATTATATTATAGATCCACTGATATCCAAATTTTGAGATAAAACCTTAATAAAC
	'IC44_to_Phact_JT' ???????????????????????????????????????????????????????????????????????????????????????????????????????????????????????????????????????????????????????????????????????????????????????????????????????????????????????????????????????????????????????????????????????????????????????????????????????????????????????????????????????????????????????????????????????????????????????????????????????????????????????????????????ATTCTGAGGAGCTACAGTAATTACCAATCTACTTTCAG????TCCGTATCTAGGATCTACTATTGTCCAATGAATCTGAG???????????????????????????????????????????????????????????????????????????????????????TACACTTATTATTTCTTCATCAAACAGGATCCAATAACCCCCTTG??????????????????????????????????????????????????????????????????????????????????????????????????????????????????????????????????????????????????????????????????????????????????????????????????????????????????????????????????????????????????????????????????????????????????????????????????????????????????????????????????????????????????????????????????????????????????????????????????????????????????????????????????????????????????????????????????????????????????????????????????????????????????????????

;


END;


BEGIN TAXA;
	TITLE Taxa7;
	DIMENSIONS NTAX=30;
	TAXLABELS
		Stobo Stcon 'Phact_PS' 'Phact_JT' Pesex Pecon Maset Masap Phaeg 'JT8_to_Phaeg' 'JT8_to_Phact_JT' 'JT2_to_Stcon' 'JT2_to_Phaeg' 'JT2_to_Phact_JT' 'JR53_to_Pecon' 'JT2_to_Pecon' 'JT2_to_Maset' 'JR53_to_Stcon' 'JR53_to_Phaeg' 'JR53_to_Phact_JT' 'IC44_to_Phaeg' 'IC44_to_Phact_JT' Philolithus_carinatus_TB13392 Philolithus_morbilosus_TB15436 Philolithus_densicollis_TB15236 Philolithus_aegrotus_TB15235 Philolithus_elatus_TB13141 Philolithus_elatus_TB15442 Philolithus_aegra_TB15221 Philolithus_sordidus_TB15443 
	;

END;


BEGIN CHARACTERS;
	TITLE  cox1;
	LINK TAXA = Taxa7;
	DIMENSIONS  NCHAR=1545;
	FORMAT DATATYPE = DNA GAP = - MISSING = ?;
	MATRIX
	Stobo                            ATTCTACCGAATAAATGATTATTCTCAACTAACCACAAGGATATTGGAACACTTTACTTCATTTTAGGGGCCTGAGCAGGAATAGTAGGAACTTCTATAAGCCTTTTAATTCGTGCAGAACTAGGCAATCCTGGTTCTCTAATTGGTGACGACCAGATCTATAATGTAATCGTTACAGCCCACGCTTTCATTATAATTTTCTTTATAGTAATACCAATTATAATTGGAGGATTTGGAAATTGACTAGTACCACTTATATTAGGAGCCCCTGATATAGCATTCCCCCGAATAAATAATATAAGATTCTGACTACTCCCCCCATCTCTAACCCTTCTACTAATAAGAAGAATAGTAGAAAACGGCGCAGGTACTGGATGAACCGTCTACCCCCCGCTCTCCGCAAACATTGCACATAGAGGATCTTCAGTTGACTTAGCAATTTTTAGCCTTCATTTAGCAGGAGTCTCTTCTATTCTAGGAGCAGTAAACTTTATCACTACAGTGATCAATATACGACCCCAAGGAATAACATTTGATCGAATACCCTTGTTTGTATGAGCCGTAGTAATTACAGCTGTTCTCCTGCTACTTTCTCTGCCTGTGCTCGCCGGCGCCATTACTATATTGCTTACTGACCGAAACATCAATACATCCTTTTTTGACCCAGCTGGAGGGGGTGACCCAATCCTTTATCAGCATCTATTCTGATTCTTTGGACATCCAGAAGTATATATTCTTATTCTCCCAGGATTTGGAATAATTTCCCACATTATTAGACAAGAAAGAGGAAAAAAAGAAGCCTTCGGAACTTTAGGAATAATTTACGCTATAATAGCAATTGGCCTATTAGGATTTGTTGTATGAGCACACCACATATTTACAGTAGGAATAGATGTAGATACACGAGCTTACTTTACCTCAGCAACCATAATTATTGCTGTACCTACAGGAATCAAAATTTTTAGATGATTAGCCACTCTTCATGGCACACAAATAAACTATAGACCTTCCATATTATGAGCTTTAGGATTCGTATTCCTGTTCACTGTAGGAGGATTGACTGGAGTAATTCTTGCTAATTCCTCAATTGACATTATACTACATGACACTTATTACGTTGTAGCTCACTTCCATTATGTCCTTTCCATGGGTGCCGTATTCGCAATTCTTGGGGGATTAGTTCATTGATTTCCTTTATTTACTGGGCTTTCCCTAAACATAAAAATATGCAAGATTCAATTTTTAACTATATTCATCGGAGTAAACCTAACATTCTTTCCACAACACTTCCTAGGACTAAGAGGTATACCCCGCCGATACTCTGATTATCCAGACGCCTATATAATATGAAATATTATCTCATCGATTGGATCTATTATTTCATTAGTAGGTGTTCTATTCCTAATTTTCATTATCTGAGAGAGATTTGCTTCATCACGTAAAATTATTTTTTCACTAAATATGGCATCATCAATTGAATGACTACAATCTGCCCCTCCTGCAGAACATAGATATTCTGAACTCCCTGTATTATCTTCT???TTC
	Stcon                            ATTCTACCGAATAAATGATTATTTTCAACTAATCACAAGGATATTGGAACACTTTACTTTATTCTAGGAGCATGAGCAGGAATAGTCGGTACCTCAATAAGACTATTAATCCGTGCAGAACTAGGAAATCCAGGATCACTAATTGGTGATGATCAAATTTATAACGTAATCGTTACAGCCCACGCCTTCGTTATAATTTTCTTTATAGTTATACCAATTATAATTGGAGGATTTGGAAATTGATTAGTTCCTCTTATGCTAGGAGCTCCTGACATAGCCTTCCCACGTATAAATAACATAAGATTTTGACTATTACCTCCGTCTTTAACTCTCCTATTAATAAGAAGAATAGTCGAAAATGGTGCAGGTACAGGATGAACAGTATACCCTCCTCTCTCATCTAATATCGCACACAGAGGATCATCCGTTGACTTAGCAATTTTCAGCCTACATTTAGCGGGAGTATCATCAATCCTAGGAGCCGTAAATTTTATTACTACAGTTATTAACATACGACCTCAAGGAATAACATTTGATCGAATACCTTTATTTGTATGGGCTGTAGTAATCACTGCCATTCTATTATTACTTTCCCTCCCTGTACTTGCAGGTGCTATTACTATATTATTAACTGACCGAAACATTAATACATCCTTTTTTGACCCCGCTGGCGGGGGTGACCCGATCTTATACCAACATCTATTTTGATTTTTTGGGCACCCAGAAGTATATATTCTTATTCTCCCAGGATTTGGTATAATTTCTCACATTATTAGACAAGAAAGAGGTAAAAAAGAAGCCTTCGGAACATTAGGAATAATTTATGCAATAATAGCAATTGGATTACTAGGATTTGTGGTATGAGCACATCACATATTCACGGTAGGCATAGATGTAGATACACGTGCTTATTTCACCTCCGCCACAATAATCATTGCTGTCCCAACCGGAATTAAAATTTTCAGATGATTAGCTACACTACATGGTACACAAATAAATTATAGACCTTCAATATTATGAACCTTAGGATTTGTATTTTTATTTACCGTTGGTGGACTAACTGGAGTAATTCTTGCTAATTCTTCAATTGATATTATACTGCATGATACATACTATGTTGTAGCACATTTCCACTATGTTCTATCAATAGGAGCTGTATTTGCAATCCTGGGAGGATTAGTACACTGATTTCCTTTATTCACCGGGCTTTCCCTAAACATAAAAATATGTAAAATCCAATTTCTAACTATATTCATTGGCGTAAACTTAACATTCTTCCCACAACACTTCCTAGGTTTAAGAGGAATACCACGACGATACTCTGACTATCCTGATGCATATATAATATGAAATGTTGTATCGTCAATCGGATCCATTATTTCGTTTGTAGGCGTATTATTCTTAATTTTTATTATTTGAGAAACATTTGCTTCATCACGAAAAATTATCTTTCCATTAAATATAACATCGTCAATTGAATGATTACAACTTGCCCCCCCTGCTGAACATAGATATTCTGAACTTCCTGTTCTATCATCA???TTC
	'Phact_PS'                       ATTCTACCGAATAAATGATTATTTTCAACTAACCACAAAGATATTGGAACACTTTACTTCATCCTAGGGGCTTGAGCTGGAATAGTCGGTACATCTATAAGACTATTGATTCGAGCAGAACTAGGAAACCCTGGATCATTAATTGGGGATGACCAAATCTATAATGTTATTGTTACAGCCCACGCTTTTATTATAATTTTTTTTATAGTTATACCAATTATAATTGGGGGGTTTGGAAATTGACTAGTCCCCCTTATATTAGGTGCCCCTGATATGGCATTCCCCCGAATAAATAATATAAGATTTTGACTACTCCCACCTTCCTTAACACTTCTCTTAATAAGAAGAATAGTAGAAAGAGGGGCGGGGACAGGATGAACAGTTTACCCCCCCCTATCTTCTAATATTGCTCATAGAGGATCCTCAGTTGATTTAGCAATTTTTAGACTACACTTAGCTGGAGTATCTTCGATTCTAGGTGCAGTAAATTTTATTACAACTGTAATTAATATACGACCACAAGGAATAACATTTGATCGAATACCTTTATTTGTATGGGCCGTAGTAATTACAGCTGTACTCCTACTTTTATCCCTTCCAGTTCTTGCTGGTGCAATTACCATACTGTTAACAGACCGAAATATCAATACATCATTTTTTGACCCGGCAGGAGGGGGAGACCCTATTCTATACCAGCACCTATTTTGATTTTTTGGTCATCCAGAAGTATACATTTTAATTCTCCCTGGATTCGGAATAATTTCTCATATTATTAGGCAAGAAAGAGGAAAAAAAGAAGCATTTGGAACTTTAGGAATAATCTATGCAATAATAGCAATTGGCCTTCTAGGATTTGTAGTATGAGCTCATCACATATTCACAGTAGGAATGGATGTAGATACACGAGCCTACTTTACGTCCGCTACTATAATCATTGCCGTACCTACAGGAATTAAAATTTTTAGATGATTAGCTACCCTCCACGGAACTCAAATAAATTACAGTCCTTCAATATTATGGACGTTAGGATTTGTATTTCTATTCACTGTAGGCGGATTAACTGGAGTAATTCTAGCCAATTCATCAATTGATATCATGTTACACGACACCTACTATGTTGTAGCTCACTTCCACTATGTTCTATCAATAGGAGCTGTGTTTGCTATTATAGGTGGATTAGTTCACTGATTTCCTTTATTTACAGGCCTATCTCTCAATATAAAAATATGTAAAATCCAGTTTCTCGCAATATTTATCGGAGTAAACCTAACATTCTTTCCCCAACATTTTCTAGGATTAAGAGGTATACCGCGTCGTTATTCTGACTATCCTGATGCTTATATGCTATGAAATGTGATCTCATCTATTGGATCTATTATTTCATTAGTAGCAGTACTATTCTTAATTTTTATTATTTGAGAAAGATTTGCTTCATCACGAAAAACTATGTTCAGCTTAAACATAACATCTTCAATTGAATGACTACAATCTACTCCCCCAGCAGAACATAGATATTCTGAACTACCTATACTCTCTTCATCTTTC
	'Phact_JT'                       ATTCTACCGAATAAATGATTATTTTCAACTAACCACAAAGATATTGGAACACTTTACTTCATCCTAGGAGCTTGAGCCGGAATAGTCGGTACATCTATAAGACTATTGATTCGAGCAGAACTAGGAAACCCTGGATCATTAATTGGAGATGACCAAATCTATAATGTTATTGTTACAGCCCACGCTTTTATTATAATTTTTTTTATAGTTATACCAATTATAATTGGAGGGTTTGGAAATTGATTAGTCCCCCTTATATTAGGTGCCCCTGATATGGCATTCCCCCGAATAAATAATATAAGATTTTGACTACTCCCACCTTCCTTAACACTTCTCTTAATAAGAAGAATAGTAGAAAGAGGGGCGGGGACAGGATGAACAGTTTACCCCCCCCTATCTTCTAATATTGCTCATAGAGGATCCTCAGTTGATTTAGCAATTTTTAGACTACACTTAGCTGGAGTATCTTCGATTCTAGGTGCAGTAAATTTTATTACAACTGTAATTAATATACGACCACAAGGAATAACATTTGATCGAATACCTTTATTTGTATGGGCCGTAGTAATTACAGCTGTACTCCTACTTTTATCCCTTCCAGTTCTTGCCGGCGCAATTACTATACTGTTAACAGACCGAAATATCAATACATCATTTTTTGACCCGGCAGGAGGGGGGGACCCTATCCTATACCAGCACCTATTTTGATTTTTTGGTCATCCAGAAGTATACATTTTAATTCTCCCTGGATTCGGAATAATTTCTCATATTATTAGGCAAGAAAGAGGGAAAAAAGAAGCATTTGGAACTTTAGGAATAATCTATGCAATAATAGCAATTGGCCTTCTAGGATTTGTAGTATGAGCTCATCACATATTCACAGTAGGAATGGATGTAGATACACGAGCCTACTTTACGTCCGCTACTATAATCATTGCTGTACCTACAGGAATTAAAATTTTTAGATGATTAGCTACCCTCCACGGAACTCAAATAAATTACAGTCCTTCAATATTATGGGCGTTAGGATTTGTATTTCTATTCACTGTAGGCGGATTAACTGGAGTAATTCTAGCCAATTCATCAATTGATATCATGTTACACGACACTTACTATGTTGTAGCTCACTTCCACTATGTTCTATCAATAGGAGCTGTGTTTGCTATTATAGGAGGATTAGTTCACTGATTTCCTTTATTTACAGGCCTATCTCTTAATATAAAAATATGTAAAATCCAGTTTCTCGCAATATTTATCGGAGTAAACCTAACATTCTTTCCCCAACATTTTCTAGGATTAAGAGGTATACCGCGTCGTTATTCTGACTATCCTGATGCCTATATGCTATGAAATGTGATCTCATCTATTGGATCTATTATTTCATTAGTAGCAGTACTATTCTTAATTTTTATTATTTGAGAAAGATTTGCTTCATCACGAAAAACTATATTCAGCTTAAACATAACATCTTCAATTGAATGACTACAATCCACTCCCCCAGCAGAACATAGATATTCTGAGCTACCTATACTCTCTTCATCTTTC
	Pesex                            ATTCTACCGAATAAATGATTATTTTCAACTAATCACAAAGACATTGGAACACTTTACTTTATTTTAGGAGCCTGGGCGGGAATAGTCGGAACATCAATAAGTCTATTAATCCGTGCAGAACTTGGAAACCCTGGATCGCTAATTGGAGACGACCAAATCTACAATGTGATCGTTACAGCCCATGCCTTTATTATAATTTTCTTTATAGTTATGCCTATTATGATTGGAGGTTTTGGAAATTGACTAGTACCCCTAATGCTAGGAGCCCCTGACATAGCATTCCCCCGAATAAACAATATAAGATTCTGACTTCTACCCCCCTCACTAACCCTTCTTCTAATAAGAAGAATAGTGGAAAATGGAGCAGGAACTGGATGAACTGTATACCCCCCACTCTCATCCAATATTGCCCATAGAGGATCTTCTGTTGATCTAGCAATTTTTAGACTTCATCTAGCTGGAGTCTCCTCTATTTTAGGAGCCGTAAACTTTATCACTACAGTTATTAATATACGACCCCAAGGAATAACATTTGATCGAATACCCTTATTTGTTTGGGCTGTAGTAATTACAGCTATTCTTCTACTCCTCTCTCTACCCGTACTTGCAGGTGCTATTACAATATTACTAACTGACCGAAACATTAATACATCTTTTTTTGACCCTGCGGGAGGAGGAGACCCGATTCTTTATCAACACTTATTCTGATTTTTTGGTCATCCAGAAGTATACATTCTAATTCTTCCTGGATTTGGTATAATTTCTCATATTATTAGGCAGGAAAGAGGAAAAAAGGAAGCATTCGGAACTCTGGGAATAATCTATGCAATAATAGCAATTGGATTATTAGGATTTGTTGTATGAGCTCACCATATATTTACCGTAGGAATAGATGTAGACACCCGAGCTTACTTCACCTCAGCTACAATAATTATTGCTGTACCTACAGGTATTAAAATTTTTAGATGACTAGCAACTTTACACGGAACTCAAATAAACTACAGACCATCTATGCTTTGAGCCCTAGGATTTGTATTTCTTTTTACTGTAGGGGGCCTTACTGGTGTAATTTTAGCTAATTCATCAATTGACATTATACTACATGACACATACTATGTCGTAGCCCATTTCCACTATGTACTTTCTATAGGTGCAGTATTTGCTATTTTAGGCGGATTAGTTCACTGATTTCCCTTATTCACAGGATTATCATTAAATATAAAAATGTGTAAAACACAATTTCTAACTATGTTCATTGGAGTAAACTTAACATTTTTCCCGCAACATTTCCTTGGTTTAAGAGGAATACCCCGCCGATATTCTGACTATCCTGATGCATTTATAATATGAAATGTAGTTTCGTCTATTGGATCTTTAATCTCATTTATTGGAGTTCTCTTTTTAATTTTTATTATTTGAGAAAGATTTGCCTCATCACGAAAAATTATTTTTCCTTTAAACATAACATCCTCTATTGAATGACTTCAATCCGCACCCCCTGCCGAACATAGATACTCTGAACTCCCTATGCTGTCTTCC???TTC
	Pecon                            ATTCTACCGAATAAATGATTATTTTCAACTAATCACAAAGATATTGGAACACTTTATTTTATTTTAGGAGCCTGAGCAGGAATAGTCGGAACCTCCATAAGTCTATTAATTCGCGCAGAACTTGGTAACCCCGGGTCCCTAATTGGGGATGACCAAATTTACAATGTAATCGTTACAGCCCATGCCTTCATTATAATTTTCTTCATAGTTATACCCATTATAATTGGAGGATTCGGAAATTGATTAGTACCCTTAATACTTGGAGCCCCTGATATGGCCTTTCCTCGAATGAACAATATAAGATTCTGACTCTTACCCCCCTCTCTCACCCTTCTTCTAATAAGAAGAATAGTAGAAAGTGGAGCCGGAACTGGATGAACAGTGTATCCCCCACTATCATCTAATATTGCTCACAGAGGATCCTCTGTAGATTTGGCAATTTTCAGACTCCATTTAGCAGGAGTATCCTCAATTTTAGGAGCCGTAAACTTTATTACTACAGTTATCAATATACGACCTCAAGGCATAACATTCGATCGTATGCCTCTATTTGTATGAGCTGTAGTAATTACAGCTGTGCTACTTCTTCTATCACTCCCAGTGCTTGCAGGAGCAATTACCATATTATTGACCGACCGAAATATCAATACATCTTTTTTTGACCCCGCGGGTGGAGGAGACCCAATTCTTTATCAACACCTATTCTGATTCTTTGGCCATCCAGAGGTCTATATTTTGATTCTTCCGGGATTTGGAATAATTTCTCACATTATTAGACAAGAAAGAGGAAAAAAAGAAGCATTCGGAACATTAGGTATAATTTATGCCATAATAGCAATTGGATTACTAGGATTTGTTGTTTGAGCTCACCACATATTTACAGTAGGTATAGATGTAGATACTCGAGCTTATTTCACTTCAGCTACTATAATTATCGCTGTTCCTACAGGAATCAAAATTTTTAGATGATTAGCCACCCTTCACGGAACCCAAATAAACTATAGGCCCTCAATACTATGAGCCTTAGGATTCGTATTTTTATTTACTGTAGGGGGATTAACAGGAGTGATTTTAGCAAACTCCTCAATTGACATCATACTTCATGACACATATTACGTTGTAGCTCACTTTCACTATGTCCTATCTATAGGAGCCGTATTTGCAATTATAGGAGGCCTAGTTCATTGATTTCCTTTATTTACAGGTTTATCTCTAAATATAAAAATATGCAAAATCCAGTTTCTAACAATGTTCATCGGAGTAAACTTAACCTTTTTCCCACAACACTTTTTAGGATTAAGAGGTATACCTCGACGGTACTCAGACTACCCCGATGCTTATATAATATGAAATATTGTATCATCAATTGGATCAATTATTTCATTCGTTGGAGTTCTATTCTTAATTTTTATTATCTGAGAAAGATTTGCTTCATCTCGTAAAATTGTTTTTCCCCTTAATATAACATCATCTATTGAATGACTGCACTCAGCACCGCCAGCTGAACATAGGTACTCTGAACTTCCAATACTATCTTCG???TTC
	Maset                            ATTCTACCGAATAAATGACTATTTTCAACTAACCACAAAGACATTGGAACACTTTATTTCATTTTTGGGGCATGGTCAGGTATAGTAGGGACCTCATTAAGACTACTTATCCGAACAGAACTCGGAAGACCAGGATCACTAATTGGTGATGATCAGATTTACAATGTAATCGTTACAGCCCATGCTTTTATCATAATTTTCTTCATAGTTATACCCATTATAATTGGGGGATTTGGAAACTGATTAATACCACTAATACTAGGAGCTCCTGACATAGCATTTCCACGAATAAATAACATAAGATTTTGATTACTTCCCCCTTCTTTAACCCTACTTCTAATAAGCAGGGTAGTAGAAAGAGGCGCTGGAACTGGTTGAACCGTTTATCCCCCTCTATCCTCCAACATCGCCCATAGTGGATCATCGGTAGATCTAGCCATTTTCAGTCTTCACTTAGCTGGTGTATCGTCAATCCTCGGTGCAGTAAATTTCATTACCACTGTAATTAACATGCGACCCCAAGGAATATCATTTGACCGTATACCCTTATTCGTTTGAGCAGTGGTAATCACCGCCATTCTCCTCCTTCTATCACTTCCAGTTTTAGCAGGAGCCATTACTATACTTCTCACTGATCGTAACATCAATACTTCCTTCTTTGACCCTGCCGGAGGAGGAGATCCCATCCTTTATCAACACCTATTTTGATTCTTTGGACATCCAGAAGTTTACATTCTAATCCTCCCCGGATTTGGAATAATTTCGCACATTATTAGTCAGGAAAGAGGAAAAAAAGAAGCATTTGGAACTCTTGGGATAATCTATGCCATAATAGCAATTGGTCTTTTAGGGTTTGTAGTTTGAGCACACCACATATTCACAGTAGGAATAGATGTTGATACACGCGCATACTTCACCTCAGCCACCATAATCATTGCTGTTCCTACAGGAATCAAAATTTTTAGATGACTAGCCACTTTACATGGGACCCAACTCAACTATAGGCCCTCCATAATATGAGCTCTAGGATTTGTATTTTTATTCACCGTCGGAGGATTAACAGGAGTAATCTTAGCTAACTCATCAATTGATATTATACTTCATGACACTTATTACGTTGTTGCACACTTCCATTACGTTCTATCTATAGGAGCAGTATTTGCAATTTTAGGCGGCTTAGTCCACTGATTCCCGTTATTTACTGGACTTTCGCTAAACATAAAAATATGTAAAATCCAATTTCTTACAATATTCGTAGGCGTAAACCTGACATTTTTCCCTCAACACTTTTTAGGACTAAGAGGTATGCCTCGTCGATACTCGGATTACCCCGATGCCTACATAATATGAAACGTTGTATCATCTATTGGGTCTTTTATATCATTTATTGGAGTATTATACTTAATTTTCATCATTTGAGAAAGATTTGCCTCTTCACGAAAAATCATCTTCCCAATAAACATAGCATCGTCCATTGAATGATTACACAATGCCCCTCCTGCAGAACATAGATACTCCGAGCTACCAATACTTTCAGCCCAATTC
	Masap                            ATTCTACCGAATAAATGATTATTCTCAACTAATCACAAAGACATTGGAACACTTTATTTCATTTTTGGCGCATGATCAGGAATAGTGGGAACCTCTCTAAGACTATTAATTCGTGCAGAACTAGGCAGACCCGGATCATTAATCGGAGATGACCAGATCTATAATGTCATCGTAACAGCTCACGCTTTCATTATAATTTTCTTTATAGTTATACCTATCATAATTGGAGGATTTGGAAATTGATTAATACCTCTGATACTCGGTGCTCCAGACATAGCCTTCCCACGAATAAATAATATAAGATTCTGACTTCTCCCACCCTCGTTAACTCTTCTTCTAATAAGAAGAGTAGTAGAAAGAGGGGCAGGAACCGGGTGAACTGTTTACCCTCCGTTATCATCTAATATTGCTCACAGTGGCTCATCAGTAGACCTAGCTATTTTTAGTCTACATCTAGCAGGTGTATCCTCAATTCTTGGTGCCGTAAACTTTATTACTACAGTTATCAATATACGACCCCAAGGAATATCTTTTGACCGAATACCCTTATTCGTATGAGCTGTAGTAATTACAGCAGTTCTACTACTTTTATCATTACCAGTTCTAGCCGGAGCCATCACTATATTATTAACTGACCGTAACATTAACACCTCTTTCTTTGACCCCGCAGGAGGAGGAGACCCTATTCTTTACCAGCACTTATTCTGATTTTTTGGTCATCCAGAAGTCTATATTCTTATCTTACCAGGGTTCGGAATAATTTCTCATATTATCAGACAAGAAAGAGGAAAAAAGGAAGCCTTCGGAACCTTAGGCATAATTTATGCTATAATAGCGATCGGACTTCTCGGTTTCGTAGTATGAGCACACCATATATTTACAGTGGGAATAGATGTCGACACACGTGCATACTTCACATCAGCTACTATAATTATTGCTGTCCCTACAGGAATCAAAATTTTCAGATGACTTGCTACTCTTCACGGAACACAACTAAATTTCAGACCATCTATACTATGAGCCCTAGGCTTCGTTTTTCTATTTACAGTAGGAGGGTTAACTGGAGTTATTCTAGCTAATTCATCAATTGATATTATATTACACGATACCTACTACGTAGTCGCCCACTTCCATTATGTTTTATCAATAGGAGCAGTATTTGCAATTCTGGGAGGTTTAGTACACTGATTCTCTTTATTTACTGGTTTATCACTTAATACAAAAATATGCAAAATTCAATTTTTTACTATATTCATTGGTGTAAACCTTACATTCTTCCCCCAACACTTCTTAGGATTAAGAGGAATACCCCGTCGATACTCTGATTACCCTGATGCTTTCATAATATGAAACGTAGTATCATCGATCGGATCCTTTATATCATTTATTGGGGTTCTCTACCTGATCTTCATCATCTGAGAAAGATTTGCATCTTCTCGTAAAATTATCTTTCCATTAAACATAACATCATCTATTGAATGACTTCACTCCACCCCTCCTGCAGAACATAGATACTCTGAACTCCCAATACTTTCTTCCTCATTC
	Phaeg                            ATTCTACCGAATAAATGATTATTTTCAACTAACCACAAAGATATTGGAACACTTTACTTTATCCTAGGAGCTTGAGCTGGTATAGTCGGTACATCAATAAGACTATTGATTCGGGCAGAACTAGGAAACCCCGGATCGTTAATTGGGGATGACCAAATCTATAACGTTATTGTTACAGCCCACGCTTTTATTATAATTTTCTTCATAGTTATACCAATCATGATTGGAGGATTTGGAAATTGACTAGTCCCACTTATATTGGGTGCTCCCGATATAGCATTTCCTCGAATAAATAATATAAGATTTTGATTACTACCCCCCTCATTAACACTCCTATTAATAAGTAGAATAGTAGAAAGAGGGGCAGGAACAGGATGAACAGTATACCCCCCTTTATCTTCAAATATTGCTCATAGAGGATCCTCAGTTGATTTGGCAATTTTTAGATTACACCTAGCTGGTGTATCATCAATCCTAGGTGCAGTAAATTTTATTACGACTGTAATTAATATACGACCTCAAGGAATAACATTTGACCGAATACCTCTATTTGTATGAGCTGTAGTAATTACTGCAGTACTTCTACTTTTATCTCTTCCAGTTCTTGCTGGTGCAATTACTATGCTTTTAACAGACCGAAATATTAATACATCATTTTTTGACCCAGCAGGAGGAGGAGATCCTATTTTATACCAACATTTATTTTGATTTTTCGGACACCCAGAAGTATATATTTTAATTCTTCCCGGATTCGGAATAATTTCCCATATTATTAGACAAGAAAGAGGGAAAAAGGAAGCATTCGGAACTTTAGGAATAATCTATGCAATAATAGCAATTGGACTATTAGGATTTGTAGTATGAGCTCATCACATATTCACGGTAGGTATAGATGTAGATACACGAGCTTACTTCACATCTGCTACTATAATTATTGCCGTGCCCACTGGAATTAAAATTTTTAGATGATTAGCTACCCTACACGGAACTCAAATAAACTATAGACCCTCAATACTATGAGCATTAGGATTTGTATTTTTATTCACTGTAGGCGGACTAACTGGAGTAATTTTAGCTAATTCATCTATCGACATTATATTACACGACACTTATTATGTTGTAGCCCATTTCCACTATGTCCTTTCTATAGGAGCTGTATTTGCTATTATAGGTGGATTAGTGCACTGATTTCCCTTATTTACAGGTTTATCCCTAAACATAAAGATATGTAAAATTCAATTTCTCGCAATATTTATTGGAGTAAACCTAACATTTTTCCCCCAACATTTTCTAGGGTTAAGTGGAATACCACGTCGTTACTCAGATTATCCAGATGCTTATATACTATGAAATGTAGTTTCCTCTATTGGGTCTATTATTTCATTAGTAGCAGTCCTATTCTTAATTTTTATTATTTGAGAAAGATTTGCTACATCACGAAAAACTATATTTAGTTTAAACATAACATCTTCTATTGAATGACTACAATCTACTCCCCCAGCGGAACATAGATATTCTGAATTACCTATACTTTCGTCATCTTTC
	'JT8_to_Phaeg'                   ATTCTACCGAATAAATGATTATTTTCAA?????????????????????????????????????????????????????????????????????????????????????????????????????????????????????????????????????????????????TACAGCCCACGCTTTTATTATAATTTTTTTTATAGTTATA?????????????????????????????????????????????????????????????????????????????????????????????????????????????????????????????????????????????????????????????????????????????????????????????????????TCATAGAGGATCCTCAGTTGATTTAGCAATTTTTAG??????????????????????????????????????????????????????????????????????????????????????????????????????????????????????????????????????????????????????????????????????????????????????????????????????????????????????????????????????????????????????????????????????????????????????????????????????????????????????????????????????????????????????????????????????GGAACTTTAGGAATAATCTACGCAATAATAGCAATTGGAC????AGGATTTGTAGTATGAGCTCATCACATATTCACAGTAG????????????????????????????????????????????????????????????????????????????????????????????????????????????????????????????????????????????????????????????????????????????????????????????????????????????????????????????????????????????????????????????????????????????????????????????????????????????????????????????????????????????????????????????????????CTCGCAATATTTATCGGAGTAAACCTAACATTTTTC???????????????????????????????????????????????????????????????????????????????????????????????????ATTTCATTAGTAGCAGTACTATTCTTAATTTTTATTATTTGAGAAAGATTTGCTTCATCACGAAAAACTATAT???????????????????????????????????????????????????????????????????????????????????????????????
	'JT8_to_Phact_JT'                ATTCTACCGAATAAATGATTATTTTCAA????????????????????????????????????????????????????????????????????????????????????????????????????????????????????GGAGATGACCAAATCTATAATGTTATTGTTACAGCCCACGCTTTTATTATAATTTTTTTTATAGTTATACCAATTATAATTGGAGGGTTTGGAAACTGACTAGTCCCCCTTATATTAGGTGCCCCTGATATGGCATTCCCCCGAAT???????ATAAGATTTTGACTACTCCCTCCTTCCTTAACACTTCTTTTAATAAGAAGAATGGTAGAAA?????????????????????????????CCCCCCCTATCTTCTAATATTGCTCATAGAGGATCCTCAGTTGATTTAGCAATTTTTAG??????????????????ATCTTCGATTCTAGGTGCAGTAAATTTTATTACAACTGTAATTAATATACGACCACAAGGTATAACATTTGATCGAATACCTTTATTTGT???????????TAATTACAGCTGTACTCCTACTTTTATCCCTTCCAGTTCTTGCTGGCGCAATTACTATACTGTTA????????????????ATACATCATTTTTTGACCCGGCAGGAGGGGGGG?????????????????????????????????????????????????ATACATTTTAATTCTCCCTGGATTCGGAATAATTTCTTATATTATTAG????????????????????????????GGAACTTTAGGAATAATCTACGCAATAATAGCAATTGGCC????AGGATTTGTAGTATGAGCTCATCACATATTCACAGTAGGGATGGATGTGGATACACGAGCCTACTTTACGTCCGCTACTATAATCATTGCCGTACCTACAGGAATTAAAATTTTTAGATGATTAGC??CCCTTCACGGAACTCAAATAAATTACAGTCCTTCAATATTATGGGCGTTAGGGTTTGTATTTCTATTCACTGTAGG????????????????????????????????????????????????????????????????????????TCACTTCCACTATGTTCTATCAATAGGAGCTGTGTTTGCTATTATAGGCGGATTAGTTCACTGATTTCCTTTATTTACAGGGCTATCTCTCAATATAAAAATATGTAAAATCCAGTTTCTCGCAATATTTATCGGAGTAAACCTAACATTCTTTC??????????????????????????????????????????????????????????????????????????????????????ATTGGATCTATTATTTCATTAGTAGCAGTACTATTCTTAATTTTTATTATTTGAGAAAGATTTGCTTCATCACGAAAAACTATATTCAGCTTAAACATAACATCTTCAATTGAATGACTACAATCCACTCCCCCAGCAGAACATAGATATTCTGAACTACCTATACTCTCTTCATCTTTC
	'JT2_to_Stcon'                   ATTCTACCGAATAAATGATTATTTTCAACTAACCACAAAGATATTGGAACACTTTACT????????????????????????????????????????????????????????????????????????????????????????????????????????????????????????????????????TTATAATTTTTTTTATAGTTATACCAATTATAATTGGAGGATTTGGAAACTGA??????????????????????????????????????????????????????????????????????????????????????????????????????????????????????????????????????????????????????????????????????????????????????????????????????????????????????????????????????????????????????????????????????TTAATATACGACCTCAAGGTATAACATTTGATCGAATACCTTTATTTGTATGGGCCGTAGTA????????????????????????????????????????????????????????????????????????????????????????????????????????????????????????????????????????????????????????????????????????????????????????????????????????????????????????????????????????????????????????????????????????????????????????????????????????????????????????????????????????????????????????????????????????????????????????????????????????????????????????????????????????????????????????????????????????????????????????????????????????????????????????????????????????????????????????????????ACTATGTTGTAGCTCACTTCCACTATGTTCTATCAATAGGAGCTGT???????????????????????????????????????????????????????????????????????????????????????????????????????????????????????????????????????????????????????????????????????????????????????????????????????????????????????????????????????????GTACTATTCTTAATTTTTATTATTTGAGAAAGATTTGCTTCATCACGAAAAACTAT?????????????????????????????????????????????????????????????????????????????????????????????????
	'JT2_to_Phaeg'                   ATTCTACCGAATAAATGATTATTTTCAACTAACCACAAAGATATTGGAACACTTTACTTCATCCTAGGAGCTTGAGCTGGAATAGTAGGTACA????TAAGACTATTGATTCGAGCAGAACTAGGAAAC???????????????????ATGACCAAATCTATAATGTTATTGTTACAGCCCATGCTTTTATTATAAT?????????????????????????????????????????????????????????????????????????????????????????????????????????????????????????????????????????????????????????????????????????????????????????????????????TATCTTCCAATATTGCTCATAGAGGATCCTCAGTTGATTTAGCAATTTTTAGACTAC???????????????????????CTAGGTGCAGTAAATTTTATTACAACCGTAATTAATATACGACCTCAAGGAATAACATTTGATCGAATA?????????????????????????????????????????????????????????????????????????????????????????????????????????????????????????????????????????????????????????????????????????????????????????????????????????????????????????????????????????????????????????????AAGCATTTGGAACTTTAGGAATAATCTACGCAATAATAGC??????????????GATTTGTAGTATGAGCTCATCACATATTCACAGTAGG??????????????????????????????????????????????????????????ACAGGAATTAAAATTTTTAGATGATTAGCTACCCTTCACGGAACTCAAATAAACT???????????????????????????????????????????????????????????????????????????????????????????????????????????????????????????????????????????????????????????????????????????????????????????????????????????????????????????????????????????????????TCGCAATATTTATCGGAGTAAACCTAACATTTTTC?????????????????????????????????????????????????????????????????????????????????????CTATTGGATCTATTATTTCATTAGTAGCAGTACTATTCTTAATTTTTATTATTTGAGAAAGATTTGCTTCATCACGAAAAACTATAT?????TTAAACATAACATCTTCAATTGAATGACTACAATCTACTCCCCCAGCAGAGCATAGATATTCTGAACTACCTATACTCTCTTCATCTTTC
	'JT2_to_Phact_JT'                ATTCTACCGAATAAATGATTATTTTCAACTAACCACAAAGATATTGGAACACTTTACTTCATCCTAGGAGCTTGAGCTGGAATAGTAGGTACATCTATAAGACTATTGATTCGAGCAGAACTAGGAAACCCTGGGTCATTAATTGGAGATGACCAAATCTATAATGTTATTGTTACAGCCCATGCTTTTATTATAATTTTTTTTATAGTTATACCAATTATAATTGGAGGATTTGGAAACTGACTAGTCCCCCTTATATTAGGTGCCCCTGATATGGCATTCCCCCGAATAAATAATATAAGATTTTGACTACTCCCCCCTTCCTTAACACTTCTTTTAATAAGAAGAATAGTAGAAAGAGGCGCAGGGACAGGATGAACAGTTTACCCCCCCCTATCTTCCAATATTGCTCATAGAGGATCCTCAGTTGATTTAGCAATTTTTAGACTACACTTAGCTGGGGTATCCTCGATTCTAGGTGCAGTAAATTTTATTACAACCGTAATTAATATACGACCTCAAGGTATAACATTTGATCGAATACCTTTATTTGTATGGGCCGTAGTAATTACAGCTGTACTCCTACTTTTATCCCTTCCAGTTCTTGCTGGCGCAATTACTATACTATTAACAGATCGAAATATCAATACATCATTTTTTGACCCGGCAGGAGGGGGAGACCCTATCCTATACCAGCACCTATTTTGATTTTTTGGTCATCCAGAAGTATACATTTTAATTCTCCCTGGATTCGGAATAATTTCTCATATTATTAGGCAGGAGAGAGGGAAAAAAGAAGCATTTGGAACTTTAGGAATAATCTACGCAATAATAGCAATCGGCCTTCTAGGATTTGTAGTATGAGCTCATCACATATTCACAGTAGGAATGGATGTGGATACACGGGCCTACTTTACGTCCGCTACTATAATCATTGCCGTACCTACAGGAATTAAAATTTTTAGATGATTAGCTACCCTTCACGGAACTCAAATAAATTACAGTCCTTCAATATTATGGGCGTTAGGGTTTGTATTTCTATTCACTGTGGGTGGATTAACTGGAGTAATTCTAGCCAATTCATCAATTGATATTATGTTACACGACACCTACTATGTTGTAGCTCACTTCCACTATGTTCTATCAATAGGAGCTGTGTTTGCTATTATAGGCGGATTAGTTCACTGATTTCCTTTATTTACAGGGCTATCTCTCAATATAAAAATATGTAAAATCCAGTTTCTCGCAATATTTATCGGAGTAAACCTAACATTCTTTCCCCAACATTTTCTAGGATTAAGAGGTATACCACGTCGTTATTCTGACTATCCTGATGCCTATATGCTATGAAATGTAATCTCATCTATTGGATCTATTATTTCATTAGTAGCAGTACTATTCTTAATTTTTATTATTTGAGAAAGATTTGCTTCATCACGAAAAACTATGTTCAGCTTAAACATAACATCTTCAATTGAATGACTACAATCTACTCCCCCAGCAGAGCATAGATATTCTGAACTACCTATACTCTCTTCATCTT??
	'JR53_to_Pecon'                  ATTCTACCGAATAAATGATTATTTTCAACTAACCACAAAGATATTGGAACACTTTAT?????????????????????????????????????????????????????????????????????????????????????????????????????????????????????????????????????????????????????????????????????????????????????????????????????????????????????????????????????????????????????????????????????????????????????????????????????????????????????????????????????????????????????????????????????????????????????????????????????????????????????????????????????????????????????????????????????????????????????????????????????????????????????????????????????????????????????????????????????????????????????????????????????????????????????????????????????????????????????????????????????????????????????????????????????????????????????????????????????????????????????????????????????????????????????????????????????????????????????????????????????????????????????????????????????????????????????????????????????????????????????????????????AAAATTTTTAGATGATTAGCTACCCTTCACGGAACTCAAATAA????????????????????????????????????????????????????????????????????????????????????????????????????????????????????????????????????????????????????????????????????????????????????????????????????????????????????????????????????????????????????????????????????????????????????????????????????????????????????????????????????????????????????????????????????????????????????????????????????????????????ATTCTTAATTTTTATTATTTGAGAAAGATTTGCTTCAT?????????????????????????????????????????????????????????????????????????????????????????????????????????????C
	'JT2_to_Pecon'                   ATTCTACCGAATAAATGATTATTTTCAACTAACCACAAAGATATTGGAACACTTTATT?????????????????????????????????????????????????????????????????????????????????????????????????????????????????????????????????????????????????????????????????????????????????????????????????????????????????????????????????????????????????????????????????????????????????????????????????????????????????????????????????????????????????????????????????????????????????????????????????????????????????????????????????????????????????????????????????????????????????????????????????????????????????????????????????????????????????????????????????????????????????????????????????????????????????????????????????????????????????????????????????????????????????????????????????????????????????????????????????????????????????????????????????????????????????????????????????????????????????????????????????????????????????????????????????????????????????????????????????????????????????????CTACAGGAATTAAAATTTTTAGATGATTAGCTACCCTTCACGGAAC???????????????????????????????????????????????????????????????????????????????????????????????????????????????????????????????????????????????????????????????????????????????????????????????????????????????????????????????????????????????????????????????????????????????????????????????????????????????????????????????????????????????????????????????????????????????????????????????????????????????????GTTCTATTCTTAATTTTTATTATTTGAGAAAGATTTGCTTCATC?????????????????????????????????????????????????????????????????????????????????????????????????????????????
	'JT2_to_Maset'                   ATTCTACCGAATAAATGATTATTTTCAACTAACCACAAAGATATTGGAACACTT???????????????????????????????????????????????????????????????????????????????????????????????????????????????????????????????????????????????????????????????????????????????????????????????????????????????????????????????????????????????????????????????????????????????????????????????????????????????????????????????????????????????????????????????????????????????????????????????????????????????????????????????????????????????????????????????????????????????????????????????????????????????????????????????????????????????????????????????????????????????????????????????????????????????????????????????????????????????????????????????????????????????????????????????????????????????????????????????????????????????????????????????????????????????????????????????????????????????????????????????????????????????????????????????????????????????????????????????????????????????????????????????????????????????????????????????????????????????????????????????????????????????????????????????????????????????????????????????????????????????????????????????????????????????????????????????????????????????????????????????????????????????????????????????????????????????????????????????????????????????????????????????????????????????????????????????????????????????????????????????????????????????????????????????????????????????????????????????????????????????????????????????????????????????????????????????????????????????????????????????????????????????????????????????????????????????????
	'JR53_to_Stcon'                  ATTCTACCGAATAAATGATTATTTTCAACTAACCACAAAGATATTGGAACACTTTAC???????????????????????????????????????????????????????????????????????????????????????????????????????????????????????????????????????ATAATTTTTTTTATAGTTATACCAATTATAATTGGAGGATTTGGAAACTGA?????????????????????????????????????????????????????????????????????????????????????????????????????????????????????????????????????????????????????????????????????????????????????????????????????????????????????????????????????????????????????????????????????ATTAATATACGACCTCAAGGTATAACATTTGATCGAATACCTTTATTTGTATGGGCCGTAGTAATC????????????????????????????????????????????????????????????????????????????????????????????????????????????????????????????????????????????????????????????????????????????????????????????????????????????????????????????????????????????????????????????????????????????????????????????????????????????????????????????????????????????????????????????????????????????????????????????????????????????????????????????????????????????????????????????????????????????????????????????????????????????????????????????????????????????????????????????????????TGTAGCTCACTTCCACTATGTTCTATCAATAGGAGCTG??????????????????????????????????????????????????????????????????????????????????????????????????????????????????????????????????????????????????????????????????????????????????????????????????????????????????????????????????????????????ATTATTCTTAATTTTTATTATTTGAGAAAGATTTGCTTCAT??????????????????????????????????????????????????????????????????????????????????????????????????????????????
	'JR53_to_Phaeg'                  ?????????AATAAATGATTATTTTCAACTAACCACAAAGATATTGGAACACTTTACTTCATCCTAGGAGCTTGAGCTGGAATAGT????ACATCTATAAGACTATTGATTCGAGCAGAACTAGGAAACCCCGG?????????????????ACCAAATCTATAATGTTATTGTTACAGCCCATGCTTTTATTATAAT?????????????????????????????????????????????????????????????????????????????????????????????????????????????????????????????????????????????????????????????????????????????????????????????????????TATCTTCTAATATTGCTCATAGAGGATCCTCAGTTGATTTAGCAATTTTTAGAT???????????????????????????TAGGTGCAGTAAATTTTATTACAACCGTAATTAATATACGACCTCAAGG????????????????????????????????????????????????????????????????????????????????????????????????????????????????????????????????????????????????????????????????????????????????????????????????????????????????????????????????????????????????????????????????????????????????????????????????????????????????????????????????????AGGATTTGTAGTATGAGCTCATCACATATTCACAGTAGGT?????????????????????????????????????????????????????????ACTGGAATTAAAATTTTTAGATGATTAGCTACCCTTCACGGAACTCAAATAAAC??????????????????????????????????????????????????????????????????????????????????????????????????????????????????????????????????????????????????????????????????????????????????????????????????????????????????????????????????????????????????TCTCGCAATATTTATCGGAGTAAACCTAACATTTTTCCCC??????????????????????????????????????????????????????????????????????????????????CTATTGGATCTATTATTTCATTAGTAGCAGTACTATTCTTAATTTTTATTATTTGAGAAAGATTTGCTTCATCACGAAAAACTATGTTTAGCTTAAACATAACATCTTCAATTGAATGACTACAATCTACTCCCCCAGCAGAACATAGATATTCTGAATTACCTATACTCTCTTCATCTTTC
	'JR53_to_Phact_JT'               ATTCTACCGAATAAATGATTATTTTCAACTAACCACAAAGATATTGGAACACTTTACTTCATCCTAGGAGCTTGAGCTGGAATAGTAGGTACATCTATAAGACTATTGATTCGAGCAGAACTAGGAAACCCTGGGTCATTAATTGGAGATGACCAAATCTATAATGTTATTGTTACAGCCCATGCTTTTATTATAATTTTTTTTATAGTTATACCAATTATAATTGGAGGATTTGGAAACTGACTAGTCCCCCTTATATTAGGTGCCCCTGATATGGCATTCCCCCGAATAAATAATATAAGATTTTGACTACTCCCCCCTTCCTTAACACTTCTTTTAATAAGAAGAATAGTAGAAAGAGGCGCAGGGACAGGATGAACAGTTTACCCCCCCCTATCTTCTAATATTGCTCATAGAGGATCCTCAGTTGATTTAGCAATTTTTAGACTACACTTAGCTGGGGTATCCTCGATTCTAGGTGCAGTAAATTTTATTACAACCGTAATTAATATACGACCTCAAGGTATAACATTTGATCGAATACCTTTATTTGTATGGGCCGTAGTAATTACAGCTGTACTCCTACTTTTATCCCTTCCAGTTCTTGCTGGCGCAATTACCATACTATTAACAGATCGAAATATCAATACATCATTTTTTGACCCGGCAGGAGGGGGAGACCCTATCCTATACCAGCACCTATTTTGATTTTTTGGTCATCCAGAAGTATACATTTTAATTCTCCCTGGATTCGGAATAATTTCTCATATTATTAGGCAGGAGAGAGGGAAAAAAGAAGCATTTGGAACTTTAGGAATAATCTACGCAATAATAGCAATCGGCCTTCTAGGATTTGTAGTATGAGCTCATCACATATTCACAGTAGGAATGGATGTGGATACACGGGCCTACTTTACGTCCGCTACTATAATCATTGCCGTACCTACAGGAATTAAAATTTTTAGATGATTAGCTACCCTTCACGGAACTCAAATAAATTACAGTCCTTCAATATTATGGGCGTTAGGGTTTGTATTTCTATTCACTGTGGGTGGATTAACTGGAGTAATTCTAGCCAATTCATCAATTGATATTATGTTACACGACACCTACTATGTTGTAGCTCACTTCCACTATGTTCTATCAATAGGAGCTGTGTTTGCTATTATAGGCGGATTAGTTCACTGATTTCCTTTATTTACAGGGCTATCTCTCAATATAAAAATATGTAAAATCCAGTTTCTCGCAATATTTATCGGAGTAAACCTAACATTCTTTCCCCAACATTTTCTAGGATTAAGAGGTATACCACGTCGTTATTCTGACTATCCTGATGCCTATATGCTATGAAATGTAATCTCATCTATTGGATCTATTATTTCATTAGTAGCAGTACTATTCTTAATTTTTATTATTTGAGAAAGATTTGCTTCATCACGAAAAACTATGTTCAGCTTAAACATAACATCTTCAATTGAATGACTACAATCTACTCCCCCAGCAGAACATAGATATTCTGAACTACCTATACTCTCTTCATCTT??
	'IC44_to_Phaeg'                  ????????????????????????????????????????????????????????????????????????????????????????????????????????????????????????????????????????????????????ATGACCAAATCTATAATGTTATTGTTACAGCCCACGCTTTTATT?????????????????????????????????????????????????????????????????????????????????????????????????????????????????????????????????????????????????????????????????????????????????????????????????????????????????????????????????????????????????????????????????????????????????????????????????????????????????????????????????????????????????????????????????????????????????????????????????????????????????????????????????????????????????????????????????????????????????????????????????????????????????????????????????????????????????????????????????????????????????????????????????????????????????????????????????????????????????????????????????????????????????????????????????????????????????????????????????????????????????????????????????????????????????????????????????????????????????????????????????????????????????????????????????????????????????????????????????????????????????????????????????????????????????????????????????????????????????????????????????????????????????????????????????????????????????????????????????????????????????????????????????????????????????????????????????????????????????????????????????????????????????????????????????????????????????????????????????????????????????????????????????????????????????????????????????????????????????????????????????????????????????????????????????????????????????????????????????????????
	'IC44_to_Phact_JT'               ????????????????????????????????????????????????????????????????????????????????????????????????????????????????????????????????????????????????????ATGACCAAATCTATAATGTTATTGTTACAGCCCACGCTTTTATT???????????????????????????????????????????????????????????????????????????????????????????????????????????????????????????????????????????????????????????????????????????????GGACAGGATGAACAGTTTACCCACCCCTATCTTCTAATATTGCTCATAGAGGATCCTCAGTTGATTTAGCAATTTTTAGAC?????????????????????????????????????????????????????????????????????????????????????????????????????????????????????????????????????????????????????????????????????????????????????????????????????????????????????????????????????????????????????????????????????????????????????????????????????????????????????????????????????????????????????????????????????????????????????????????????????????????????????????????????????????????????????????????????????????????????????????????????????????????????????????????????????????????????????????????TCAAATAAATTACAGTCCTTCAATATTATGGGC???????????????????????????????????????????????????????????????????????????????????????????????????????????????????????????????????????????????????????????????????????????????????????????????????????????????????????????????????????????????????????????????????????????????????????????????????????????????????????????????????????????????????????????????????????????????????????????????????????????????????????????????????????????????????????????????????????????????????????????????????????????????????????????????????????????
	Philolithus_carinatus_TB13392    ????????????????????????????????????????????????ACACTTTACTTCATCCTAGGAGCTTGAGCTGGTATAGTCGGTACATCAATAAGACTATTGATTCGAGCAGAACTGGGAAACCCTGGATCATTAATTGGAGATGACCAAATCTATAATGTTATTGTTACAGCCCATGCTTTTATTATAATTTTTTTTATAGTTATACCAATTATAATTGGAGGATTTGGAAATTGACTAGTTCCTCTTATACTAGGTGCCCCTGATATAGCATTCCCCCGAATAAATAATATAAGATTTTGACTACTTCCCCCTTCCTTAACACTTCTTTTAATAAGAAGAATAGTAGAAAGAGGTGCAGGAACAGGATGAACAGTTTACCCCCCTTTATCTTCCAATATTGCTCATAGAGGATCATCAGTTGATTTAGCAATTTTTAGACTACATTTAGCCGGAGTATCTTCAATTCTAGGTGCAGTAAATTTTATTACAACTGTAATTAATATACGACCACAAGGAATAACATTTGATCGAATACCTTTATTTGCATGAGCCGTAGTAATTACAGCTGTACTCCTACTTCTATCCCTCCCAGTTCTAGCTGGTGCAATTACTATACTATTAACAGACCGAAATATTAATACATCATTTTTTGACCCGGCAGGGGGAGGAGACCCTATCCTATACCAACATCTATTT????????????CACCCAGAAGTATACATTTTAATTCTTCCTGGATTCGGGATAATTTCTCACATTATCAGGCAGGAAAGAGGAAAAAAGGAAGCATTTGGAACTTTAGGAATAATCTATGCAATAATAGCAATCGGTCTTCTAGGATTTGTAGTATGAGCTCATCACATATTCACAGTAGGAATAGATGTAGATACACGAGCCTACTTTACGTCCGCTACTATAATCATTGCTGTACCTACGGGAATTAAAATTTTTAGATGATTAGCTACCCTTCACGGAACTCAAATAAATTACAGTCCCTCAATATTGTGAGCGTTAGGATTTGTATTTTTGTTCACTGTGGGTGGATTAACTGGAGTAATTCTAGCCAATTCATCAATTGATATTATATTACACGACACCTATTATGTTGTAGCCCACTTCCACTATGTCCTATCAATAGGAGCCGTATTTGCTATTATAGGCGGATTAGTTCACTGATTTCCTTTATTTACAGGCCTATCTCTTAATATAAGAATATGTAAAATCCAGTTTCTCGCAATATTTATCGGAGTAAACCTAACATTCTTTCCCCAACATTTTCTTGGATTAAGAGGTATACCACGTCGTTATTCTGACTATCCTGATGCCTATATGCTATGAAATGTAATTTCATCTATTGGATCTATTATTTCATTAGTAGCAGTCCTATTCTTAATTTTTATTATTTGAGAAAGATTTGCTTCATCACGAAAAACTATGTTCAGTTTAAACATAACATCTTCAATTGAATGACTACAATCTACCCCTCCAGCAGAACATAGATATTCTGAACTACCTATACTC????????????
	Philolithus_morbilosus_TB15436   ?????????????????????????????????????????????????????????????????????????????????????????????????????????????????????????????????????????????????????????????????????????????????????????????????????????????????????????????????????????????????????????????????????????????????????????????????????????????????????????????????????????????????????????????????????????????????????????????????????????????????????????????????????????????????????????????????????????????????????????????????????????????????????????????????????????????????????????????????????????????????????????????????????????????????????????????????????????????????????????????????????????????????????????????????????????????????????????????????????????????CATCCAGAAGTATACATTTTAATTCTTCCGGGATTTGGGATAATTTCTCACATTATTAGACAAGAAAGAGGAAAAAAAGAGGCATTCGGAACTTTAGGGATAATCTATGCAATAATAGCAATTGGACTATTAGGATTTGTAGTATGAGCTCATCATATATTTACAGTAGGAATAGATGTAGATACCCGAGCTTACTTTACATCAGCCACTATAATCATTGCAGTCCCTACAGGAATCAAAATTTTTAGATGATTAGCTACCCTTCACGGAACTCAAATGAACTATAGTCCTTCAATACTATGAGCACTAGGATTTGTATTCTTATTCACTGTGGGCGGGTTAACTGGAGTAATTTTAGCCAATTCATCTATTGATATTATATTGCACGACACATATTATGTTGTAGCTCATTTTCACTATGTTCTTTCTATAGGAGCTGTATTCGCTATTATAGGAGGATTAGTACACTGATTCCCTTTATTTACAGGCCTATCCCTCAATATAAAAATATGTAAAATCCAATTTCTCGCAATATTTATCGGGGTAAACTTAACATTCTTTCCTCAACATTTTTTAGGATTAAGAGGAATACCACGCCGATATTCAGATTATCCTGATGCCTATATACTATGAAATGTAATCTCCTCTATTGGATCTATTATTTCGTTAGTAGCAGTTCTATTCTTAATTTTCATTATTTGAGAAAGATTCGCTTCATCACGAAAAACTATATTCGGCTTAAACATAACATCTTCTATTGAATGATTACAATCCACTCCTCCGGCAGAACATAGATACTCTGAACTACCTATACTC????????????
	Philolithus_densicollis_TB15236  ????????????????????????????????????????????????ACACTTTATTTTATCCTAGGAGCATGAGCTGGAATAGTAGGTACATCAATAAGACTATTAATTCGGGCAGAATTAGGAAATCCTGGATCGTTAATTGGGGATGACCAAATTTATAATGTTATTGTTACAGCCCACGCTTTTATTATAATTTTTTTCATAGTTATACCTATTATAATTGGGGGATTCGGGAATTGATTGGTCCCCCTTATATTAGGTGCCCCTGATATAGCATTCCCTCGAATAAATAACATAAGATTTTGATTGCTACCGCCTTCGTTAACACTTCTTCTGATAAGAAGAATAGTAGAAAGAGGGGCAGGAACAGGATGAACAGTTTATCCTCCTTTATCCTCTAATATTGCCCATAGAGGATCCTCAGTTGATTTAGCAATTTTTAGTCTACATTTAGCCGGAGTATCCTCAATTCTAGGTGCAGTAAATTTTATTACAACTGTAATTAATATACGACCCCAAGGAATAACCTTTGATCGAATACCTTTATTTGTATGGGCCGTAGTAATTACTGCTATTCTTCTACTTTTATCTCTACCGGTTCTTGCTGGTGCTATTACTATACTTTTAACAGACCGAAACATCAATACATCATTTTTTGACCCAGCAGGAGGGGGAGACCCTATTTTATACCAACACTTATTT????????????CACCCAGAAGTATATATTTTAATTCTCCCCGGATTCGGAATAATTTCCCACATTATTAGACAAGAAAGAGGTAAAAAGGAAGCATTTGGAACTTTAGGAATAATCTATGCAATAATAGCAATTGGGCTCCTAGGATTTGTAGTATGGGCTCATCACATGTTTACAGTAGGCATAGATGTAGATACCCGGGCTTACTTCACTTCTGCTACTATAATTATTGCCGTACCTACAGGAATTAAAATTTTTAGATGACTAGCTACTCTCCATGGAACTCAAATAAACTATAGCCCTTCAATACTATGGGCGTTAGGGTTTGTATTTCTATTTACTGTAGGTGGATTAACTGGAGTAATTCTAGCCAATTCATCTATTGACATTATATTACACGACACTTATTATGTTGTAGCCCACTTCCACTACGTCTTATCAATAGGGGCCGTGTTTGCTATTATAGGTGGGTTAGTACACTGATTTCCTTTATTTACAGGTTTATCTCTTAACATAAAAATATGTAAAATCCAATTTCTCGCAATATTTATTGGTGTAAACCTAACATTTTTTCCCCAACATTTCCTAGGACTAAGAGGAATACCACGTCGATACTCAGATTACCCAGACGCCTATATACTATGAAATGTAATTTCCTCCATTGGATCTATTATTTCGTTAGTAGCAGTTCTATTTTTAATTTTTATTATTTGAGAAAGATTTGCTTCATCACGTAAAACTTTATTCGGTTTAAATATACCATCTTCTATTGAGTGACTGCAACATACTCCGCCCGCGGAACATAGATATTCTGAGCTACCTATACTT????????????
	Philolithus_aegrotus_TB15235     ????????????????????????????????????????????????ACACTTTACTTTATCCTAGGAGCTTGAGCTGGTATAGTCGGTACATCAATAAGACTATTGATTCGGGCAGAACTAGGAAACCCCGGATCGTTAATTGGAGATGACCAAATCTATAACGTTATTGTTACAGCCCACGCTTTTATTATAATTTTTTTCATAGTTATGCCAATCATGATTGGAGGATTTGGAAATTGACTAGTCCCACTTATATTAGGTGCTCCCGATATAGCATTTCCTCGAATAAATAATATAAGATTTTGATTACTACCCCCCTCATTAACACTCCTACTAATAAGTAGAATAGTAGAAAGAGGGGCAGGAACAGGATGAACAGTATACCCCCCTTTATCTTCAAATATTGCTCATAGAGGATCCTCAGTTGATTTGGCAATTTTTAGATTACACCTAGCTGGTGTATCATCAATCCTAGGTGCAGTAAATTTTATTACAACTGTAATTAATATACGACCTCAAGGAATAACATTTGACCGAATACCTCTATTTGTATGAGCTGTAGTAATTACTGCAGTACTTCTACTTTTATCTCTTCCAGTTCTTGCTGGTGCAATTACTATGCTTTTAACAGACCGAAATATTAATACATCATTTTTTGACCCAGCAGGAGGGGGAGATCCTATTTTATACCAACATTTATTT????????????CACCCAGAAGTATATATTTTAATTCTTCCCGGATTCGGAATAATTTCTCATATTATTAGACAAGAAAGAGGAAAAAAGGAAGCATTCGGAACTTTAGGGATAATCTACGCAATAATAGCAATTGGACTATTGGGATTTGTAGTATGAGCTCATCACATATTCACGGTAGGTATAGATGTAGATACACGAGCTTACTTCACATCTGCTACTATAATTATTGCCGTGCCTACTGGAATTAAAATTTTTAGATGATTAGCTACCCTGCACGGAACTCAAATAAACTATAGACCCTCGATACTATGAGCATTAGGGTTTGTATTTTTATTCACTGTAGGTGGACTAACTGGGGTAATTTTAGCTAATTCATCTATTGACATTATATTACACGACACTTATTATGTTGTAGCCCATTTCCACTATGTCCTTTCTATAGGAGCTGTATTTGCTATTATAGGTGGATTAGTACACTGATTTCCCTTATTTACAGGTTTATCCCTAAACATAAAGATATGTAAAATTCAATTTCTCGCAATATTTATTGGAGTAAACCTAACATTTTTCCCCCAACATTTTCTAGGGTTAAGTGGAATACCACGTCGTTACTCAGATTATCCAGATGCTTATATACTATGAAATGTAGTTTCCTCTATTGGATCTATTATTTCATTAGTAGCAGTCCTATTCTTAATTTTTATTATTTGAGAAAGATTTGCTACATCACGAAAAACTATATTTAGCTTAAACATAACATCTTCTATTGAATGACTACAATCTACTCCTCCAGCGGAACATAGATATTCTGAATTACCTATACTT????????????
	Philolithus_elatus_TB13141       ????????????????????????????????????????????????ACACTTTATTTTATTCTAGGAGCTTGAGCTGGGATAGTTGGTACATCTATAAGACTATTAATTCGAGCAGAACTAGGAAACCCTGGATCACTAATTGGAGATGATCAAATCTACAATGTTATTGTTACAGCCCATGCTTTTATTATAATTTTCTTTATAGTTATACCAATTATAATTGGAGGATTTGGAAATTGACTAGTACCCCTAATATTAGGTGCTCCTGACATAGCATTCCCCCGAATAAATAATATAAGATTTTGATTGCTACCCCCTTCATTAACACTTTTACTAATAAGAAGAATGGTAGAAAGAGGAGCAGGAACAGGATGAACTGTTTACCCCCCATTATCTTCTAATATTGCCCATAGAGGATCTTCAGTTGATTTAGCAATTTTCAGACTCCATCTAGCTGGTGTATCTTCAATTCTAGGAGCAGTAAATTTTATCACAACTGTAATTAATATACGACCCCAAGGAATAACATTTGATCGAATACCTTTATTTGTATGGGCTGTGGTAATTACTGCTGTGCTTTTACTACTATCCCTACCAGTTCTTGCTGGTGCAATTACCATACTTTTAACAGACCGAAATATTAATACATCATTTTTTGATCCAGCAGGAGGAGGAGATCCTATCTTATACCAACACTTATTC????????????CATCCAGAAGTATACATTTTAATTCTTCCTGGATTCGGAATAATTTCCCATATTATTAGACAAGAAAGAGGAAAAAAGGAAGCATTTGGAACCTTGGGAATAATCTACGCTATAATAGCAATTGGATTACTAGGGTTTGTAGTATGAGCCCATCATATGTTTACAGTAGGTATAGACGTAGATACTCGAGCTTACTTTACATCCGCTACTATAATTATTGCTGTTCCTACAGGAATTAAAATTTTCAGATGATTAGCAACCTTACATGGAACTCAAATAAACTATAGTCCTTCAATACTATGGGCATTAGGATTTGTATTCCTATTCACGGTAGGAGGATTAACTGGAGTAATTCTAGCTAATTCATCTATTGACATTATATTACATGACACTTATTATGTTGTCGCCCACTTCCACTACGTTCTATCAATAGGAGCTGTATTTGCTATTATAGGAGGATTAGTACACTGATTTCCTTTATTTACAGGTCTATCCCTTAATATAAAAATATGTAAAACCCAATTTCTTGCAATATTTATTGGAGTAAACCTAACATTTTTCCCCCAACACTTCCTGGGATTAAGGGGTATGCCTCGTCGCTATTCAGATTACCCCGATGCTTATATAATATGAAATGTAATTTCCTCAATTGGATCTATCATTTCATTAATAGCAGTTCTATTTCTAATTTTTATTATATGAGAAAGATTTGCCTCATCACGTAAAATTATATTTAGTCTAAACATAACATCATCAATTGAATGACTTCAATCTACACCCCCAGCAGAACATAGATATTCTGAACTACCTATACTT????????????
	Philolithus_elatus_TB15442       ????????????????????????????????????????????????ACACTTTATTTTATTCTAGGAGCTTGAGCTGGGATAGTCGGCACATCTATAAGACTATTAATTCGAGCAGAACTAGGAAACCCTGGATCACTAATTGGAGATGATCAAATCTACAATGTTATTGTTACAGCCCACGCTTTTATTATAATTTTCTTTATAGTTATACCAATTATAATTGGGGGATTTGGAAATTGACTTGTACCCCTAATATTAGGTGCTCCTGACATAGCATTCCCTCGAATAAATAATATAAGATTTTGATTGCTACCCCCTTCATTAACACTATTACTAATAAGAAGAATGGTAGAAAGAGGGGCAGGGACAGGATGAACTGTTTACCCCCCCTTATCTTCTAATATCGCCCATAGAGGATCTTCAGTTGATTTAGCAATTTTTAGACTTCATCTAGCCGGTGTATCTTCAATTCTAGGAGCAGTAAATTTTATTACAACTGTAATTAATATACGACCCCAAGGAATAACATTTGATCGAATACCTTTATTTGTATGGGCTGTAGTAATTACTGCCGTGCTTTTACTACTATCCCTACCAGTTCTTGCTGGTGCAATTACCATACTTCTAACAGACCGAAATATTAATACATCATTTTTTGATCCAGCAGGAGGAGGAGATCCTATCTTGTACCAACACTTATTC????????????CATCCAGAAGTATACATTTTAATTCTTCCTGGATTCGGAATAATTTCTCATATTATTAGACAAGAAAGAGGAAAAAAGGAAGCATTTGGAACCTTAGGAATAATTTATGCAATAATAGCAATTGGATTACTAGGGTTTGTAGTATGAGCCCATCATATGTTTACGGTAGGTATAGACGTAGATACTCGAGCTTACTTTACATCCGCTACTATAATTATTGCTGTCCCTACAGGAATTAAAATTTTTAGATGATTAGCAACCTTACATGGAACTCAAATAAACTATAGTCCTTCAATACTATGAGCATTAGGATTTGTATTCCTATTCACCGTAGGAGGATTAACTGGAGTAATTCTAGCTAATTCATCTATTGACATTATATTACATGACACTTATTATGTTGTCGCCCACTTCCACTACGTTCTATCAATAGGAGCTGTATTTGCCATTATAGGAGGATTAGTACACTGATTTCCTTTATTTACAGGTCTATCCCTTAATATAAAAATATGTAAAACCCAATTTCTCGCAATATTTATTGGAGTAAACCTAACATTTTTCCCCCAACATTTCCTGGGATTAAGAGGAATGCCTCGTCGCTATTCAGATTACCCTGATGCTTACATAATATGAAATGTAATTTCCTCAATTGGATCTATCATTTCATTAATAGCAGTTCTATTCCTAATTTTTATTATATGAGAAAGATTTGCCTCATCACGTAAAATTATATTTAGTCTAAACATAACATCATCAATTGAATGACTTCAATCTACACCCCCAGCAGAACATAGATTTTCTGAACTACCTATACTT????????????
	Philolithus_aegra_TB15221        ????????????????????????????????????????????????ACACTTTACTTTATCCTAGGAGCTTGAGCTGGTATAGTCGGTACATCAATAAGACTATTGATTCGAGCAGAGCTTGGAAATCCTGGATCTCTAATTGGCGATGATCAAATCTACAATGTTATTGTTACAGCCCATGCTTTTATCATAATTTTTTTTATAGTTATACCAATTATAATTGGGGGGTTTGGAAATTGATTAGTCCCTCTTATATTAGGAGCCCCCGATATAGCATTTCCCCGAATAAATAATATAAGATTTTGGTTACTACCCCCATCTCTCACACTTCTTCTAATAAGAAGAATAGTAGAAAGAGGAGCAGGAACAGGGTGAACAGTTTATCCTCCTTTATCCTCTAATATTGCTCATAGAGGATCTTCAGTTGACCTAGCAATTTTTAGGCTCCACCTGGCTGGGGTATCCTCAATTTTAGGTGCAGTAAATTTTATTACAACCGTAATTAATATACGACCTCAAGGAATAACATTTGATCGAATACCTTTATTTGTATGAGCTGTAGTAATTACTGCTGTACTTCTACTTCTATCTCTTCCTGTTCTCGCTGGGGCAATTACCATACTTTTAACAGATCGAAATATCAATACATCATTCTTTGACCCAGCAGGGGGAGGAGATCCAATTCTATACCAACATCTATTC????????????CATCCAGAAGTTTACATTTTAATTCTTCCGGGATTTGGGATAATCTCCCACATTATTAGACAAGAAAGAGGGAAAAAGGAAGCATTCGGAACTTTAGGGATAATTTATGCAATAATGGCAATTGGTTTATTAGGATTTGTAGTATGAGCTCATCACATGTTTACAGTAGGAATAGACGTAGATACCCGCGCTTACTTTACATCTGCCACTATAATTATTGCCGTACCTACAGGAATTAAAATTTTTAGATGATTAGCTACTCTTCACGGCACCCAAATAAATTACAGTCCTTCAATACTATGAGCATTAGGATTTGTATTCTTATTTACCGTAGGTGGACTAACCGGGGTAATTCTAGCTAATTCATCCATTGATATTATACTACACGACACTTATTATGTTGTAGCCCACTTTCATTATGTTCTATCAATAGGAGCTGTATTTGCTATTATAGGTGGGTTAGTACACTGATTTCCTTTATTTACAGGCTTGTCTCTCAACATAAAAATATGTAAAATCCAATTTCTCGCAATATTTATTGGAGTAAACTTAACATTTTTCCCCCAACATTTCTTAGGACTAAGAGGAATGCCTCGCCGTTATTCAGATTACCCTGATGCCTACATACTATGAAATGTAATTTCCTCTATTGGATCTATTATTTCATTAGTAGCAGTTCTATTCTTAATTTTTATTATCTGAGAAAGATTTGCCTCATCACGTAAAACTATATTCAGTTTAAATATAACATCCTCAATTGAATGACTTCAGTCTACTCCCCCTGCAGAACATAGATATTCTGAACTACCTATACTT????????????
	Philolithus_sordidus_TB15443     ????????????????????????????????????????????????ACACTTTACTTTATCCTAGGAGCTTGGGCTGGAATAGTCGGCACATCGATAAGACTATTGATTCGAGCAGAACTTGGAAACCCGGGATCTCTTATTGGTGATGACCAAATCTACAATGTTATTGTTACAGCACATGCTTTTATTATAATTTTTTTTATAGTTATACCAATTATGATTGGAGGGTTTGGAAATTGATTAGTCCCTCTTATATTAGGTGCCCCTGATATAGCATTCCCCCGAATAAATAATATGAGATTTTGATTACTGCCTCCTTCTCTCACACTTCTTCTAATAAGAAGAATAGTAGAAAGAGGAGCAGGAACAGGATGAACAGTTTATCCTCCTTTATCTTCTAATATTGCCCATAGAGGATCTTCAGTTGACTTAGCAATTTTTAGACTTCACCTGGCCGGAGTATCCTCAATTTTAGGTGCAGTAAATTTTATTACAACCGTAATTAATATACGGCCTCAAGGAATAACATTCGATCGAATACCTTTATTTGTATGGGCTGTAGTAATTACCGCTGTACTTCTACTTCTATCTCTCCCTGTTCTTGCTGGGGCAATTACTATACTCCTAACAGATCGAAATATTAATACATCATTCTTTGACCCGGCAGGAGGGGGAGACCCAATTCTGTACCAACACCTATWC????????????????????????????????????????????????????????????????????????????????????????????????????????????????????????????????????????????????????????????????????????????????????????????????????????????????????????????????????????????????????????????????????????????????????????????????????????????????????????????????????????????????????????????????????????????????????????????????????????????????????????????????????????????????????????????????????????????????????????????????????????????????????????????????????????????????????????????????????????????????????????????????????????????????????????????????????????????????????????????????????????????????????????????????????????????????????????????????????????????????????????????????????????????????????????????????????????????????????????????????????????????????????????????????????????

;


END;


BEGIN TAXA;
	TITLE Taxa8;
	DIMENSIONS NTAX=28;
	TAXLABELS
		Stobo Stcon Phaeg 'Phact_PS' Pesex Maset Masap 'JT8_to_Phact_JT' 'JT8_to_Phaeg' 'JT2_to_Stcon' 'JT2_to_Phaeg' 'JR53_to_Phaeg' 'JR53_to_Phact_JT' 'Phact_JT' 'JT2_to_Phact_JT' 'IC44_to_Phact_JT' Pecon 'JR53_to_Stcon' 'JR53_to_Pecon' 'JT2_to_Pecon' Philolithus_carinatus_TB13392 Philolithus_morbilosus_TB15436 Philolithus_densicollis_TB15236 Philolithus_aegrotus_TB15235 Philolithus_elatus_TB13141 Philolithus_elatus_TB15442 Philolithus_aegra_TB15221 Philolithus_sordidus_TB15443 
	;

END;


BEGIN CHARACTERS;
	TITLE  cox2;
	LINK TAXA = Taxa8;
	DIMENSIONS  NCHAR=687;
	FORMAT DATATYPE = DNA GAP = - MISSING = ?;
	MATRIX
	Stobo                            ATAGCTACATGAAAGACAATTTTACTCCAAGATAGGTCATCTCCTCTTATAGAACAATTATCCTTCTTTCACGATCATACTCTATTAATTCTAGTAATTATTACAATTCTAGTCGGACAAATAATAGCAGGACTATTTTTTAATAAATACACCCACCGATTCCTTTTAGAAGGTCAATTAATTGAGCTAATTTGAACCATTCTTCCAGCTATTACCTTAATTTTCATTGCTTTACCATCCTTGCGATTAATTTACATTCTGGATGAAACAAATAACCCTCTAATCTCAATTAAAACAATTGGTCATCAATGATACTGATCATATGAATATTCAGACTTCAAAAACATTGAATTTGACTCATATATAATCCCAATCTCTGAAATAACGCCATTTAATTTCCGTCTACTAGATGTAGACAATCGAATAACCGTGCCCTACTTATCCCAAGTGCGAATACTGATTTCTGCAGCTGATGTAATTCACTCGTGAACCATCCCCTCTCTAGGAGTAAAAGTTGATGCCACTCCTGGTCGACTAAACCAAGTAAGATTTACCCCTAGACGAACCGGATTAATATATGGACAATGCTCAGAAATCTGTGGAGCCAATCACAGATTTATACCCATTGTAGTAGAAAGAATTTCTCCTAAATACTTCATTAAATGAATTTCTAAAATAATTGAAATT
	Stcon                            ATAGCAACATGAAAGATACTTTTACTCCAAGATAGCTCATCACCTTTAATAGAACAATTATCATTCTTTCACGATCACACTCTTCTAATTTTAGTAATCATTACAATTCTAGTAACACAAATAATAATAGGGCTATTATTCAACAAATACACCCATCGATTCCTGCTAGAAGGTCAACTAATCGAATTAATTTGAACTATTCTACCCGCTATCACCTTAATTTTCATTGCACTTCCATCTCTACGATTAATTTACATTTTAGACGAAACTAATAATCCTCTGATTTCTATTAAAACAATTGGACACCAATGATACTGATCATATGAGTATTCAGATTTCAAAAACATCGAATTTGATTCTTATATAATTCCTCTTTCCGAAATAACCCCTTTCAACTTCCGCCTACTAGATGTAGATAACCGAATAACAGTACCTTATTTATCCCAAGTACGAATACTAATCTCTGCCGCTGACGTAATTCATTCATGAACTATCCCTTCTCTTGGAGTAAAGGTTGATGCCACCCCTGGTCGATTAAATCAAGCAAGATTTACCCCAAGACGAACCGGTCTAATATATGGACAATGCTCAGAAATCTGCGGAGCCAATCATAGATTTATGCCTATTGTAGTAGAAAGAATTT????????????????????????????????????????????
	Phaeg                            ATAGCTACATGAAAGATAATATTACTACAAGACAGATCATCCCCTCTAATAGAACAATTATCATTCTTCCATGATCATACTCTCCTAATTTTGGTAATTATTACAATCCTAGTAGGACAAATAATAATAGGATTATTTTTCAATAAGTATACTCACCGATTCCTTCTAGAAGGACAACTAATTGAATTAATTTGAACCATTTTACCCGCAATTACTTTAATTTTCATTGCTTTACCATCTCTTCGATTAATTTATATTTTAGACGAAACCAATAACCCCTTAATTTCAATTAAAACTATTGGCCATCAATGATACTGATCATATGAATATTCTGATTTTCAAAACATTGAATTTGATTCATATATAATTCCTCAAACTGAAATAAGACCTTTCAATTTCCGTCTATTAGACGTAGATAATCGAATAACAGTTCCCTATATATCACAAGTACGAATATTAATCTCTGCTGCTGATGTTATTCACTCATGAACTATTCCATCTCTAGGAGTAAAAGTTGATGCCACCCCAGGACGACTAAATCAAGTCAGATTCACCCCTAGACGAACAGGTCTTATGTACGGGCAATGTTCAGAAATTTGTGGAGCAAACCATAGATTTATACCCATTGTAGTAGAAAGAATCTCACCCAAATACTTTATTAAATGAATTTCTAAAATAATTGAAATT
	'Phact_PS'                       ATAGCTACATGAAAGATAATACTACTTCAAGATAGATCATCCCCTCTAATAGAACAATTATCATTCTTCCACGACCATACTCTCTTAATTCTAGTAATTATTACAATCCTGGTAGGACAAATAATAATAGGATTATTTTTCAATAAATATACTCACCGTTTTCTTCTAGAAGGACAATTAATTGAACTCATTTGAACTATTTTACCTGCAATTACTTTAATTTTTATTGCCCTACCGTCCCTTCGATTAATCTATATCCTAGATGAAACCAATAATCCATTGATTTCAATTAAAACT??????????????????????????????????????????????????????TTTGACTCATACATAATTCCCCAAACTGAAATAAATTCTTTCAATTTCCGACTATTAGATGTAGATAATCGAATAACAGTACCCTATATATCACAAGTACGAATATTAATCTCCGCCGCGGATGTTATTCACTCATGAACTATCCCATCCCTAGGAGTAAAAGTTGACGCTACCCCCGGACGACTAAATCAAGTAAGATTTACCCCTAGACGAACAGGCCTCATATACGGTCAATGCTCAGAAATTTGCGGAGCAAATCATAGATTCATGCCTATTGTAGTAGAAAGAATTTCACCTAAATACTTCATTAAATGAATTTCTAAAATAATTGAAATT
	Pesex                            ATAGCAACATGAAAGATACTACTTCTTCAAGACAGATCATCTCCCTTAATAGAGCAATTGTCATTTTTTCACGATCACACCCTCCTAATTCTAGTGATTATTACAATTCTTGTAGGACAAATAATAATAGGGCTATTTTTCAATAAATACACCCACCGGTTTCTTCTTGAGGGACAACTAATTGAACTAATTTGAACTATTCTCCCAGCAATTACTCTAATTTTTATTGCTCTCCCATCTCTTCGTCTAATCTATATCCTCGATGAAACTAATAACCCTCTAATTTCAATTAAAACTATTGGTCACCAATGATACTGATCATACGAATACTCAGATTTCAAAAATATTGAATTTGACTCTTACATAATTCCTACACCAGAAATATCTTCATCTAGATTTCGTCTTCTAGACGTAGATAACCGGATAACTGTTCCATACCTCTCTCAAGTTCGAATGCTTATTTCTGCTGCAGACGTAATTCACTCGTGAACAATTCCATCATTAGGAGTAAAAGTAGATGCAACCCCTGGTCGATTAAATCAAGTTAGATTTACCCCTAGACGCACAGGGCTAATGTACGGTCAATGCTCAGAAATTTGTGGAGCTAATCACAGATTTATACCTATCGTAATAGAAAGAATTT????????????????????????????????????????????
	Maset                            ATAGCAACATGAAAGACATTACTACTCCAAGATAGATCCTCACCACTTATAGAACAACTTTCTTTCTTTCACGACCACACACTTCTTATTTTAGTAATCATTACTATCCTTGTAAGACAAATACTTGCAGGATTATTCTTTAATAAATATATTCACCGATTCCTATTAGAAGGTCAGCTAATTGAATTAATCTGAACTATTCTTCCCGCAATTACGCTAATTTTTATTGCCCTTCCGTCTCTTCGACTAATTTATATTCTAGACGAAACTACTAATCCCCTAATTTCTATTAAAGCCATTGGTCATCAATGATACTGATCCTACGAATATTCAGACTTCAAAAATATCGAATTTGATTCATACATAATCCCTTCCGCAGAAATAAACCCACACAATTTCCGTCTATTAGATGTAGATAATCGTATAACAATCCCCTACCTATCCCAAGTACGAATAATAATTTCAGCCGCAGATGTAATCCACTCATGAACCGTGCCCTCGCTAGGCGTAAAAGTAGACGCAACCCCAGGACGACTAAATCAAATTAGATTCACCCCCAACCGAACCGGCTTAATATTCGGTCAATGTTCAGAAATTTGCGGAGCAAATCATAGCTTCATACCTATTGTAGTAGAAAGAATTTCACCTAAATACTTTATCAAATGAATTTCTAAAATAATTGAAATT
	Masap                            ATAGCAACGTGAAAGACATTATTACTCCAAGACAGGTCCTCACCTTTAATAGAACAATTATCCTTCTTCCATGATCATACGCTTCTAATTCTAGTAATCATTACCATTCTAGTAAGCCAAATATTAGCGGGTCTACTTTTCAACAAATATATTCATCGATTCTTACTTGAAGGTCAATTAATTGAACTAATCTGAACTATTCTACCTGCAATCACATTAATTTTTATTGCCCTCCCATCTCTTCGACTAATCTATATTCTAGACGAAACAAATAGCCCGCTAATTTCCATTAAAACTATTGGACACCAATGATACTGATCATACGAATACTCAGACTTCAAAAATATTGAATTTGATTCATACATAATCCCATACAATGAAATAAATCCATACAACTTCCGTCTTCTAGATGTAGATAATCGAATAACAATTCCTTATTTATCGCAGGTACGAATAATAATCTCAGCAGCCGATGTCATTCATTCCTGAACCGTTCCATCATTAGGCGTAAAGGTAGACGCTACCCCTGGTCGATTAAATCAAACCAGATTTACTCCCAATCGAACAGGTCTAATATACGGTCAATGTTCAGAGATTTGCGGGGCAAACCACAGCTTCATGCCTATCGTAGTAGAAAGAATTTCTCCCAAATACTTTATCAAATGAATTTCTAAAATAATTGAAATT
	'JT8_to_Phact_JT'                ??????????????????ATACTACTTCAAGATAGATCATCCCCTCTAATAGAACAATTATCATTCTTCCATGACCATACCCTCTTAATTCTAGTAATTATTACAATCCTGGTAGGACAAATAATAATAGGATTATTTTTCAATAAATATACTCACCGTTTTCTTCTAG?????????TAATTGAACTCATTTGAACTATTTTACCCGCAATTACTTTAATTTTCATTGCCCTACCGTCCCTTCGAT???TCTATATCCTAGACGAAACCAATAATCCATTAATTTCAATTAAAACTATCGGTCACCAGTGATACTGATCTTATGAGTATTCTGATTTCCAAAACATT????????????????????????CAAACTGAAATAAATCCTTTGAATTTCCGACTATTAGATGTAGATAATCGAATAACGGTACCCTATATATCACAAGTACGAATATTAATCTCCGCCGCGGATGTTATTCACTCATGAACTATCCCATCCCTAGGAGTAAAAGTTGACGCTA??CCCGGACGACTAAATCAAGTGATATTTACCCCTAGACGAACAGGCCTCATATACGGTCAATGCTCAGAAATTTGTGGGGCAAATCATA??????????????????????????ATTTCACCTAAATACTTCATTAAATGAATTTCTAAAATAATTGAAATT
	'JT8_to_Phaeg'                   ????????????????????????????????????????????????ATAGAACAATTATCATTCTTCCATGACCATACTCT????????????????????CAATCCTGGTAGGACAAATAATAATAGGATTATTTTTCAATAAATATACT??????????????????????????????????????????????????????????????????????????????????????????????????????????????????????????????????????????????????????????????????????????????????????????????????????????????????????????????????????????????????????????????????????????????????????????????????????????????????????????????????????????????????????????????????????????????????????????????????????????????????????????????????????????????????????????????????????????????????????????????????????????????????????????????????????????????????????
	'JT2_to_Stcon'                   ATAGC???????????????????????????????????????????????????????????????????????????????????????????????????????????????????????????????????????????????????????????????????????????????????????????????????????????????????????????????????????????????????????????????????????????????????????????????????????????????????????????????????????????????????????????????????????????????????????????????????????????????????????????????????????????????????????????????????????????????????????????????????????????????????????????????????????????????????????????????????????????????????????????????????????????????????????????????AGATTCATGCCTATTGTAGTAGAAAGAATTTCACCTAAATACTTCATTAAATGAATTTCTAAAATAATTGAAATT
	'JT2_to_Phaeg'                   ??????????????????ATACTACTTCAAGATAGATCATCCCCTCTAATAGAACAATTATCATTCTTCCATGACCATAC??????????????TAATTATTACAATCCTGGTAGGACAAATAATAATAGGATTATTTTTCAATAAATATACTCACCGAT????????????????????????????AATTTGAACTATTTTACCCGCAATTACTTTAATTTTCATTG?????????????????????????????????????????????????????????????????????????????????????????????????????????????????????????????????????????????????????????????????????????????????????????GATAATCGAATAACGGTACCCTATATATCACAAGTACGA??????????????????GATGTTATTCACTCATGAACTATCCCATCCCTAGGAGTAAAA?????????????????????????????????????????????????????????????????????????????????????????????????????????????????????????????????TCACCTAAATACTTCATTAAATGAATTTCTAAAATAATTGAAATT
	'JR53_to_Phaeg'                  ??????????????????ATACTACTTCAAGATAGATCATCCCCTCTAATAGAACAATTATCATTCTTCCATGACCATAC????????????GGTAATTATTACAATCCTGGTAGGACAAATAATAATAGGATTATTTTTCAATAAATATA??????????????????????????????????????ATTTGAACTATTTTACCCGCAATTACTTTAATTTTCATT?????????????????????????????????????????????????????????????????????????????????????????????????????????????????????????????????????????????????????????????????????????????????????????????????GAATAACAGTACCCTATATATCACAAGTACGAATA??????????????????GTTATTCACTCATGAACTATCCCATCCCTAGGAGTAAAA???????????????????????????????????????????????????????????????????????????????????????????????????????????????????????????????????????AAATACTTCATTAAATGAATTTCTAAAATAATTGAAATT
	'JR53_to_Phact_JT'               ATAGCTACATGAAAGATAATACTACTTCAAGATAGATCATCCCCTCTAATAGAACAATTATCATTCTTCCATGACCATACCCTCTTAATTCTAGTAATTATTACAATCCTGGTAGGACAAATAATAATAGGATTATTTTTCAATAAATATACTCACCGTTTTCTTCTAGAAGGACAATTAATTGAACTCATTTGAACTATTTTACCCGCAATTACTTTAATTTTCATTGCCCTACCGTCCCTTCGATTAATCTATATCCTAGACGAAACCAATAATCCATTAATTTCAATTAAAACTATCGGTCACCAGTGATACTGATCTTATGAGTACTCTGATTTCCAAAACATTGAATTTGACTCATACATAATCCCCCAAACTGAAATAAATCCTTTCAATTTCCGACTATTAGATGTAGATAATCGAATAACGGTACCCTATATATCACAAGTACGAATATTAATCTCCGCCGCGGATGTTATTCACTCATGAACTATCCCATCCCTAGGAGTAAAAGTTGACGCTACCCCCGGACGACTAAATCAAGTAAGATTTACCCCTAGACGAACAGGCCTCATATACGGTCAATGCTCTGAAATTTGTGGGGCAAATCATAGATTCATGCCTATTGTAGTAGAAAGAATTTCACCTAAATACTTCATTAAATGAATTTCTAAAATAATTGAAATT
	'Phact_JT'                       ATAGCTACATGAAAGATAATACTACTTCAAGATAGATCATCCCCTCTAATAGAACAATTATCATTCTTCCATGACCATACTCTCTTAATTCTAGTAATTATTACAATCCTGGTAGGACAAATAATAATAGGATTATTTTTCAATAAATATACTCACCGTTTTCTTCTAGAAGGACAATTAATTGAACTCATTTGAACTATTTTACCCGCAATTACTTTAATTTTTATTGCCCTACCGTCCCTTCGATTAATCTATATCCTAGATGAAACCAATAATCCATTAATTTCAATTAAAACTATTGGTCACCAGTGATACTGATCTTATGAATATTCTGATTTCCAAAACATTGAATTTGACTCATACATAATTCCCCAAACTGAAATAAATTCTTTCAATTTCCGACTATTAGATGTAGATAATCGAATAACAGTACCCTATATATCACAAGTACGAATATTAATCTCCGCCGCGGATGTTATTCACTCATGAACTATCCCATCCCTAGGAGTAAAAATTGACGCTACCCCCGGACGACTAAATCAAGTAAGATTTACCCCTAGACGAACAGGCCTCATATACGGTCAATGCTCAGAAATTTGTGGAGCAAATCATAGATTCATGCCTATTGTAGTAGAAAGAATTTCACCTAAATACTTCATTAAATGAATTTCTAAAATAATTGAAATT
	'JT2_to_Phact_JT'                ATAGCTACATGAAAGATAATACTACTTCAAGATAGATCATCCCCTCTAATAGAACAATTATCATTCTTCCATGACCATACCCTATTAATTCTAGTAATTATTACAATCCTGGTAGGACAAATAATAATAGGATTATTTTTCAATAAATATACTCACCGTTTTCTTCTAGAAGGACAATTAATTGAACTCATTTGAACTATTTTACCCGCAATTACTTTAATTTTCATTGCCCTACCGTCCCTTCGATTAATCTATATCCTAGACGAAACCAATAATCCATTAATTTCAATTAAAACTATCGGTCACCAGTGATACTGATCTTATGAGTACTCTGATTTCCAAAACATTGAATTTGACTCATACATAATTCCCCAAACTGAAATAAATCCTTTCAATTTCCGACTATTAGATGTAGATAATCGAATAACGGTACCCTATATATCACAAGTACGAATATTAATCTCCGCCGCGGATGTTATTCACTCATGAACTATCCCATCCCTAGGAGTAAAAGTTGACGCTACCCCCGGACGACTAAATCAAGTAAGATTTACCCCTAGACGAACAGGCCTCATATACGGTCAATGCTCTGAAATTTGTGGGGCAAATCATAGATTCATGCCTATTGTAGTAGAAAGAATTTCACCTAAATACTTCATTAAATGAATTTCTAAAATAATTGAAATT
	'IC44_to_Phact_JT'               ????????????????????????????????????????????????????????????????????????????????????????????????????????????????????????????????????????????????????????????????????????????????????????????????????????????????????????????????????????????????????????????????????????????????????????????????????????????????????????????????????GAATATTCTGATTTCCAAAACATTGAATTCGACT?????????????????????????????????????????????????????????????????????????????????????????????????????????????????????????????????????????????????????????????????????????????????????????????????????????????????????????????????????????????????????????????????????????????????????????????????????????????????????????????????????????
	Pecon                            ATAGCTACATGAAAAACTCTTCTTCTTCAAGATAGATCATCGCCTTTAATAGAACAATTATCTTTCTTCCATGATCATACACTTCTTATTTTGGTAATTATTACCATTCTTGTAGGACAAATAATGATAGGACTATTTTTTAACAAATATACTCACCGATTCCTACTCGAAGGTCAATTAATTGAACTAATTTGAACTATTCTCCCAGCTATTACTCTAATTTTTATTGCTTTACCGTCTCTACGATTGATCTATATTCTTGATGAAACCAATAACCCTCTAATTTCAATTAAAACTATTGGACATCAGTGATATTGATCTTACGAATATTCTGACTTCAAAAATATTGAGTTTGATTCCTATATAATTCCCGTTAACGAAATAACCTCCTTTAATTTTCGCCTATTAGATGTTGATAACCGAATAACTGTGCCTTATTTATCACAAGTACGAATATTAATTTCCGCCGCAGATGTAATTCACTCATGAACAATCCCCTCACTAGGAGTTAAAGTTGACGCTACCCCTGGCCGACTAAATCAAGTTAGATTTACCCCTAGCCGTACAGGCCTAATATACGGTCAATGTTCAGAAATCTGTGGAGCCAATCATAGATTTATACCCATCGTAGTAGAAAGAATTTCCCCTAAATACTTTATTAAATGAATTTCTAAAATAATTGAAATT
	'JR53_to_Stcon'                  ?????????????????????????????????????????????????????????????????????????????????????????????????????????????????????????????????????????????????????????????????????????????????????????????????????????????????????????????????????????????????????????????????????????????????????????????????????????????????????????????????????????????????????????????????????????????????????????????????????????????????????????????????????????????????????????????????????????????????????????????????????????????????????????????????????????????????????????????????????????????????????????????????????????????????????????????????????????????CCTATTGTAGTAGAAAGAATTTCACCTAAATACTTCATTAAATGAATTTCTAAAATAATTGAAATT
	'JR53_to_Pecon'                  ???????????????????????????????????????????????????????????????????????????????????????????????????????????????????????????????????????????????????????????????????????????????????????????????????????????????????????????????????????????????????????????????????????????????????????????????????????????????????????????????????????????????????????????????????????????????????????????????????????????????????????????????????????????????????????????????????????????????????????????????????????????????????????????????????????????????????????????????????????????????????????????????????????????????????????????????????????????????????GTAGTAGAAAGAATTTCACCTAAATACTTCATTAAATGAATTTCTAAAATAATTGAAATT
	'JT2_to_Pecon'                   ????????????????????????????????????????????????????????????????????????????????????????????????????????????????????????????????????????????????????????????????????????????????????????????????????????????????????????????????????????????????????????????????????????????????????????????????????????????????????????????????????????????????????????????????????????????????????????????????????????????????????????????????????????????????????????????????????????????????????????????????????????????????????????????????????????????????????????????????????????????????????ACAGGCCTTATATACGGTCAATGTTCAGAA????????????????????????????CCATCGTAGTAGAAAGAATTT????????????????????????????????????????????
	Philolithus_carinatus_TB13392    ATAGCTACATGAAAGATAATACTACTTCAAGATAGATCATCCCCTCTAATAGAACAATTATCATTCTTCCATGATCATACTCTTTTAATTCTAGTAATTATTACAATCCTGGTAGGACAAATAATAATAGGGTTATTTTTCAATAAATATACTCACCGATTTCTTCTAGAAGGACAATTAATTGAACTCATTTGAACTATTTTACCTGCAATTACTCTAATTTTCATTGCCTTACCTTCCCTTCGATTAATTTATATCCTAGATGAAACCAATAATCCATTAATTTCAATTAAAACTATTGGTCACCAATGATACTGATCTTACGAATATTCTGACTTCCAAAACATTGAATTTGATTCATACATAATCCCCCAAACTGAAATAAATCCTTTCAATTTCCGACTATTAGATGTAGATAATCGAATAACAGTCCCCTATATATCACAAGTACGAATATTAATCTCCGCCGCGGATGTTATCCACTCATGGACTATCCCATCCCTAGGAGTAAAAGTTGATGCTACCCCCGGACGATTAAATCAAGTAAGATTTACCCCTAGACGAACAGGCCTTATATACGGTCAATGCTCAGAAATTTGTGGGGCAAATCATAGATTTATACCCATTGTAGTAGAAAGAATTTCACCTAAATACTTCATAAAATGAATTTCTAAAATAATTGAAATT
	Philolithus_morbilosus_TB15436   ATAGCTACATGAAAGATAATACTACTTCAAGATAGATCATCCCCTCTAATAGAACAATTATCATTCTTCCATGATCACGCTCTTCTAATTCTAGTAATTATTACAATCCTAGTAGGACAAATAATAATAGGATTATTTTTCAATAAATATACTCACCGATTTCTCCTAGAAGGACAACTAATTGAACTCATCTGAACCATTTTACCCGCTATTACTTTAATTTTTATTGCTTTACCATCTCTTCGATTAATTTATATCCTAGACGAAACTAACAACCCTTTAATTTCAATTAAAACTATCGGACATCAATGATATTGATCTTATGAATACTCTGATTTCCAAAATATTGAATTTGACTCATATATAATCCCTCAAACTGAAATAACACCCTTCAATTTCCGCCTATTAGATGTAGATAATCGAATAACAGTTCCCTATATATCACAAGTACGAATATTAATCTCTGCTGCTGATGTTATTCACTCATGAACTATCCCATCTCTGGGAGTGAAAGTTGATGCTACCCCTGGACGATTAAATCAAGTAAGATTTACCCCTAGACGAACTGGTCTTATATACGGACAGTGCTCAGAAATTTGTGGGGCAAATCATAGATTTATACCCATTGTAGTAGAAAGAATTTCACCTAAATACTTCATTAAATGAATTTCTAAAATAATTGAAATT
	Philolithus_densicollis_TB15236  ATAGCTACATGAAAGATAATACTACTCCAAGATAGGTCATCCCCTTTAATAGAACAATTATCATTCTTCCATGATCATACTCTTCTAATTCTGGTAATTATTACAATTCTAGTAGGACAAATAATAATAGGATTATTTTTCAATAAGTATATTCACCGATTCCTTCTAGAGGGACAACTAATTGAACTAATTTGAACCATTTTACCTGCAATTACTTTAATTTTTATTGCTTTACCGTCTCTTCGATTAATTTATATTCTAGACGAAACCAATAATCCCTTAATTTCAATTAAAACTATTGGACATCAATGGTACTGATCTTATGAATATTCTGATTTCCAAAATATTGAATTTGATTCCTACATAATTCCCCAAACTGAAATAAACCCTTTCAATTTCCGTCTATTAGATGTAGATAATCGAATAACAGTTCCCTATATATCCCAAGTACGAATATTAATTTCCGCTGCTGACGTTATTCATTCATGAACTATCCCATCTCTAGGGGTAAAGGTTGATGCTACTCCAGGACGATTAAATCAAGTAAGATTTACCCCTAGACGAACAGGTCTTATATACGGACAATGCTCAGAAATTTGTGGAGCAAATCATAGATTTATACCTATTGTAGTAGAAAGAATCTCACCTAAATACTTCATTAAATGAATTTCTAAAATAATTGAAATT
	Philolithus_aegrotus_TB15235     ATAGCTACATGAAAGATAATATTACTACAAGACAGATCATCCCCTCTAATAGAACAATTATCATTCTTCCATGATCATACTCTCCTAATTTTGGTAATTATTACAATCCTAGTAGGACAAATAATAATAGGGTTATTTTTCAATAAATATACTCACCGATTCCTTCTAGAAGGACAACTAATTGAATTAATTTGAACCATTTTACCCGCAATTACTTTAATTTTCATTGCTTTACCATCTCTTCGATTAATTTATATTTTAGACGAAACCAATAATCCCTTAATTTCAATTAAAACTATTGGCCATCAATGATACTGATCATATGAATATTCTGATTTTCAAAACATTGAATTTGATTCATATATAATTCCTCAAACTGAAATAAGACCTTTCAATTTCCGTCTATTAGACGTAGATAATCGAATAACAGTTCCCTATATATCACAAGTACGAATATTAATCTCTGCTGCTGATGTTATTCACTCATGAACTATTCCATCTCTAGGAGTAAAGGTTGATGCCACCCCAGGACGACTAAATCAAGTCAGATTCACCCCTAGACGGACAGGTCTTATATACGGGCAATGTTCAGAAATTTGTGGAGCAAACCATAGATTTATACCCATTGTAGTAGAAAGAATCTCACCCAAATACTTTATTAAATGAATTTCTAAAATAATTGAAATT
	Philolithus_elatus_TB13141       ATAGCTACATGAAAGATAATACTACTTCAAGATAGATCATCACCTCTAATAGAACAATTATCATTCTTCCATGATCATACCCTTCTAATTTTAGTAATTATTACGATTCTAGTTGGACAAATAATAATAGGTTTATTCTTCAATAAATATACCCACCGATTCCTTCTAGAAGGACAACTAATTGAACTTATTTGAACCATTCTACCCGCAATTACTTTAATTTTTATTGCTCTACCATCTCTTCGATTAATTTATATCCTAGACGAAACCAATAATCCCTTAATTTCAATTAAAACTATTGGTCACCAATGATATTGATCATATGAATACTCAGATTTCCAAAATATTGAATTCGACTCATACATAATTCCCCAAAATGAAATAAACCCTTTCAATTTCCGTTTATTAGATGTAGATAATCGAATAACAGTTCCCTACATATCTCAAGTACGAATATTAATCTCCGCCGCTGACGTTATTCACTCATGAACTATTCCGTCTCTAGGAGTAAAAGTTGATGCTACCCCAGGACGACTAAATCAAGTAAGATTTACCCCTAGACGTACAGGCCTAATATATGGACAATGCTCAGAAATTTGTGGAGCAAACCATAGATTTATACCCATTGTAGTAGAAAGAATTTCACCTAAATACTTCATTAAATGAATTTCTAAAATAATTGAAATT
	Philolithus_elatus_TB15442       ATAGCTACATGAAAGATAATACTACTTCAAGATAGATCATCACCTCTAATAGAACAATTATCATTCTTCCATGATCATACCCTTCTAATTTTAGTAATTATTACAATTCTAGTTGGACAAATAATAATAGGCTTATTTTTCAATAAATATACCCACCGATTCCTTCTAGAAGGACAACTAATTGAACTTATTTGAACTATTCTACCCGCAATTACTTTAATTTTTATTGCTCTACCATCTCTTCGATTAATTTATATTCTAGACGAAACCAATAATCCCTTAATTTCAATTAAAACTATTGGTCACCAATGATATTGATCATATGAATACTCAGATTTCCAAAATATTGAATTCGACTCGTACATAATTCCCCAAAATGAAATAAACCCTTTCAATTTCCGTTTATTAGATGTAGATAATCGAATAACAGTTCCCTACATATCTCAAGTACGAATATTAATCTCCGCCGCTGACGTTATTCACTCGTGAACTATCCCGTCTCTAGGAGTAAAAGTTGATGCTACCCCAGGACGACTAAATCAAGTAAGATTTACCCCTAGACGTACAGGCCTAATATATGGACAATGCTCAGAAATTTGTGGAGCAAACCATAGATTTATACCCATTGTAGTAGAAAGAATTTCACCTAAATACTTCATTAAATGAATTTCTAAAATAATTGAAATT
	Philolithus_aegra_TB15221        ATAGCCACATGAAAGATAATACTACTCCAAGATAGATCATCTCCCCTAATAGAACAATTATCATTCTTTCACGATCATACCCTCCTAATTTTAGTGATTATTACAATCTTAGTAGGGCAAATAATAATAGGTTTATTTTTCAATAAATACACTCATCGATTCCTTCTAGAAGGACAACTAATTGAACTAATTTGAACTATCCTACCCGCAATCACTTTAATTTTTATTGCCTTACCATCCCTTCGATTAATTTATATTTTAGATGAAACTAATAATCCCCTGATTTCAATTAAAACTATTGGGCATCAATGGTACTGATCCTATGAATATTCTGATTTTCAAAATATTGAATTCGATTCATATATAATCCCTCAAACTGAAATAAACCCCTTCAATTTTCGACTATTAGATGTAGATAATCGAATAACAGTCCCCTATATATCACAAGTACGAATACTAATTTCTGCTGCTGATGTTATCCACTCATGAACTATCCCATCTTTAGGAGTAAAAGTTGATGCTACTCCAGGACGACTAAATCAAGTAAGATTTACCCCTAGACGTACAGGTCTAATGTACGGGCAATGTTCAGAAATTTGTGGGGCAAATCACAGATTTATACCCATTGTAGTAGAAAGAATTTCCCCCAAATACTTCATTAAATGAATTTCTAAAATAATTGAAATT
	Philolithus_sordidus_TB15443     ATAGCCACATGAAAGATAATACTACTCCAAGATAGGTCATCCCCTCTAATAGAACAATTATCATTTTTTCACGATCATACTCTTCTAATTTTAGTAATTATTACAATTTTAGTAGGACAAATAATAATAGGTTTATTTTTCAATAAATACACTCATCGATTCCTTTTAGAAGGACAACTAATTGAACTAATTTGAACTATTCTACCTGCAATCACTTTAATTTTTATTGCCCTACCATCCCTTCGATTAATTTATATTTTAGATGAAACTAATAATCCCTTAATTTCAATTAAAACTATTGGACATCAATGATACTGATCCTATGAATATTCTGATTTTCAAAATATTGAATTTGATTCATATATAATCCCTCAAACTGAAATAAATCCCTTCAATTTTCGACTATTAGATGTAGATAATCGAATAACAGTCCCCTATATATCGCAAGTACGAATGCTAATTTCTGCTGCCGATGTTATTCACTCATGAACTATTCCATCTTTAGGGGTAAAAGTTGATGCTACCCCAGGACGACTAAATCAAGTAAGATTTACCCCTAGACGTGCAGGTCTAATGTACGGACAATGTTCAGAAATTTGTGGGGCAAATCACAGATTTATACCCATTGTAGTAGAAAGAATTTCCCCCAAATACTTCATTAAATGAATTTCTAAAATAATTGAAATT

;


END;


BEGIN TAXA;
	TITLE Taxa9;
	DIMENSIONS NTAX=15;
	TAXLABELS
		Stobo Stcon Phaeg 'Phact_PS' 'Phact_JT' Pesex Pecon Maset Masap 'JT8_to_Phaeg' 'JT8_to_Phact_JT' 'JT2_to_Phaeg_ref' 'JT2_to_Phact_JT' 'JR53_to_Phaeg' 'JR53_to_Phact_JT' 
	;

END;


BEGIN CHARACTERS;
	TITLE  cox3;
	LINK TAXA = Taxa9;
	DIMENSIONS  NCHAR=783;
	FORMAT DATATYPE = DNA GAP = - MISSING = ?;
	MATRIX
	Stobo             ATGACACATAAAAACCATCCATTTCATCTAGTTGACGTGAGACCTTGACCTATTCTTGGCTCATTAAGAGCCCTAATATTAATATCAGGAATCATTAAATGATTCCACTTCTTTAACAACTCGCTACTATTAATAAGATTCATTACTATACTAATAATCATATATCAGTGATGACGGGATATTGCACGTGAAGGCTCATTCCAAGGACTTCATACTTTTACTGTAACAATAGGTTTACGATGAGGGGTAATCCTATTTATTACTTCCGAGGTATTTTTCTTTATCTCGTTCTTCTGGGGGTTTTTCCACAACAGTCTCGCCCCTGCTATTGAAATCGGAATAATATGGCCCCCTAAGGGAATCGTAACATTTAACCCAATTCAAATTCCTCTTCTCAATACGTTAATCCTACTCACATCTGGATTAACAGTAACATGAGCCCACCACAGTTTAATAGAAAATAATTCAAAGCAAGCCACCCAAGGTCTATCAATAACTGTAATTCTAGGAATTTATTTCTCTCTTCTTCAAGGATACGAATACTTCGAATCGTCATTTACAATCTCCGACGCAGCCTATGGCTCATCGTTCTTTATAGCCACAGGATTCCATGGCCTTCACGTAATTATTGGTACCACTTTCTTAATAGTTTGCTTATTTCGACATTTAAATAATCACTTCTCCCAAATCCATCACTTTGGTTTTGAAGCAGCCGCTTGATATTGACACTTCGTCGACGTAGTATGACTTTTCCTTTATGTTTCAATCTACTGATGAGGTAGA
	Stcon             ATGACACATAAAAATCACCCATTCCACTTAGTAGATGTAAGGCCTTGACCAATTCTCGGATCTTTAACAGCTATAATATTGATATCTGGTATAATTAAATGATTCCACTTCTTTGATAACTCATTACTATTAATAAGATTTGTTACTATAATAATAATTATATATCAATGATGACGAGACATTTCACGGGAAGGAACATTTCAGGGACTTCATACATTTATTGTAACTATAGGATTACGATGAGGTATAATTCTATTTATTACCTCAGAAGTATTTTTTTTTATTTCATTTTTTTGAGGATTTTTTCACAACAGTCTTGCCCCTGCAATCGAAATTGGAATACTGTGACCCCCTAAAGGGATTATAACATTTAATCCCATCCAAATTCCTCTCCTAAATACATTAATTTTACTTACGTCAGGATTAACAGTAACATGAGCTCACCATAGATTAATAGAAAATAACTTCAAACAAACTACTCAAGGACTCTTACTAACTGTAATTCTAGGAATTTATTTCTCCATTCTTCAAGGGTACGAATACTTTGAATCATCATTCACAATTTCTGACGCAGCTTATGGCTCTTCATTTTTTGTAGCGACAGGATTCCATGGATTACACGTAATCATTGGCACCACATTCTTAATAATTTGTTTATTCCGCCACTTAAACAATCATTTCTCCCAAATTCATCATTTTGGATTCGAAGCAGCAGCTTGATACTGACATTTCGTTGACGTAGTATGATTATTCCTTTATATTTCCATTTACTGATGAGGTAGA
	Phaeg             ATGTCACACAAAAACCACCCTTTCCATCTAGTAGATGTTAGACCTTGGCCAATCTTAGGATCCCTAAGAGCATTAATATTAATATCAGGAATTATTAAATGGTTCCATTTCTTTGACAACTCCTTATTATTAATAAGATTTTTCACAATAATTATAATTATATACCAATGATGGCGAGACATCTCCCGAGAAGGGACATTTCAAGGATTACATACATTCATTGTAACAATAGGATTACGATGAGGGATAATTTTATTTATTACATCTGAAGTATTTTTTTTTATTTCATTCTTCTGAGGATTTTTTCACAATAGACTCGCACCTGCTATTGAAATTGGAATACTATGACCACCAAAGGGAATTTTAACTTTTAACCCTATCCAAATTCCCTTATTAAATACACTAATTCTACTCACTTCGGGACTTACAGTAACATGAGCACATCACAGATTAATAGAAAATAATTTTAAACAAACCACTCAAGGACTGCTATTAACGGTAATTCTTGGAATTTACTTCTCGATTCTACAAGGATACGAATATTACGAATCTTCATTCACAATTTCAGATGCAGCCTATGGGTCATCATTTTTTGTAGCCACAGGATTCCATGGCCTCCATGTAATTATTGGATCAACATTTTTAATAGTATGTTTATTCCGGCATCTAAATAATCACTTTTCACAAATTCACCACTTTGGTTTTGAAGCAGCCGCATGATACTGACACTTCGTAGACGTTGTTTGACTATTCCTATATGTTTCTATTTACTGATGAGGTAGA
	'Phact_PS'        ATGTCACACAAAAACCATCCTTTCCATCTAGTAGATGTTAGACCTTGACCAATCTTAGGATCCTTGAGAGCATTAATATTAATATCAGGAATTATTAAATGATTCCATTTCTTTGATAACTCCTTATTATTAATAAGATTTATTACAATAATTATAATTATATACCAATGGTGACGAGACATTTCCCGAGAAGGAACATTCCAAGGATTGCATACATTTATTGTAACAATAGGATTACGATGGGGAATAATCTTATTCATTACATCTGAAGTATTCTTCTTCATTTCATTCTTCTGAGGATTTTTCCACAATAGACTAGCCCCAGCTATTGAAATTGGAATACTATGACCCCCAAAAGGAATTTTAACTTTCAATCCAATCCAAATTCCCCTATTAAATACTTTAATTCTCCTCACCTCAGGCTTAACTGTAACATGGGCACATCACAGTTTAATAGAAAATAATTTCAAACAAGCCACTCAAGGGCTCCTATTAACAGTAATTCTTGGAATTTATTTTTCAATTCTCCAAGGATACGAATATTACGAGTCTTCATTTACAATTTCAGATGCAGCTTATGGATCATCATTTTTTGTAGCCACAGGATTCCATGGCCTCCATGTAATTATTGGATCAACATTTTTAATAGTGTGTTTATTTCGACATTTAAATAATCACTTCTCACAAATTCACCACTTTGGTTTTGAAGCAGCTGCATGATACTGACATTTCGTAGACGTTGTATGACTATTCTTATATGTTTCTATTTACTGATGAGGTAGA
	'Phact_JT'        ATGTCACACAAAAACCATCCTTTCCATCTAGTAGATGTTAGGCCTTGGCCAATCTTAGGATCCTTGAGAGCATTAATATTAATATCAGGAATTATTAAATGATTCCATTTCTTTGATAACTCCTTATTATTAATAAGATTTATTACAATAATTATAATTATATACCAATGGTGACGAGACATTTCCCGAGAAGGAACATTCCAAGGATTGCATACATTTATTGTAACAATAGGATTACGATGAGGAATAATCTTATTCATTACATCTGAAGTATTCTTCTTCATTTCATTCTTCTGGGGGTTTTTCCACAATAGACTAGCCCCGGCTATTGAAATTGGAATACTATGGCCCCCAAAAGGAATTTTAACTTTCAATCCAATCCAAATTCCCCTATTAAATACTTTAATTCTCCTCACCTCAGGCTTAACTGTAACATGGGCACATCACAGTTTAATAGAAAATAATTTCAAACAAGCCACTCAAGGACTCCTATTAACAGTAATTCTCGGAATTTATTTTTCAATTCTCCAAGGATACGAATATTACGAGTCTTCATTTACAATTTCAGATGCAGCCTATGGATCATCATTTTTTGTAGCCACAGGATTCCACGGCCTCCACGTAATTATTGGGTCAACATTTTTAATAGTGTGTTTATTTCGACATTTAAATAATCACTTCTCACAAATTCACCACTTTGGTTTTGAAGCAGCTGCATGATACTGACATTTCGTAGACGTTGTATGACTATTCTTATATGTTTCCATTTACTGATGAGGTAGA
	Pesex             ATGTCGCACAAAAATCATCCTTTCCATCTAGTAGATGTCAGACCCTGGCCAATTCTAGGCTCATTAAGAGCTTTAATACTAATATCAGGAATTATTAAATGATTCCACTTTTTTGATAATTCCCTTTTACTACTAAGATTTATTACTATACTAATAATTATATACCAATGATGACGTGATATTAGACGAGAAGGTACTTTCCAAGGCCTTCACACTTTTATTGTTACTATAGGGCTACGATGAGGAATAATCCTATTTATTACTTCTGAAGTATTCTTTTTTATTTCATTCTTTTGAGGGTTCTTCCATAATAGTCTTGCCCCTGCAATCGAAATCGGGATAATATGACCACCTAAAGGTATTACAACTTTTAATCCAATCCAAATTCCTCTTTTAAATACATTAATTCTATTAACTTCAGGATTAACAGTAACGTGAGCCCACCATAGATTAATAGAAAATAATTTTAAACAAACTACTCAAGGCTTAATACTTACAGTAATCTTAGGAATCTATTTCTCTATTCTTCAAGGATACGAATACTTTGAGTCATCATTTACTATCTCCGATGCAGCTTATGGTTCATCATTCTTTGTAGCCACAGGATTCCACGGCCTACATGTAATTATTGGAACAACATTCTTAATGGTTTGCTTATTCCGACACCTAAACAACCATTTCTCTCAAATTCACCATTTCGGATTTGAGGCAGCAGCATGATACTGGCATTTCGTTGACGTAGTATGACTATTCCTTTATGTTTCTATCTACTGATGAGGTAGA
	Pecon             ATGGCACATAAAAACCACCCATTCCATTTAGTAGATGTAAGACCATGGCCAATTCTTGGCTCATTGAGAGCCCTAATTTTAATGTCAGGAATTATTAAATGATTTCACTTTTTTGACAATTCACTTCTAATAATTAGATTCGTTATCATATTAATAATTATATATCAATGATGGCGAGACATTTCACGTGAAGGAACATTTCAAGGACTACACACATTTACTGTTACGATAGGTCTACGTTGAGGAATAATTTTATTCATTACCTCAGAAGTCTTTTTTTTCATTTCTTTTTTTTGAGGATTTTTTCATAATAGTCTAGCCCCTGCAATTGAAATTGGAATATTATGACCACCTAAGGGAATTTCAACCTTTAACCCTATCCAGATCCCTCTACTCAATACATTAATTCTCCTCACCTCGGGATTAACTGTTACATGAGCCCACCATAGATTAATAGAAAATAATTTTAAACAAACTACTCAAGGCCTAATATTAACAGTAATCCTCGGAATTTATTTCTCTTTACTTCAAGGATATGAGTACTTTGAGTCTTCTTTCACAATCTCTGATGCAGCCTATGGATCATCATTCTTTGTAGCTACCGGATTTCATGGTCTTCACGTCATTATTGGAACTACTTTCCTTATAGTATGTCTATTCCGACACTTAAATAATCATTTTTCCCAAATCCATCACTTTGGATTTGAGGCAGCAGCCTGATACTGACACTTTGTAGATGTAGTATGATTATTCCTTTACGTTTCCATTTACTGATGAGGTAGA
	Maset             ATGGCACACAAAAATCATCCATTTCATCTAGTAGACATTAGACCATGGCCAATCCTTGGATCCCTGACCGCGCTAATCCTAATATCCGGAATCATTAAATGATTTCATTTTTTTAACAATAATCTGCTAATACTAAGATTAATTGTTATATCATTAATTATGTACCAATGATGACGAGATATTTCACGAGAAGGTACATTCCAAGGACTTCACACATTTACAGTAACTATGGGATTACGGTGAGGAATAATTTTATTTATTACCTCCGAAGTATTTTTCTTTATTTCATTTTTCTGAGGTTTTTTCCATAATAGACTAGCCCCCGCAATCGAAATCGGAATAATTTGACCTCCTAAAGGTATTCAAACATTTAACCCAATCCAAATTCCTCTTCTTAATACCCTTATCCTATTAACTTCTGGACTGACTGTTACATGAGCTCATCATAGATTAATAGAAAATAATTATAAGCAAACCACACAAGGCCTTCTATTAACCGTAATTCTAGGATTATACTTCTCCCTTCTTCAAGGATATGAATACTTCGAATCATCTTTCTCAATCTCAGATGCAGCCTATGGATCCTCATTCTTTGTGGCAACAGGATTCCACGGACTCCACGTAATTATTGGAACCACATTTCTAACCGTATGTCTAACACGACACTTAAACAACCACTTTTCCCAAATTCACCATTTCGGATTCGAAGCTGCAGCTTGATACTGACATTTTGTAGACGTAGTCTGACTTTTCCTATATGTATCCATTTATTGATGAGGTAGA
	Masap             ATGGCACACAAAAACCATCCCTTCCATTTAGTAGATGTAAGACCATGACCAATCCTAGGATCCTTAACAGCCTTAATCCTAATATCAGGAATTATTAAATGATTTCATTTCTTTGACAACAAACTATTACTATTAAGTTTTATTATCATACTACTAATTATATTTCAATGATGACGCGATATTTCCCGAGAAGGAACGTTTCAAGGCCTTCACACATTTACAGTAACAATGGGCTTACGATGAGGAATAATCTTATTTATTACCTCTGAAGTATTTTTTTTCATTTCATTTTTCTGAGGATTTTTCCACAATAGACTTGCTCCTGCAATTGAAATTGGGATAATATGACCCCCTAAAGGAATTCAAACGTTCAATCCTATCCAAATCCCCTTACTAAACACGCTTATTTTACTAACTTCAGGACTAACTGTAACCTGAGCCCATCATAGACTTATAGAAAATAATGCCAAACAAGCTACTCAAGGCTTACTATTAACTGTAATCCTGGGATTATATTTCTCTTTACTTCAAGGATACGAATACTTTGAGTCATCCTTCTCAATTTCAGATGCAGCTTATGGGTCTTCCTTTTTTGTAGCAACAGGCTTTCACGGGCTTCATGTAATTATCGGAACAACGTTCTTAACCGTATGCCTAATACGGCACTTAAACAATCACTTCTCCCAAATTCATCATTTCGGGTTCGAAGCAGCAGCTTGATATTGACATTTTGTAGATGTAGTTTGATTATTCCTTTATGTATCAATTTACTGATGAGGTAGA
	'JT8_to_Phaeg'    ???????????????????????????????????????????????????????????ATCCCTGAGAGCATTAATATTAATATCAGGAATTATTAAATGATTCCATTTCTTT?????????????TATTAATAAGATTTATTACAATAATTATAATTATATAC????????????????????????????????????????????????????????????????????????????????????????????????????????????????????????????????????????????????????????????????????????????????????????????????????????????????????????????????????????????????????????????????????????????????????????????????????????????????????????????????????????????????????????????????????????????????????????????????????????????????????????????????????????????????????????????????????????????????????????????????????????????????????????????????CTTCTCACAAATTCACCACTTTGGTTTTGAAGCAGCTGCAT?????????????????????????????????????????????????????????????????
	'JT8_to_Phact_JT' ATGTCACAC??????????????????????????????????????????????????ATCCCTGAGAGCATTAATATTAATATCAGGAATTATTAAATGATTCCATTTCTTTGATAACTCCTTATTATTAATAAGATTTATTACAATAATTATAATTATATAC????????ACGAGACATTTCCCGAGAAGGAACATTCCAAGGACTGCATACATTTATTGTAACAATAGGATTACGATG????????????????????CATCTGAAGTATTCTTCTTCATTTCATTCTTCTGGG????????????????????????????????GAAATTGGAATACTATGACCCCCAAAAGGAATTTTAACTTTCAATCCAATTCAAATTCCACTATTAAATACTTTGATTCTCCTCACCTCAGGCTTAACTGTAACATGAGCACATCACAGTTTAATGGAAAATAATTTCAAACAAGCCA????????CTCCTATTAACAGTAATTCTTGGAATTTATTTTTCAATTCTACAAGGATACGAATAT?????????????????????????????????????????????????????????????????????????????????ATTATTGGATCAACATTTTTAATAGTGTGTTTATTTCGACATTTAAATAATCACTTCTCACAAATTCACCACTTTGGTTTTGAAGCAGCTGCATGATACTGACATTTTGTAGACGTTGTATGA???????????????????????????TGAGGTAGA
	'JT2_to_Phaeg_ref' ATGTCACACAAAAACCACCC?TTCCATCTAGTAGATGTTAGACCTTGACCAATCCTAGGATCCTTAAGAGCATTAATATTAATATCAGGAATTATTAAATGATTCCATTTCTTTGATAACTCCTTATTATTAATAAGATTTATTACAATAATTATAATTATATACCAATGATGACGAGACATTTCCCGAGAAG?????????????????????????????????????????????????????????????????????????????????????????????????????????????????????????????????????????????????????????????????????????????????????????????????????????????????????????????????????????????????????????????????????????????????????????????????????????????????????????????????????????ATTCTACAAGGATATGAATATTACGAATCTTCATTTACAATTTCAGATGCAGCCTATGGATCATCATTTTTTGTAGCCACAGGATTCCATGGCCTTCATGTAATTATTGGATCAACATTTTTAATAGTGTGTTTATTCC??????TAAATAATCACTTCTCACAAATTCACCACTTTGGTTTTGAAGCAGCTGCATGATACTGACATTTCGTAGACGTTGT???ACTATTCTTGTATGTTTCTATTTACTGATGAGGTAGA
	'JT2_to_Phact_JT' ATGTCACACAAAAACCATCCCTTCCATCTAGTAGATGTTAGACCTTGGCCAATCCTAGGATCCTTAAGAGCATTAATATTAATATCAGGAATTATTAAATGATTCCATTTCTTTGATAACTCCTTATTATTAATAAGATTTATTACAATAATTATAATTATATACCAATGATGACGAGACATTTCCCGAGAAGGAACATTCCAAGGACTGCATACATTTATTGTAACAATAGGATTACGATGAGGAATAATCTTATTCATTACATCTGAAGTATTCTTCTTCATTTCATTCTTCTGGGGATTTTTCCACAATAGACTAGCCCCAGCTATTGAAATTGGGATACTATGACCCCCAAAAGGAATTTTAACTTTCAACCCAATCCAAATTCCACTATTAAATACTTTGATTCTCCTCACCTCAGGCTTAACTGTAACATGGGCACATCACAGTTTAATGGAAAATAATTTCAAACAAGCCACTCAAGGGCTCCTATTAACAGTAATTCTTGGAATTTATTTTTCAATTCTACAAGGATATGAATATTACGAATCTTCATTTACAATTTCAGATGCAGCCTATGGATCATCATTTTTTGTAGCCACAGGATTCCATGGCCTTCATGTAATTATTGGATCAACATTTTTAATAGTGTGTTTATTTCGACATTTAAATAATCACTTCTCACAAATTCACCACTTTGGTTTTGAAGCAGCTGCATGATACTGACATTTCGTAGACGTTGTATGACTATTCTTGTATGTTTCTATTTACTGATGAGGTAGA
	'JR53_to_Phaeg'   ATGTCACACAAAA?????????????TCTAGTAGATGTTAGACCTTGACCAATCTTAGGATCCCTAAGAGCATTAATATTAATATCAGGAATTATTAAATGATTCCATTTCTTTGATAACTCCTTATTATTAATAAGATT??????????????????????????????????????????????????????????????????????CATACATTTATTGTAACAATAGGATTACGAT???????????????????????????????????????????????????????????????????????????????????????????????????????????????????????????????????????????????????????????????????????????????????????????????????????????????????????????????????????????????????????????????????????????????????????????TCTACAAGGATATGAATATTACGAATCTTCATTTACAATTTCAGATGCAGCCTATGGATCATCATTTTTTATAGCCACAGGATTCCATGGCCTTCATGTAATTATTGGATCAACATTTTTAATAGTGTGTTTA??????CATTTAAATAATCACTTCTCACAAATTCACCACTTTGGTTTTGAAGCAGCTGCATGATACTGACATTTCGTAGACGTTGTATGACTATTCTTATATGTTTCTATTTACTGATGAGGTAG?
	'JR53_to_Phact_JT' ATGTCACACAAAAACCATCCCTTCCATCTAGTAGATGTTAGACCTTGGCCAATCTTAGGATCCCTAAGAGCATTAATATTAATATCAGGAATTATTAAATGATTCCATTTCTTTGATAACTCCTTATTATTAATAAGATTTATTACAATAATCATAATTATATACCAATGATGACGAGACATTTCCCGAGAAGGAACATTCCAAGGACTGCATACATTTATTGTAACAATAGGATTACGATGAGGAATAATCTTATTCATTACATCTGAAGTATTCTTCTTCATTTCATTCTTCTGGGGATTTTTCCACAATAGACTAGCCCCAGCTATTGAAATTGGGATACTATGACCCCCAAAAGGAATTTTAACTTTCA??????????????CCCCTATTAAATACTTTGATTCTCCTCACCTCAGGCTTAACTGTAACATGGGCACATCACAGTTTAATGGAAAATAATTTCAAACAAGCCACTCAAGGGCTCCTATTAACAGTAATTCTTGGAATTTATTTTTCAATTCTACAAGGATATGAATATTACGAATCTTCATTTACAATTTCAGATGCAGCCTATGGATCATCATTTTTTATAGCCACAGGATTCCATGGCCTTCATGTAATTATTGGATCAACATTTTTAATAGTGTGTTTATTTCGACATTTAAATAATCACTTCTCACAAATTCACCACTTTGGTTTTGAAGCAGCTGCATGATACTGACATTTCGTAGACGTTGTATGACTATTCTTATATGTTTCTATTTACTGATGAGGTAGA

;


END;


BEGIN TAXA;
	TITLE Taxa10;
	DIMENSIONS NTAX=17;
	TAXLABELS
		Stobo Stcon Phaeg 'Phact_PS' 'Phact_JT' Pesex Pecon Maset Masap 'JT2_to_Phact_JT' 'JR53_to_Phact_JT' 'JT8_to_Phact_JT' 'JT2_to_Phaeg' 'JR53_to_Phaeg' 'JT2_to_Pecon' 'IC44_to_Phaeg' 'IC44_to_Phact_JT' 
	;

END;


BEGIN CHARACTERS;
	TITLE  nad1;
	LINK TAXA = Taxa10;
	DIMENSIONS  NCHAR=948;
	FORMAT DATATYPE = DNA GAP = - MISSING = ?;
	MATRIX
	Stobo             TTGATTTTGAAAGATTTATTTTTGATGTTGCTGTCTATGTTGACTTTGGTAGTATTTGTATTAGTAGGGGTGGCATTTTTAACTTTATTAGAACGTAAGGTTCTGGGTTATATTCAGATTCGTAAAGGTCCTAATAAGGTTGGATTTATAGGAATTTTACAGCCTTTTAGTGATGCTATTAAGTTATTTACTAAGGAGCAAACATTTCCTTACATATCTAATTTTAATGTTTATTATTTTTCTCCTGTTATTAATTTTTTTATTTCTTTGTTGCTATGAATAATAATACCTTTTTTTACAGTATATTTAAATTTTAATTTATCTTTGTTATTTTTTTTAAGGGTTTCTAGACTTGGGGTTTATACAATTATGATAGCTGGGTGGTCTAGAAATTCTAATTATTCTTTATTAGGTAGATTGCGATCTGTTGCTCAAAGAATTTCTTATGAGGTAAGGTTGGCTTTAATTTTAATATCATTTATTTTTTTAACTTTAAGTTTGAATTTGATTGATTTTATAAAATTTCAAGGTTACGTATGGTTTTTTTTCCTTTGTATTCCGTTGTTTTTAATATGAGTAATTTCAAGATTAGCTGAAACTAATCGTACTCCTTTTGATTTTGCTGAGGGTGAGTCTGAATTGGTTTCAGGGTTTAATGTTGAGTATAGAAGAGGGACTTTTGCTATGATTTTTTTGGCGGAGTATGCAAGTATCTTATTTATAAGAATAATTTGTGTAATGATTTTTTTAGGGGGAGATTTAAATTCTTTTGTTTTTTATGTTAAGATTGTGTTTATAGGATTTTTGTGGTTATGGGTTCGTGGCACTTTGCCTCGTTTTCGTTACGATAAGCTTATATATTTAGCATGGAAGAGGTTTCTTCCTTGTTCTTTAAATTATTTAATTGGGTTTTTTATGTTAAAAATAATAATTTTTATTTTTTTATTG
	Stcon             TTGATTTTTAAAGATTTGATTTTAATAGTAGTGTCCATGTTAACTTTAGTAGTATTTGTATTAGTAGGAGTGGCATTTTTGACTTTATTGGAACGTAAGGTTTTAGGTTATATTCAAATTCGTAAAGGTCCTAATAAGGTTGGATTTTTAGGTATTTTACAACCTTTTAGTGATGCTATTAAATTATTTACTAAGGAACAGACATTTCCTTATATGTCTAATTTTAATGTTTATTATCTCTCTCCTGTGATTAATTTTTTTATTTCTTTGTTATTATGAATAATAATACCTTTTATTAGAGTTTATTTAAATTTTAATTTGTCTTTGTTATTTTTTTTGAGAGTTTCTAGGCTTAGAGTTTATTCAATTATAATAGCTGGTTGATCTAGAAATTCTAATTATTCTTTACTAGGAAGTTTACGTTCTGTAGCGCAAAGAATTTCATATGAAGTTAGATTAGCTTTGATTTTAATATCATTTATTTTTTTGACTTTAAGTTTAAATTTAATTGATTTTATAAAATTTCAGAGTTATGTATGATTTTTTTTTCTTTGTGTTCCTTTGTGTATAATATGAGTTATTTCGGGATTAGCTGAAACTAATCGTACTCCTTTTGATTTTGCTGAAGGTGAGTCTGAATTAGTTTCTGGTTTTAATGTTGAATATAGAAGAGGTACATTTGCTATGATTTTTTTGGCGGAATATGCAAGTATTTTGTTTATAAGAATAATTTGTGTAATGATTTTTTTAGGAGGTAATTTGAATTCTTTTGGATTTTATATTAAGATTGTTCTTTTAGGATTTTTGTGATTATGAGTTCGTGGTACATTACCTCGTTTTCGTTATGATAAGCTTATATATTTAGCGTGGAAAAGTTTTCTTCCTTGTTCTTTGCATTATTTAATTTGATTTTTTAGTTTTAAAATAATAATTTTTATTTTTTTATTA
	Phaeg             TTGATTTTTAAAGATTTAATTTTGATAATATTATCTATGTTAATTTTGGTGGTATTTGTGTTGGTTGGGGTAGCATTTTTAACTTTACTTGAGCGTAAGGTTTTAGGTTATATTCAGATTCGTAAGGGTCCTAATAAGGTAGGGTTTTTAGGTATTTTGCAGCCTTTTAGAGATGCAATTAAGCTTTTTACTAAAGAGCAAACATTTCCTTATATATCTAATTTTAATGTATATTATTTATCTCCTGTAATTAATTTTTTTGTTTCTTTGTTATTATGAATATGTATACCTTTTATTAGTGTTTATTTAAATTTTAATTTGTCTTTATTATTTTTTTTGAGAGTATCGAGTTTAAGAGTTTATACTATTATAATAGCAGGTTGGTCAAGAAATTCCAATTATTCTTTGTTGGGTAGTTTGCGTTCAGTTGCTCAGACTATTTCTTATGAGGTAAGTTTGGCTATGATTTTAATATCTTTTATTTTTTTAACTTTAAGTTTGAATTTAATTGATTTTATATTATTTCAGAATTACGTTTGATTTTTTTTTTTCTGTATGCCTTTATGTTTAATGTGGTTAATTTCAGGGTTAGCTGAAACTAATCGAACTCCTTTTGATTTTGCTGAGGGAGAGTCGGAGTTGGTATCTGGTTTTAATGTTGAATATAGAAGTGGTACTTTTGCAATAATTTTTCTAGCGGAGTATGCTAGAATTTTATTTATAAGAATAATTAGAGTTTTAATTTTTTTGGGAGGAGATTTAAATTCCTTTTTTTTTTATGTTAAGTTAGTATTTATTAGATTTTTTTGAATTTGGGTTCGTGGTACGTTGCCTCGTTTTCGTTATGATAAGCTTATGTATTTGGCATGGAAAAGTTTTCTTCCTTGTTCATTAAATTATTTGATTATATTTTTTAGATTTAAAATAATGGTTTTTATTTTTTTATTA
	'Phact_PS'        TTGGTTTTGAAAGATTTAATTTTGATAATGTTATCTATATTAACTTTGGTGGTGTTTGTATTGGTAGGAGTGGCATTTTTGACCTTGCTTGAACGAAAGGTTTTAGGCTATATTCAGATCCGTAAAGGTCCTAATAAGGTAGGTTTTATAGGAATTTTGCAGCCTTTCAGAGATGCAGTTAAGTTATTTACTAAGGAGCAAACATTTCCTTATATATCTAATTTTAATGTATATTATTTATCTCCTGTGATTAATTTTTTTGTTTCTTTATTGTTGTGAATATGTATACCTTTTATTAGTGTTTATTTGAATTTTAACTTGTCTTTATTGTTTTTCCTTAGAGTTTCTAGTTTAAGAGTTTACACTATTATAATAGCAGGCTGGTCAAGAAATTCTAATTATTCTTTATTAGGGAGATTACGTTCAGTTGCTCAAACTATTTCTTATGAAGTAAGTTTAGCAATGATTTTAATATCTTTTATTTTTTTAACTTTAAGTTTGAATTTGATTGATTTTATACTGTTTCAAAATTATGTTTGATTCTTTTTTTTTTGTATACCTTTGTGTTTAATATGGTTAATTTCAGGGTTAGCTGAAACTAATCGAACTCCTTTTGATTTTGCTGAGGGGGAATCAGAGTTGGTTTCTGGCTTTAATGTCGAGTATAGTAGAGGTACCTTTGCGATAATTTTTTTAGCAGAGTATGCTAGTATTTTATTTATAAGAATAATTAGAGTTGTAATTTTTTTAGGGGGGGATTTGAATTCTTTCTTTTTTTATGTTAAGTTGGTATTTATTAGATTTTTTTGAATTTGGGTTCGAGGTACTTTACCCCGTTTTCGTTATGATAAGCTTATGTACTTGGCATGGAAGAGGTTTCTTCCTTGTTCATTAAATTATTTAATTATATTTTTTAGATTTAAAATGATAGTTTTTATTTTTTTATTA
	'Phact_JT'        TTGGTTTTGAAAGATTTAATTTTGATAATGTTATCTATATTAACCTTGGTGGTGTTTGTATTGGTAGGAGTGGCATTTTTGACCTTGCTTGAACGAAAGGTTCTAGGCTATATTCAGATCCGTAAAGGCCCTAATAAGGTAGGTTTTATAGGAATTTTGCAGCCTTTCAGAGATGCAGTTAAGTTATTTACTAAGGAGCAAACATTTCCTTATATATCTAATTTTAATGTATATTATTTATCTCCTGTGATTAATTTTTTTGTTTCTTTATTGTTGTGAATATGTATACCTTTTATTAGTGTATATTTAAATTTTAACTTGTCTTTATTGTTTTTCCTTAGAGTTTCTAGTTTAAGAGTTTACACTATTATAATAGCAGGCTGGTCAAGAAATTCTAATTATTCTTTATTAGGGAGATTACGTTCAGTTGCTCAAACTATTTCTTATGAAGTAAGTTTAGCAATGATTTTAATATCTTTTATTTTTTTAACTTTAAGTTTGAATTTGATTGATTTTATACTGTTTCAAAATTATGTTTGATTCTTTTTTTTTTGTATACCTTTGTGTTTAATATGGTTAATTTCAGGGTTAGCTGAAACTAATCGAACTCCTTTTGATTTTGCTGAGGGGGAATCAGAGTTGGTTTCTGGCTTTAATGTCGAGTATAGTAGAGGTACCTTTGCAATAATTTTTTTAGCAGAGTATGCTAGTATTTTATTTATAAGAATAATTAGAGTTGTAATTTTTTTAGGGGGGGATTTGAATTCTTTCTTTTTTTATGTTAAGTTGGTATTTATTAGATTTTTTTGAATTTGGGTTCGAGGGACTTTACCTCGTTTTCGTTATGATAAGCTTATGTACTTGGCATGGAAGAGGTTTCTTCCTTGTTCATTAAATTATTTAATTATATTTTTTAGATTTAAAATGATAGTTTTTATTTTTTTATTA
	Pesex             TTGATTTTGAAAGATTTAATTTTGTTATTTTTATCAATACTAATATTGTTGATTTTTGTGTTAGTAGGAGTAGCATTTTTAACTTTACTTGAACGTAAGGTTTTAGGTTATATTCAGATTCGTAAAGGTCCCAATAAGGTTGGTTTTATAGGTATTTTACAGCCTTTCAGAGATGCAATTAAGTTGTTTACTAAGGAACAGACATTTCCTTATATATCTAATTTTAATATTTATTACTTATCTCCTGTGGTAAATTTTTTTATTTCTTTGTTATTATGAATAATAATACCTTTTGTTAGAGTTTATTTAAATTTTAATTTGTCTTTGTTATTTTTTTTGAGAGTCTCTAGATTAGGAGTTTATACAATTATGATGGCGGGTTGATCTAGAAATTCTAATTATTCATTATTGGGAAGTTTACGTTCTGTAGCTCAGACTATTTCTTATGAGGTTAGATTAGCTTTGATTTTAATATCATTTATTTTTTTGACTTTAAGTTTAAATTTGATCGACTTTATGAAGTTTCAAGGCTATATTTGATTTTTGTTTTTATGTTTACCGTTATGTTTAATGTGGGTTATTTCAAGATTAGCTGAAACTAATCGCACTCCTTTTGATTTTGCTGAAGGTGAATCAGAATTGGTTTCTGGTTTTAATGTTGAATATAGAAGAGGGACATTTGCTATAATTTTTTTGGCAGAGTATGCAAGTATTTTGTTTATAAGGATAATTTGTGTAATGATTTTTTTAGGGGGTGATTTGAATTCTTTTCTTTTTTATGTTAAACTTGTATTTGTAGGTTTTTTATGGTTATGAGTTCGTGGAACTTTACCACGGTTTCGTTATGACAAGCTTATGTATTTAGCATGAAAGAGTTTTCTTCCTTGTTCTTTACATTATTTGATTTTATTTTTTAGATTTAAAATAATAATTTTTATTTTTTTATTG
	Pecon             TTGATTTTGAAGGATTTGTTTTTGATATTTTTGTCAATGTTGGTTTTACTAATTTTTGTGCTTGTTGGAGTTGCATTTTTAACTTTACTTGAACGTAAAGTTTTAGGATATATTCAGATTCGTAAGGGCCCTAATAAGGTTGGATTTATAGGAGTTTTACAGCCTTTTAGTGACGCAATTAAATTGTTTACTAAGGAGCAGACACTTCCTTATATATCTAATTTTAACGTGTATTATCTATCTCCTGTTATTAATTTTTTTATTTCTTTATTGTTATGGATGATAATACCTTTTTTAAGTGTTTATTTAAATTTTAATTTATCTTTGTTATTTTTTTTGAGAGTGTCCAGATTAAGTGTATATACTATTATAATAGCTGGTTGGTCAAGAAATTCTAATTATTCATTATTGGGAAGTCTTCGTTCAGTAGCTCAGACTGTTTCTTATGAAGTAAGTTTAGCTTTAATTTTAATATCTTTTATTTTTTTAACTTTAAGTTTGAATTTGATTGATTTTATAAAATTTCAAGGTTATGTGTGGTTTTTATTATTGTGTGGCCCTTTATGTGTAATGTGGATTATTTCTAGACTCGCTGAGACCAATCGAACTCCCTTTGATTTTGCTGAGGGTGAGTCTGAATTAGTTTCTGGTTTTAATGTAGAATATAGAAGAGGAACATTTGCTATAATTTTTTTGGCTGAATATGCAAGTATCTTATTTATAAGCATAATTTGTGTAATAATTTTTTTGGGGGGAGATTTAAATTCTTTTATTTTTTATGTAAAGTTGACATTGGTGGCATTTTTGTGGTTGTGAGTTCGTGGTACTTTACCTCGATTTCGTTATGATAAACTTATATATTTAGCTTGAAAAAGCTTTCTTCCTAGATCTTTACATTATTTGATTTTGTTTTTCAGGTTTAAGATATTTATTTTTATTTTTTTATTG
	Maset             TTGATTATAAAGGATTTGGTTTTGATTTTTTTTTCTATGTTAGTATTGGTAATTTGTGTATTAGTAGGCGTTGCTTTTTTGACTTTACTAGAGCGAAAAGTTCTCGGGTATATTCAGGTGCGAAAAGGTCCTAATAAAGTAGGTTTTATTGGATTTTTACAACCTTTTAGAGATGCATTGAAGTTGTTTACTAAGGAGCAGACTTTTCCTTATATGTCTAATTTTAATATTTATTATTTATCTCCGGTAATGAATTTTTTTGTTTCATTGTTGTTGTGGATAATAATGCCTTTTATTAGAGTTTATTTGGGTTTTAATTTATCTTTATTGTTTTTTTTAAGAGTGTCAAGATTAAGAGTTTATACTATTATGTTGGCGGGTTGATCTTCTAATTCAAATTACTCTTTATTGGGAAGTTTGCGATCAGTTGCTCAGACTATTTCTTATGAGGTAAGATTAGCGTTGATTTTGATATCTTTTATTTTTTTGATTTTTAGGTTTGATTTAGTTGATTTTTTAAAATTTCAAATATATATTTGATTTATTTATATGTGTATGCCGTTATGTGTGATATGAATTATTTCGGGTTTGGCAGAAACAAATCGAACTCCTTTTGATTTTGCTGAGGGAGAGTCTGAATTGGTTTCAGGATTTAATGTGGAGTATAGAAGAGGAACGTTTGCTATAATTTTTTTAGCTGAATATGCCAGTATTTTATTTATAAGTATAATTTGTGTAATAATTTTTCTAGGAGGAGATTTAATTTCTTTTTATTTTTTTTTAAAATTAGTATTTATTTCTTTTTTTTGGGTTTGGGTCCGAGGAACTTTACCTCGTTTTCGGTATGATAAGCTTATGTATTTGGCTTGGAAGAGATTTCTTCCGTGTTCATTAAATTATTTAATTTTATTTTTTAGATTAAAAATATATGTTTTTGTTGTTTTATTG
	Masap             TTGATTGTTAAGGATTTAATTTTGGTTTTTGTCTCTATATTGGTTTTGGTAGTTTGTGTATTAGTGGGTGTGGCTTTTTTGACTTTACTTGAACGTAAAGTTCTCGGATATATTCAGGTTCGCAAAGGCCCTAATAAAGTTGGTTTTATTGGGTTTTTGCAGCCTTTTAGAGATGCAGTAAAATTATTTACTAAAGAGCAAACTTTTCCTTACATGTCTAATTTTAATATTTATTATTTGTCTCCGGTAATGAATTTTTTTATTTCTTTATTATTATGGATAATGATACCTTTTGTTAGTATTTATTTGAATTTTAATTTATCTTTATTGTTTTTTTTGAGAGTTTCTAGGGTGAGAGTTTATACTATTATGTTGGCAGGATGATCTTCTAATTCTAATTATTCTTTGTTGGGAAGATTACGATCTGTGGCTCAAACTATTTCCTATGAGGTAAGGTTGGCTTTGGTTTTGATGTCTTTTATTTTTTTGATTTTGAGATTTGATTTGACAGATTTTTTTAAATTTCAGAGATATGTTTGATTTATTTATTTATGCTTACCTTTATGTGTAATATGAGTTATTTCAAGATTGGCTGAAACTAATCGCACTCCTTTTGATTTTGCTGAAGGAGAGTCTGAGTTGGTGTCGGGATTTAATGTGGAATATAGAAGAGGAACTTTTGCTATAATTTTTTTGGCTGAGTATGCAAGTATTTTATTCATAAGAATGATTTGTGTGATGATTTTTTTGGGGGGAGATTTTGTTTCTTTCTTTTTTTTTCTTAAGTTAGTATTTATTTCATTTTTTTGGGTTTGAGCCCGAGGTACTTTGCCTCGTTTTCGTTATGACAAGCTTATGTATTTAGCATGGAAAAGGTTTCTTCCTTGTTCTTTAAATTACTTGATTTTGTTTTTTGGGTTTAAGATATTTGTTTTTATTGTTTTATTG
	'JT2_to_Phact_JT' TTGGTTTTGAAAGATTTAATTTTGATAATGTTATCTATGTTAACTTTGGTGGTGTTTGTATTGGTAGGAGTGGCATTTTTGACCTTGCTTGAACGAAAGGTCTTAGGCTATATTCAGATCCGTAAAGGCCCTAATAAGGTAGGTTTTATAGGAATTTTGCAGCCTTTCAGAGATGCAATTAAGTTATTTACTAAGGAGCAAACATTTCCTTATATATCTAATTTTAATGTATATTATTTATCTCCTGTGATTAATTTTTTTGTTTCTTTATTGTTGTGAATATGTATACCTTTTATTAGTGTTTATTTAAATTTTAATTTGTCTTTATTGTTTTTTCTTAGAGTTTCTAGTTTAAGAGTTTACACTATTATAATAGCGGGCTGGTCAAGAAATTCTAATTATTCTTTATTAGGGAGATTACGTTCAGTTGCTCAAACTATTTCTTATGAAGTAAGTTTAGCAATGATTTTAATATCTTTTATTTTTTTAACTTTAAGTTTGAATTTGATTGATTTTATACTGTTTCAAAATTATGTTTGATTCTTTTTTTTTTGTATACCTTTGTGTTTAATATGGTTAATTTCAGGGTTAGCTGAAACTAATCGAACTCCTTTTGATTTTGCTGAGGGGGAATCAGAGTTGGTTTCTGGTTTTAATGTCGAGTATAGAAGAGGTACCTTTGCAATAATTTTTTTAGCAGAGTATGCTAGTATTTTATTTATAAGAATAATTAGAGTTGTAATTTTTTTAGGGGGGGATTTGAACTCTTTCTTTTTTTATGTTAAGTTGGTATTTATTAGATTTTTTTGAATTTGGGTTCGAGGGACTCTGCCTCGTTTTCGTTATGATAAGCTTATGTACTTGGCATGGAAGAGGTTTCTTCCTTGTTCATTAAATTATTTAATTATATTTTTTAGATTTAAAATAATAGTTTTTATTTTTTTATTA
	'JR53_to_Phact_JT' TTGGTTTTGAAAGATTTAATTTTGATAATGTTATCTATGTTAACTTTGGTGGTGTTTGTATTGGTAGGAGTGGCATTTTTGACCTTGCTTGAACGAAAGGTCTTAGGCTATATTCAGATCCGTAAAGGCCCTAATAAGGTAGGTTTTATAGGAATTTTGCAGCCTTTCAGAGATGCGATTAAGTTATTTACTAAGGAGCAAACATTTCCTTATATATCTAATTTTAATGTATATTATTTATCTCCTGTGATTAATTTTTTTGTTTCTTTATTGTTGTGAATATGTATACCTTTTATTAGTGTTTATTTAAATTTTAATTTGTCTTTATTGTTTTTCCTTAGAGTTTCTAGTTTAAGAGTTTACACTATTATAATAGCGGGCTGGTCAAGAAATTCTAATTATTCTTTATTAGGGAGATTACGTTCAGTTGCTCAAACTATTTCTTATGAAGTAAGTTTAGCAATGATTTTAATATCTTTTATTTTTTTAACTTTAAGTTTGAATTTGATTGATTTTATACTGTTTCAAAATTATGTTTGATTCTTTTTTTTTTGTATACCTTTGTGTTTAATATGGTTAATTTCAGGGTTAGCTGAAACTAATCGAACTCCTTTTGATTTTGCTGAGGGGGAATCAGAGTTGGTTTCTGGTTTTAATGTCGAGTATAGAAGAGGCACCTTTGCAATAATTTTTTTAGCAGAGTATGCTAGTATTTTATTTATAAGAATAATTAGAGTTGTAATTTTTTTAGGGGGGGATTTGAACTCTTTCTTTTTTTATGTTAAGTTGGTATTTATTAGATTTTTTTGAATTTGGGTTCGAGGGACTCTACCTCGTTTTCGTTATGATAAGCTTATGTACTTGGCATGGAAGAGGTTTCTTCCTTGTTCATTAAATTATTTAATTATATTTTTTAGATTTAAAATAATAGTTTTTATTTTTTTATTA
	'JT8_to_Phact_JT' ????????????????????????????????????ATGTTAACTTTGGTGGTGTTTGTATTGGTAGGAGTGGCATTTTTGACCTTGCTTGAACGAAAGGTCTTAGG??ATATTCAGATCCGTAAAGGCCCTAATAAGGTAGGTTTTATAGGAATTTTGCAGCCTT?????????????????????????????????????????????????????????????????????????????????????????????????????????????????????????????????????????TATTTAAATTTTAATTTGTCTTTATTGTTTTTCCTTAGAGTTTCTAGTTTAAGAGTTTAC??????????????????TGGTCAAGAAATTCTAATTATTCTTTATTAGGGAGATTACGTTCAGTTGCTCAAACTATTTCTTATGAAGTAAGTTTAGCAATGATTTTAATATCTTTTATTTTTTTAACTTTAAGTTTGAATTTGATTGATTTTATACTGTTTCAAAATTATGTTTGATTCTTTTTTTTTTGTATACCTTTGTGTTTAATATGGTTAATTTCAGGGTTAGCTG????????????CTCCTTTTGATTTTGCTGAGGGGGAATCAGAGTTGGTTTCTGGCT????????????????TAGAGGTACCTTTGCAATAATTTTTTTAGC??????????????TTTTATTTATAAGAATAATTAGAGTTGTAATTTTTTTAGGGGGGGATTTGAACTCTTTCTTTTTTTATGTTAAGTTGGTATTTATTAGATTTTTTTGAATTTGGGTTCGAGGGACTTTA?????????????????????????????????????????????????????????????????????????????????????????????????????????????????????
	'JT2_to_Phaeg'    ????????????????????????ATAATGTTATCTATGTTAA???????????????????????????????????????????????????????????????????????????????????????????????????????????????????????????????????????????????TTTACTAAGGAGCAAACATTTCCTTATATATCTAATTTTAATGTATATTATTTATCTCCTGTGATTAATTTTTTTGTTTCTTTATTATTGTGAATATGTATACCTTTTATTAGTGTTTATTTAAATTTTAATTTGTCTTTATTGTTTTTT??????????????????????????????????????????????????????????????????????????????????????????????????????????????????GTAAGTTTAGCAATGATTTTAATATCTTTTATTTTTTTAACTTTAAGTTTGAATTTGATTGATTTTATATT?????????????????????????????????????CCTTTGTGTTTAATATGGTTAATTTCAGGGTTAGCTGAAACTAATCGAACTCCTTTTGATTTTGCTGAGGGAGAGTC????????????????????????????????????????????????????????????????GAGTATGCTAGTATTTTATTTATAAGAATAATTAGAGTTGTAATTTTT????????????????????????TTTTTTTATGTTAAGTTGGTATTTATTAGATTTTTTTGAATTTGGGTTCGAGG???????CCTCGTTTTCGTTATGATAAGCTTATGTACTTGGCATGGAAAAGTTTTCTTCCTTGTTCATTAAATTATTTAATTATATTTTTTAGATTTAAAATAATAGTTTTTATTTTTTTATTA
	'JR53_to_Phaeg'   ??????????????????????????????????????????????????????????????????????????????????????????????????????????????????????????????????????????????????????????????????????????????????????????TTTACTAAGGAGCAAACATTTCCTTATATATCTAATTTTAATGTATATTATTTATCTCCTGTGATTAATTTTTTTGTTTCTTTGTTAT????AATATGTATACCTTTTATTAGTGTTTATTTAAATTTTAATTTGTCTTTATTGTTTTT?????????????????????????????????????????????????????????????????????????????????????????????????????????????????????AAGTTTAGCAATGATTTTAATATCTTTTATTTTTTTAACTTTAAGTTTGAATTTGATTGATTTTATATT?????????????????????????????????????CCTTTGTGTTTAATATGGTTAATTTCAGGGTTAGCTGAAACTAATCGAACTCCTTTTGATTTTGCTGAGGGGGAGT???????????????????????????????????????????????????????????????????????????????TTTATTTATAAGAATAATTAGAGTTGTAATTTTTTT????????????????????TTTTTTTTTATGTTAAGTTGGTATTTATTAGATTTTTTTGAATTTGGGTTCGTG???????GCCTCGTTTTCGTTATGATAAGCTTATGTACTTGGCATG????AGTTTTCTTCCTTGTTCATTAAATTATTTAATTATATTTTTTAGATTTAAAATAATAGTTTTTATTTTTTTATTA
	'JT2_to_Pecon'    ???????????????????????????????????????????????????????????????????????????????????????????????????????????????????????????????????????????????????????????????????????????????????????????????????????????????????????????????????????????????????????????????????????????????????????????????????????????????????????????????????????????????????????????????????????????ACTATTATAATAGCGGGCTGGTCAAGAAATTCTAATTA????????????????????????????????????????TCTTATGAAGTAAGTTTAGCAATGATTTTAATATCTTTTATTTTTTTAACTTTAAGTTTGAATTTGATTGATTTTATAAA???????????????????????????????????????????????????????????????????????????????????????????????????????????????????????????????????????????????????????????????????????????????????????????????????????????????????????????????????????????????????????????????????????????????????????????????????????????????????????????????????????????????????????????????????????????????????????????????????????????????????????????TTTTATTTTTTTATTA
	'IC44_to_Phaeg'   ??????????????????????????????????????????????????????????????????????????????????????????????????????????????????????????????????????????????????????????????????????????????????????????????????????????????????????????????????????????????????????????????????????????????????????????????????????????????????????????????????????????????????????????????????????????????????????????????????????????????????????????????????????????????????????????????????????????????????????????????????????????????????????????????????????????????????????????????????????????????????????????????????????????????????????????????????????????????????????????????????????????????????????????????????????????????????????????????????????????????????????????????????????????????????????????????????????????????????????TATTTATTAGATTTTTTTGAATTTGGGTTCGAGG????????????????????????????????????????????????????????????????????????????????TTATATTTTTTAGATTTAAAATGATAGTTTTTATTTTTTTATTA
	'IC44_to_Phact_JT' ??????????????????????????????????????????????????????????????????????????????????????????????????????????????????????????????????????????????????????????????????????????????????????????????????????????????????????????????????????????????????????????????????????????????????????????????????????????????????????????????????????????????????????????????????????????????????????????????????????????????????????????????????????????????????????????????????????????????????????????????????????????????????????????????????????????????????????????????????????????????????????????????????????????????????????????????????????????????????????????????????????????????????????????????????????????????????????????????????????????????????????????????????????????????????????????????????????????????????????TATTTATTAGATTTTTTTGAATTTGGGTTCGAGG????????????????????????????????????????????????????????????????????????????????TTATATTTTTTAGATTTAAAATGATAGTTTTTATTTTTTTATTA

;


END;


BEGIN TAXA;
	TITLE Taxa11;
	DIMENSIONS NTAX=15;
	TAXLABELS
		Stobo Stcon Phaeg 'Phact_PS' 'Phact_JT' Pesex Pecon Maset Masap 'JT2_to_Phact_JT' 'JR53_to_Phact_JT' 'JR53_to_Phaeg' 'JT8_to_Phact_JT' 'JT2_to_Phaeg' 'IC44_to_Phact_JT' 
	;

END;


BEGIN CHARACTERS;
	TITLE  nad2;
	LINK TAXA = Taxa11;
	DIMENSIONS  NCHAR=1008;
	FORMAT DATATYPE = DNA GAP = - MISSING = ?;
	MATRIX
	Stobo             ATAAAATTATACAAAATAATCTTTTTTAACACAATAATTATAGGTACTTTGATTGCAGCATCATCATATTCTTGAATAAGAATATGAATAGGACTCGAAATCAATCTATTATCTATTATTCCGCTATTTTCTGATAAAATAAACGTATTCTCATCAGAATCTTCCCTAAAATACTTTATTACTCAGGCAATTGCATCTACAGTTCTCTTAATAGCAGCAATTATAATACTATTAACTAATGAATTTATTGCCCCCACAATAAATTCTTACTTAATAATAATTATAAACTCTGCCCTCCTGACCAAATTAGGAGCCGCACCTTTTCATTACTGATTCCCCGAAGTAATGGAAGGACTAAATTGAGTAAACTGTCTTATTCTATTGACCTGGCAAAAAATTGCCCCTATAATACTTCTAATAAATAATCTCATGAACACAAAATTCATTATTATAATCGTATTTACTTGCATAATTGTAAGAGCATTTATAGCATTCAACCAAATCAGTCTACGAAAAATCCTGACATTCTCGTCAATTAATCATATTGGATGAATGATATCCACTACAATAATATCATTTCCTTCGTGACTAATATATTTTTCTGTATATTCAATTCTCAATATCAACATTATTGCCATATTCCACTACACTAAATCATTTTATCTCAATCAAATTAATAATATCATAAACAAAAACAAAACATTTAAGTTTTCTATAATAATCAATTTCCTATCCCTAGGAGGACTACCTCCATTCCTTGGATTTCTACCTAAATGAATAGTAATCAACTGGTTAATCATAAACAACCTACTACTAATAGCTTTCTCAATAACCATTCTTACATTATTAATGCTATTTATTTATGTACGAATTACCCTATCAACGCTTTTAATGTCATTAACAGAATCAAAATTTCTAATTCTAAAACTAAAAAATTCATTCCTTTTAATCCTAAATTTTATATCCCTAGTAAGACTAATCATTTGCACTTTAATATTCAATTTACTG
	Stcon             ATAAAATTATACAAATTAATCTTCTTTAATACCATAATCGCAGGTACCATAATCGCCGTGTCATCATATTCCTGAATAAGAATATGAATAGGGCTTGAAATTAATCTATTATCCATTATTCCATTGTTTTCTAACAAAAAAAATGTATTCTCATCAGAATCCTCACTTAAATACTTTATTACTCAAGCAATTGCCTCTACAGTTCTTCTAATAGCAGTAATTATGATATTATTAACCAATGAATTTATTGCCCCCACAGTAAATTTCTACTTAATAATAATTTTAAATTCTGCTCTCCTAACTAAACTAGGAGCAGCCCCATTCCATTATTGATTCCCCGAAGTAATGGAAGGGCTAAACTGAATAAACTGTCTTATCCTATTAACCTGGCAAAAAATTGCTCCTATAATGCTTTTAATAAATAACCTAATAAATACAAAATTTACTATTATAATCGTACTAGCATGTATAACCATAAGAACATTTATAGCATTTAACCAAATTAGCCTACGTAAAATTTTAACATTTTCTTCAATTAACCATATTGGGTGAATAATATCAACAACAATAATCTCATTCCCAGTTTGATTAACTTATTTCTCCATTTATTCAATTCTCAATATTAATATTATTGCATTATTTTATTACACAAAAACATTCTATCTAAATCAAATCAACAATATTATAAACAAAAATAAAATATTTAAATTTTCCGTACTAATCAATTTTCTATCACTAGGAGGATTGCCTCCATTTATTGGATTCCTCCCCAAATGATTAGTAATCAATTGAATAATCGTAAACAACCTACCCTTAATTGCCCTAATAATAACAATTCTCACATTATTAATGCTATACATTTATATACGAATTACCTTATCCACAATATTACTATCCATTACAGAAACAAAATTTTTAAACCTAAAATCAAGAAATTCCCTTCTATTAATCTTAAATTTCATATCGTTATTCAGATTAATCCTTTGCACTTTAATATTCAATTTATTG
	Phaeg             ATAAAATTATACAATATAGTATTTTTCAATACAATAATCATAGGAACACTAATTGCAATTTCTTCCTATTCGTGAATAAGAATATGAATAGGACTAGAAATCAACCTATTATCAATTATTCCCTTATTCTCAAGTAATAAAAATATTCTGTCATCGGAATCCTCCCTAAAATACTTTATTACTCAAGCTATAGCATCATCAGTATTACTAATATCAGTAATTTTAATACTAGTAACCAATGAATTTATTGCCCCCACAATAAATTTTTATTTAATAATAGTATTAAACTCAGCACTATTAACAAAATTAGGAGCTGCCCCCTTTCACTACTGATTTCCTGAAGTAATAGAAGGCCTAAACTGAGTAAATTGCCTAATTTTACTAACATGGCAAAAAATTGCACCAATAATACTTCTAATAAATAACATTGTAAATACCAAATTTACCATTTGCATCATTCTCACTTGTATAGTAGTAAGAACTATCATAGCATTTAATCAAATTAGATTACGAAAAATCTTGACATTCTCATCAATCAACCACATTGGATGAATAATATCAACTACATTAATATCATTCTCATCATGAATAATTTACTTCATTGTATACACAATCCTGAATATAAACATAATTGCCATATTTCAACAAACCAATTCATTATACCTAAACCAAATCAATAATTCAATTAACAAAAACAAAATACTAAAATTTTCTCTAATCACCAATTTCATATCTCTGGGAGGATTACCCCCATTTCTCGGATTCTTACCAAAATGAATTGTAATCAATTGAATAATCACAAATAATCTATTTTCAACTGCAATCCTAATAATCATACTTACGCTAATCATATTATTCATTTACATACGAATTACCCTGTCATCCCTACTAATACAACTATCAGAAACAAAATTCATCAACTTAAAATTCAAAAATAATTACCTTCTAATTAAAAATTTCATTACTGCCATAAGCCTAGTATTATGCACTCTATTATTCAACTTACTG
	'Phact_PS'        ATAAAATTATACAATATTATATTTTTCAATACTATAATTATAGGAACGTTAATTGCAATCTCATCTTATTCATGAATAGGAATATGGATAGGACTAGAAATCAATCTATTATCAATTATTCCATTATTTTCAAGTAAAAAAAATATTCTGTCATCAGAATCTTCTCTAAAATATTTTATTACTCAAGCCATAGCCTCATCAGTACTACTGATATCAGTAATCTTAATACTACTAACTAATGAATTTATTGCCCCCACAATAAATTTTTACTTAATAATAGTA???????????????????????????????????????????????????????????????????????????????????????????????????????????????????????????????????????????????????????????????????????????????????????????????????????????????????????????????????????????????????????????????????????????????????????????????????????????????????????????????????????????????????????????????????????????????????????????????????????????????????TTAACAAAAACAAAATACTAAAATTTGCCCTAATCACCAATTTTATATCACTAGGGGGACTACCTCCATTTCTTGGCTTTCTACCAAAATGAATTGTAATCAACTGAATAATTATAAATAGCCTATTCTTAACTGCAATCTTAATAATCATGCTTACCCTGGTAATGCTATTCATTTATATACGAATTACCTTATCATCGCTATTAATACAATTGTCAGAAACAAAATTCATTAACTTAAAATTCAAAAATAATTACCTTCTAATTCAAAATTTCATCACCACAATAAGGCTAGCACTATGCACTTTAATCTTCAATTTACTA
	'Phact_JT'        ATAAAATTATACAATATTATATTTTTCAATACTATAATTATAGGAACGTTAATTGCAATCTCATCTTATTCATGAATAGGAATATGGATAGGACTAGAAATCAATCTATTATCAATTATTCCATTGTTTTCAAGTAAAAAAAATATTCTATCATCAGAATCTTCTTTAAAATATTTTATTACTCAAGCCATAGCTTCATCAGTACTACTGATATCAGTAATCTTAATACTAGTAACCAATGAATTTATTGCCCCCACAATAAATTTTTACTTAACAATAGTATTAAATTCAGCACTATTAACTAAATTAGGAGCTGCCCCCTTCCATTACTGGTTCCCCGAAGTAATAGAAGGCCTAAACTGAGTAAACTGTCTCATTCTACTAACATGGCAAAAAATTGCACCGATAATACTTTTAATAAACAACATAATAAACCCCAAATTTACCATTTGCATCATTTTTATATGTATAGTAGTAAGAACTGTAATAGCATTTAACCAAATCAGGCTACGAAAAATCTTAACATTCTCGTCAATTAACCATATTGGATGAATAATATCTACTACGATAATGTCATTTTCATCATGAATAATCTATTTCATTGTTTATACCGTACTAAATATCAATATAATCGCTATATTCCAACAAACCAATTCATTCTATTTAAACCAAATCAATAATTCAATTAACAAAAACAAAATACTAAAATTTGCCCTAATCACCAATTTTATATCACTAGGGGGACTACCCCCATTTCTTGGCTTTCTACCAAAATGAATTGTAATCAACTGAATAATTATAAATAACCTATTCTTAACTGCAATCTTAATAATCATGCTTACCCTGGTAATGCTATTCATTTATATACGAATTACCTTATCATCACTATTAATACAATTATCAGAAACAAAATTCATTAACTTAAAATTCAAAAATAATTACCTTCTAATTCAAAATTTCATCACCACAATAAGACTAGCACTATGCACTTTAATCTTCAATTTACTA
	Pesex             ATAAAATTATACAAAATAATCTTTTTTAACACAATAATTATAGGAACAATAATTGCAATCTCATCATATTCATGAATAAGAATATGAATAGGGTTAGAAATTAACCTCCTGTCTATTATCCCCCTATTCTCAAACAAAGAAAACGTATTCTCAACTGAATCTTCACTTAAATATTTTATTACTCAAGCAATTGCCTCTGCAGTCCTACTTATATCAATTATTTTAATACTATCAACCAATGAATTTATTGCCCCCACAATAAACTTCTACTTAATAATAGTATTAAATTCTGCCCTATTAACTAAACTAGGAGCAGCCCCCTTCCACTATTGATTCCCCGAAGTAATGGAAGGATTGAATTGAATGAACTGTCTTATTCTACTAACCTGGCAAAAAATTGCTCCCATAATGCTAATCATAAACAACCAAATAAATACAAAATTTACTATAATAATTATTTTAACCTGCATAATCGTAAGAACAGTAATAGCATTTAATCAAATCAGATTGCGCAAAATCCTTACATTTTCATCAATTAATCACATCGGGTGGATACTATCAACCACATTTATCTCATTTCCATCATGAATTATTTACTTCTCTGTATATTCAATTCTTAATATTAACATCATCGCAATATTCCACATAACTAAATCTTTCTACTTAAATCAAATTAATAATATCATAAACAAAATAAAAATACTGAAATTTTCTTTATTAATCAATTTTTTATCATTAGGGGGATTACCTCCATTCATTGGATTCCTACCCAAATGAATAGTAATCAACTGACTAGTGATCAATAAAATACCCTTTATTGCCCTCATAATAACCCTTCTCACCCTAGTAATACTCTACATTTACACCCGAATCACCTTATCAAGGCTTCTACTTTCAATTACAGAAACCAAATTCGTTAACCTAAAATTTAACAATCAAATTATACTATTAATCAACTTCATCTCTCTTTTTAGACTAATCCTTTGTACTTTGATATTCAATCTAATG
	Pecon             ATAAAATTATACAAAATAATCTTCTTTAACACTATAATTATAGGAACCCTAATTGCCATCTCAGCATATTCCTGAATAAGAATATGAATAGGACTAGAAATCAATTTATTATCAGTTATTCCCCTATTCTCTGATAAAAAAAATGTATTCTCTTCAGAATCCTCCCTTAAATATTTTATTACACAGGCAATCGCCTCAGCAGTTCTGCTAATATCAGTCATTATAATACTATTAACCAATGAATTTATTGCCCCCACAGTAAATTTTTATCTAATAATAGTATTAAACTCTGCTCTTCTTACTAAACTAGGAGCAGCCCCGTTCCATTATTGATTCCCCGAAGTAATGGAAGGACTAAACTGAATGAACTGCCTTATTTTATTGACCTGACAGAAAATTGCCCCTATAATGCTCTTAATAAATAACCTAATAAATACAAAATTCACTATTGCAATTATCCTAATGTGCATAGTCGTAAGAACACTTATAGCATTCAATCAAATTAGCCTACGGAAAATCCTCACATTTTCATCAATTAATCACATTGGGTGAATAATATCCACTACATTGATCTCGTTTCCATCCTGACTTATTTACTTCTTAATTTATTCAATCTTAAACATCAATATCATTGCAATATTCAACTATACCAAATCATTTTACTTAAACCAAATCAATAATATCATCAATAAAAATAAAATCCTTAAATTTTCAATACTAATCAATTTTCTATCATTAGGAGGACTGCCCCCTTTCTTGGGATTTTTACCCAAATGATTGGTAATTAACTGAATAATTATAAACAACTTACCTTTAACTGCCCTATTCATAACAATCCTAACCCTATTGATACTTTATATTTACGTACGAATTACCCTATCAAGACTTCTTCTACATTCTTCAGAACCAAAATTTTTAAATCTAAAATTCAGTAACCATTTACTGCTAATCTTAAACTTCATTTCCCTGTTCAGACTAATCATTTGTACTTTAATATTCAATCTTATG
	Maset             ATAAAATTTTATAAAATAGTATTTTTTAACTCAATAATCCTAGGCACCTTAGTAGCAGTATCCTCCTACTCCTGAATAAGTATATGAATAGGCCTAGAAATTAATCTCCTCTCCATTATTCCCCTATTTTCTAGCCAAAAAAACATATTCTCGTCCGAATCTTCAATAAAATATTTCATTACACAAGCAATTGCTTCCTCTGTCCTTCTCATATCAGTAATCATGTTATTGTTAACCAACGAATTTATTGCCCCCACAATAAATTTCTACTTTACAATAACACTGAATTCTGCCCTTCTCACTAAACTAGGAGCAGCCCCCTTTCACTACTGATTCCCTGAAGTAATAGAAGGACTAAACTGAATAAATTGCTTTATTTTACTCACATGACAGAAAATTGCACCCATAACCCTTCTCATGAACACCTATATAAACCCAAACTTCCTAATTACAATTATCGTAACATGCCTAATTACAAGTACACTTATAGCCTTCAATCAAATCAGCCTACGAAAAATTTTAACATTCTCCTCAATCAATCATATTGGATGAATATTGTCCTCAATATTCATATCATATTCCATGTGAACAGTATATTTTCTAGTCTACTCCTTTCTAAACCTAAATATCATCCTAATATTTAACCTAACCAATTCATTCTACTTAAATCAAATTAACAATATAATAAATTCTAACAAAAAAATCAAATTAGCCTTTATAACAAACTTTCTATCCCTAGGCGGATTGCCACCATTTGTTGGATTTTTACCTAAATGACTACTAATCAATTGATTAATTACAAACAAATTTCTAATAGTCGCCTTAATAACAATCATAATAACTCTAATCATACTATATGTGTATACTCGAATTACCTTTTCATCTCTAATAATATCACTGAACGAACCAAAAATAACTAATTTCCCAATACAAAACAAAACAATCTTAATATTAAATTCAATAGCTCTAACCAGACTAATTCTATACCCCCTAGCATTCAATTTCATT
	Masap             ATAAAATTTTATAAAATAATATTTTTCAACTCTATAATCCTGGGTACTCTAGTAGCAGTATCTTCCTACTCCTGAATAAGAATATGAATAGGCCTTGAAATTAACCTTTTATCGGTCATTCCCCTATTTTCCAGTCAAAAAAATATATTCTCGTCAGAATCTTCATTAAAATATCTCATCACACAAGCAATCGCCTCCTCAGTCCTCTTAATATCCGTGATCATGTTATTACTAGTCAGAGAATTTATTGCCCCCACAATAAATTTTTACTTTAATATAACATTGAACTCAGCGCTATTAACTAAACTAGGAGCAGCACCCTTCCATTACTGATTCCCCGAAGTAATAGAAGGACTAAGATGAATAAATTGCTTGATTTTACTAACATGACAGAAAATTGCCCCTATAACCCTGATCATAAATAACCACATAAACTCAAATTTTCTAATAGCAATCATCTTAACATGCCTGATCACAAGAACTTTTATAGCCTTTAACCAAATTAGCCTACGTAAAATTTTAACATTTTCGTCAATCAACCACATTGGCTGAATACTGTCATCAATATACATGTCCTTTTCCTTATGAACAATATACTTTACAGTATACTCATTACTGAACCTTAACATCATCTTAGTATTCAATATAACAAACTCGTTCTATTTAAATCAAATTAATAATTCAATAAATACCAACAAAAAAATTAAATTTGCCTTCATAACTAACTTCCTATCCCTGGGAGGTCTCCCCCCCTTTATCGGCTTCCTACCCAAGTGACTCCTAATCAATTGACTTATTACAAATAAATTCCTAATAATCGCTCTAATCATCATCATAATTACCTTAGTAATACTATACGTCTATATCCGAATTACTCTATCCTCGCTAATAATATCATTCAACGAACCCAAAACAATCAACATCTCAGTAAATAACAAAACAATTCTATTTATTAACTTCGTAACCCTAATTAGACTAGCATTATGCACCATAGCATTTAACTTTCTA
	'JT2_to_Phact_JT' ATAAAATTATACAATATTATATTTTTCAATACTATAATTATAGGAACGTTAATTGCAATCTCATCTTACTCATGAATAGGAATATGGATAGGACTAGAAATCAATCTATTATCAATTATTCCGTTATTTTCAAGTAAAAAAAATATTCTGTCATCAGAATCTTCTCTAAAATATTTTATTACTCAAGCCATAGCCTCATCAGTTCTACTGATATCAGTAATCTTAATGCTAGTAACTAATGAATTTATTGCCCCCACAATAAATTTTTACTTAATAATAGTATTAAATTCAGCACTATTAACTAAATTAGGAGCTGCCCCCTTCCATTACTGGTTCCCCGAAGTAATAGAAGGCCTAAACTGAGTAAACTGTCTCATTCTACTAACATGGCAAAAAATTGCACCCATAATACTTTTAATAAACAACATAATAAACCCCAAATTTACCATTTGCATCATTTTTATATGTATAGTGGTAAGAACTGTAATAGCATTTAACCAGATCAGGCTACGAAAAATCTTAACATTTTCGTCAATTAACCATATTGGATGAATAATATCTACTACGATAATGTCATTTTCATCATGAACAATCTATTTCATTGTTTATACCGTACTAAATATAAATATAATCGCTATATTCCAACAAACCAATTCATTCTACTTAAACCAAATCAATAATTCAATTAACAAAAACAAAATACTAAAATTCGCCCTAATCACCAATTTTATATCACTAGGGGGACTACCCCCATTTCTTGGCTTTCTACCAAAATGAATTGTAATCAACTGAATAATTATAAATAACCTATTCTTAACTGCAATCTTAATAATCATGCTTACCCTGGTAATGCTATTCATTTATATACGAATTACCTTATCATCGCTATTAATACAATTATCAGAAACAAAATTCATTAACTTAAAATTCAAAAATAATTACCTTCTAATTCAAAATTTCATCACCACAATAAGACTAGCACTATGCACTTTAATCTTCAATTTACTA
	'JR53_to_Phact_JT' ATAAAATTATACAATATTATATTTTTCAATACTATAATTATAGGAACGTTAATTGCAATCTCATCTTACTCATGAATAGGAATATGGATAGGACTAGAAATCAATCTATTATCAATTATTCCGTTATTTTCAAGTAAAAAAAATATTCTGTCATCAGAATCTTCTCTAAAATATTTTATTACTCAAGCCATAGCCTCATCAGTTCTACTGATATCAGTAATCTTAATGCTAGTAACTAATGAATTTATTGCCCCCACAATAAATTTTTACTTAATAATAGTATTAAATTCAGCACTATTAACTAAATTAGGAGCTGCCCCCTTCCATTACTGGTTCCCCGAAGTAATAGAAGGCCTAAACTGAGTAAACTGTCTCATTCTACTAACATGGCAAAAAATCGCACCCATAATACTTTTAATAAACAACATAATAAACCCCAAATTTACCATTTGCATCATTTTTATATGTATAGTGGTAAGAACTGTAATAGCATTTAACCAGATCAGGCTACGAAAAATCTTAACATTTTCGTCAATTAACCATATTGGATGAATAATATCTACTACGATAATGTCATTTTCATCATGAACAATCTATTTCATTGTTTATACCGTACTAAATATCAATATAATCACTATATTCCAACAAACCAATTCATTCTATTTAAACCAAATCAATAATTCAATTAACAAAAACAAAATACTAAAATTCGCCCTAATCACCAATTTTATGTCACTAGGGGGACTACCCCCATTTCTTGGCTTTCTACCAAAATGAATTGTAATCAACTGAATAATTATAAATAACCTATTCTTAACTGCAATCTTAATAATCATGCTTACCCTGGTAATGCTATTCATTTATATACGAATTACCTTATCATCGCTATTAATACAATTATCAGAAACAAAATTCATTAACTTAAAATTCAAAAATAATTACCTTCTAATTCAAAATTTCATCACCACAATAAGACTAGCACTATGCACTTTAATCTTCAATTTACTA
	'JR53_to_Phaeg'   ATAAAATTATACAATATTATATTTTTCAATA?????????????????????????????????????????????????????????????????????????????????????????????????????????????????????????????????????????????????????????????????????????????????????????????????????CTAGTAACTAATGAATTTATTGCCCCCACAATAAATTTTTACTTAATAATAGTATTAAATTCAGCACTATTAACTAAATTAGGAGCTGCCCCCT??????????????????????????????????????????????????????????????????????????????????????????????????????????????????????????????????????????????????????????????????????????????????????????????????????????????????????????????????????????????????????????????????????????????????????????????????????????????????????????????????????????????????????TAAACCAAATCAATAATTCAATTAACAAAAACAAAATACTAAAAT????????????????????????????????????????????????????????????????????????????????????????????????????????????????????????????????????????????????????????????????????????????????????????ACAACTATCAGAAACAAAATTCATTAACTTAAAATTCAAAAATAATTACCTTCTAATTCAAAATT??????????????????????????????????????????????????
	'JT8_to_Phact_JT' ???????????????ATTATATTTTTCAACACTATAATTATAGGAACGTTAATTGCAATCTCATCTTACTCATGAATGGGAATATGGAT?????????????????????????????????????????????????????????????????????????????TAAAATATTTTATTACTCAAGCCATAGCCTCATCAGTACT???????????????????????????????????????????????CCACAATAAATTTTTACTTAATAATAGTATTAAATTCAGCACTATTAACTAAATTAGGAGCTGCCCCCTTCCATTACTGGTTCCCCGAAGTAATAGAAGGCCTAAACTGAGTAAACTGTCTCAT?????????????????????????????????????????????????????TAAACCCCAAATTTACCATTTGCATCATTTTTATATTTATAGTGGTAAGAACTGTAAT???????????????CAGGCTACGAAAAATCTTAACATTTTCGTCAATTAACCATATTGGATG??????ATCTACTACGATAATGTCATTTTCATCATGAACAATCTATTTCATTGTTTATACCGTACTAAATATCAATATAATCGCTATATTCCAACAAACCAATTCATTCTATTTAAACCAAATCAATAATTCAATTAACAAAAACAAAATACTAAAATTTGCCCTAATCACCAATTTTATATTACTAGGGGGACTACCTCCATTTCTTGGCTTTCTACCAAAATGAATT???????????AATAATTATAAATAACCTATTCTTAACTGCAA???????????????????????????????????????????????????????????????????????CAATTATCAGAAACAAAATTCATTAACTTAAAATTCAAAAATAATTACCT??????????????????????????????ACTAGCACTATGCACTCTAATCTTCAATTTACTA
	'JT2_to_Phaeg'    ATAAAATTATACAATATTATATTTTTCAATACAATAAT????????????????????????????????????????????????????????????????????????????????????????????????????????????????????????????????????????????????????????????????????????????????????????TTAATGCTAGTAACTAATGAATTTATTGCCCCCACAATAAATTTTTACTTAATAATAGTATTAAATTCAGCACTATTAACTAAATTAGGAGCTGCCC????????????????????GAAGTAATAGAAGGCCTAAACTGAGTAAATT??????????????????????????????????????????????????????????????????????????????????????????????????????????????????????????????????????????????????????????????????????????????????????????????????????????????????????????????????????????????????????????????????????????????????ACAAACCAATTCATTCTACTTAAACC??????????????????????????????????????????????????????????????????????????????????????????????????????????????????????????????????????????????????????????????????????????????????????????????????????????????????????????????????????????????????????????????????????????????????????????????????????????????????????????????????????????????????
	'IC44_to_Phact_JT' ?????????????????????????????????????????????????????????????????????????????????????????????????????????????????????????????????????????????????????????????????????????????????????????????????????????????????????????????????????????????????????????????????????????????????????????????????????????????????????GGAGCTGCCCCCTTCCATTACTTGTTCCCCGAAGTAATAGAA??????????????????????????????????????????????????????ATAATACTTTTAATAAACAACATAATAAATTCCAAATTTACCATTT????????????????????????????????????????????????????????????????????????????????????????????????????????????????????????????????????????????????????????GTTTATACCGTACTAAATATCAATATAATCGCTATATTCCAACAAACCAATTCATTCTATTTAAACCAAATCAATAATTCA????????????????????????????????????????????????????????????????????????????????????????????????????????????????????????????????????????????????????????????????????????????????????????????????????????????????????????????????????????????????????????????????????????????????????????????????????????????????????????????????????

;


END;


BEGIN TAXA;
	TITLE Taxa12;
	DIMENSIONS NTAX=15;
	TAXLABELS
		Stobo Stcon Phaeg 'Phact_PS' 'Phact_JT' Pesex Pecon Maset Masap 'JT8_to_Phact_JT' 'JT2_to_Phaeg' 'JT2_to_Phact_JT' 'JR53_to_Phaeg' 'JR53_to_Phact_JT' 'IC44_to_Phact_JT' 
	;

END;


BEGIN CHARACTERS;
	TITLE  nad3;
	LINK TAXA = Taxa12;
	DIMENSIONS  NCHAR=354;
	FORMAT DATATYPE = DNA GAP = - MISSING = ?;
	MATRIX
	Stobo             ???TTGAATATTTTAGTTATTCTATCATTATTCATCTTAATAATTAGTATCTTATTAATTATAATCCTAAACTTAACGTCAAAGAAAGCAATTTCTGACCGAGAAAAAAGGTCTCCATTTGAATGCGGATTCGACCCTAAGTCTCCTGCACGTCTTCCTTTCTCTCTGCATTTCTTTTTAATCGCTATCATCTTCCTAATTTTTGATGTAGAAATTACCCTTCTATTTCCACTAATTATATCATTAAAATTCAGAAGTTTAATAATGTATACGCTACTTCTATTAACCTTCATTGTAATCTTAATTCTAGGTCTACTACATGAATGAAAGCAAGGAGCCCTAAACTGATCCAAC
	Stcon             ???TTGAATATCTTAATTATATTCTCTTCGTTTATTATAATAATCAGAATATTACTTATTATAATTTTAAATCTAACATCAAAAAAAACAACTTCTGACCGTGAAAAAAGATCCCCATTTGAATGTGGGTTCGATCCAAAATCTCCAGCACGATTACCTTTCTCCCTCCATTTTTTTATAATTGCTATTATTTTCTTAATTTTTGATGTAGAAATCACTTTATTATTCCCATTAATTATATCAATAAAATTAAGTAATATAAATATATATTTTATAGTATTATTAATTTTTATTATTATTCTAATCTTAGGACTTATACACGAATGAAAACAGGGAGCATTAAACTGATCCAAT
	Phaeg             ?????????ATTTTAACCATAATTTCTTTAATTATTCTCATAATTAGAATACTAATAATCCTAATCCTAAATCTAACCTCAAAAAAAATATACTCTGACCGAGAAAAAAGTTCACCATTTGAATGTGGGTTCGACCCAAAATCCCCAGCTCGACTACCATTCTCTCTTCATTTTTTCTTAATTGCAATTATTTTTTTAATTTTTGATGTAGAAATTACATTACTATTCCCTATAATCATTTCAATAAAATTAAGAAATACAACTATATACTTTACTGTACTCACTTTATTTATTATTATTCTACTAGTAGGATTATTTCACGAATGAAAGCAAGGAGCCCTAAACTGATCCACT
	'Phact_PS'        ATACTGAACATCTTAACT?????TTCTACAATTATTCTAATAATTAGCCTTCTAATGATTCTAATCCTAAACCTAACTTCAAAAAAAATATATTCTGACCGAGAAAAAAGTTCACCCTTTGAATGTGGTTTCGACCCTAAATCCCCAGCACGATTACCGTTTTCTCTACATTTCTTTCTAATTGCAATTATTTTCCTAATTTTTGACGTAGAAATCACCCTGTTATTCCCTATA?TCATCTCAATAAAGTTAAGAAATACAACTATATACTTTATTGTATTAACTTTATTTATTATTATTCTACTAGTAGGATTATTCCACGAATGAAAGCAGGGAGCCTTAAACTGATCAACC
	'Phact_JT'        ATACTGAACATCTTAACTTTAATTTCTACAATCATTCTAATAATTAGCCTTCTAATGATTCTAATTCTAAACCTAACTTCAAAAAAAATATATTCTGACCGAGAAAAAAGTTCACCCTTTGAATGTGGTTTCGATCCTAAATCCCCAGCACGATTACCGTTTTCTCTGCATTTCTTTCTAATTGCAATTATTTTCCTAATTTTTGACGTAGAAATCACCCTATTATTCCCTATAATCATCTCAATAAAGTTAAGAAATACAACTATATACTTTATTGTATTAACTTTATTTATTATTATTCTACTAGTAGGATTATTCCACGAATGAAAGCAGGGAGCCTTAAACTGATCAACC
	Pesex             ???TTGAATATTTTAATCATTATTTCTATATTAATTATAACAGTTAGAATTTTACTAATTGTAATTCTAAATCTAACATCAAACAAAATACACTCAGACCGTGAGAAAAGTTCACCCTTCGAATGTGGGTTTGATCCTAAATCCCCTGCACGTCTACCCTTCTCGCTTCATTTCTTCCTAATTGCTATTATTTTCTTAATCTTTGATGTAGAAATTACCTTATTATTTCCCATAATTATTTCAATTAAATTTAGAAATTTAACTTTTTACTTTTCAGTTTTACTAATCTTTATTATTATCCTAATTCTAGGATTATTTCACGAATGAAATCAAGGAGCCCTAGACTGATCTACC
	Pecon             ???TTGAATATTTTAATTACAATATCTATGTTCATTCTAATAATTAGAACATTATTAATTGCAATTCTTAACTTAACATCAAAAAAAATATATTCCGACCGCGAAAAAAGTTCCCCGTTTGAATGTGGTTTTGATCCTAAATCTCCGGCCCGACTTCCTTTCTCTCTCCATTTTTTTTTAATTGCCATTATTTTTTTAATTTTCGACGTAGAAATCACTCTCCTCTTCCCAATAATTATTTCAATTAAATTTAGTAATATAGCCCTATACTTTATAGTTTTATTGACATTTATTATTATCTTGATCCTTGGGTTATTCCACGAGTGAAACCAAGGGGCCCTGAACTGATCTCGC
	Maset             ???TTGAACATTCTATTAATTCTTTCAATAATCATCATAACTATCAGAATAGCTCTAATTGCAATTCTAAATCTAACATCAAAAAAAACCTTTTCAGATCGAGAAAAAAGATCTCCATTTGAATGCGGCTTTGACCCTAAATCCCCTGCTCGATTACCATTTTCCCTTCATTTTTTCCTAATCGCCATCATTTTTCTAATTTTTGACATTGAAATCACTCTCCTATTTCCCATAATCATTTCTATAAAATTCAGAAACATAATCTCATACTTCAACGTTCTGTTATTTTTTATTATTATTCTCCTAATCGGTTTAGTTCACGAATGAAAACAAGGAGCCTTAAATTGAACTATC
	Masap             ???TTGAACATATTAATTACCCTTTCCATAATCATCATAATAATTAGATTAGCTCTAATTGTCATACTAAACTTGACCTCAAAAAAAACCTTTTCTGACCGTGAAAAAAGATCCCCATTCGAATGTGGGTTTGACCCTAAATCTCCTGCTCGTCTACCATTTTCTCTGCATTTTTTTCTTATTGCTATTATTTTTTTAATTTTCGATATTGAAATCACTCTACTATTCCCCATAATTATTTCCATCAAATTCAGAAACATAGTAACGTATTTTCACATCCTGCTATTTTTCATCATTATCCTACTACTAGGACTAGCCCACGAATGAAAACAAGGAGCCCTAAATTGATCCCTT
	'JT8_to_Phact_JT' ?????????????????????????????????ATTCTAATAATTAGCTTTCTAATGATTATAATTCTAAACCTAACTTCAAAAAAAATAT???CTGACCGAGAAAAAAGCTCACCCTTTGAATGTGGGTTCG?????????????????????????????????TGCATTTCTTTCTAATTGCAATTATTTTCCTAATTTTTGACGTAGAAATCACCCTGTTATTCCCTATAATCATCTCAATAAAATTAAGAAATACAACT?????????ATTGTACTAACTTTATTTATTATTATTCTAC???????????????ACGAATGAAAGCAGGGAGCCTTAAACTGATCAACC
	'JT2_to_Phaeg'    ?????????ATTTTAA????????????????????????????????????????????????????????????????AAAAAAAATATATTCTGACCGAGAAAAAAG????????????????????????????????????????????????????????????????????????????????????????????????????????????????CTATTCCCTATAATCATCTCAATAAAATTAAGAAATACAACTATATACTTTATTGTATTAACTTTATTTATTATTATTCTACTAGTAGGATTATTCCACGAATGAAAGCAAGGAGCCTTAAACTGATCAACC
	'JT2_to_Phact_JT' ???CTGAACATCTTAACTTTAATTTCTACGATCATTCTAATAATTAGCCTTCTAATGATTATAATTCTAAACCTAACTTCAAAAAAAATATATTCTGACCGAGAAAAAAGCTCACCCTTTGAAT????????GACCCTAAATCCCCAGCACGATTACCATTTTCTCTACATTTCTTTCTAATTGCAATTATTTTCCTAATTTTTGACGTAGAAATCACCCTGTTATTCCCTATAATCATCTCAATAAAATTAAGAAATACAACTATATACTTTATTGTATTAACTTTATTTATTATTATTCTACTAGTAGGATTATTCCACGAATGAAAGCAAGGAGCCTTAAACTGATCAACC
	'JR53_to_Phaeg'   ATACTGAACAT???????????????????????????????????????????????????????????????????????????????????????????????????????????????????????????????????????????????????????????????????????????????????????????????????????????????????????TCCCTATAATCATCTCAATAAAATTAAGAAATACAACTATATACTTTATTGT???CACTTTATTTATTATTATTCTACTAGTAGGATTATTCCACGAATGAAAGCAAGGAGCCTTAAACTGATCAACC
	'JR53_to_Phact_JT' ???CTGAACATCTTAACTTTAATTTCTACGATCATTCTAATAATTAGCCTTCTAATGATTATAATTCTAAACCTAACTTCAAAAAAAATATATTCTGACCGAGAAAAAAGCTCACCCTTTGAATG????TTCGACCCTAAATCCCCAGCACGATTACCGTTTTCTCTACATTTCTTTCTAATTGCAATTATTTTCCTAATTTTTGACGTAGAAATCACCCTGTTATTCCCTATAATCATCTCAATAAAATTAAGAAATACAACTATATACTTTATTGTATTAACTTTATTTATTATTATTCTACTAGTAGGATTATTCCACGAATGAAAGCAAGGAGCCTTAAACTGATCAACC
	'IC44_to_Phact_JT' ?????????????????????????????????????????????????????????????????????????????????????????????TCTGACCGAGAAAAAAGTTCAACCTTTGAATGTGGT?????????????????????????????????????????????????????????????????????????????????????????????????????????????????????????????????????????????????????????????????????????????????????????????????????????????????????????????????

;


END;


BEGIN TAXA;
	TITLE Taxa13;
	DIMENSIONS NTAX=18;
	TAXLABELS
		Stobo Stcon Phaeg 'Phact_PS' 'Phact_JT' Pesex Pecon Maset Masap 'JT8_to_Phaeg' 'JT8_to_Phact_JT' 'JT2_to_Phaeg' 'JT2_to_Phact_JT' 'JT2_to_Maset' 'JR53_to_Phaeg' 'JR53_to_Phact_JT' 'IC44_to_Phaeg' 'IC44_to_Phact_JT' 
	;

END;


BEGIN CHARACTERS;
	TITLE  nad4;
	LINK TAXA = Taxa13;
	DIMENSIONS  NCHAR=1347;
	FORMAT DATATYPE = DNA GAP = - MISSING = ?;
	MATRIX
	Stobo             ATGATAGGATTTATTTTTATGATGATTATAATGATTCCTTTAAGTTTTTTAGGAAGGTTTTGATTTAATCAGTTTATGTGATTTGTTATAACATTAATATTTTTTTTTAAGTTTAGTATAAATTATTTATTTGTTGGGGTTTCTTATGATTATGGAGTGGACCTTTTTTCTTACGTAATGATTTTATTAAGTTTTTGGATTTGTTCTTTGATGATTATGTCGAGAGAAAAGATTTATTTATATAATAATTGGAGAAGGTTGTTTTTGTTTACGGTTTTATTATTGATATTTTCTTTATATATTACTTTCAGATCTTTAAATTTATTTATTTTTTATCTATTTTTTGAGTTTAGGTTAATTCCTACATTAATTTTAATTTTAGGGTGGGGCTATCAGCCTGAACGTTTACAGGCTGGATTGTATTTATTGTTTTATACGATGTTTGCTTCTTTACCTATGATGATTTCCATTTTCTATTGTTATAGTTGTTTTGGATCTTTATGTTTTTTTTACTTAAGTGATATAAATAATTTATTGGTTTACTTTCTTATTAATATGGTATTTTTTATTAAAATTCCTATGTTTTTTGTTCATTTATGATTACCTAAAGCACATGTTGAAGCCCCAGTTTCTGGTTCTATGATTTTAGCTGGTATTATACTTAAGCTTGGTGGTTATGGGATGATGCGATTAATAGTAATATTTATTTGTATTGGATTAAGAATTAATTTATTTTTTGTTAGTTTGAGATTAATCGGGGGTTTATATATTTCGTTAATTTGTTTACGACAAAGTGATATGAAGTCTTTAGTTGCTTATTCTTCAGTGGCGCATATGGGGTTGGTCTTGTCGGGTATTATAACTATAAATTTTTGAGGCATAGGAGGAGCTTTAGCTATAATAGTGGCTCATGGTTTATGTTCATCTGGTCTTTTTTGTTTAGCTAATATTTCCTATGAGCGTTTATTTAGACGTAGACTTTATTTAAATAAGGGTTTGATTAATTTGGTTCCTAATTTGTCTTTAATGTGATTTTTACTTGTATCTTCTAATATAGCTGCTCCACCTTCTTTAAATTTATTGGGAGAAATTATGCTTATTAATAGAATTTTAAGTTTTAGAGAGTTAAATATGATTTTTTTGATGTTAATTTCTTTTTTTGGAGCTGTTTATTCATTATTTTTATATTCTTTTAGGCAGCACGGCTCAATTTTTTCGGGTTTATATTCTTTTTATTCGTGTAGGTTACGGGAGTATTTGTTATTAATTTTACATTGATTGCCATTGAATTTATTGGTTTTGAGGGGTGATATTTTAGTTCTTTGGATTTA????????????????
	Stcon             ATGATAAAGTTTATTTTTATAATAATTATGATGATTCCTTTAAGTTTTTTAGGAGGATTTTGGTTTAATCAGTTGATGTGGTTTATTATAACTTTTTTATTTTTTGCTATATTTAGAGTGAATTATTTATTTGTTGATATTTCTTATGATTATGGCGTAGATTTACTTTCCTATGCAATAATTTTGCTTAGTTTTTGAATCTGTTCTTTAATAGTTATATCAAGAGAAAAAATTTATTTATATAAAAATTGAATAGGGTTATTTTTATTTACAATTTTAGTGTTAATATTTTCTTTATATGTAACTTTTAGATCAATAAATTTATTTATTTTTTACGTGTTTTTTGAATTTAGATTAATTCCTACTTTAATTTTAATTTTGGGTTGGGGGTATCAGCCTGAGCGGTTGCAGGCTGGGTTGTATTTATTATTTTATACAATATTTGCTTCTTTACCTATAATGATTTCAATTTTTTATTGTTATATATGTTTTGGTTCTCTGCATTTTTTTTACTTGGGGGATATAAATAATATATTGATTTATTTACTTATTAATATGGTGTTTTTTATTAAAATTCCCATGTTTTTTGTTCATTTATGGCTTCCTAAGGCGCATGTTGAGGCACCTGTTTCTGGATCTATAATTTTGGCGGGAATTATACTTAAATTAGGTGGTTATGGGATAATACGGCTGATAGTGATATTTATGAATATCGGCTTGAAAATTAATTTATTTTTTGTAAGCTTAAGGTTGATTGGAGGTTTATATATTTCGTTGATTTGTTTACGTCAAAGTGACATGAAGTCATTAATTGCATATTCATCAGTGGCTCATATGGGTTTAGTTTTATCTGGGATTATAACTATTAATTTTTGAGGAATAGGTGGTGCGTTGGTGATGATGGTAGCACATGGTTTATGTTCATCTGGACTTTTTTGTTTAGCTAACATTTCTTATGAGCGTTTGTCTAGACGTAGGCTTTATTTAAATAAGGGTTTAATTAATTTGGTTCCTAATTTATCTTTAATTTGATTTTTACTTGTGTCTTCTAATATAGCAGCACCGCCTTCGTTGAATTTGCTTGGGGAAGTAATGCTTATTAATAGAATTTTAGGGTTTAGAGAGTTAAATATGATTTTTTTAATATTAATTTCTTTTTTTGGAGCTGTATATTCATTATTTTTATATTCTTTTAGCCAACACGGTTCAATTTTTTCGGGTTTATACTCATTTTATAGATGTACTCTTCGAGAATATTTGTTGTTAATTTTACATTGATTACCATTAAATTTATTGGTATTAAGAGGTGAATATTTAGTTCTTTGAATTTA????????????????
	Phaeg             ATGATAAAGTTTATTTTTATAATGGTAATAATGATTCCTTTAAGTTTTCTTGGAAGTTTTTGGTTTAATCAGCTTTTATGATTTATAATAAGGTTTATATTTTTTTCTTTGTTTAGTATGGATTATATATTTATTAGAATTTCTTACGATTATGGGGTGGATTTACTTTCTTATGTAATAATTTTATTAAGTTTTTGGATTTGTTCTTTAATGATTTTATCTAGAGAGAAAATTAATTTTTATAATAATTGGGCTAGGTTTTTTTTGTTTGTGGTTTTGTTATTAATGTTTTCTTTGTATATAACTTTTAGCTCTTTAAATTTATTTATTTTTTATGTATTTTTTGAGTTTAGTTTGATTCCTACATTGTTTTTGATTTTAGGGTGGGGGTATCAGCCTGAACGTTTGCAGGCTGGTTTGTATTTGTTGTTTTATACAATATTTGCTTCTTTACCTATAATGATTTCTATTTTTTATTGTTATTCTATTTTTGGGACGTTATTTTTTGGTTTATTAGGTGAAATAAATAATTTATTGGTTTATTTTCTTATTAATATGGTTTTTTTTATTAAGATCCCAATATTTTTTGTTCATTTGTGGCTTCCTAAGGCACATGTTGAAGCCCCGGTTTCTGGTTCAATGATTTTGGCGGGAATTATGTTGAAATTAGGGGGTTATGGTATAATGCGGTTAATAGTAATGTTTATATTAATTGGCCTAAGAATTAATTTGTTTTTTTTAAGGTTGAGACTAGTGGGGGGTTTATATATTTCTTTAATTTGTTTACGGCAAAGAGATATGAAGTCTTTAATTGCTTATTCCTCAGTTGCTCATATAGGATTGGTTTTATCAGGGGTTATAACTATAAATTTTTGAGGTATAGGAGGGGCTTTGGCAATAATGGTGGCTCATGGGTTATGTTCTTCTGGACTTTTTTGTTTGGCTAATATTTCTTATGAACGTTTGTCTAGTCGTAGTCTTTATTTGAATAAGGGTTTAATTAATTTGATGCCTAATTTGTCTTTAATATGATTTTTGCTAGTTTCTAGAAATATAGCTGCTCCTCCTTCCCTTAATTTGCTTGGGGAGATTATATTAATTAATAGAATTTTAAGTTTTAGTGAATTTAATATATTGTTTTTAATGTTGATTTCTTTTTTTGGGGCTGTTTATTCTCTTTTTCTATATTCTTTTAGACAGCATGGAAGTTTATGTTCAGGTTTTTATTCTTTTTATTCTTGTAGAGTTCGTGAATATTTACTTTTAATATTACATTGACTTCCTTTGAATTTATTAGTTTTAATAGGAGATTGTTTGGTACTTTGAATTTATTTAAATAGTTTAATT
	'Phact_PS'        ATGATAAAATTTATTTTTATAATGGCTATAATGATTCCTTTAAGTTTTTTGGGTAGATTTTGATTTAATCAACTTGTGTGATTTATTATAAGATTTATATTTTTTTCTATATTTAGAATGGATTATATGTTTATTGGAATTTCTTATGATTATGGGGTGGACTTACTTTCTTATGTAATGATTTTATTGAGTTTTTGAATTTGTTCTTTGATAATTTTATCTAGTGAGAAAATTAGTTTTTATAGAAATTGAGTAAGTTTTTTTTTATTTGTAGTTTTGTTATTAATGTTTTCTTTGTATATAACTTTTAGTTCTTTAAATTTGTTTATTTTTTATGTGTTTTTTGAGTTTAGTTTGATTCCCACATTGTTTTTAATTTTGGGGTGGGGCTATCAACCCGAGCGTTTACAAGCTGGTTTGTATTTATTGTTTTATACAATGTTTGCTTCATTACCTATAATAATTTCTATTTTTTATTGTTATTCAATTTTTGGGACATTATTTTTTGGCTTATTGGGTGAAATAAATAATTTATTAGTTTATTTTCTTATTAATATAGTTTTTTTTATTAAGATTCCTATATTTTTTGTTCATTTATGACTTCCTAAGGCACATGTAGAAGCTCCAGTTTCTGGTTCAATGATTTTGGCGGGGATTATACTGAAATTAGGAGGTTATGGGATGATACGTTTAATAGTAATATTTATGTTAATTGGTTTAAGGATTAATTTAATTTTTTTAAGTTTAAGGTTAGTTGGGGGTTTATATATTTCTTTAATTTGTTTACGGCAAAGGGATATGAAGTCTTTAATTGCTTATTCTTCAGTTGCTCATATAGGTTTGGTTTTGTCAGGAGTTATAACTATAAACTTTTGAGGTATAGGGGGGGCTTTGGCTATAATAGTGGCTCATGGATTATGTTCTTCCGGACTTTTTTGTTTGGCCAATATTTCTTATGAACGTTTGTCTAGTCGTAGTCTTTATTTAAATAAGGGTTTAATTAATTTAATGCCTAATTTGTCTTTAATGTGGTTTTTATTAGTTTCTTGTAATATAGCTGCCCCTCCTTCTTTAAATTTGCTTGGTGAAATTATGTTGATTAATAGAATTTTAAGTTTTAGCGAATTTAATATGATTTTTTTGATATTAATTTCTTTTTTTGGGGCTGTTTACTCTCTTTTTTTATATTCTTTTAGTCAGCATGGATCTATTTGTTCGGGTTTTTATTCTTTTTATTCATGTAGAGTTCGCGAGTATTTGCTTTTAATATTACATTGATTACCGTTAAATTTATTAGTTTTAACAGGAGATTGTTTAGTACTTTGAATTTATTTAAATAGTTTAATT
	'Phact_JT'        ATGATAAAATTTATTTTTATAATGGCTATAATGATTCCTTTAAGTTTTTTGGGTAGGTTTTGATTTAATCAACTTGTGTGATTTATTATAAGATTTATATTTTTTTCTATATTTAGAATGGATTATATGTTTATTGGAATTTCTTATGATTATGGGGTGGACTTACTTTCTTATGTAATGATTTTATTGAGTTTTTGAATTTGTTCTTTGATAATTTTATCTAGTGAGAAAATTAGTTTTTATAGAAATTGAGTAAGTTTTTTTTTATTTGTAGTTTTGTTATTAATGTTTTCTTTGTATATAACTTTTAGTTCTTTAAATTTGTTTATTTTTTATGTGTTTTTTGAGTTTAGTTTGATCCCCACATTGTTTTTAATTTTGGGGTGGGGCTATCAACCCGAGCGTTTACAAGCTGGTTTGTATTTATTGTTTTATACAATATTTGCTTCATTACCTATAATAATTTCTATTTTTTATTGTTATTCAATTTTTGGGACATTATTTTTTGGCTTATTGGGTGAAATAAATAATTTATTAGTCTATTTTCTCATTAATATAGTTTTTTTTATTAAGATTCCTATATTTTTTGTTCATTTATGGCTTCCTAAGGCACATGTAGAAGCCCCAGTTTCTGGTTCAATGATTTTGGCGGGAATTATACTGAAATTAGGGGGTTATGGGATGATACGTTTAATAGTAATATTTATGTTAATTGGTTTAAGGATTAATTTAATTTTTTTAAGGTTAAGGTTAGTTGGGGGTTTATATATTTCTTTAATTTGTTTACGGCAAAGAGATATGAAGTCTTTAATTGCTTATTCTTCAGTTGCTCATATAGGTTTGGTTTTGTCAGGGGTTATAACTATAAACTTTTGAGGTATAGGGGGGGCTTTGGCTATAATAGTGGCTCATGGGTTATGTTCTTCCGGGCTTTTTTGTTTGGCCAATATTTCTTATGAACGTTTGTCTAGCCGAAGTCTTTATTTAAATAAGGGTTTAATTAATTTGATGCCTAATTTGTCTTTAATGTGGTTTTTATTAGTTTCTTGTAATATAGCTGCCCCTCCTTCTTTAAATTTGCTTGGTGAAATTATGTTGATTAATAGAATTTTAAGTTTTAGCGAATTTAATATGATTTTTCTGATATTAATTTCTTTTTTTGGGGCTGTTTACTCTCTTTTTTTATATTCTTTTAGTCAGCATGGATCTATTTGTTCGGGTTTTTATTCTTTTTATTCATGTAGAGTTCGCGAGTATTTGCTTTTAATATTACATTGATTACCATTAAATTTATTAGTTTTAACAGGAGATTGTTTAGTACTTTGGATTTATTTAAATAGTTTAATT
	Pesex             ATGATAAGGTTTGCCTTTAGAATAATTATAATGATTCCTTTAAGTTTTCTAGGAGGATTTTGGTTTAATCAATTAATGTGATTTATAATTAGATTAATATTTTTTTCAAAATTTAGAATAAGTTTTTTATATTCATGGATTTCGTATGATTATGGTGTTGATTTACTTTCCTATATCATGATTTTACTGAGTTTTTGAATTTGTTCTTTAATGGTTCTTTCTAGAGAAAAGATTTATTTTTATGGTAATTGGAGAGGATTATTTTTATTTGTAGTGTTGATTTTAATGTTTTCATTATTTTTTACTTTTGGGTCTTTGAATTTATTTATTTTTTATGTATTTTTTGAATTTAGGTTGATTCCTACTTTAATTTTAATTTTGGGTTGAGGATATCAACCGGAACGTTTGCAGGCTGGTTTGTATTTATTGTTTTATACAATATTTGCTTCTTTACCTATAATAATTTCAATTTTTTATTGTTATTTACAATTTGGTTCACTTCATTTTTTGTATTTGGGAATTATGGATAATTTATTGGTCTATTTGCTTGTAAATATGGTTTTTTTTATTAAAATTCCTATATTTTTTGTTCATTTATGACTTCCTAAGGCTCACGTTGAAGCTCCTGTATCTGGATCAATGATTTTAGCCGGAATTATATTAAAGTTGGGGGGTTATGGAATAATACGATTAATAGTGATGTTTATAAGAATTGGTTTAAGAATTAATTTGTTTTTTGTAAGTTTAAGCTTAGTTGGGGGTCTGTATATTTCTTTGATTTGTTTACGTCAAAGTGATATGAAGTCTTTGATTGCTTATTCATCAGTGGCTCATATGGGATTAGTATTATCAGGAGTAATAACCATAAATTTTTGAGGTATGGGGGGTTCCTTGGCAATAATGGTGGCACATGGTTTGTGTTCATCAGGTCTTTTTTGTTTAGCTAATATTTCTTATGAACGTTTATCTAGACGAAGTCTTTATTTAAATAAGGGTTTAATTAATTTGGTTCCTAATTTATCTTTAATGTGGTTTTTATTAGTTTCGTCGAATATGGCAGCTCCACCATCGTTGAATTTACTTGGTGAAATTATGCTTATTAATAGAATCTTAAGATTTAGAGAGTTAAATATATTGTTTTTGATGTTGATTTCTTTCTTTGGGGCTGTTTATTCATTGTTTTTATATTCTTTTAGACAACACGGTTCTTTCAGATCGGGTTTATATTCTTTTTATTCTTGCAGACTTCGTGAGTACCTACTTTTAATATTGCATTGATTACCTTTGAATTTGTTGGTATTGAGAAGAGAAAATTTAGTTCTTTGGATTTA????????????????
	Pecon             ATGATAAAGTTTATATTTATAATAGTTATGGCGATTCCTTTAAGTTTTTTGGGGGGTTTCTGATTAAATCAGTTTTTATGATTTATTATAAGACTTTTATTTTTTTCTTTATTTAGAATAAATTACTTATTTACAAGAATTTCTTATGATTATGGGGTAGATTTACTTTCATATTTAATAATTTTATTGAGTTTTTGGATTTGTTCGTTGATGGTTTTATCGAGAGAAAAGATTTATTTTTATAATAATTGATATAAATTGTTTATATTCACGGTTTTAGTGTTGATGTTTTCTTTATATATAACTTTTGGGTCTTTAAATTTATTTATTTTTTATGTGTTTTTTGAGTTTAGTTTAATTCCTACATTAATTTTAATTTTAGGATGGGGTTATCAGCCTGAACGTTTGCAGGCTGGTTTATATTTATTGTTTTATACTATGTTTGCTTCTTTACCTATAATGATTTCGATTTTTTATTGTTACATGCGTTTTGGTTCGCTTCATTTTTTTTATTTAGGAGCAGCAGATAATTTATTGATTTATTTACTTATTAATATGGTTTTTTTTATTAAAATTCCTATATTTTTTGTTCATTTATGATTACCTAAGGCACACGTTGAGGCACCAGTTTCCGGGTCAATAATTTTAGCTGGTATCATGCTTAAGTTGGGAGGTTACGGGATAATACGGTTGATGACGATGTTTTTATGCATTGGGTTAAGAATTAACTTATTTTTTGTGAGTTTAAGATTAATTGGGGGATTATATATTTCCTTGGTTTGTTTACGGCAAAGAGACATAAAGTCTTTAATTGCTTATTCTTCAGTGGCTCATATGGGATTAGTATTATCTGGAGTAATAACTATAAATTTTTGAGGAATAGGAGGTGCTTTAGCTATAATGGTGGCTCATGGTTTATGCTCTTCCGGGCTTTTTTGTTTGGCTAATATTACTTATGAGCGCGTATCTAGTCGAAGACTTTATTTAAACAAGGGGATAATTAATTTGATTCCTAACTTGTCTTTAATGTGATTTTTATTAGTTTCTTCGAATATAGCTGCTCCGCCTTCCTTGAATTTACTTGGGGAAATTATACTTATTAATAGAATTTTGAGATTTAGAGAATTAAATATAATTTTTTTGATGTTGATTTCTTTTTTTGGGGCAGTTTATTCATTATTTTTGTACTCTTTTAGGCAGCATGGCTCTATTTGTTCGGGATTATATTCTTTTTATTCATGCAGTTTTCGTGAGTATTTATTATTAATTTTGCATTGATTGCCTTTAAATTTGTTAGTATTAGGGGGAGAATATTTAGTTCTTTGAATTTATTTAAATAGTTTAACT
	Maset             ATGATAAAATTTATTTTTATGTTAATTATGATAACACCTTTAAGGTTTTTAGGAAGATTTTGACTTAATCAATTTATTTGATTTTTAATAAGTTTTATATTTCTTTTAGAATTTAGGTTTAATTATTTTATTTTAAATGTATCTTATGAATATGGAGTTGATTTACTTTCTTTTACGCTTGTGATATTAAGGTTTTGGATTTGTTCTTTGATAATTTTAGCTAGTGAAAAGATTTATTTTTATGGTAATTGAAGGAAATTATTTTTATTTATTGTATTGTTATTGATATTTTCTTTGTATTTGACTTTTAGGTCTTTAAATTTATTTATTTTTTATATTTTTTTTGAAGTCAGATTAATTCCTACTTTATTTTTAATTGTGGGCTGAGGATATCAACCTGAACGTTTACAAGCAGGAATTTATTTGTTATTTTATACTATATTTGCTTCTTTGCCTATAATGATTTCAATTTTTTTTTGTTATGGGAAGTTTGGATCTATAAATTTTTATTATCTGATAGGAGTAAATAATTTATTGGTTTATTTACTTATTAATATGGTCTTTTTTATTAAAATTCCTATATTTTTTGTTCATTTGTGACTGCCTAAGGCACATGTGGAAGCTCCGGTTTCAGGTTCTATAATTTTGGCTGGAATTATATTGAAGTTGGGCGGTTATGGATTATTACGTTTAATGGTGATTTTTATAGCAATCGGTTCAAGAATTAATTTAATTTTTATTAGTTTGAGATTAGTGGGGGGTTTATATATTTCTTTGATTTGTATGCGTCAAAGAGATATAAAATCTTTAATTGCTTATTCTTCAGTGGCACATATGGGTTTAGTTTTAAGAGGCATTATGACTATAAATTATTGGGGTTTGGCTGGATCTTTAGTGATAATGATTGCCCATGGTTTGTGTTCATCAGGTCTTTTTTGTTTAGCAAATATTTCTTATGAGCGTATTTCTAGTCGTAGTCTTTATTTAAATAAGGGTTTGATTAATTTAATACCTAATTTGGCTTTAATGTGATTTTTATTAGTCTCTTCAAATATGGCGGCTCCGCCTTCTTTAAATTTGTTGGGAGAGATTATGTTGATTAATAGAATTATGGGTTTTAGTTCATTAAATATGGCTTTTTTAATAATAATTTCTTTTTTTGGGGCTGTTTATTCTTTGTTTTTGTATTCTTTTTCTCAGCATGGTTCTTTATATTCAGGGTTATATTCTTTTTATATATGTAGAGTACGTGAATATTTACTTTTAATTTTGCATTGAATTCCTCTTAATTTATTGATTTTGGGAGGAGACTTGTTAGTATTATGAGTTTATTTAAATAGTTTAATT
	Masap             ATGATAAAGTTTGTTTTTATAATAATTATGATGATTCCTTTAAGTTTTTTAGGTAGTTTTTGATTAAATCAATTTATTTGATTTGTTATGAGGTTTATTTTTCTGTTGGAGTTTAGATTTAATTATCTTGTATTAAATGTTTCTTATGATTATGGTATGGATTTACTTTCTTATTCTCTTATTATGTTAAGATTTTGGATTTGTTCTTTGATGATTTTAGCTAGTGAGAAAATTTATTTTTATAATAATTGAAGAGGTTTGTTTTTGTTTATTGTTTTGTTATTAATGTTTTCCTTGTATATAACTTTTGGGTCGTTGAATTTATTTGTCTTTTATATTTTTTTTGAGGTTAGGTTGATTCCTACTTTGATTTTGATTGTGGGCTGAGGTTATCAACCTGAACGTTTACAGGCTGGAATTTATTTATTGTTTTATACTATATTTGCTTCTTTGCCAATAATGATTTCTATTTTTTTTTGTTATTCTAAGTCAGGGTCTCTACAGTTTTATTACTTGATAAAAATAAACAGTTTATTAGTTTATTTGCTTATTAATATAGTTTTTTTTATTAAAGTTCCTATATTTTTTGTTCATTTGTGATTGCCCAAGGCTCATGTAGAGGCTCCGGTGTCGGGTTCAATAATTTTAGCTGGCATTATGCTGAAATTAGGGGGCTATGGATTGATGCGTTTGATGGTATTGTTTACTTTGATTGGGTCAAAAATTAATTTATTTTTTATTAGTTTGAGTTTGGTGGGAGGTTTGTATATTTCTTTGATTTGTATACGTCAAAGTGATATAAAGTCTTTAATTGCTTATTCTTCAGTTGCTCATATAGGTTTAGTTCTCAGAGGAATTATAACTATGAATTATTGAGGTTTAGCAGGTTCCTTGGTTATGATAATCGCTCATGGGTTATGTTCTTCTGGTCTTTTTTGTTTAGCTAATATTTCTTATGAGCGAATTTCTAGTCGTAGGTTGTATTTGAATAAGGGATTAATAAATTTAATGCCTAATTTAACTTTAATGTGGTTTTTATTAATTTCTTCTAATATAGCGGCTCCTCCCTCTCTTAATTTACTGGGAGAAATTATGCTGATTAATAGAATTATAGGATTTAGTAGGTTAAATATGATTTTTTTAATAATGATTTCTTTTTTTAGAGCGGTTTATTCTTTGTTTTTGTATTCTTTTTCTCAGCATGGTTGTTTCTATTCGGGTATATATTCTTTTTATATGTGTAGTGTTCGTGAGTATTTGCTTTTAATGTTGCATTGAGTTCCTCTTAATTTTTTGATTTTGAGTAGAGATTTGTTAGTGTTGTGAGTTTA????????????????
	'JT8_to_Phaeg'    ????????????ATTT?????????????????????????????????????????????????????????????????????????????????????????????????????????????????????????????????????????????????????????????????????????????????????????????????????????????????????????????????????????????????????????????????????????????????????????????????????????????????????????????????????????????????????????????????????????????????????????????????????????????????????????????????????????????????????????TAATAATTTCTATTTTTTATTGTTATTCAATTTTTGGG?????????????????????????????????AATTTATTAGTTTATTTTCTTATTAATATAGTTTTTTTTATTAAG???????????????????????????????????????????????????????????????????????????????????????????????????????????????????????????????????????????????????????????????????????????????????????????????????ATTTCTTTAATTTGTTTACGGCAAAGAGATATGAAGTCTTTAATT???????????????????????????????????????????????????????????????????????????????????????????????????????????TTCTTCTGGACTTTTTTGTTTGGCCAATATTTCTTATGAGCGTTTGTCTAGTCGTAGTCTTT???????????????????????????????????????????????????????????????????????????????????????????????????????????????????????????????????????????????????????????????????????????????????????????????????????????????????????????????????????????????????????????????????????????????????????????????????????????????????????????????????????ATTGTTTAGTACTTTGAATTTATTTAAATAGTTTAATT
	'JT8_to_Phact_JT' ?????????????????????????????????????????????????????????????????????????????????????????????????????????????????????ATGGA??????????????????????????????????GTGGACTTACTTTCTTATGTAATGATTTTATTGAGTTTTTGAATTTGTTCTTTGATAGTTTTATCTAGTGAGAAA???????????????????????????????TTTTATTTGTAGTTTTGTTATTAATGTTTTCTTTGT??????????????????????????????????????????????TGAGTTTAGTTTGATCCCCACATTGTTTTTAATTTTGGGGTGGGGCTATCAACCCGAGCGTTTACAAGCTGGTTTGTATCTATTGTTTTA??????????????????????ATAATAATTTCTATTTTTTATTGTTATTCAATTTTTGGG?????????????GCTTATTGGGTGAAATAAATAATTTATTAGTTTATTTTCTTATTAATATAGTTTTTTTTATTAAG??????????????????????????????????????????????????????????????????????????????????????????????????????????????????????????????????????????????????????????????????????????????????TAGTTGGGGGTTTATATATCTCTTTAATTTGTTTACGGCAAAGAGATATGAAGTCTTTAATTGATTATTCTTCAGTTGCTCATATAGGCTTGGTTTTGTCAGGAGTTATAACTATAAACTTTTGAGGTATAGGGGGGGCTTTGGCTATAATAGTGGCTCATGGGTTATGTTCT???GGGCTTTTTTGTTTGGCCAATATTTCTTATGAGCGTTT?????????????????????????????????????AATTTAATGCCTAATTTGTCTTTAATGTGGTTTTTATTAGTTTCTTGTAATATAGCTGCTCCTC???CTTTAAATTTGCTTGGTGAAATTATGTTGATTA?????????????????????????????????TTTTTCTGATATTAATTTCTTTTTTTGGGGCTGTTTACTCTCTTTTTTTATATTCTTTTAGTCAGCATGGGTCTAT???????????????????????????????AGAGTTCGCGAGTATTTGCTTTTAATATTACATTGATTACCATTAAATTTATTAGTTTTAACAGGAGATTGTTTAGTACTTTGAATTTATTTAAATAGTTTAATT
	'JT2_to_Phaeg'    ?????????????????????ATGGT??????????????????????????????????????????????????????????????????????????????????????????????????????????????????????????ATTATGGGGTGGACTTACTTTCTTATGTAATGATTTTATT?????????????????????????????????????????????????????????????????????????????????????GTTTTATTATTAATGTTTTCTTTGTATATAACTTTTAGTTCTTTAAATTTGTTTATTTTTTATGTGTTTTTTGAGTTTAGTTTGATACCTACATTGTTTTT????????????????????????????????????????????????????TTGTTTTATACAATATTTGCTTCATTACCTATAATAATTTCTATTTTTTATTGTTATTCAATTTTTGGGACATTATTTTTTGG?????????TGAAATAAATAATTTATTAGTTTATTTTCTTATTAATATAGTTTTTTTTATTAAGAT?CCTATATTTTTTGTTCATTTATGGCTTCCTAAGGCACATGTAGAAGCCCCAGTTTCTGGTTCAATGATTTTGGCGGGAATTATG???????????????????????????????????????????????????????????????????????????????????????????????????GGTTTATATATCTCTTTAATTTGTTTACGACAAAGAGATATGAAGTCTTTAATTGCTTATTCTTCAGTTGCTCATATAGGCTTGGTTTT?TCAGGAGTTATAACTATAAATTTTTGAGGTATAGGGGGGGCTTT?????????GGTGGCTCATGGGTTATGTTCTTCCGGACTTTTTTGTTTGGCCAATATTTCTTATGAGCGTTTGTCTAGTCGTAGTCTTTATTTAAATAAGGGTTTGATTAAT?????????????????????????????????????????????????????????????????????????????????????????????ATTAATAGAATTTTAAGTTTTAGCGAATTTAATA????????????????????TCTTTTTTTGGGGCTGTTTACTCTCTTTTTTTATATTCTTTTA?????????????????????????????????????????????????????????????????????????????????????????????ATTTATTAGTTTTAACAGGAGATTGTTTAGTACTTTGAATTTATTTAAATAGTTTAATT
	'JT2_to_Phact_JT' ????????????ATTTTTATAATGGTTATGATGATTCCTTTAAGTTTTTTGGGCAGGTTTTGATTTAATCAACTTGTGTGATTTATTATAAGATTTATATTTTTTTGTATATTTAGAATGGATTATATGTTTATTGGGATTTCTTATGATTATGGGGTGGACTTACTTTCTTATGTAATGATTTTATTGAGTTTTTGAATTTGTTCTTTGATAATTTTATCTAGTGAGAAAATTAGTTTTTACAGAAATTGAGTAAGTTTTTTTTTATTTGTAGTTTTATTATTAATGTTTTCTTTGTATATAACTTTTAGTTCTTTAAATTTGTTTATTTTTTATGTGTTTTTTGAGTTTAGTTTGATCCCTACATTGTTTTTAATTTTGGGGTGGGGCTATCAACCCGAGCGTTTACAAGCTGGTTTGTATCTATTGTTTTATACAATATTTGCTTCATTACCTATAATAATTTCTATTTTTTATTGTTATTCAATTTTTGGGACATTATTTTTTGGCTTATTGGGTGAAATAAATAATTTATTAGTTTATTTTCTTATTAATATAGTTTTTTTTATTAAGATTCCTATATTTTTTGTTCATTTATGGCTTCCTAAGGCACATGTAGAAGCCCCAGTTTCTGGTTCAATGATTTTGGCGGGAATTATACTGAAATTAGGAGGTTATGGGATGATACGTTTGATAGTAATATTTATGTTAATTGGTTTAAGGGTTAATTTAATCTTTTTAA????????TTAGTTGGGGGTTTATATATCTCTTTAATTTGTTTACGACAAAGAGATATGAAGTCTTTAATTGCTTATTCTTCAGTTGCTCATATAGGCTTGGTTTTGTCAGGAGTTATAACTATAAATTTTTGAGGTATAGGGGGGGCTTTGGCTATAATAGTGGCTCATGGGTTATGTTCTTCCGGACTTTTTTGTTTGGCCAATATTTCTTATGAGCGTTTGTCTA???GAAGTCTTTATTTAAATAAGGGTTTGATTAATTTAATGCCTAATTTGTCTTTAATGTGGTTTTTATTAGTTTCTTGTAATATAGCTGCTCCCCCTTCTCTAAATTTGCTTGGTGAAATTATGTTGATTAATAGAATTTTAAGTTTTAGCGAATTTAATATGATTTTTCTGATATTAATTTCTTTTTTTGGGGCTGTTTACTCTCTTTTTTTATATTCTTTTAGTCAGCATGGGTCTATTTGTTCGGGTTTTTATTCTTTTTATTCATGTAGAGTTCGCGAGTATTTGCTTTTAATATTACATTGATTACCATTAAATTTATTAGTTTTAACAGGAGATTGTTTAGTACTTTGAATTTATTTAAATAGTTTAATT
	'JT2_to_Maset'    ????????????????????????????????????????????????????????????????????????????????????????????????????????????????????????????????????????????????????????????????????????????????????????????????????????????????????????????????????????????????????????????????????????????????????????????????????????????????????????????????????????????????????????????????????????????????????????????????????????????????????????????????????????????????????????????????????????????????????????????????????????????????????????????????????????????????????????????????????????????????????????????????????????????????????????????????????????????????????????????????????????????????????????????????????????????????????????????????????????????????????????????????????????????????????????????????????????????????????????????????????????????????????????????????????????????????????????????????????????????????????????????????????????????????????????????????????????????????????ATTTCTTATGAGCGTTTGTCTAGTCGTAGTCTTTATTTAAATAAGGGTTTGATTAATTTAATGCCTAATTTGTCTTTA?????????????????????????????????????????????????????????????????????????????????????????????????????????????????????????????????????????????????????????????????????????????????????????????????????????????????????????????????????????????????????????????????????????????????????????????????????????????????????????????????
	'JR53_to_Phaeg'   ?????????????????????ATGGTTATAATGATTCCTTTAAGTTTT?????????????????????????????????????????????????????????????????????????????????????????????????????????????????????????????????????????????????????????????????????????????????????????????????????????????????????????????TGTGGTTTTGTTATTAATGTTTTCTTTGTATATAACTTTTAGTTCTTTAAATTTGTTTATTTTTTATGTGTTTTTTGAGTTTAGTTTGATCCCTACATTGTTTTT?????????????????????????????????????????????????????????TTATACAATATTTGCTTCATTACCTATAATAATTTCTATTTTTTATTGTTATTCAATTTTTGGGACATTATTTT???????ATTGGGTGAAATAAATAATTTATTAGTTTATTTTCTTATTAATATAGTTTTTTTTATTAAGAT??????ATTTTTTGTTCATTTATGGCTTCCTAAGGCACATGTAGAAGCCCCAGTTTCTGGTTCAATGATTTTGGCGGGAATTATGCTGAAATTAGGGGGTTATGG?????????????????????????????????????????????????????????????????????????GTGGGGGGTTTATATATCTCTTTAATTTGTTTACGGCAAAGAGATATGAAGTCTTTAATTGCTTATTCTTCAGTTGCTCATATAGGCTTGGTTT????????????????????????????????????????????????????AATGGTGGCTCATGGGTTATGTTCTTCCGGACTTTTTTGTTTGGCCAATATTTCTTATGAGCGTTTGTCTAGTCGTAGTCTTTATTTAAATAAGGGTTTAAT???????????????????????????????????????????????????????????????????????????????????????????????????????????????????????????????????????????????????????TCTTTTTTTGGGGCTGTTTACTCTCTTTTTTTATATTC??????????????????????????????????????????????????????????????????????????????????????????????????ATTTATTAGTTTTAACAGGAGATTGTTTAGTACTTTGAATTTATTTAAATAGTTTAATT
	'JR53_to_Phact_JT' ????????????ATTTTTATAATGGTTATAATGATTCCTTTAAGTTTTTTGGGCAGGTTTTGATTTAATCAACTTGTGTGATTTATTATAAGATTTATATTTTTTTGTATATTTAGAATGGATTATATGTTTATTGGAATTTCTTATGATTATGGGGTGGACTTACTTTCTTATGTAATGATTTTATTGAGTTTTTGAATTTGTTCTTTGATAATTTTATCTAGTGAGAAAATTAGTTTTTATAGAAATTGAGTAAGTTTTTTTTTATTTGTAGTTTTGTTATTAATGTTTTCTTTGTATATAACTTTTAGTTCTTTAAATTTGTTTATTTTTTATGTGTTTTTTGAGTTTAGTTTGATCCCTACATTGTTTTTAATTTTGGGGTGGGGCTATCAACCCGAGCGTTTACAAGCTGGTTTGTATCTATTGTTTTATACAATATTTGCTTCATTACCTATAATAATTTCTATTTTTTATTGTTATTCAATTTTTGGGACATTATTTTTTGGCTTATTGGGTGAAATAAATAATTTATTAGTTTATTTTCTTATTAATATAGTTTTTTTTATTAAGATTCCTATATTTTTTGTTCATTTATGGCTTCCTAAGGCACATGTAGAAGCCCCAGTTTCTGGTTCAATGATTTTGGCGGGAATTATGCTGAAATTAGGAGGTTATGGGATGATACGTTTGATAGTAATATTTATGTTAATTGGTTTAAGGGTTAATTTAATTTTTT????????AGGTTGGTTGGGGGTTTATATATCTCTTTAATTTGTTTACGGCAAAGAGATATGAAGTCTTTAATTGCTTATTCTTCAGTTGCTCATATAGGCTTGGTTTTGTCAGGAGTTATAACTATAAACTTTTGAGGTATAGGGGGGGCTTTGGCTATAATAGTGGCTCATGGGTTATGTTCTTCCGGACTTTTTTGTTTGGCCAATATTTCTTATGAGCGTTTGTCTAG??????TCTTTATTTAAATAAGGGTTTGATTAATTTAATGCCTAATTTGTCTTTAATGTGGTTTTTATTAGTTTCTTGTAATATAGCTGCCCCTCCTTCTTTAAATTTGCTTGGTGAAATTATGTTGATTAATAGAATTTTAAGTTTTAGCGAATTTAATATGATTTTTCTGATATTAATTTCTTTTTTTGGGGCTGTTTACTCTCTTTTTTTATATTCTTTTAGTCAGCATGGGTCTATTTGTTCGGGTTTTTATTCTTTTTATTCATGTAGAGTTCGCGAGTATTTGCTTTTAATATTACATTGATTACCATTAAATTTATTAGTTTTAACAGGAGATTGTTTAGTACTTTGAATTTATTTAAATAGTTTAATT
	'IC44_to_Phaeg'   ??????????????????????????????????????????????????????????????????????????????????????????????????????????????????????????????????????????????????????????????????????????????????????????????????????????????????????????????????????????????????????????????????????????????????????????????????????????????????????????????????????????????????????????????????????????????????????????????????????????????????????????????????????????????????????????????TTCATTACCTATAATAATTTCTATTTTTTATTGTTATTC??????????????????????????????????????????????????????????????????????????????????????????????????????????????????????????????????????????????????????????????????????????????????????????????????????????????????????????????????????????????????????????????????????????????????????????????????????????????????????????????????????????????????????????????????????????????????????????????????????????????????????????????????????????????????????????????????????????????????????????????????????????????????????????????????????????????????????????????????????????????????????????????????????????????????????????????????????????????????????????????????????????????????????????????????????????????????????????????????????????????????????????????????????????????????????????????????????????????????????????????????????????????????????????????????????????????????????????????
	'IC44_to_Phact_JT' ???????????????????????????????????????????????????????????????????????????????????????????????????????????????????????????????????????????????????????????????????????????????????????????????TTTTTGAATTTTTTCTTTGATAATTTTATCTAGTGAGAAAATTA?????????????????????????????????????????????????????????????????????????????????????????????????????????????????????????????????????????????????????TGGGGCTATCAACCCGAGCGTTTACAAGCTGGTTTGTATTTATTGTTTTATACAATATTTGCTTCATTACCTATAATAATTTCTATTTTTTATTGTTATTC???????????????????????????????????????????????????????????????????????????????????????????????????????????????????????????????????????????????????????????????????????????????????????????????????????????????????????????????????????????????????????????????????????????????????????????????????????????????????????????????????????????????????????????????????????????????????????????????????????????????????????????????????????????????????????????????????????????????????????????????????????????????????????????????????????????????????????????????????????????????????????????????????TCCTTCTTTAAATTTGCTTGGTGAAATTATGTTG?????????????????????????????????????????????????????????????????????????????????????????????????????????????????????????????????????????????????????????????????????????????????????????????????????????????????????????????????????????????????????????

;


END;


BEGIN TAXA;
	TITLE Taxa14;
	DIMENSIONS NTAX=17;
	TAXLABELS
		Stobo Stcon Phaeg 'Phact_PS' 'Phact_JT' Pesex Pecon Maset Masap 'JT8_to_Phaeg' 'JT8_to_Phact_JT' 'JT2_to_Phaeg' 'JT2_to_Phact_JT' 'JR53_to_Phaeg' 'JR53_to_Phact_JT' 'IC44_to_Phaeg' 'IC44_to_Phact_JT' 
	;

END;


BEGIN CHARACTERS;
	TITLE  nad4l;
	LINK TAXA = Taxa14;
	DIMENSIONS  NCHAR=285;
	FORMAT DATATYPE = DNA GAP = - MISSING = ?;
	MATRIX
	Stobo             ??????????????????????????????ATGTTTTTGAGAGGATTATATGTATTTAGGATGAAACGAAAGCATTTACTTCTTATGTTATTAAGTCTTGAATTTATTGTTTTGGCTATTTATATAATGTTATTTATTTATTTGAGATTTTTTTATAACGAGTATTTTTTTTCTATAATTTTCCTTACTTTCAGAGTTTGCGAGGGGGTTCTTGGTTTATCTATTTTGGTGTCACTAATTCGTTCTCATGGTAATGATTATTTTCAAAGTTTTAGTCTTTTATGA
	Stcon             ??????????????????????????????ATATTTTTGGGAGGATTATACGTGTTTAGTATGAAACGTAAACATTTACTTCTTATATTATTAAGTCTCGAGTATATTGTCTTGTCTATTTATATAATATTATATATTTATTTAAGGTTTTTTAATAATGAGTATTTTTTTTCTATAATTTTTCTTACTTTTAGAGTATGTGAAGGCGTATTAGGTTTGTCTATTCTTGTATCACTTATTCGTTCCCATGGCAATGACTATTTTCAAAGTTTTAGTCTTTTATGA
	Phaeg             ??????????????????????????????ATGTTCATAGGGGGTTTATATGTTTTTAGAATGAAACGTAAGCATTTATTGCTTATGCTTTTGAGCTTAGAGTTTATTGTTTTGTCTATTTATATAGTTATATTTATTTATTTGAGATTTTTTAATAATGAATATTTTTTTTCTATAATTTTTTTGACTTTTAGGGTATGTGAGGGAGTTTTGGGGTTATCTATTTTAGTTTCATTGATTCGTTCTCATGGCAACGATTATTTTCAGAGATTTAGTCTTTTATGA
	'Phact_PS'        ??????????????????????????????ATGTTTTTAGGAGGTTTATATGTTTTTAGGATGAAGCGTAAGCATTTATTGCTTATGCTTTTAAGCTTAGAATTTATTGTTTTGTCTATTTATATAATTATATTTATTTATTTGAGATTTTTTAATAATGAGTATTTTTTTTCTATAATTTTCTTGACTTTCAGGGTTTGTGAAGGGGTTTTGGGACTATCAATTTTGGTTTCATTAATTCGTTCTCATGGTAACGATTATTTTCAGAGATTTAGTCTTTTATGA
	'Phact_JT'        ??????????????????????????????ATGTTTTTAGGGGGTTTATATGTTTTTAGAATGAAGCGTAAGCATTTATTGCTTATGCTTTTAAGCCTAGAATTTATTGTTTTGTCTATTTATATAATTATATTTATTTATTTGAGATTTTTTAATAATGAGTATTTTTTTTCTATAATTTTCTTGACTTTCAGGGTTTGTGAAGGGGTTTTGGGATTATCAATTTTGGTTTCTTTAATTCGTTCTCACGGTAACGATTATTTTCAGAGATTTAGTCTTTTATGA
	Pesex             ??????????????????????????????ATATTTTTGAGAGGGCTTTATGTTTTTAGAATGAAACGAAAACATTTATTGCTTATGCTATTGAGCTTAGAATTTATTGTTTTGTCTATTTATATGATAATATATATTTATTTAAGATTTTTCAATAATGAGTATTTTTTTTCTATGATTTTTTTAACTTTTAGAGTTTGCGAGGGCGTTTTAGGTTTATCAATTTTAGTTTCACTGATTCGTTCACATGGGAATGATTATTTTCAAAGTTTTAGTCTTTTATGA
	Pecon             ??????????????????????????????ATGTTTATTAGAGGTTTATATGTATTTAGAATAAAGCGTAAACATTTATTGCTAATGCTGTTAAGTTTGGAATTTATTGTATTGTCTATTTATATAATAGTGTATATTTACTTAAGATTTTTCAATAATGAATATTTTTTTTCTATAATTTTTCTCACTTTTAGAGTTTGTGAGGGTGTATTGGGGTTGTCGATTTTGGTGTCTTTAATTCGTTCTCATGGGAATGATTATTTTCAAAGATTTAATTTATTATGA
	Maset             ??????????????????????????????ATGTTTTTAAGGGGTTTATATGTATTTAGGATGAAGCGTAAACATTTGTTGTTGATATTATTGAGGCTGGAATTTATTGTTTTATCAGTTTATATGGTAATATTTATTTATTTGGGAATTTTTAATAATGAATATTTTTTTTCAATGATTTTTTTAACTTTCAGAGTGTGTGAGGGAGTCCTGGGTTTATCTGTTTTGGTTTCTTTGATTCGTACTCATGGGAATGATTATTTTCAAAGTTTTAGTTTATTATGA
	Masap             ??????????????????????????????ATGTTTATAAGGGGTTTATATGTTTTTAGTATGAAGCGTAAACATTTGCTTTTGATGTTATTGAGTTTGGAATTTATTGTTCTGTCTCTTTATATAGTTATGTTTATTTATTTAGGAGTTTTTAATAACGAGTATTTTTTTTCAATGATTTTTTTGACTTTTAGAGTTTGTGAGGGGGTTTTGGGCTTATCAGTTTTGGTTTCTTTGATTCGTACTTATGGGAATGATTATTTTCAAAGGTTTAGATTGTTATGA
	'JT8_to_Phaeg'    ATGTTAATAT?????????????????????????????????????????????????????????????????????????????????????????????????????????????????ATAGTTATATTTATTTATTTGAGATTTTTTAATAATGAGTATTTTTTTTCT?????????????????????????????????????????????????????????TCATTAATTCGTTCTCATGGTAACGATTATTTTCAGAGAT??????????????
	'JT8_to_Phact_JT' ATGTTAATAT???????????????????????????????????????????????????????????????????????????????????????TAGAATTTATTGTTTTGTCTATTTATATAATTATATTTATTTATTTGAGATTTTTTAATAATGAGTATTTTTTTTCTATAATTTTCTTGACTTTCAGGGTGTGTGA????????????????????????????TCTTTAATTCGTTCTCATGGTAACGATTATTTTCAGAGATTT????????????
	'JT2_to_Phaeg'    ATGTTAATATATAAGTTTATTAGTTTATTTATGT???????GGGTTTATATGTTTTTAGAATGAAGCGTAAGCATTTATTGCTTATGCTTTTAAGCTTAGAATTTATTGTTTTGTCTATTTATATAATTATATTTATTTATTTGAGATTTTTTAATAATGAGTATTTTTTTTCTATAATTTTCTTGACTTT???????????????????????????????????????????????TTCGTTCTCATGGTAATGATTATTTTCAGAGATTTAGTCTTTTATGA
	'JT2_to_Phact_JT' ATGTTAATATATAAGTTTATTAGTTTATTTATATTTTTAGGAGGTTTATATGTTTTTAGAATGAAGCGTAAGCATTTATTGCTTATGCTTTTAAGCTTAGAATTTATTGTTTTGTCTATTTATATAATTATATTTATTTATTTGAGATTTTTTAATAATGAGTATTTTTTTTCTATAATTTTCTTGACTTTCAGGGTGTGTGAGGGGGTTTTGGGACTATCAATTTTGGTTTCATTAATTCGTTCTCATGGTAATGATTATTTTCAGAGATTTAGTCTTTTATGA
	'JR53_to_Phaeg'   ATGTTAATATATAAGTTTATTAGTTTATTTATGTTC??????GGTTTATATGTTTTTAGAATGAAGCGTAAGCATTTATTGCTTATGCTTTTAAGCTTAGAATTTATTGTTTTGTCTATTTATATAATTATATTTATTTATTTGAGATTTTTTAATAATGAGTATTTTTTTTCTATAATTTTCTTGACTTTTAGGGTGTGTGAGGG???????????????????????TTTCATTAATTCGTTCTCATGGTAACGATTATTTTCAGAGATTTAGTCTTTTATGA
	'JR53_to_Phact_JT' ATGTTAATATATAAGTTTATTAGTTTATTTATATTTTTAGGAGGTTTATATGTTTTTAGAATGAAGCGTAAGCATTTATTGCTTATGCTTTTAAGCTTAGAATTTATTGTTTTGTCTATTTATATAATTATATTTATTTATTTGAGATTTTTTAATAATGAGTATTTTTTTTCTATAATTTTCTTGACTTTTAGGGTTTG??????????????????ATCAATTTTGGTTTCATTAATTCGTTCTCATGGTAACGATTATTTTCAGAGATTTAGTCTTTTATGA
	'IC44_to_Phaeg'   ????????????????????????????????????????????????????????????????????????????????????????????????????????????????????????????????????????????????????????????????????????????????????????????????????????????????????????????????????????????????????CTCATGGTAACGATTATTTTCAGAGATTTAGT?????????
	'IC44_to_Phact_JT' ??????????????????????????????????????????????????????????????????????????????????????????????????????????????????????????????????????????????????????????????????????????????????????????????????????????????????????????????ATTTTGGTTTCATTAATTCGTTCTCATGGTAACGATTATTTTCAGAGATTTAGTCTTTT????

;


END;


BEGIN TAXA;
	TITLE Taxa15;
	DIMENSIONS NTAX=20;
	TAXLABELS
		Stobo Stcon Phaeg 'Phact_PS' 'Phact_JT' Pesex Pecon Maset Masap 'JT8_to_Phact_JT' 'JT8_to_Pecon' 'JT2_to_Stcon' 'JT2_to_Phaeg' 'JT2_to_Phact_JT' 'JT2_to_Pecon' 'JR53_to_Stcon' 'JR53_to_Phaeg' 'JR53_to_Phact_JT' 'JR53_to_Pecon' 'IC44_to_Phact_JT' 
	;

END;


BEGIN CHARACTERS;
	TITLE  nad5;
	LINK TAXA = Taxa15;
	DIMENSIONS  NCHAR=1698;
	FORMAT DATATYPE = DNA GAP = - MISSING = ?;
	MATRIX
	Stobo             ATATTGATTTTGAGGTTAGGATTATTTATTAGTTCTCTTTATTTAATAGTTACTGAGTTGGTTTATTTTTTAGAATTTAATTTGGTTATAGTAAATTCTTTATCTGTACCTATAACTATTCTTTTGGATTGAATATCTACATTATTTATAAGATTTGTTTTGTTAATTTCTTGTATGGTAATTTTTTATAGTGAAGAATATATGCATGGCGATAAGTATTTAAATCGTTTTATTTTATTGGTTGTTTTATTTGTTTTGTCAATGATGTTACTTATTATCAGGCCTAACTTAATTAGAATTTTGTTAGGGTGAGATGGGTTAGGTTTAGTTTCTTATTGTTTGGTTATTTATTATCAGAATTTGAAGTCGTATAATGCGGGTATATTAACTGCTTTAACTAATCGGGTGGGAGATGTAGCTTTGTTGTTATCTATTGCTTGGATATTAAATTACGGAAGTTGAAATTATGTATTTTATCTAGAGGAGTTAAAGGGAGATTATTATATAGAAATTATTTCTTTTCTCATTGTATTAGCTGCAATGACTAAGAGAGCTCAGATTCCTTTTTCTTCATGATTACCGGCTGCAATGGCAGCGCCTACTCCTGTATCTTCATTAGTACATTCTTCTACTTTAGTAACTGCAGGGGTTTATTTATTGATTCGTTTTAATTTTTCTTTTAGAGATTTTCTGATGTATTTGTTATTATTTTTTTCTATAATAACAATGTTTATATCAGGATTAGGGGCTAGATTTGAGTTTGATTTGAAGAAGATTATTGCTTTATCAACTCTTAGACAGTTGGGTTTAATAATAAGAATTTTAGCATTAGGAAGGTATAAATTGGCTTTTTTTCATCTTTTGACTCATGCATTATTTAAGGCTTTGTTGTTTATATGTGCAGGTAATGTTATTCATAATTTGAATAATTGTCAAGATATTCGTTATATAGGGGGTCTTGTTTCTTCTATGCCAATTACTTGTGTTTATTTAAATGTATGTAATTTAGCATTATGTGGATTGCCATTTTTAAGAGGATTTTATTCTAAGGACTTGATTTTGGAGGTTATAAGTATGGGGTATTTGAATTTTTTTGTTTATATTATTTTTTATTTGTCTATTGGTTTAACTGTTTGTTATAGATTTCGTTTAGTTTATTACACTTGTACTGGTGATTTTAATTTTACTACTTTAAATATATTGTCTGATAAAAATTTTATTATCTTAAAGGGTATGAGAGGTTTAATTTTTTTAGTTGTTTTTATGGGAAGGGTGCTTTCTTGAGTTTTATTTAGTGTGCCTTATTTGATTGTTTTACCTTTATTAATAAAAATAATAGCATTGTTTATAATTTTATTAGGGGTGTGAATTGGTTATGAGTGTGGTAAATTTTCTTTGAATAGCAATTTAAGATTTAGTTTTTATAGTTTGAAGTGATTTTCAGCTTCA???ATGTGGAATATACCGTTGATTTCAACTTATGGAATTAGGTATTATCCTGTTATAATGGGCAGATTTTTATATAAAAATTTAGATCAGGGTTGGTTTGAATATTTTGGGGCTCAGAAGATTCATGGTTTTATGGTTGATAATTCTAAGTCTTTACAGATTATTTTCAATAATAACATTAAACTGTTTTTTATTTTATTTATTATATGGATGGTTTTATTGATTATGTTATACTTAAATAGCTTAATT
	Stcon             ATATTAATTATGAGATTGGGGTTATTTTTTAGATCCCTTTATTTAATAGTTACTGAATTAGTGTATTTTTTGGAATTTAATTTGGTAATAATTAATTCTTTATCCGTACCTATAACTATTCTTTTAGATTGGATATCTACTTTATTTATGAGATTTGTTTTATTGATTTCTTGTATAGTAATTTTTTATAGTGATGAGTATATGTATGGTGATAAATATTTAAATCGGTTTATTTTATTAGTAGTTTTATTTGTATTATCTATAATGTTACTTATTATTAGACCTAACTTGATTAGTATTTTATTAGGATGAGATGGACTAGGTTTGGTTTCTTACTGTTTAGTTATTTATTATCAAAATTTAAAGTCTTATAATGCAGGCATATTAACTGCTTTAACTAATCGATTGGGCGATGTGGCGCTGTTACTATCTATTGCTTGAATATTGAATTATGGTAGTTGAAATTATGTATTTTATTTAGAAGAACTTAAAGGTGATTTTTATATAGAAATTATTTCTTTTCTTATTTTATTAGCTGCGATAACTAAGAGAGCACAAATTCCTTTTTCTTCTTGGTTGCCTGCGGCAATAGCTGCGCCTACTCCAGTATCTTCATTAGTTCATTCTTCTACCTTAGTTACTGCAGGAGTTTATTTGTTAATTCGTTTTAATTTTTCTTTTGGTAATTTTTTAATGTATTTATTGTTATTTTTTTCTATAATAACTATGTTTATGTCTGGATTAGGAGCTAGATTTGAGTTTGATTTAAAGAAAGTTATTGCTTTGTCAACTTTAAGACAATTAGGTTTAATGATAAGAATTTTGGCGTTAGGAAGGTATAAGTTAGCTTTTTTTCATCTTTTAACTCATGCATTATTTAAGGCTTTATTGTTTATATGCGCAGGGAATGTAATTCATAATTTGAATAATTGTCAGGACATTCGTTATATAGGAGGATTAGTATCTTCTATACCAATTACTTGTGTTTATTTGAATGTTTGTAATTTAGCGTTATGTGGACTTCCGTTTTTGAGAGGATTTTATTCTAAGGATTTAATTTTAGAGGTTATAAGTATAGGTTATTTAAATATTTTTGTTTATATAGTTTTTTATTTATCTATTGGGTTAACTGTATGTTATAGGTTTCGTTTAGTTTATTATACGTGTACAGGTGATTTTAATTATGTTACTTTAAATATATTATCTGATAAGAATTTTATTATTCTTAAGGGTATAAGAGGACTTATTTTTTTAGTTGTTTTTATAGGGAGAGTACTTTCATGAATTTTATTTAGTGTGCCTTATTTAATTGTTTTGCCTTTTTCTATAAAGATAATAGCATTGTTTATAATTTTATTGGGTGCGTGGATTGGTTATGAATCATCTAAGTTTTTGTTAAATAATAATTTAAGGTTTAGCTTTTATGGAGTAAAGTTATTTTCGGCTTTA???ATGTGAAATATGCCATTAATTTCAACCTATGGCCTAAATTATTATCCTTTAATAGCTGGAAGATTTTTATATAAAAATTTAGATCAAGGTTGATTTGAGTACTTTGGTGCGCAAAAAATTTATTATTTTATAGTCGATAATTCTAAAACTTTACAGATTATTTTTAATAATAATATTAAATTATTTTATATTTTATTTATTATATGAATTATTTTATTGATGATTATATACTTAAATAGCTTAATT
	Phaeg             ATATTTTTAGTTAGAATATGCTTTTTTATTAGGTCTCTTTATTTTATGGCTTTTGAATTAGTTTATTTTTTGGAGTTTAATTTAGTTATAATTAATTCTGGTTCTGTTTCTATAACTATTTTATTGGATTGGATGTCTTTATTATTTATGAGTTTTGTATTATTAATTTCTTGTATAGTAATTTATTATAGGGAAGAGTATATAGGTGGAGATATTTATTTAAATCGTTTTATTATGTTGGTAGTAATATTTGTTCTTTCTATAATGCTTTTAATTATTAGTCCTAACTTGATTAGAATTTTATTAGGATGGGATGGTTTGGGTTTAGTTTCTTATTGTTTGGTTATTTATTATCAGAATCTAAAATCTTATAATGCGGGGATATTAACAGCTTTAACTAATCGGTTAGGGGATGTAGCTTTATTATTGTCTATTGCCTGAATATTAAATTATGGTAGATGAAATTATGTATTTTATTTAGAGGAATTGAAAAGGGATTATTATATAGGAATTATCTCTTTTTTGATTGTTTTTGCTGCGATAACTAAGAGAGCTCAAATTCCTTTTTCTTCTTGATTACCTGCTGCTATAGCAGCTCCTACACCTGTATCTTCATTGGTTCACTCATCTACTTTAGTAACTGCAGGGGTTTATTTATTAATTCGTTTTAATTATTCTTTTAGTGAATTTTTAATATATTTTTTATTATTTGTTTCTATGATAACTATATTTATGTCAGGGTTGGGGGCTAGTTTTGAATATGACTTAAAGAAGATTATTGCTTTATCTACACTTAGGCAGTTGGGTTTAATAATAAGAATTTTGGCTTTAGGAAGTTATAAATTGGCTTTTTTCCATCTTTTAACTCATGCGTTATTTAAGGCATTATTATTTATATGCGCAGGTAATGTAATTCATAATTTGCAGAATTGTCAGGATATTCGTTATATAGGTGGATTAGTTATTTCCATACCGTTAACTTGTGTTTATTTAAATATTTGTAATTTAGCTTTATGCGGTTTACCCTTCTTGAGAGGGTTTTATTCTAAGGATTTAATTTTAGAAGTAATAAGTATAGGTTATTTGAATTTTTTTGTTTATATTATCTTTTATTTATCTATTGGTTTAACTGTTTGTTATAGATTTCGTTTAGTTTATTATACTTGTACAGGTGGCTTTAACTATACTTCGATTAACCTGTTAACTGATAAGAATTTTGTTATTTTAAAGGGTATAAGGGGGTTAATTTTATTAGTTGTTATTATGGGTAGAATTCTTTCATGAATTATATTTTCTAATCCTTATTTAATTATTTTACCATTTTATATAAAGATAATGACTTTGTTTATAATTTTACTTGGGTCATTAATTGGTTATGAAATATCCAAATTTTTTTTGAATAATTATTTAAGATTTAATTTATATGGAATTAAATGATTTTCTGCTTCT???ATATGAAATATACCTTTAATTTCTACATATGGGTTGAATTATTACCCTATCATGATGGGTAGATTTTTATATAAAAATTTAGATCAAGGTTGGTTAGAATATTTTGGGGCTCAAAAAATTTATATTTCTATTTCTAATAATTCTAAGATTATGCAAGTAATTTTTTCTAATAATATTAAATTGTTTTTTATTTTATTTATTATATGAATGATTATGTTGTTTTTATTAT?????????????????
	'Phact_PS'        ATGTTTTTAGTTAGGATAACTTTTTTTATTAGGTCTCTTTATTTTATAGTTTTTGAATTAGTATATTTTTTGGAATTTAATTTAGTTATGATTAATTCTGCTTCGGTTTCTATAACTATTTTATTAGATTGGATATCTTTACTTTTTATAAGTTTTGTATTATTAATTTCTTGTATAGTTATTTATTATAGGGAAGAATATATAGGTGGTGATATTTATTTAAATCGTTTTATTATGTTGGTGGTTATATTTGTTTTTTCTATAATACTTTTAATTATTAGACCTAATTTGATTAGAATTTTGTTAGGATGAGACGGTTTAGGATTAGTCTCTTATTGCTTAGTAATTTATTATCAGAATTTAAAGTCTTATAATGCGGGTATATTGACAGCTTTAACTAATCGATTAGGGGATGTGGCATTATTGTTGTCCATTGCTTGAATATTAAACTATGGTAGATGGAATTATGTATTTTATTTAGAGGAACTGAAAAGGGACTATTATATGGGTATTATTTCTATTTTGATTATTTTGGCTGCAATAACTAAGAGAGCTCAGATTCCTTTTTCTTCTTGGTTACCAGCTGCTATAGCAGCCCCTACACCGGTATCTTCTCTAGTTCATTCATCTACCTTGGTAACTGCAGGGGTTTATTTATTAATTCGTTTTAATTATTCTTTTAGTGAATTTTTGATATATTTTTTATTATTTTTTTCTATAATGACTATATTTATGTCGGGGTTAGGGGCTAGATTTGAATATGATTTAAAGAAGATTATTGCTTTATCGACGCTTAGTCAATTGGGTTTAATAATGAGAATTTTAGCTTTAGGAAGCTATAAGTTAGCTTTTTTTCACCTTTTAACTCATGCATTATTTAAGGCTTTATTATTCATGTGTGCAGGAAATGTTATTCACAATTTGCAGAATTGTCAGGATATTCGTTATATGGGGGGGTTAATTATTTCTATGCCACTAACTTGTGTTTATTTAAATATTTGTAATTTAGCTTTATGCGGGTTACCTTTTTTAAGAGGATTTTATTCAAAGGATTTAATTTTGGAAGTAATGAGTATAGGTTATTTGAATATTTTTGTTTATATTATTTTTTATTTATCTATTGGTTTAACTGTTTGCTATAGCTTTCGTTTGGTTTACTATACTTGTACAGGGGGCTTTAATTATACTTCAGTTAATTTATTAACTGATAAGAATTTTATTATTTTAAAGGGTATAAGAGGGTTAATTTTATTGGTTGTTATTATAGGGAGAGTTCTTTCATGGGTTATATTTTCTAATCCTTATTTAATTATTTTGCCTTTCTATATGAAGATAATAACTTTGCTTATAATTTTATTAGGCGCATTGATTGGTTATGAAATATCTAAATTTTTTTTAAATAATTATTTGAGGTTTAATTGGTATGGAATAAAATGATTCTTTGCTTCC???ATATGAAACATGCCTTTGATTTCTACTTATGGAGTAAATTATTACCCTATTATAATGGGGAGGTTTTTATATAAAAACTTGGATCAAGGTTGGTTAGAATATTTCGGGGCTCAGAAAATTTATATTTCTATTTCTAACAATTCTAAAATTATACAAATTATTTTTTCTAATAACATTAAATTGTTTTTTATTTTATTTATTATATGGATAATTATGTTGTTTATGTTATACTTAAATAGCTTAATA
	'Phact_JT'        ATATTTTTAGTTAGGATATCTTTTTTTATTAGGTCTCTTTATTTTATAGTTTTTGAATTAGTATATTTTTTGGAATTTAATTTAGTTATGATTAACTCTGCCTCGGTTTCTATAACTATTTTATTAGATTGGATATCTTTACTTTTTATAAGTTTTGTATTATTAATTTCTTGTATAGTTATTTATTATAGGGAAGAATATATAGGTGGTGATATTTATTTAAATCGTTTTATTATGTTGGTGGTTATATTTGTTCTTTCTATGATACTTTTGATTATTAGACCTAATTTGATTAGAATTTTGTTAGGATGAGACGGTTTAGGATTAGTCTCTTATTGTTTAGTAATTTATTATCAGAATATAAAGTCTTATAATGCGGGTATATTGACAGCTTTAACTAATCGATTAGGGGATGTGGCATTATTATTGTCCATTGCTTGAATATTAAATTATGGCAGATGGAATTATGTATTTTATTTAGAGGAACTGAAAAGGGACTATTATATGGATATTATTTCTATTTTGATTATTTTGGCTGCAATAACTAAGAGAGCTCAGATTCCTTTTTCTTCTTGGTTACCAGCTGCTATAGCAGCCCCTACACCGGTATCTTCTCTAGTTCATTCATCTACCTTGGTAACTGCAGGGGTTTATTTATTAATTCGTTTTAATTATTCTTTTAGTGAATTTTTGATATATTTTTTATTATTTTTTTCTATAATGACTATATTTATGTCGGGGTTAGGGGCTAGATTTGAGTATGATTTAAAGAAGATTATTGCTTTATCGACGCTTAGTCAATTGGGTTTAATAATGAGAATTTTAGCTTTAGGAAGCTATAAGTTAGCTTTTTTTCACCTTTTAACTCATGCATTATTTAAGGCTTTATTATTCATGTGTGCAGGAAATGTTATTCACAATTTGCAGAATTGTCAGGATATTCGTTATATGGGGGGGTTAATTATTTCTATGCCATTAACTTGTGTTTATTTAAATATTTGTAATTTAGCTTTATGTGGGTTACCTTTTTTAAGAGGATTTTATTCAAAGGATTTAATTTTGGAAGTAATGAGTATAGGTTATTTGAATATTTTTGTTTATATTATTTTTTATTTATCTATTGGTTTAACTGTTTGCTATAGCTTTCGTTTGGTTTACTATACTTGTACAGGGGGCTTTAATTATACTTCAGTTAATTTATTAACTGATAAGAATTTTATTATTTTAAAGGGTATAAGAGGGTTAATTTTATTGGTTGTTATTATAGGGAGAGTTCTTTCATGGGTTATATTTTCTAATCCTTATTTAATTATTTTGCCTTTATATATGAAGATAGTAACTTTGCTTATAATTTTACTAGGCGCATTGATTGGCTATGAAATATCTAAATTTTTTTTAAATAATTATTTGAGGTTTAATTGGTATAGAATGAAATGATTCTCTGCTTCC???ATATGAAACATGCCTTTGATTTCTACTTATGGAGTAAATTATTATCCTATTATAATGGGGAGGTTTTTATATAAAAACTTGGATCAAGGTTGGTTAGAATATTTCGGGGCTCAGAAAATTTATATTTCTATTTCTAACAATTCTAAAATTATACAAATTATTTTTTCTAATAATATTAAATTGTTTTTTATTTTATTTATTATATGGATAATTATGTTGTTTATGTTATACTTAAATAGCTTAATA
	Pesex             ATGTTGTTTATTAGAATAACATTATTTATTAGTTCACTTTACTTAATGATTACTGAGTTGGTTTATTTTATAGAATTTAATTTAATTATAGTGAATTCTTCTTCAATTTCTATAACTATCTTATTGGATTGGATGTCTACATTATTTATAAGATTTGTATTATTTATTTCTTGTATAGTTATTTTTTATAGAGAGGAGTATATGAGTAATGATTTAAGTTTGAATCGTTTTATTTTACTAGTAGTTTTATTTGTGTTGTCAATAATATTATTAATTATTAGTCCTAATTTAATTAGAATTTTATTGGGTTGGGATGGGCTAGGATTGGTTTCATACTGCTTAGTTATTTATTATCAAAATAATAAATCCTATAATGCAGGTATATTAACTGCTTTAACTAACCGAGTAGGAGATGTAGCTTTATTATTATCTATTGCTTGGATATTAAATTACGGCAGATGAAATTATATTTTTTATTTGGAAGAGTTAAAGGGTGACTTTTATATAGAAGTAATTTCTTTTTTAATTGTTTTAGCAGCTATAACTAAGAGTGCTCAGATTCCGTTTTCTTCTTGGCTACCTGCTGCGATGGCAGCCCCTACGCCAGTGTCTTCTTTAGTACATTCTTCTACGTTAGTAACTGCAGGGGTTTATTTATTAATTCGTTTTAATTTTTGTTTTAGTGAATTTTTAATATATTTTTTATTATTTATTTCAATAATAACGATATTTATATCTGGTTTAGGGGCTAGGTTTGAATTTGATTTAAAAAAAATTATTGCCTTGTCAACTTTAAGGCAATTAGGACTAATAATGAGAATTTTAGCATTAGGAAGTTATAAGTTAGCTTTTTTTCATCTTTTAACTCATGCATTATTTAAGGCTTTATTATTTATATGTGCTGGTAATGTAATTCATAATTTAGGTAGTTGTCAAGATATTCGTTATATAGGGGGGTTGGTTTCTTCGATACCTATTACTTGTGTATATTTAAATATTTGTAATTTGTCTTTATGTGGATTACCTTTTTTGAGAGGATTTTATTCTAAAGATTTGATTTTAGAGGTTATGAGAATGGGGTATTTAAATATTTTTGTTTATATAATTTTTTATATGTCTATTGGATTAACTGTATGCTACAGTTTTCGATTAGTTTATTATACTTGTACAGGAGATTTTAATTATGTATCATTAAATTCATTGTCTGATAAGAATTTTATTATTTTGAAGGGTATAAGAGGGTTAATTTTACTAGTTGTATTTATGGGGAGAGTATTATCATGGGTAATGCTTAGGTGTCCATATTTAATTATTTTGCCTTTTCCTATAAAGATTATAACATTAATTATAATTTCTATTGGCGCTTTTCTCGGCTATGAATTATCAAAGTTTACTTTAGATAATTATTTAAGATTTTATTTTTATAGGTTTAAGTGGTTTTATGCTTCA???ATGTGGAATATACCATTGATTTCGACTTATGGTTTAAATTACTATCCTATTATAATAGGAAGATTTTTATATAAAAATATGGATCAAGGTTGGCTTGAGTACTTTGGGGCTCAAAAGATTTATGTTTATTTAATAGATAGTTCTAAAACTATACAAATTATTTTTAATAATAATATTAAGTTATTTTTTATTTTGTTTATTATGTGGATAATTTTATTATTAATATTGTACTTAAATAGCTTAATT
	Pecon             ATATTCGTTTTAAGAATTGGTTTATTTTTAAGTTCACTTTATTTAATGATTACTGAATTAACATATTTTTTGGAATTTAATTTAGTTATGATTAATAGATCGTCTATTTCTATAACTATTTTATTGGACTGGATGTCTACTTTATTTATGAGATTTGTTTTATTGATTTCTTGTATAGTAATTTTTTATAGTGACGAGTATATACACGGTGATTTATACCTAAATCGTTTTATTTTATTAGTAGTTTTATTTGTGGTTTCAATAATATTATTAATTATTAGGCCTAATTTAATTAGAATTTTATTGGGTTGAGATGGGTTAGGATTGGTTTCTTATTGTTTAGTAATTTATTATCAGAATTTAAAGTCTTATAATGCGGGAATGTTGACTGCGTTAACTAACCGTGTAGGGGATGTGGCTTTATTGTTGTCAATTGCGTGAATGTTAAATTATGGTAGTTGAAATTACGTGTTTTATTTAGAAGAATTAAAGGATGATTTTTATATAATGGTTATTTCCTTTTTAATTGTATTGGCAGCTATAACTAAGAGAGCTCAAATTCCTTTTTCATCATGGTTACCAGCTGCAATAGCAGCACCTACACCTGTATCTTCCTTGGTTCATTCGTCTACTTTAGTAACTGCTGGCGTATATTTGTTAATTCGTTTTAGTTTTTCTTTTAGAGAAGTTTTAATGTATTTTTTATTATTTGTTTCTATAATAACAATATTTATATCAGGCTTGGGGGCAAGTTTTGAATTTGATTTGAAAAAAATTATTGCTTTGTCAACACTCAGACAGTTAGGGTTAATAATGAGAATTTTAGCTTTAGGTAGATATAAATTGGCTTTTTTTCATCTTTTAACTCATGCATTGTTTAAGGCTTTATTATTTATATGTGCTGGTAATGTAATTCATAATTTAGGAAATTGTCAGGATATTCGTTATATGGGAGGTTTAATTTCTTCGATACCTATCACTTGTGTTTATTTGAATGTATGTAATTTAGCTCTTTGCGGCCTACCTTTTTTAAGAGGATTTTATTCTAAGGATTTAATTTTGGAAGTTATGAGAATGGGTTATTTGAATATATTTGTTTATATAATTTTTTATGTGTCTATTGGATTGACTGTATGCTATAGATTTCGTTTAGTTTATTATACATGTACAGGAGATTTCAATTATGTTTCATTAAATATATTATCTGATAATAATTTTATTATGTTAAAGGGAATAAGAGGGTTAATTTTTTTAGTTGTTTTTATGGGGAGACTGCTTTCGTGAATTATATTTAGTAGACCTTATTTAATTATTTTACCTTTTTTTATGAAAATGATAACATTATTTATAATTTTTTTAGGGGCATGAATTGGGTATGAATCATCTAAGTTTTTTTTAAGAAATTATTTGAGATTTAATCAGTATGGATTTAAGTGATTTTATGCATCT???ATGTGAAATATACCTTTAATTTCAACTTATGGTTTAAATTATTATCCTATTTCAATGGGTAGATTTTTATATAAAAATTTAGATCAAGGTTGGTTAGAATATTTTGGGGCGCAAAAAATTTATTTTTCTATGGTAAATAATTCTAAGATTTTACAAATTGTTTTTAATAATAATATTAAATTATTTTTTATTTTGTTTATTATGTGAATAATTTTATTGTTAATGATATACTTAAATAGCTTAATT
	Maset             ATATTAGTTTTTAGTGTTATCTTTTTTATTAGATCTCTTTATTTAATGATTGCTGAATTAGTATATTTTTTAGAATTTAATTTAATTATGATTAATTCTTCTTCTATTTCTATGACTATTTTATTGGATTGAATGTCTATGTTATTTATGAGATTTGTTTTAATAATTTCTTGTATGGTTATTTTTTATAGAGATGAATATATGTCTGGGGATATTTACTTGAATCGTTTTATTGTTTTGGTAGTTATGTTTGTGTTGTCAATGATATTATTGATTATTAGCCCTAATTTGATTAGAATTTTATTAGGATGAGATGGACTGGGTCTTGTGTCTTATTGTTTGGTAATTTATTATCAGAATGTGAAGTCTTATAATGCTGGGATGTTAACTGCTTTAACTAATCGAGTAGGTGATGTGGCTTTATTATTATCAATTGCCTGGATAGTGAATTATGGTAGATGAAATTATTATTTTTATTTGGATGAGTTAAAGGGGGATAATTATATGAGAATTATTTCTTTGTTAATTGTTTTAGCTGCTTTAACTAAGAGAGCTCAGATTCCATTTTCTTCATGATTGCCTGCAGCTATAGCTGCCCCTACGCCTGTTTCTTCACTGGTTCATTCTTCTACTTTGGTGACGGCTGGGGTTTATTTGTTAATTCGTTTTAATTATTCTTTTGGGGATTTTGTAATGTATATATTGTTATTTGTTTCTATGATAACTATATTTATATCTGGAATGGGGGCTAGGTTTGAATTTGATTTGAAAAAGATTATTGCTTTATCTACTTTGAGTCAATTAGGATTGATGTTAAGAATTTTAGCTTTGGGCAGTTATCAGTTGGCTTTTTTTCATTTGTTGACTCATGCTTTATTTAAGGCTTTGCTGTTTATGTGTGCTGGAAATGTAATTCATAATTTGTTGGGTTGTCAGGATATTCGTTATATAGGAGGTTTGGCTTTTTCGATGCCTTTGACATGCACTTATTTGAATATTTGTAATTTAGCTTTATGTGGGATTCCTTTTCTTAGAGGATTTTATTCTAAGGATTTGATTGTGGAAGTTATGTGTATAGGTTATTTGAATTTATTTGTTTATTTTGTTTTTTATGCATCAATTGGTCTAACTGTTTGTTATAGATTTCGTTTAGTTTATTATACTTGTGTTGGAAGTTTAAATTTTACTTCAGTAAATCAGTTGTCGGATAAAAATTATGTTATATTACAAGGTATGAGTGGTTTAATTTTTTTAGTAGTATTAATAGGGAGATGTTTATCTTGACTTATATTTTCTTGTCCTTATTTTATTATTCTGCCTTTTTATTTAAAGATTAGTACTTTAATAGTGATTTTTGTTGGGGCGATTATAGGCTATGAATTGTCTAAGTTTTTTATGAATTATTTTAATTTATCTTTGAATATATATTTTTCTAGATGATTCCTTTCTAGCATATGGAATATGCCTTTAATTTCTACTTATGGTGTAAATTTCTATCCAATTATGATGGGAGAATTATTATATAAAAGTATGGATCAGGGGTGAGTAGAGTATTATGGGGCTCAAAAAATTTATTTGACTATAATTAGAAATTCTAAGATTGCCCAGGTTATTTTTAATAATAATATTAAGGTGTTTTTTGTTATGTTTATTTTATGGTTAATTTTGATTATAATGTTTT?????????????????
	Masap             ATGTTGATTTCTAGAATTTTTTTGTTTATTAGATCTTTGTATCTAATAGTTACTGAATTGGTATATTTTTTAGAATTTAATTTAGTTATAATTAATTCTTCTTCTGTTTCAATGACTATTTTGTTGGACTGAATATCTACATTGTTTATAAGATTTGTTTTATTTATTTCTTGTATAGTTATTTATTATAGAGATGAGTATATGTCAGGTGATATTTATTTGAATCGTTTTATTGTTTTGGTAGTTATGTTTGTATTGTCTATAATGTTATTGATTATTAGGCCTAATTTGATTAGAATTTTATTAGGATGGGATGGTTTAGGGTTAGTTTCTTATTGTTTGGTAATTTATTATCAGAATGTGAAGTCTTATAATGCTGGAATGTTAACTGCTTTGACTAATCGAATTGGGGATGTGGCTTTGCTGGTGTCTATTGCTTGAATAGTGAATTATGGCAGTTGAAATTATTATTTTTATCTTGACGAATTGAAAGGGGACAATTACATGGAAGTAATTTCTGTGTTGATTGTTTTGGCAGCTTTGACTAAAAGTGCTCAGATTCCTTTTTCTTCTTGGTTGCCTGCGGCAATGGCTGCTCCTACTCCTGTTTCTTCTTTAGTTCATTCATCTACTTTAGTAACAGCGGGGGTTTATTTGTTAATTCGTTTTAATTATTCTTTTAGGGATTTGGTGATGTATATTTTGTTGTTTTTTTCCATAATAACTATGTTTATGTCTGGACTAGGGGCTAGTTTTGAGTTTGATTTAAAGAAAATTATTGCCTTGTCCACTTTAAGTCAATTAGGCTTAATGATGAGCATTTTAGCTTTAGGGAGTTATCAGTTAGCTTTTTTTCATTTGTTGACTCATGCTTTGTTTAAGGCTTTGTTGTTTATGTGTGCTGGTAATGTAATTCATAATTTATCTGGTTGTCAGGATATTCGTTATATGGGTAGATTGGTTTTTACTATACCTTTGACATGTGTATATTTGAATATTTGTAATTTAGCCTTGTGCGGTCTTCCTTTTCTTAGAGGATTTTACTCTAAGGACTTGATTGTGGAAGTTATGTGCATAGGTTATTTAAATTTATTTGTTTATTTGGTTTTTTATTTATCAATTGGGTTAACTGTCTGTTATAGATTTCGTTTAGTTTATTATACTTGCGTTGGAAGATTTAATTTTATTTCGGTTAATCAATTAAGAGATAGAAATTATTGCATGTTGCGGGGCATGAGAGGTTTAATTTTTTTGGTAGTATTTATGGGTAGGTGTTTGTCTTGATTAATGTTTCCTTTTCCTTATTTGATTATTTTGCCCTTGTATTTGAAAATTACTACTTTGGTAGTTATTTTAGTTGGGGCATTGGTTGGATATGAATTATCTAAATTTTTTTTGAACTACTTAAATTTGTCTTTAAACATGTATTTTTCTTCATGGTTTTTTTCGTCTATATGAAATATGCCTTTGATTTCCACTTATGGGGTAAATTATTTTCCTGTTATGATAGGAAGGTTGTTATATAAGAGTATAGATAATGGATGGGTGGAGTATTTTGGGGCTCAAAAGATTTATTTGACTATGATTAATAACTCTAAAATTACTCAAATTATTTTTAATAATAATATTAAGTTATTTTTTATTTTATTTATTTTGTGGGTTATTATTGTTATATTGCTTT?????????????????
	'JT8_to_Phact_JT' ATATTTTTAGTTAGGATATCTTTTTTTATTAGGTCTCTTTATTTTATAGTTTTTGAATTGGTATATTTTTTGGAATTTAATTTAGTTATGATT????????????????????AACTATTTTATTAGATTGGATATCTTTACTTTTTATAAGTTTTGTATTAT?????????????????????????????????AATATATAGGTGGTGATATTTATTTAAATCGTTTTATTATGTTGGTGGTTATATTTGTTCTTTCTATGATACTTTTAATTATTAGGCCTAATTTGATTAGAATTTTGTTAGGATGGGACGGTTTAGGATTAGTCTCTTATTGTTTAGTAATTTATTATCAGAATTTAAAGTCTTATAATGCGGGTATATTGACAGCTTTAACTAATCGATTAG?????GTGGCATTATTATTGTCCATTGCTTGAATATTAAATTATGGTAGATGGAATTATGTATTTTATTTAGAGGAACTGAAAAGGGACTATTAT???????????????????????TATTTTGGCTGCAATAACTAAGAGAGCTCAGATTCCTTTTTCTTCTTGGTTACCAGCTGCTATAGCAGCTCCTAC?????????????????????????????????????????CAGGGGTTTATTTATTAATTCGTTTTAATTATTCTTTTAGTGAATTTTTGATATATTTTTT?????????????????????????????????????????????????????????????????????????????????????????????TCAATTGGGTTTAATAATGAGAATTTTAGC????????????????TTAGCTTTTTTTCACCTTTTAACTCATGCATTATTTAAGGCTTTATTATTCATGTGTGCGGGAAATGTTATTCACAATTTGCAGAATTGTCAGGATATTCGTTATATGGGAGGGTTAATTATCTCTATGCCATTAACTTGTGTTTATTTAAATATTTGTAATTTGGCTTTATGCGGGTTACCTTTTTTAAGAGGATTTTATTCAAAGGATTTAATTTTGGAAGTAATGAGTAT???TTATTTGAATATTTTTGTTTATATTATTTTTTATTTATCTATTGGTTTAACTGTTTGCTATAGCTTTCGTTTGGTTTACTATACTTGTACAGGGGGCTTTAATTATACTTCAGTTAATTTATTAA???????????????????????????????????????????????????????????????????????????????????????????????????????????????????????????????????????????????????????????GGCGCATTGATTGGTTATGAAATATCTAAATTTTTTTTAAAT??????TTGAGGTTTAATTGGTATAGAATAAAATGATTCTCTGCTT?????????????????????????????????????AGTAAATTATTACCCTATTATAATGGGGAGGTTTTTATATAAAAACTTGGATCAAGGTTGGTTAGAATATTTCGGGGCTCAGAAAATTTATATTTCTATTTCTAACAATTCTAAAATTATACAAATTATTTTTTCTAATAATATTAAATTGTTTTTTATTTTATTTATTATATGGATAATTATGTTGTTTATGTT?TACTTAAATAGCTTAATA
	'JT8_to_Pecon'    ?????????????????????????????????????????????????????????????????????????????????????????????????????????????????????????????????????????????????????????????????????????????????????????????????????????????????????????????????????????????????????????????????????????????????????????????????????????????????????????????????????TGGTTTCTTATTGTTTAGTAATTTATTATCAGAATTTAAAGTCTTATAATGCGGGAATGT????????????????????????????????????????????????????????????????????????????????????????????????????????????????????????????????????????????????????????????????????????????????????????????????????????????????????????????????????????????????????????????????????????????????????????????????????????????????????????????????????????????????????????????????????????????????????????????????????????????????????????????????????????????????????????????????????????????????????????????????????????????????????????????????????????????????????????????????????????????????????????????????????????????????????????????????????????????????????????????TACCTTTTTTAAGAGGATTTTATTCAAAGGAT?????????????????????????????????????????????????????????????????????????????????????????????????????????????????????????????????????????????????????????????????????????????????????????????????????????????????????????????????????????????????????????????????????????????????????????????????????????????????????????????????????????????????????????????????????????????????????????????????????????????????????????????????????????????????????????????????????????????????????????????????????????????????????????????????????????????????????????????????????????????????????????????????????????????????????????????????????????????????????????????????????
	'JT2_to_Stcon'    ?????????????????????????????????????????????????????????????????????????????????????????????????????????????????????????????????????????????????????????????????????????????????????????????????????????????????????????????????????????????????????????????????????????????????????????????????????????????????????????????????????????????????????????ATTTATTATCAGAATTTAAAGTCTTATAAT?????????????????????????????????????????????????????????????????????????????????????????????????????????????????????????????????????????????????????????????????????????????????????????????????????????????????????????????????????????????????????????????????????????????????????????????????????????????????????????????????????????????????????????????????????????????????????????????????????????????????????????????????????????????????????????????????????TTAGGAAGCTATAAGTTAGCTTTTTTTCACCTTTTAACTCATGCATTATTTAAGGCTTTATTATTTAT???????????????????????????????????????????????????????????????????????????????????????????????????????????????????????????????????????????????????????????????????????????????????????????????????????????????????????????????????????????????????????????????????????????????????????????????????????????????????????????????????????????????????????????????????????????????????????????????????????????????????????????????????????????????????????????????????????????????????????????????????????????????????????????????????????????????????????????????????????????????????????????????????????????????????????????????????????????????????????????????????????????????????????????????????????????????????????????????????????????????????TAATAATATTAAATTGTTTTTTATTTTATTTATTATAT?????????????????????????????????????????
	'JT2_to_Phaeg'    ATATTTTTAGTTAGGATATGCTTTTTTATCAGGTCTCTTTATTTTATGGTTTTTGAATTGGTTTAT????????????????????????????????????????????????????????????????????????????????????????????????????????????????????????????????????TATATAGGTGGTGACATTTATTTAAATCGTTTTATTATGTTGGTGGTTATATTTGTTCTTTCTAT???????????????????????????????????????????????????????????????????????????????????????????????????AAAATCTTATAATGCGGGTATATTAACAGCTTTAACTAATCGATTAGGGGATGT?????????????????????????ATATTAAATTATGGCAGATGGAATTATGTATTTTATTTAGAGGAACTGAAAAGGGATTATTATATAGG??????????????????????????????????????????????????TTCCTTTTTCTTCTTGGTTACCAGCTGCTATAGCAGCTCCTACAC????????????????????TCATCTACCTTGGTAACTGCAGGGGTTTATTTATTAATTCGTTTTAATTATTCTTTTAGTGAATTTTTGATATATTTTTTATTATTTTTTTCTAT??????????????????????????????????????????????TTAAAGAAGATTATTGCTTTATCGACACTTA???????????????????????????????????????????????????????????????????????????????????????????????????????????????ATGTTATTCACAATTTGCAGAATTGTCAGGATATTCGTTATATAGG???????????????????CCATTAACTTGTGTTTATTTAAATATTTGTAATTTGGCTTTATGCGGGTTAC????????????????????????????????????????AGTAATGAGTATAGGTTATTTGAATATTTTTGTTTATATTATTTTTTATTTATCTATTGGTTT???????????????????????????????????????????????????????????????????????????AACTGATAAGAATTTTATTATTTTAAAGGGTATAAGAGGGTTAATTTTATTGGTTGTTATTAT????????????????????????????????????????????????????????????????????????????????????????????????????????TTGGTTATGAAATATCTAAATTTTTTTTAAATAATTAT??????????????????????????????????????????????????????????????????????????????????????????????????????????????????????????????GATCAAGGTTGGTTAGAATATTTCGGGGCTCAGAAAATTTATATTTCTATTTCTAA????????????????CAAATTATTTTTTCTAATAATATTAAATTGTTTTTTATTTTATTTATTATATGGATAATTATGTTGTTT????TATACTTAAATAGCTTAATA
	'JT2_to_Phact_JT' ATATTTTTAGTTAGGATATCTTTTTTTATCAGGTCTCTTTATTTTATAGTTTTTGAATTGGTATATTTTTTGGAATTTAATTTAGTTATGATTAACTCTGCTTCGGTTTCTATAACTATCTTATTAGATTGGGTATCTTTACTTTTTATAAGTTTTGTATTACTAATCTCTTGTATAGTTATTTATTATAGGGAAGAATATATAGGTGGTGACATTTATTTAAATCGTTTTATTATGTTGGTGGTTATATTTGTTCTTTCTATGATGCTTTTAATTATTAGACCTAATTTGATTAGAATTTTGTTAGGATGAGACGGTTTAGGATTAGTCTCTTATTGTTTAGTAATTTATTATCAGAATTTAAAGTCTTATAATGCGGGTATATTAACAGCTTTAACTAATCGATTAGGGGATGTGGCATTATTATTGTCCATTGCTTGAATATTAAATTATGGCAGATGGAATTATGTATTTTATTTAGAGGAACTGAAAAGGGATTATTATATGGGTATTATTTCTATTTTGATTATTTTGGCTGCAATAACTAAGAGAGCCCAGATTCCTTTTTCTTCTTGGTTACCAGCTGCTATAGCAGCTCCTACACCGGTATCTTCTCTAGTTCATTCATCTACCTTGGTAACTGCAGGGGTTTATTTATTAATTCGTTTTAATTATTCTTTTAGTGAATTTTTGATATATTTTTTATTATTTTTTTCTATAATGACTATATTTATGTCGGGGTTAGGAGCTAGATTTGAGTACGATTTAAAGAAGATTATTGCTTTATCGACACTTAGTCAATTGGGTTTAATAATGAGAATTTTAGCTTTAGGAAGCTATAAGTTAGCTTTTTTTCACCTTTTAACTCATGCATTATTTAAGGCTTTATTATTCATGTGTGCGGGAAATGTTATTCACAATTTGCAGAATTGTCAGGATATTCGTTATATGGGGGGGTTAATTATCTCTATGCCATTAACTTGTGTTTATTTAAATATTTGTAATTTGGCTTTATGCGGGTTACCTTTTTTAAGAGGATTTTATTCAAAGGATTTAATTTTGGAAGTAATGAGTATAGGTTATTTGAATATTTTTGTTTATATTATTTTTTATTTATCTATTGGTTTAACTGTTTGCTATAGCTTTCGTTTGGTTTACTATACTTGTACAGGGGGCTTTAATTATACTTCAGTTAATTTATTAACTGATAAGAATTTTATTATTTTAAAGGGTATAAGAGGGTTAATTTTATTGGTTGTTATTATAGGGAGAGTTCTTTCATGGGTTATGTTTCCTAATCCTTATTTAATTATTTTGCCTTTCTATATGAAGATAATAACTTTGCTTATAATTTTACTAGGTGCATTGATTGGTTATGAAATATCTAAATTTTTTTTAAATAATTATTTGAGGTTTAATTGGTATAGAATAAAATGATTCTCTGCTTCT???ATATGAAACATGCCTTTGATTTCTACTTATGGGGTAAATTATTACCCTATTATAATGGGGAGGTTTTTATATAAAAACTTGGATCAAGGTTGGTTAGAATATTTCGGGGCTCAGAAAATTTATATTTCTATTTCTAACAATTCTAAAATTATACAAATTATTTTTTCTAATAATATTAAATTGTTTTTTATTTTATTTATTATATGGATAATTATGTTGTTTATGTTAT?????????????????
	'JT2_to_Pecon'    ?????????????????????????????????????????????????????????????????????????????????????????????????????????????????????????????????????????????????????????????????????????????????????????????????????????????????????????????????????????????????????????????????????????????????????????????????????????????????????????????????????????????????????????????????????????????????????????????????????????????????????????????????????????????????????????????????????????????????????????????????????????????????????????????????????????????????????????????????????????????????????????????????????????????????????????????????????????????????????????????????????????????????????????????????????????????????????????????????????????????????????????????????????????????????????????????????????????????????????????????????????????????????????????????????????????????????TTTTTTCACCTTTTAACTCATGCATTATTTAAGGCTTTATTATTTAT????????????????????????????????????????????????????????????????????????????????????????????????????????????????????????????CTACCTTTTTTAAGAGGATTTTATTCAAAGGATTTAATTTTGGAAGTAATGAG???????????????????????????????????????????????????????????????????????????????????????????????????????????????????????????????????????????AATTTTATTATTTTAAAGGGTATAAGAGGGTTAATTTT????????????????????????????????????????????????????????????????????????????????????????????????????????????????????????????????????????????????????????????????????????????????????????????????????????????????????????????????????????????????????????????????????????????????????????????????????????????????????????????????????????????????????????????????????????????????????????????????????????????????????????????????????????????????????????????????
	'JR53_to_Stcon'   ????????????????????????????????????????????????????????????????????????????????????????????????????????????????????????????????????????????????????????????????????????????????????????????????????????????????????????????????????????????????????????????????????????????????????????????????????????????????????????????????????????????????????????????????????????????????????????????????????????????????????????????????????????????????????????????????????????????????????????????????????????????????????????????????????????????????????????????????????????????????????????????????????????????????????????????????????????????????????????????????????????????????????????????????????????????????????????????????????????????????????????????????????????????????????????????????????????????????????????????????????????????????????????????TTAGGAAGCTATAAGTTAGCTTTTTTTCACCTTTTAACTCATGCATTATTTAAGGCTTTA?????????????????????????????????????????????????????????????????????????????????????????????????????????????????????????????????????????????????????????????????????????????????????????TATAGGTTATTTGAATATTTTTGTTTATAT???????????????????????????????????????????????????????????????????????????????????????????????????????????????????????????????????????????????????????????????????????????????????????????????????????????????????????????????????????????????????????????????????????????????????????????????????????????????????????????????????????????????????????????????????????????????????????????????????????????????????????????????????????????????????????????????????????????????????????????????????????????????????????????????????????????????????????????????????????????????????????????????????????????????????
	'JR53_to_Phaeg'   ATATTTTTAGTTAGGATATGCTTTTT???????????????????????????????????????????????????????????????????????????????????????????????????????????????????????????????TTTGTATTACTAATTTCTTGTATAGTTATTTATTATAGGG?????????TAGGTGGTGACATTTATTTAAATCGTTTTATTATGTTGGTGGTTATATTTGTTCTTTCTAT???????????????????????????????????????????????????????????????????????????????????????????????????????TCTTATAATGCGGGTATATTAACAGCTTTAACTAATCGATTAGGGGATGT??????????????????????????????AAATTATGGCAGATGGAATTATGTATTTTATTTAGAGGAACTGAAAAGGGATTATTATATAGG?????????????????????????????????????????????????????CTTTTTCTTCTTGGTTACCAGCTGCTATAGCAGCTCCT????????????????????????TCATCTACCTTGGTAACTGCAGGGGTTTATTTATTAATTCGTTTTAATTATTCTTTTAGTGAATTTTTGATATATTTTTTATTATTTTTTTCTAT?????????????????????????????????????????????????????????????????????????????????????????????????????????????????????????????????????????????????????????????????????????????????????????????????????ATAATTTGCAGAATTGTCAGGATATTCGTT???????????????????????????CGTTAACTTGTGTTTATTTAAATATTTGTAATTTGGCTTTAT????????????????????????????????????????????????????????AGTATAGGTTATTTGAATATTTTTGTTTATATTATTTTTTATTTATCTATTGGTTTAACTGTTTGCTATAG????????????????????????????????????????????????????????????AACTGATAAGAATTTTATTATTTTAAAGGGTATAAGAGGGTTAATTTTATTGGTTG??????????????????????????????????????????????????????????????????????????????????????????????????????????????ATTGGTTATGAAATATCTAAATTTTTTTTGAATAATTA???????????????????????????????????????????????????????????????????????????????????????????????????????????????????????????????GATCAAGGTTGGTTAGAATATTTCGGGGCTCAGAAAATTTATATTTCTATTTCTAACAATTCTAA?????????AGTAATTTTTTCTAATAATATTAAATTGTTTTTTATTTTATTTATTATATGGATAATTATGTTGTTT???TTATACTTAAATAGCTTAATA
	'JR53_to_Phact_JT' ATATTTTTAGTTAGGATATCTTTTTTTATCAGGTCTCTTTATTTTATAGTTTTTGAATTGGTATATTTTTTGGAATTTAATTTAGTTATGATTAACTCTGCTTCGGTTTCTATAACTATCTTATTAGATTGGATATCTTTACTTTTTATAAGTTTTGTATTACTAATTTCTTGTATAGTTATTTATTATAGGGAAGAATATATAGGTGGTGACATTTATTTAAATCGTTTTATTATGTTGGTGGTTATATTTGTTCTTTCTATGATACTTTTAATTATTAGACCTAATTTGATTAGAATTTTGTTAGGATGAGACGGTTTAGGATTAGTCTCTTATTGTTTAGTAATTTATTATCAGAATTTAAAGTCTTATAATGCGGGTATATTAACAGCTTTAACTAATCGATTAGGGGATGTGGCATTATTATTGTCCATTGCTTGAATATTAAATTATGGCAGATGGAATTATGTATTTTATTTAGAGGAACTGAAAAGGGATTATTATATGGGTATTATTTCTATTTTGATTATTTTGGCTGCAATAACTAAGAGAGCCCAGATTCCTTTTTCTTCTTGGTTACCAGCTGCTATAGCAGCTCCTACGCCGGTATCTTCTCTAGTTCATTCATCTACCTTGGTAACTGCAGGGGTTTATTTATTAATTCGTTTTAATTATTCTTTTAGTGAATTTTTGATATATTTTTTATTATTTTTTTCTATAATGACTATATTTATGTCGGGGTTAGGAGCTAGATTTGAGTACGATTTAAAGAAGATTATTGCTTTATCGACACTTAGTCAATTGGGTTTAATAATGAGAATTTTAGCTTTAGGAAGCTATAAGTTAGCTTTTTTTCACCTTTTAACTCATGCATTATTTAAGGCTTTATTATTCATGTGTGCGGGAAATGTTATTCACAATTTGCAGAATTGTCAGGATATTCGTTATATGGGGGGGTTAATTATCTCTATGCCATTAACTTGTGTTTATTTAAATATTTGTAATTTGGCTTTATGCGGGTTACCTTTTTTAAGAGGATTTTATTCAAAGGATTTAATTTTGGAAGTAATGAGTATAGGTTATTTGAATATTTTTGTTTATATTATTTTTTATTTATCTATTGGTTTAACTGTTTGCTATAGCTTTCGTTTGGTTTACTATACTTGTACAGGGGGCTTTAATTATACTTCAGTTAATTTATTAACTGATAAGAATTTTATTATTTTAAAGGGTATAAGAGGGTTAATTTTATTGGTTGTTATTATAGGGAGAGTTCTTTCATGGGTTATGTTTTCTAATCCTTATTTAATTATTTTGCCTTTCTATATGAAGATAATAACTTTGCTTATAATTTTACTAGGTGCATTGATTGGTTATGAAATATCTAAATTTTTTTTAAATAATTATTTGAGGTTTAATTGGTATAGAATAAAATGATTCTCTGCTTCT???ATATGAAACATGCCTTTGATTTCTACTTATGGGGTAAATTATTACCCTATTATAATGGGGAGGTTTTTATATAAAAACTTGGATCAAGGTTGGTTAGAATATTTCGGGGCTCAGAAAATTTATATTTCTATTTCTAACAATTCTAAAATTATACAAATTATTTTTTCTAATAATATTAAATTGTTTTTTATTTTATTTATTATATGGATAATTATGTTGTTTATGTTAT?????????????????
	'JR53_to_Pecon'   ?????????????????????????????????????????????????????????????????????????????????????????????????????????????????????????????????????????????????????????????????????????????????????????????????????????????????????????????????????????????????????????????????????????????????????????????????????????????????????????????????GGATTAGTCTCTTATTGTTTAGTAATTTATTATCAGAATTTAAAGTCTTATAATGCGGGTAT????????????????????????????????????????????????????????????????????????????????????????????????????????????????????????????????????????????????????????????????????????????????????????????????????????????????????????????????????????????????????????????????????????????????????????????????????????????????????????????????????????????????????????????????????????????????????????????????????????????????????????????????????????????????????????????????????????????????????????????????????????????????????????????????????????????????????????????????????????????????????????????????????????????????????????????????????????????????????????????????CCTTTTTTAAGAGGATTTTATTCAAAGGATTTAATTTTGGAAGTAATGAG?????????????????????????????????????????????????????????????????????????????????????????????????????????????????????????????????????????????????????????????????????????????????????????????????????????????????????????????????????????????????????????????????????????????????????????????????????????????????????????????????????????????????????????????????????????????????????????????????????????????????????????????????????????????????????????????????????????????????????????????????????????????????????????????????????????????????????????????????????????????????????????????????????????????????????????????????????????????????
	'IC44_to_Phact_JT' ????????????????????????????????????????????????????????????????????????GAATTTAATTTAGTTATGATTAACTCTGCCTCGGTTTCTATAACTATTTTATTAGATTGGATATCTTTACTTTTTATAAGTTTTGTATTATTAATTTCTTGTATAGTTAT?????????????????????????????????????????????????????????????????????????????????????????????????????????????????????????????????????????????????????????????????????????????????????????????????????????????????????????????????????????????????????????????????????????????????????????????????????????????????????????????????????????????????????????????????????????????????????????????????????????????????????????????????????CCGGTATCTTCTCTAGTTCATTCATCTACCTTGGTAACCGCAGGGGTTTATTTATTAATTCGTTTTAATTATTCTT????????????????????????????????????????????????????????????????????????????????????????????????????????????????????????????????TTAATAATGAGAATTTTAGCTTTAGGAAGCTATAAGTTAGCTTTTTT?????????????????????????????????????????????????????????????????????????????????????????????????????????????????????????????????????????????????????????????????????????????????????????????????????????????????????????????????????????????????????????????????????????????????????????????????????????????????????????????????????????????????????????????????????????????????????????????????????????????????????????????????????????????????????????????????????????????????????????????????????????GCTTATAATTTTACTAGGTGCATTGATTGGTTATGAAATATCTAAATTTTTTTTAA???????????????????????????????????????????????????????????????????????????????????????????????????????????????????????????????????????????????????????????????????????????????????????????????????????????????????????????????????????????????????????????????????????????????????????????????????????????

;


END;


BEGIN TAXA;
	TITLE Taxa16;
	DIMENSIONS NTAX=15;
	TAXLABELS
		Stobo Stcon Phaeg 'Phact_PS' 'Phact_JT' Pesex Pecon Maset Masap 'JT8_to_Phact_JT' 'JT2_to_Phaeg' 'JT2_to_Phact_JT' 'JR53_to_Phaeg' 'JR53_to_Phact_JT' 'IC44_to_Phact_JT' 
	;

END;


BEGIN CHARACTERS;
	TITLE  nad6;
	LINK TAXA = Taxa16;
	DIMENSIONS  NCHAR=489;
	FORMAT DATATYPE = DNA GAP = - MISSING = ?;
	MATRIX
	Stobo             ATAATAATTCTATTCTCATTAAATTTACTAATCACAATAATTTTTACAACCCTAACCCACCCCCTATCTATAGGATTAATACTCCTTATTCAAACCCTTCTAATTAGATTAATTACAGGAAATTACAGATTCAATTTCTGATTTTCCTACATTCTTTTCCTAATCTTAGTCGGAGGAATAATAATTTTATTCATATATATAACAAGAGTAGCCTCAAACGAAAAGTTCTCTTTTAACATAAAATCTTTTATACTCACAATAATCATCCCCGTATCAATAATATTACCCTATATTTACTTCAACATAAACACTATTAACAACGAATCAATTCCACAAGAATGAAATATATTAATTAATTATTCATTTACAAAATACATTTACCATCCATCTAGAATAATCTTAATCTTTATAATAATTTATCTTCTATTAACTATAATTGCTGCCGTAAAAATTACTAATTTTAAACACGGGCCAATTCGACAAATAAAC
	Stcon             ATAATAATTCTATTTTCATTAAATTTACTAATTACAATAATTTTTATATCCTTAACACACCCTCTTTCAATAGGTATAATACTACTCCTGCAAACCCTCTTGATTAGATTAATTACAGGAAATTATAGATTCAACTTTTGATTCTCTTACATTTTATTTTTAATTCTCATTGGAGGAATAATAATCTTATTTATATATATAACAAGAATTGCCTCAAACGAAAAATTTTATTTCAACATCAAATACTTAATATTTTTACTATCGCTTACCCTGGCATTCATTATTCCTTCAATTTACTTTAACATAAATACCACTAACAACGAAATTATCATACAAAACTTAAATATAACAATAAATCAATCATTTATTAAATATATCAATCACCCATCAAGAATAATTTTAATTTTCATAATAATATATCTCCTATTAACTATAATTGCCGCTGTTAAAATTACTAATTTTAAACAAGGGCCAGTTCGACATATAAAC
	Phaeg             ATAATCATTCTACTCTCATTAAATTTTATAATAACAATAATTTTCATTTCATTAACCCACCCTTTATCAATAGGATTAATTCTCTTAATTCAAACCCTACTAGTAAGAATAATTTCAGGAAACTTCAGATTCAATTTTTGATTCTCTTATATTCTATTCTTAATCATAGTAGGAGGAATATTAATTTTATTTATATATATAACAAGAATTGCCTCAAATGAAAAATTCTCTTTCAATATAAAATCAATGGTTATCCCCGCTATAGTCCCAATCATAATTACATTACCCCTAATTAACTTTAACATTAACACTATCAACAATGAAATAATAATATGAGAATCTAATATAATAATCAACTTATCACTAAATAAATTTATTAACTTTCCATCTAACTTAATCTTAATCTTCATAATAATATACCTATTACTAACTATAATTGCTACAGTAAAAATTACAAACTTTAAACATGGCCCAATCCGACAAATAAAC
	'Phact_PS'        ???ATTATTTTACTATCATTAAACTTTATAATAACATTAATCTTCATCTCTTTAAC??????????????????????????????????????????????????????????????????CTTTAGATTTAACTTTTGATTCTCTTATATCCTATTCCTAATCATAGTAGGAGGAATACTAATTCTATTTATATACATAACAAGAATTGCCTCAAATGAAAAATTCTCTTTTAACATAAAATCAATAATCATTACAGTAAGAGTCCCAGTTATACTCATACTCCCCCTAATTAACTTCAACATTAACACTATCAACAATGAAATAATAATGTGACAATCAAATATAATAATCAACCTATCACTAAACAAATTCATTAACTTCCCATCCAATCTAATCTTAATCTTCATAATAATATACTTATTACTAACTAT??????????????????????????????????CGCCCAATCTGACACATAAAC
	'Phact_JT'        ATAATTATTTTACTATCATTAAACTTTATAATAACATTAATCTTCATCTCTTTAACCCACCCTTTGTCCATAGGTTTAATTTTACTCCTTCAAACCTTAATAGTAAGAATAATCTCAGGAAACTTTAGATTTAACTTTTGATTCTCTTATATCCTATTCCTAATCATAGTAGGAGGAATATTAATTCTATTTATATACATAACAAGAATTGCCTCAAATGAAAAATTCTCTTTTAACATAAAATCAATAATCATTACAGTAAGAGTCCCAGTTATACTCATACTCCCCCTAATTAACTTCAACATTAACACTATCAACAATGAAATAATAATGTGACAATCAGATATAATAATCAACCTATCACTAAACAAATTCATTAACTTCCCATCCAATCTAATCTTAATCTTCATAATAATATACTTATTACTAACTATAATTGCTACAGTAAAAATTACCAATTTTAAACACGGCCCAATCCGACACATAAAC
	Pesex             CTAATAATTCTATTCTCATTAAATTTACTTATATCAATAATTTTTATTTCATTAATTCATCCGCTATCAATAGGAATAATTTTACTCTTACAAACCCTGTTAATTAGTTTAATTACTGGAAACTTCAGCTTCAACTTCTGATTTTCATATATTCTATTCCTTATCCTAGTAGGAGGAATACTAATTCTATTTATGTATATAACAAGAATTGCATCAAACGAAAAATTCTCATTCAATATAAAATCAATTATTATATCAATCGCTTTCCCAATTACTATAATAATCCCCTCAATCTACTTCTATATTAATTCTATCAACAACGAAATAATTAATCAAGAATTTAATATAATAATCAATTATTCGCTTAACAAATACATTAATTACCCATCCAACTTAATTTTAATTTTTATAATAATATATTTACTACTCACCATAATTGCTTCGGTTAAAATTACAAACTTCAAACACGGCCCAATTCGACATATAAAC
	Pecon             ATAATAACTTTATTCTCATTAAATTTACTAATAACTGCAATTTTTACCTCTTTAACCCACCCTTTATCAATAGGATTAATTCTACTACTCCAAACTCTAACAATTAGCCTAATTACCGGAAATTTCAGATTTAATTATTGATTTTCTTACATTCTGTTCTTAATCTTGGTAGGAGGGATACTTATTCTATTTATATACATAACAAGAATTGCCTCAAACGAAAAATTCTCTTTTAATATAAAATCTATAATTACCGCAATAATCTTGCCTTCAATAATTATACTCCCCTCCATTTATTTTAATATTAACGTTATCAATAATGAAATAACAATTTATGAATCCCATATAATAATTAATTATTCACTAAATAAATACATCAACTTTCCATCTAACATATTATTAATTTTTATAATAATATACTTACTTCTTACCATAATTGCCACAGTTAAAATTACTAACTTTAAGCACGGCCCTATTCGACAGATAAAC
	Maset             ATAATCATATTAATTTTTGTTAACCTGCTATTATCATTAATCTTTATCTCACTTTCCCATCCCCTATCCATAGGACTAATCCTTCTCACACAAACATTAACCGTAAGACTAATTACAGGAAACTTCACTTACAACTTCTGATTTTCATATATTATTTTCCTTATTCTAGTAGGAGGAATATTAATCTTATTTATATACATAACCAGAATCGCATCAAACGAAAAATTCTCCTTCAACGTAAAATCCATAAGAATAACTACTCTAGCCCTATTTATCCTTATAATTCCGATCATTAAAATTAACGTAAACCTCCTAAACAATGAAACAATAAAATTCGAGTACAATATAGTAATTAACCAATCACTAAATAAATTTATCAACCAACCATCCAATCTAATCCTAATTTTCATAATCATGTATCTTTTATTAACCCTTATTGCAACAGTAAAAATTACTAACTTTAAACAAGGACCTCTTCGTCACATAAAC
	Masap             ATAACTATATTATTCACAGTAAACATATTATTATCATTAATTTTCCTCTCACTCTCCCACCCCTTATCCATAGGACTAATTCTGTTCATACAAACTTTAATCGTAAGATTAATCACAGGCAACTTTACTTACAATTTCTGATTTTCATACATTATCTTTCTAATTCTCATCGGAGGAATATTAATTCTATTTATATACATAACCAGAATCGCCTCAAATGAAAAATTTTCCTTTAATATCAAATCATTAGCTCTTATAACAATTAGATTATTAACCCTGACAATTCCCATGATCAAAATCAATATAAACTATTTAAACAATGAAATTAAATCATTTGAGTCCGCCATAATCATCAACCAATCACTCAACAAATTCATTAACCACCCATCTAATCTAATACTAATATTCGTCATCATGTACCTGCTATTAACAATAATTGCAACAGTAAAAATTACAGACTTCAAAAAAGGTCCAATTCGACAAATAAAC
	'JT8_to_Phact_JT' ??????ATTTTAT?????GTAAAC?TAC????????????TCTTCATCTCTTTAACCCACCCTTTGTCTATAGGTTTAATTTTACTCCTTCAAACCTTAATAGTAAGAATAATCTCAGGAAACTTTAGATTTAACTTTTGATTCTCTTATATCCTATTCCTAATCATAGTGGGAGGAATATTAATTCTATTTATATACATAACAAGAATTG???????????AAATTCTCTTTTAACATAAAATCAATAATCATTACAGTAAGAGTCC??????TACTCATGCTCCCCCTAATTAACTTCAACAT??????????????????????????????????????????????????ACCTATCACTAAACAAATTCATTAACTTCCCATCCAATCTAATCCTAATCTTCATAATAATA?????????CTAACTATAATTGCTACAGTAAAAATTACCAATTTTAAA???????????CCGACACATAAAC
	'JT2_to_Phaeg'    ATAATTATTCTACTATCATTAAATTTTATAATAACAATAA??????????????????????????????????????????????????????????????????????????????????????????????????????????????????????????????????????GGAATATTAATTCTATTTATATACATAACAAGAATTGCCTCAAATGAAAAATTCTCTTTTAACATAAAATCA???????????????????????????????????????CCCCTAATTAACTTCAACATTAACACTATCAACAATGAAATAATA????????????????????????????????????????????????????????????????TAATCTTAATCTTCATAATAATATACTTATTACTAACTATAATTGCTACAGTAAAAATTACCAATTTTAAACACGGCCCAATCCGACACATAAAC
	'JT2_to_Phact_JT' ATAATTATTCTACTATCATTAAATTTTATAATAACATTAATCTTCATCTCTTTAACCCACCCTTTGTCTATAGGTTTAATTTTACTCCTTCAAACCTTAATAGTAACAATAATCTCAGGAAACTTTAGATTTAACTTTTGATTCTCTTATATCCTATTCCTAATCATAGTGGGGGGAATATTAATTCTATTTATATACATAACAAGAATTGCCTCAAATGAAAAATTCTCTTTTAACATAAAATCAATAATCATTACAGTAAGAGTTCCACTTATACTCATACTCCCCCTAATTAACTTCAACATTAACACTATCAACAATGAAATAATAATGTG??AATCAAACATAATAATCAACCTATCACTAAACAAATTCATTAACTTCCCATCCAATCTAATCTTAATCTTCATAATAATATACTTATTACTAACTATAATTGCTACAGTAAAAATTACCAATTTTAAACACGGCCCAATCCGACACATAAAC
	'JR53_to_Phaeg'   ATAATTATTCTACTATCATTAAATTTTATAATAACA????????????????????????????????????????????????????????????????????????????????????????????????????????????????????????????????????????????AATATTAATTCTATTTATATACATAACAAGAATTGCCTCAAATGAAAAATTCTCTTTTAACATAAAAT??????????????????????????????????????????CCCTAATTAACTTCAACATTAACACTATCAACAATGAAATAAT????????????????????????????????????????????????????????????????TTAATCTTAATCTTCATAATAATATACTTATTACTAACTATAATTGCTACAGTAAAAATTACAAA??????ACACGGCCCAATCCGACACATAAAC
	'JR53_to_Phact_JT' ATAATTATTCTACTATCATTAAATTTTATAATAACATTAATCTTCATCTCTTTAACCCACCCTTTGTCTATAGGTTTAATTTTACTCCTTCAAACCTTAATAGTAAGAATAATCTCAGGAAACTTTAGATTTAACTTTTGATTCTCTTATATCCTATTCCTAATCATAGTGGGGGGAATATTAATTCTATTTATATACATAACAAGAATTGCCTCAAATGAAAAATTCTCTTTTAACATAAAATCAATAATCATTACAGTAAGAGTTCCACTTATACTCATACTCCCCCTAATTAACTTCAACATTAACACTATCAACAATGAAATAATAGAGTGACAAT?AGATATAATAATCAACCTATCACTAAACAAATTCATTAACTTCCCATCCAATCTAATCTTAATCTTCATAATAATATACTTATTACTAACTATAATTGCTACAGTAAAAATTACCAATTTTAAACACGGCCCAATCCGACACATAAAC
	'IC44_to_Phact_JT' ???????????????????????????????????????????????????????????????????????????????????????????????????????????????????????????????????????????????????????????????????????????????????????????????????????????????????????????????????????????????????????????????????????????????????????????????????????????????????????????????????????????????????????????????ATCAACCTATCACTAAACAAATTCATTAACTTCCCATCCAATCTAATCTTAATCTTCATAATAATATACTTAT?????????????????????????????????????????????????????????????????

;


END;


BEGIN TAXA;
	TITLE all;
	DIMENSIONS NTAX=37;
	TAXLABELS
		Stobo Stcon 'Phact_PS' 'Phact_JT' Pesex Pecon Phaeg Maset Masap 'JT8_to_Maset' 'JT8_to_Phact_JT' 'JT8_to_Phaeg' 'JT8_to_Stcon' 'JT8_to_Pecon' 'JT2_to_Stcon' 'JT2_to_Phaeg' 'JT2_to_Phact_JT' 'JT2_to_Pecon' 'JT2_to_Maset' 'JR53_to_Stcon' 'JR53_to_Phaeg' 'JR53_to_Phact_JT' 'JR53_to_Pecon' 'JR53_to_Maset' 'IC44_to_Maset' 'IC44_to_Phact_JT' 'IC44_to_Phaeg' 'IC44_to_Pecon' 'IC44_to_Stcon' Philolithus_carinatus_TB13392 Philolithus_morbilosus_TB15436 Philolithus_densicollis_TB15236 Philolithus_aegrotus_TB15235 Philolithus_elatus_TB15442 Philolithus_aegra_TB15221 Philolithus_sordidus_TB15443 Philolithus_elatus_TB13141 
	;

END;


BEGIN CHARACTERS;
	TITLE  all;
	LINK TAXA = all;
	DIMENSIONS  NCHAR=13926;
	FORMAT DATATYPE = DNA GAP = - MISSING = ?;
	MATRIX
	Stobo                            GGAAAGTTTTATTATAGCTTTGTAGATGGCTATTTAATTTTTTCACATGTGAATTTTAGT?GTAAGTTTTACTTAGATAGTT?AATTTATTTTT?GCAGTGTATAGTTTTAAGAATTAATTAAGTTTAGACTTAGGAATTTATTTTAATGTAAACAAAATTTGTGCCAGCAGTAGCGGTTATACAGATTACATTAGTTATTTTTTAATAGTTTAATTAGGC?GTTTAATTTGGAATTTAAATTTGAGTTTTTTAGGTGAAATTTTAAACTTTATTTATATTTTCTTTATGTTGCTGAGGTTATGAGATTTCTTTTTAAGACTAGGATTAGATACCCTATTATTGGAATGGTGAATTTCAAAATTATAATTATTAATAGTTATGGTCTTTAAAATTAAAGATTTTGGCGGTGTTTTAGTCTTTTCAGAGGAACCTGTTTATTAATCGATAATCCACGATTAATCATACTTTAATTATTAATTTATATATCGTTGTATTATAAACATTTTATTAGAATTTTAATGTTTGAGAGTTATTATTATGAATTAATTCAGATCAAGGTGTAGTTTATATTGAAGTTTAAATGGGTTACATTATATTTATATGTGGTTTTGTTAATTTAAAATTATCGAATAAATTGGATTTGAGAGTAATTTTTATATTTATATAGAATGATTTAGCTCTAAAACATGCACATATCGCCCGTCGCTTTCATAATAAAATGAAATAAGTCGTAACAAAGTAGGCTTATTGGAAAATGAGCCTGGAATGATCCCGAATTCAAAAGAGCTAGTTAATTATTTATTTTATTGTAGAATAAATATTTATAATTTTTGTCTAGTAATGAAATGTTATTCGTTTTTGAATTTATCTGGTTCCTTAAGAAATAAATTTAATTTATGACA?ATTGAGTATTTACTTGTTTCTTTAGGTAAATTTTTATTTGGTTAAATATTTAAGGGGATTAGCTTTTGAATATTTTTATAAGTTCATTATTTTAA?ATGATTAATAGGATTAGAATTTTCCATTTATAATAGGATGTTATAATTAATTATTTTATAATTTTTATTTATATGAATTTTAGGTGTGTTATTAAGGTTTTAGCTTTAATTTTATAGGTTAAGCAATAATGATTTAATTAGTATAGTTTATTGTATTATTGATTTTGGTT?TTTAGTTTATGCTAAGGAACTCGGCAAATTATTTTTCACCTGTTTAATAAAAACATGGCTTTTTGTTTATGATTTAAGGTCTGACCTGCCCAATGAGGAATTTAATGGCCGCAGTATTTTGACTGTGCAAAGGTAGCATAATCATTAGTTTCTTAATTAGAAGCTGGAATGAATGGTTTGATGAGAAAATAACTGTCTCGGTGTAATTGTTTTAGAATTTTAATTTTAAGTGAGAAAGCTTAAATTTTTTAAAAAGACGAGAAGACCCTATAGAGTTTTACAATTTTTTTAAGTAACTAATTTTGGTTTTGGTTTTATTTATTTAAAATGATCGTTTTATTGGGGTGATAGTAAAATTTAATAAACTTTTATTATTTTAATACATAAATTTATGAATGGTTGATCCTGATTTTTGGACTATAAGATTAAATTACCTTAGGGATAACAGCGTAATTTTCTTTGGAGAGTTCTTATCAATAGAGAAGTTTGCGACCTCGATGTTGGATTAAAATTTAATTTAGGTGTAGAAGCT?TGAATATTAGGTCTGTTCGACCTTTAAAATTTTACATGATCTGAGTTTAAACCGGTGTGAGCCAGGTTGGTTTCTATCTTTTAATGTTTATAATATTTTAGTACGAAAGGACCAATTAT??CTCAGTAGCGGCGAGCGAACAGGGAAGAGCCCAGCACCGAATCCCGCGGCCGAAACCGGACGCCGGGAAATGTGGTGTTAGGGAGGGTCCGTTATCCCGAGATTGTGCGGTGCGTCCAAGTCCATCTTGAACGGGGCCACAGCCCATAGAGGGTGCCAGGCCCGTAGCGACCGCTGCCGATCGCGGGAGGATCTCTCCTCAGAGTCGGGTTGCTTGAGAGTGCAGCCCTAAGTGGGTGGTAAACTCCATCTAAGGCTAAATATGACCACGAGACCGATAGCGAACAAGTACCGTGAGGGAAAGTTGAAAAGAACTTTGAAGAGAGAGTTCAATAGTACGTGAAACCGTTCAGGGGTAAACCTGAGAAACCCGAAAGGTCGAAAGGGGAGATTCAGCGTGTCTCGATTGCGGCGCTGGATGGTCGTGCGACGGAAGACGTACGCGTCATCCGCACCTTCCGTCCTCCGAACCGTGGTCGAACGCGTGCACTTCTCCCCCTGTAGGACGTCGCGATCCGTTGGGTGCCGGTCTAAGGCCCGCAGTGGAGCCCGTTCGGACGGTTCGCCGTTCCGGACGAACCTGCGGTGTTTCCCGGTCGGCTCGCTCGACGGTATACAGATGGCGCGGGGCCGCTACA??TTAGTTAGCGTCCGACCGGCGGCAAGCGCGCTCGTCGTGACGGTGATCGGACCTGGTGCCGGTCCTGTCCCCGAGTGGCTGTTCGCTGCCGTGTTCTCGGACAGACCTCGTCGAAACGCCGATCTGCGACGCTATAGCTTTGGGTACTTTCAGGACCCGTCTTGAAACACGGACCAAGGAGTCTAGCATGTGCGCGAGTCATTGGGACATGACTAAACCTAAAGGCGCAATGAAAGTGAAGGTCCGCCTTGCGCGGACCGAGGGAGGATGGGCGGCCGTTGCGGCTGTCGCCCCGCACTCCCGGGGCGTCTCGTTCTCATTGCGAGAAGAGGCGCACCAAGAGCGTACACGCTGG??????ATAAATTTGTTTTCATCATTCGACCCCTCAACTAACTGAAATTTATCATTTAACTGAATAAGAACTACAGTAGGACTATTAATAATTCCTACTATATTCTGATTTATCCCTTCACGAATAACATTCATTTGAAATAAAATTATCAATTCACTACACAAAGAATTCAAAAATCTCTTAGGAGAAAAAATCAAAGGAATAACCTTAATTTTCATTTCACTTTTTACATTTATTATATTTAACAATTTTATTGGTTTATTTCCTTATATCTTTACCTCAACCAGTCATATAGCCCTAACAATCTCCCTAGCTCTACCCCTTTGGTTAACATTTATATTATTCGGCTGAATCAATAATACAATTCATATATTTGCACATCTGGTACCTCAGGGTACTCCTCCTGTTCTAATACCATTCATAGTATGCATTGAAACTATTAGAAACATTATTCGACCAGGAACCCTAGCTATTCGACTCTCAGCAAATATAATTGCTGGTCATTTACTAATAACCCTTCTAGGAAACACTGGGACCTTAATATCTACCTACATAATTAGCTTACTATTAATTGTTCAAATCTTACTATTACTGTTAGAATCTGCAGTTGCTATTATTCAATCCTACGTATTTGCAGTTTTAACAACTCTATATTCAAGAGAAGTAAATATACCACAAATAGCCCCACTAAATTGACTAACGCTTATAATATTTTTTATTGCTGTATTTATCACATTTAATATCATAAATTACTTCTCCTTCATAAACATTATTGAACCTAAAAAATCAAGAACAATAAAGAAATTTAAAATCAATTGAAAATGAATGAAAATACCTATACGTAAAATATCACCGCCAATTAAAATTATAAACAATGCCCTTGTTGACTTACCATCTCCATCAAACATCTCCTTCTTGTGAAATTTCGGATCTCTTCTAGGAATATGCTTAGTTATTCAAATCATCACAGGAATTTTCCTAGCAATACACTATTGTCCAAACATTGAACTTGCTTTTAGAAGAGTAGTTCATATTTGCCGAGACGTAAACTACGGATGACTAATACGAACAATCCACGCAAACGGCGCTTCCCTATTCTTTATTTGCATCTATCTACACATCGGTCGAGGAATATATTATAGATCATATATACTAACACACACCTGAATAATTGGTGTAACAATTCTATTCATCGTTATAGCAACCGCATTCCTAGGATATGTCCTACCCTGAGGACAGATATCATTTTGAGGTGCAACTGTAATTACCAATCTTCTATCAGCAATCCCCTATCTTGGTTCAACTATCGTTCAATGGATTTGAGGGGGGTTTGCTGTAGATAATGCAACCTTAACACGATTTTTCACCTTCCATTTCCTTTTCCCATTCATTATCATTGCCCTCGTAATAATCCATCTTCTGTTTCTCCACCAAACAGGATCAAATAACCCCTTAGGAGTAAATAGTAATACAGATAAAATCCCATTCCACCCATATTTCACATTCAAGGATATATTAGGGTTTACTATTGCGACAATAATACTAATCATACTTTCCTTAACTTATCCTTATATCCTAGGAGATCCTGACAATTTTATTCCAGCTAACCCTCTAGTAACCCCAGTCCACATTCAACCGGAATGATATTTTCTTTTTGCCTACGCTATTCTTCGATCCATTCCTAATAAATTAGGAGGAGTAATCGCCCTAGTAATATCAATTGCAATCCTATATATCCTCCCATTCTACAATAAAAAAAAATTCTTAAGAAATCAATTCTACCCTATTAATAAAACATTATTCTGAACCATAGTTATTATCATCATTTTATTAACCTGAATCGGCGCACGACCTGTTGAGGAACCTTATATCATTACCGGTCAAACTCTTACCATTTTATACTTTTCATTTTATATTTTAGACCCTCTAACATCTAATCTCTGAGACAAAACCTTAATAAACATTCTACCGAATAAATGATTATTCTCAACTAACCACAAGGATATTGGAACACTTTACTTCATTTTAGGGGCCTGAGCAGGAATAGTAGGAACTTCTATAAGCCTTTTAATTCGTGCAGAACTAGGCAATCCTGGTTCTCTAATTGGTGACGACCAGATCTATAATGTAATCGTTACAGCCCACGCTTTCATTATAATTTTCTTTATAGTAATACCAATTATAATTGGAGGATTTGGAAATTGACTAGTACCACTTATATTAGGAGCCCCTGATATAGCATTCCCCCGAATAAATAATATAAGATTCTGACTACTCCCCCCATCTCTAACCCTTCTACTAATAAGAAGAATAGTAGAAAACGGCGCAGGTACTGGATGAACCGTCTACCCCCCGCTCTCCGCAAACATTGCACATAGAGGATCTTCAGTTGACTTAGCAATTTTTAGCCTTCATTTAGCAGGAGTCTCTTCTATTCTAGGAGCAGTAAACTTTATCACTACAGTGATCAATATACGACCCCAAGGAATAACATTTGATCGAATACCCTTGTTTGTATGAGCCGTAGTAATTACAGCTGTTCTCCTGCTACTTTCTCTGCCTGTGCTCGCCGGCGCCATTACTATATTGCTTACTGACCGAAACATCAATACATCCTTTTTTGACCCAGCTGGAGGGGGTGACCCAATCCTTTATCAGCATCTATTCTGATTCTTTGGACATCCAGAAGTATATATTCTTATTCTCCCAGGATTTGGAATAATTTCCCACATTATTAGACAAGAAAGAGGAAAAAAAGAAGCCTTCGGAACTTTAGGAATAATTTACGCTATAATAGCAATTGGCCTATTAGGATTTGTTGTATGAGCACACCACATATTTACAGTAGGAATAGATGTAGATACACGAGCTTACTTTACCTCAGCAACCATAATTATTGCTGTACCTACAGGAATCAAAATTTTTAGATGATTAGCCACTCTTCATGGCACACAAATAAACTATAGACCTTCCATATTATGAGCTTTAGGATTCGTATTCCTGTTCACTGTAGGAGGATTGACTGGAGTAATTCTTGCTAATTCCTCAATTGACATTATACTACATGACACTTATTACGTTGTAGCTCACTTCCATTATGTCCTTTCCATGGGTGCCGTATTCGCAATTCTTGGGGGATTAGTTCATTGATTTCCTTTATTTACTGGGCTTTCCCTAAACATAAAAATATGCAAGATTCAATTTTTAACTATATTCATCGGAGTAAACCTAACATTCTTTCCACAACACTTCCTAGGACTAAGAGGTATACCCCGCCGATACTCTGATTATCCAGACGCCTATATAATATGAAATATTATCTCATCGATTGGATCTATTATTTCATTAGTAGGTGTTCTATTCCTAATTTTCATTATCTGAGAGAGATTTGCTTCATCACGTAAAATTATTTTTTCACTAAATATGGCATCATCAATTGAATGACTACAATCTGCCCCTCCTGCAGAACATAGATATTCTGAACTCCCTGTATTATCTTCT???TTCATAGCTACATGAAAGACAATTTTACTCCAAGATAGGTCATCTCCTCTTATAGAACAATTATCCTTCTTTCACGATCATACTCTATTAATTCTAGTAATTATTACAATTCTAGTCGGACAAATAATAGCAGGACTATTTTTTAATAAATACACCCACCGATTCCTTTTAGAAGGTCAATTAATTGAGCTAATTTGAACCATTCTTCCAGCTATTACCTTAATTTTCATTGCTTTACCATCCTTGCGATTAATTTACATTCTGGATGAAACAAATAACCCTCTAATCTCAATTAAAACAATTGGTCATCAATGATACTGATCATATGAATATTCAGACTTCAAAAACATTGAATTTGACTCATATATAATCCCAATCTCTGAAATAACGCCATTTAATTTCCGTCTACTAGATGTAGACAATCGAATAACCGTGCCCTACTTATCCCAAGTGCGAATACTGATTTCTGCAGCTGATGTAATTCACTCGTGAACCATCCCCTCTCTAGGAGTAAAAGTTGATGCCACTCCTGGTCGACTAAACCAAGTAAGATTTACCCCTAGACGAACCGGATTAATATATGGACAATGCTCAGAAATCTGTGGAGCCAATCACAGATTTATACCCATTGTAGTAGAAAGAATTTCTCCTAAATACTTCATTAAATGAATTTCTAAAATAATTGAAATTATGACACATAAAAACCATCCATTTCATCTAGTTGACGTGAGACCTTGACCTATTCTTGGCTCATTAAGAGCCCTAATATTAATATCAGGAATCATTAAATGATTCCACTTCTTTAACAACTCGCTACTATTAATAAGATTCATTACTATACTAATAATCATATATCAGTGATGACGGGATATTGCACGTGAAGGCTCATTCCAAGGACTTCATACTTTTACTGTAACAATAGGTTTACGATGAGGGGTAATCCTATTTATTACTTCCGAGGTATTTTTCTTTATCTCGTTCTTCTGGGGGTTTTTCCACAACAGTCTCGCCCCTGCTATTGAAATCGGAATAATATGGCCCCCTAAGGGAATCGTAACATTTAACCCAATTCAAATTCCTCTTCTCAATACGTTAATCCTACTCACATCTGGATTAACAGTAACATGAGCCCACCACAGTTTAATAGAAAATAATTCAAAGCAAGCCACCCAAGGTCTATCAATAACTGTAATTCTAGGAATTTATTTCTCTCTTCTTCAAGGATACGAATACTTCGAATCGTCATTTACAATCTCCGACGCAGCCTATGGCTCATCGTTCTTTATAGCCACAGGATTCCATGGCCTTCACGTAATTATTGGTACCACTTTCTTAATAGTTTGCTTATTTCGACATTTAAATAATCACTTCTCCCAAATCCATCACTTTGGTTTTGAAGCAGCCGCTTGATATTGACACTTCGTCGACGTAGTATGACTTTTCCTTTATGTTTCAATCTACTGATGAGGTAGATTGATTTTGAAAGATTTATTTTTGATGTTGCTGTCTATGTTGACTTTGGTAGTATTTGTATTAGTAGGGGTGGCATTTTTAACTTTATTAGAACGTAAGGTTCTGGGTTATATTCAGATTCGTAAAGGTCCTAATAAGGTTGGATTTATAGGAATTTTACAGCCTTTTAGTGATGCTATTAAGTTATTTACTAAGGAGCAAACATTTCCTTACATATCTAATTTTAATGTTTATTATTTTTCTCCTGTTATTAATTTTTTTATTTCTTTGTTGCTATGAATAATAATACCTTTTTTTACAGTATATTTAAATTTTAATTTATCTTTGTTATTTTTTTTAAGGGTTTCTAGACTTGGGGTTTATACAATTATGATAGCTGGGTGGTCTAGAAATTCTAATTATTCTTTATTAGGTAGATTGCGATCTGTTGCTCAAAGAATTTCTTATGAGGTAAGGTTGGCTTTAATTTTAATATCATTTATTTTTTTAACTTTAAGTTTGAATTTGATTGATTTTATAAAATTTCAAGGTTACGTATGGTTTTTTTTCCTTTGTATTCCGTTGTTTTTAATATGAGTAATTTCAAGATTAGCTGAAACTAATCGTACTCCTTTTGATTTTGCTGAGGGTGAGTCTGAATTGGTTTCAGGGTTTAATGTTGAGTATAGAAGAGGGACTTTTGCTATGATTTTTTTGGCGGAGTATGCAAGTATCTTATTTATAAGAATAATTTGTGTAATGATTTTTTTAGGGGGAGATTTAAATTCTTTTGTTTTTTATGTTAAGATTGTGTTTATAGGATTTTTGTGGTTATGGGTTCGTGGCACTTTGCCTCGTTTTCGTTACGATAAGCTTATATATTTAGCATGGAAGAGGTTTCTTCCTTGTTCTTTAAATTATTTAATTGGGTTTTTTATGTTAAAAATAATAATTTTTATTTTTTTATTGATAAAATTATACAAAATAATCTTTTTTAACACAATAATTATAGGTACTTTGATTGCAGCATCATCATATTCTTGAATAAGAATATGAATAGGACTCGAAATCAATCTATTATCTATTATTCCGCTATTTTCTGATAAAATAAACGTATTCTCATCAGAATCTTCCCTAAAATACTTTATTACTCAGGCAATTGCATCTACAGTTCTCTTAATAGCAGCAATTATAATACTATTAACTAATGAATTTATTGCCCCCACAATAAATTCTTACTTAATAATAATTATAAACTCTGCCCTCCTGACCAAATTAGGAGCCGCACCTTTTCATTACTGATTCCCCGAAGTAATGGAAGGACTAAATTGAGTAAACTGTCTTATTCTATTGACCTGGCAAAAAATTGCCCCTATAATACTTCTAATAAATAATCTCATGAACACAAAATTCATTATTATAATCGTATTTACTTGCATAATTGTAAGAGCATTTATAGCATTCAACCAAATCAGTCTACGAAAAATCCTGACATTCTCGTCAATTAATCATATTGGATGAATGATATCCACTACAATAATATCATTTCCTTCGTGACTAATATATTTTTCTGTATATTCAATTCTCAATATCAACATTATTGCCATATTCCACTACACTAAATCATTTTATCTCAATCAAATTAATAATATCATAAACAAAAACAAAACATTTAAGTTTTCTATAATAATCAATTTCCTATCCCTAGGAGGACTACCTCCATTCCTTGGATTTCTACCTAAATGAATAGTAATCAACTGGTTAATCATAAACAACCTACTACTAATAGCTTTCTCAATAACCATTCTTACATTATTAATGCTATTTATTTATGTACGAATTACCCTATCAACGCTTTTAATGTCATTAACAGAATCAAAATTTCTAATTCTAAAACTAAAAAATTCATTCCTTTTAATCCTAAATTTTATATCCCTAGTAAGACTAATCATTTGCACTTTAATATTCAATTTACTG???TTGAATATTTTAGTTATTCTATCATTATTCATCTTAATAATTAGTATCTTATTAATTATAATCCTAAACTTAACGTCAAAGAAAGCAATTTCTGACCGAGAAAAAAGGTCTCCATTTGAATGCGGATTCGACCCTAAGTCTCCTGCACGTCTTCCTTTCTCTCTGCATTTCTTTTTAATCGCTATCATCTTCCTAATTTTTGATGTAGAAATTACCCTTCTATTTCCACTAATTATATCATTAAAATTCAGAAGTTTAATAATGTATACGCTACTTCTATTAACCTTCATTGTAATCTTAATTCTAGGTCTACTACATGAATGAAAGCAAGGAGCCCTAAACTGATCCAACATGATAGGATTTATTTTTATGATGATTATAATGATTCCTTTAAGTTTTTTAGGAAGGTTTTGATTTAATCAGTTTATGTGATTTGTTATAACATTAATATTTTTTTTTAAGTTTAGTATAAATTATTTATTTGTTGGGGTTTCTTATGATTATGGAGTGGACCTTTTTTCTTACGTAATGATTTTATTAAGTTTTTGGATTTGTTCTTTGATGATTATGTCGAGAGAAAAGATTTATTTATATAATAATTGGAGAAGGTTGTTTTTGTTTACGGTTTTATTATTGATATTTTCTTTATATATTACTTTCAGATCTTTAAATTTATTTATTTTTTATCTATTTTTTGAGTTTAGGTTAATTCCTACATTAATTTTAATTTTAGGGTGGGGCTATCAGCCTGAACGTTTACAGGCTGGATTGTATTTATTGTTTTATACGATGTTTGCTTCTTTACCTATGATGATTTCCATTTTCTATTGTTATAGTTGTTTTGGATCTTTATGTTTTTTTTACTTAAGTGATATAAATAATTTATTGGTTTACTTTCTTATTAATATGGTATTTTTTATTAAAATTCCTATGTTTTTTGTTCATTTATGATTACCTAAAGCACATGTTGAAGCCCCAGTTTCTGGTTCTATGATTTTAGCTGGTATTATACTTAAGCTTGGTGGTTATGGGATGATGCGATTAATAGTAATATTTATTTGTATTGGATTAAGAATTAATTTATTTTTTGTTAGTTTGAGATTAATCGGGGGTTTATATATTTCGTTAATTTGTTTACGACAAAGTGATATGAAGTCTTTAGTTGCTTATTCTTCAGTGGCGCATATGGGGTTGGTCTTGTCGGGTATTATAACTATAAATTTTTGAGGCATAGGAGGAGCTTTAGCTATAATAGTGGCTCATGGTTTATGTTCATCTGGTCTTTTTTGTTTAGCTAATATTTCCTATGAGCGTTTATTTAGACGTAGACTTTATTTAAATAAGGGTTTGATTAATTTGGTTCCTAATTTGTCTTTAATGTGATTTTTACTTGTATCTTCTAATATAGCTGCTCCACCTTCTTTAAATTTATTGGGAGAAATTATGCTTATTAATAGAATTTTAAGTTTTAGAGAGTTAAATATGATTTTTTTGATGTTAATTTCTTTTTTTGGAGCTGTTTATTCATTATTTTTATATTCTTTTAGGCAGCACGGCTCAATTTTTTCGGGTTTATATTCTTTTTATTCGTGTAGGTTACGGGAGTATTTGTTATTAATTTTACATTGATTGCCATTGAATTTATTGGTTTTGAGGGGTGATATTTTAGTTCTTTGGATTTA??????????????????????????????????????????????ATGTTTTTGAGAGGATTATATGTATTTAGGATGAAACGAAAGCATTTACTTCTTATGTTATTAAGTCTTGAATTTATTGTTTTGGCTATTTATATAATGTTATTTATTTATTTGAGATTTTTTTATAACGAGTATTTTTTTTCTATAATTTTCCTTACTTTCAGAGTTTGCGAGGGGGTTCTTGGTTTATCTATTTTGGTGTCACTAATTCGTTCTCATGGTAATGATTATTTTCAAAGTTTTAGTCTTTTATGAATATTGATTTTGAGGTTAGGATTATTTATTAGTTCTCTTTATTTAATAGTTACTGAGTTGGTTTATTTTTTAGAATTTAATTTGGTTATAGTAAATTCTTTATCTGTACCTATAACTATTCTTTTGGATTGAATATCTACATTATTTATAAGATTTGTTTTGTTAATTTCTTGTATGGTAATTTTTTATAGTGAAGAATATATGCATGGCGATAAGTATTTAAATCGTTTTATTTTATTGGTTGTTTTATTTGTTTTGTCAATGATGTTACTTATTATCAGGCCTAACTTAATTAGAATTTTGTTAGGGTGAGATGGGTTAGGTTTAGTTTCTTATTGTTTGGTTATTTATTATCAGAATTTGAAGTCGTATAATGCGGGTATATTAACTGCTTTAACTAATCGGGTGGGAGATGTAGCTTTGTTGTTATCTATTGCTTGGATATTAAATTACGGAAGTTGAAATTATGTATTTTATCTAGAGGAGTTAAAGGGAGATTATTATATAGAAATTATTTCTTTTCTCATTGTATTAGCTGCAATGACTAAGAGAGCTCAGATTCCTTTTTCTTCATGATTACCGGCTGCAATGGCAGCGCCTACTCCTGTATCTTCATTAGTACATTCTTCTACTTTAGTAACTGCAGGGGTTTATTTATTGATTCGTTTTAATTTTTCTTTTAGAGATTTTCTGATGTATTTGTTATTATTTTTTTCTATAATAACAATGTTTATATCAGGATTAGGGGCTAGATTTGAGTTTGATTTGAAGAAGATTATTGCTTTATCAACTCTTAGACAGTTGGGTTTAATAATAAGAATTTTAGCATTAGGAAGGTATAAATTGGCTTTTTTTCATCTTTTGACTCATGCATTATTTAAGGCTTTGTTGTTTATATGTGCAGGTAATGTTATTCATAATTTGAATAATTGTCAAGATATTCGTTATATAGGGGGTCTTGTTTCTTCTATGCCAATTACTTGTGTTTATTTAAATGTATGTAATTTAGCATTATGTGGATTGCCATTTTTAAGAGGATTTTATTCTAAGGACTTGATTTTGGAGGTTATAAGTATGGGGTATTTGAATTTTTTTGTTTATATTATTTTTTATTTGTCTATTGGTTTAACTGTTTGTTATAGATTTCGTTTAGTTTATTACACTTGTACTGGTGATTTTAATTTTACTACTTTAAATATATTGTCTGATAAAAATTTTATTATCTTAAAGGGTATGAGAGGTTTAATTTTTTTAGTTGTTTTTATGGGAAGGGTGCTTTCTTGAGTTTTATTTAGTGTGCCTTATTTGATTGTTTTACCTTTATTAATAAAAATAATAGCATTGTTTATAATTTTATTAGGGGTGTGAATTGGTTATGAGTGTGGTAAATTTTCTTTGAATAGCAATTTAAGATTTAGTTTTTATAGTTTGAAGTGATTTTCAGCTTCA???ATGTGGAATATACCGTTGATTTCAACTTATGGAATTAGGTATTATCCTGTTATAATGGGCAGATTTTTATATAAAAATTTAGATCAGGGTTGGTTTGAATATTTTGGGGCTCAGAAGATTCATGGTTTTATGGTTGATAATTCTAAGTCTTTACAGATTATTTTCAATAATAACATTAAACTGTTTTTTATTTTATTTATTATATGGATGGTTTTATTGATTATGTTATACTTAAATAGCTTAATTATAATAATTCTATTCTCATTAAATTTACTAATCACAATAATTTTTACAACCCTAACCCACCCCCTATCTATAGGATTAATACTCCTTATTCAAACCCTTCTAATTAGATTAATTACAGGAAATTACAGATTCAATTTCTGATTTTCCTACATTCTTTTCCTAATCTTAGTCGGAGGAATAATAATTTTATTCATATATATAACAAGAGTAGCCTCAAACGAAAAGTTCTCTTTTAACATAAAATCTTTTATACTCACAATAATCATCCCCGTATCAATAATATTACCCTATATTTACTTCAACATAAACACTATTAACAACGAATCAATTCCACAAGAATGAAATATATTAATTAATTATTCATTTACAAAATACATTTACCATCCATCTAGAATAATCTTAATCTTTATAATAATTTATCTTCTATTAACTATAATTGCTGCCGTAAAAATTACTAATTTTAAACACGGGCCAATTCGACAAATAAAC
	Stcon                            CAAAAGTTTTATTATAGCTTTGTAATTAGCTATTTAATTTTTACACATGTGAATTTTAGT?ACTAATTTTATTTAAATAGT?AAATTTATTATATGCAGTGTATAATTTTAAGAATTAATTTAATTTAGACTTAGAAATTTATTTAAATGTGAACAAAATTTGTGCCAGCAGTAGCGGTTATACAGATTACATTAGTTAATTTATAATAGTTTAATTAGAC?GTATAATTTTGAATTTGAATTTAAATTTTTTAGGTGAAATTTTAAATTTGATTTAAATTTTCTTTTTTTTGTTGAAGTTAAGAAATTTCTTTTTTAAACTAGGATTAGATACCCTATTATTAGAAGAGTTAATTTTTAAACTATAATTATTAGTAGTTAAGATCTTTAAAGTTAAATATTTTGGCGGTGTTTTAGTCTTTTCAGAGGAACCTGTTTATTGATCGATAATCCACGATTAATTATACTTTAATTATTAATTTATATATCGTTGTATTATAAATATTTTATTAGGATTTAAATGTTTGAGATTTATAATTATGTATTAATTCAGATCAAGGTGTAGTTTATATTAAAGTTTAAATGGGTTACATTATATTTATATATGGTTTTGTTAATTGAAAATTATCGAATAAATTGGATTTGAAAGTAATTTTTATATTTTTATAAAATGATTGAGCTCTAAAATATGCACATATTGCCCGTCGCTTTCATTATAAAATGAAATAAGTCGTAACAAAGTAGGCTTATTGGAAAATGAGCCTAGAATGATCCCGAATTCAAAAGAGCTAATTGATTATTTATATTATTGTGGAATAAATATTTATAATTTTTGATTAGCAATGAAATGTTATTCGTTTTTGAATTTATCTGGTTTCTTAAGAAATAGATTTAATTTATATTA?ATTGAATATTTTTTTATTTATATAATTAAATGTTTATTTAGTTAAATATTCAAGGGGATTAGCTTTTGGGTTATTTTATAAGTTTTGTGTTTATA?ATAATTAATAGGATTAGAATTTTCCATTTATAAGAGGATGTTATAATTAATTATTATTATTATTTTATTTTTATGGATTTTAGGTTTACTATTAAGATTTTAGCTTAAATTTTATTAGTTAAGCAATAATGATTTAATTAGTATAGTTTATTGTATAATTAATTTTATAT?TATAGTTTACATTAAGGAATTCGGCAAATTATTTTTCACCTGTTTATTAAAAACATGGCTTTTTGTATATGATTTAAGGTCTGGCCTGCCCAATGATAAGTTAAATGGCCGCAGTATTTTGACTGTGCAAAGGTAGCATAATCATTAGTTTCTTAATTAGAAGCTGGAATGAATGGTTTGATGAGAAAATAACTGTCTCAGTGTAATTGATTTAGAATTTTAATTTTAAGTGAAAAAGCTTAAATTTTTTAGAAAGACGAGAAGACCCTATAGAGTTTTACAATTTTTTTGGATGATTAATTTTGGATTTAGTTTTATTTATTTAGAGTTATTGTTTTGTTGGGGCGATAGTAAAATTTAATAAACTTTTATTTTATAGGTACATATATTTATGAGTATTTGATCCTTATTTTTGGATTATAAGATTAAATTACCTTAGGGATAACAGCGTAATTTTCTTTGGAGAGTTCTTATCGATAAAGAAGTTTGCGACCTCGATGTTGGATTAAAATTAAATTTGGGTGTAGAAGCT?TGAATTTTAGGTCTGTTCGACCTTTAAAATTTTACATGATCTGAGTTTAAACCGGTGTGAGCCAGGTTGGTTTCTATCTTTTAGTATATATAATATTTTAGTACGAAAGGACCAATTAT??CTCAGTAGCGGCGAGCGAACAGGGAAGAGCCCAGCACCGAATCCCGCGGCCGAAACCGGACGCCGGGAAATGTGGTGTTAGGGAGGGTCCGTTATCCCGAGATTGTGCGGTGCGTCCAAGTCCATCTTGAACGGGGCCACAGCCCATAGAGGGTGCCAGGCCCGTAGCGACCGCTGCCGATCGCGGGAGGATCTCTCCTCAGAGTCGGGTTGCTTGAGAGTGCAGCCCTAAGTGGGTGGTAAACTCCATCTAAGGCTAAATATGACCACGAGACCGATAGCGAACAAGTACCGTGAGGGAAAGTTGAAAAGAACTTTGAAGAGAGAGTTCAATAGTACGTGAAACCGTTCAGGGGTAAACCTGAGAAACCCGAAAGGTCGAAAGGGGAGATTCAGCGTGTCTCGACTGCGGCGCTGGATGGTCGTGCGACGGAAGACGTACGCGTCATCCGCACCTTCCGTCCTCCGAACCGTAGTCGAACGCGTGCACTTCTCCCCCTGTAGGACGTCGCGATCCGTTGGGTGCCGGTCTAAGGCCCGCAGTGGAGCCCGTTCGGACGGTTTACCGTTCCGGACGAACCTGCGGTGTTTCCCGGTCGGCTCGCTCGACGGTATACAGATGGCGCGGGGCCGCTACA??TTAGTTAGCGTCCGACCGGCGGCAAGCGCGCTCGTCGTGACGGTGATCGGACCTGGTGCCGGTCCTGTCCCCGAGTGGCTGTTCGCTGCCGTGTTCTCGGACAGACCTCGTCGAAACGCCGATCTGCGACGCTATAGCTTTGGGTACTTTCAGGACCCGTCTTGAAACACGGACCAAGGAGTCTAGCATGTGCGCGAGTCATTGGGACATGACTAAACCTAAAGGCGCAATGAAAGTGAAGGTCCGCCTTGCGCGGACCGAGGGAGGATGGGCGGCCGTTGCGGCTGTCGCCCCGCACTCCCGGGGCGTCTCGTTCTCATTGCGAGAAGAGGCGCACCAAGAGCGTACACGCTGG??????ATAAATCTATTTTCATCGTTTGATCCTTCGACTAATTGAAATATATCTCTAAATTGAATAAGAACAATAATTGGAATTATAATAATCCCCATAATATTTTGATTTATTCCTTCACGAATTAACTTAATTTGAACTAAAATTATCATCACACTTCACAAAGAATTTAAAAATCTTTTAGGAGAAAAAATTAAAGGAATAACCTTAATTTTTATTTCATTATTTGCATTTATTATATTCAATAATTTCATTGGACTGTTTCCTTATATTTTTACTTCAACCAGTCATATAACCCTAACAATTTCATTAGCCTTACCTCTTTGATTAACATTTATATTATTCGGCTGAATAAATAACACAATTCACATATTTGCTCATCTAGTACCTCAAGGTACCCCACCAATTTTAATGCCCTTTATAGTTTGTATCGAAACAATCAGAAACATTATTCGACCAGGAACACTAGCTATTCGACTTTCAGCGAACATAATTGCTGGCCATCTTCTTATAACTCTACTAGGAAACACTGGAACCTTAATATCAATTTATATAATTAACTTATTATTAATTGTACAAATTCTATTATTACTACTTGAATCTGCCGTAGCCATTATTCAATCTTACGTATTTGCTATTCTAACAACACTTTATTCAAGAGAAGTTAACATACCACAGATAGCCCCACTTAGATGATTAACATTAATAATATTTTTTATTATGCTATTCTTAATATTAAATATTATAAATTATTTCTCTTTCACCCACATTATCAAACCCAAAAAAACAAGATCAATTAGAAAATTCAAAATTAACTGAAAATGAATGAAAATACCTATACGTAAAATATCCCCTCCGATCAAAATTTTAAACAACGCTTTAGTAGATTTACCATCTCCATCTAATATCTCCACTATATGAAACTTTGGCTCTCTGCTTGGAATATGCTTAATTATCCAAATCATTACAGGAATTTTCCTAGCAATACATTATTGCCCAAATATTGAACTAGCATTCAGAAGAGTAACGCATATTTGCCGAGATGTAAATTACGGGTGAATAATACGAACAATTCACGCAAATGGTGCGTCTCTATTTTTCATCTGTATTTATATGCATATTGGTCGAGGAATATACTATAGATCCTATAATCTAATACATACCTGAATAATCGGGGTAACAATCTTATTTATTGTAATAGCAACTGCATTCCTAGGATATGTACTACCTTGGGGACAAATATCATTCTGAGGAGCAACAGTAATTACTAATTTACTATCAGCAATTCCCTACCTTGGATCAACTATTGTTCAATGAATCTGAGGTGGATTTGCAGTTGATAACGCTACCTTAACACGATTTTTCACATTTCATTTCCTTTTTCCATTCATTGTAATTGCTTTAGTAATAATTCATCTTCTATTTCTTCATCAAACAGGATCTAATAACCCTTTAGGAGTAAATAGAAACATCGATAAAATCCCTTTCCACCCATACTTCTCATTTAAAGATATATTAGGATTCACTATCGCAACGATAGCCCTAATTATGATTTCATTAACTAACCCCTACATACTAGGAGATCCTGACAATTTCATTCCTGCCAATCCATTAGTTACACCAGTACATATTCAACCAGAATGATACTTCCTATTTGCTTATGCTATTTTACGGTCAATTCCTAACAAACTAGGTGGAGTGATTGCACTAGTCATGTCAATTGCAATTCTATATATTTTACCATTCTCTAATAAAAAAAACTTTTTAAGAAATCAATTCTACCCTATCAATAAAATATTATTCTGAACTATATTAATTATTGTAATTCTCTTAACTTGAATCGGAGCACGACCAGTCGAAGATCCTTATATTATTACTGGTCAACTCCTAACTATCATATATTTTTTTTACTACATTATTGACCCCTTAACAGCCAAAGTCTGAGATAAAACTCTAATAAATATTCTACCGAATAAATGATTATTTTCAACTAATCACAAGGATATTGGAACACTTTACTTTATTCTAGGAGCATGAGCAGGAATAGTCGGTACCTCAATAAGACTATTAATCCGTGCAGAACTAGGAAATCCAGGATCACTAATTGGTGATGATCAAATTTATAACGTAATCGTTACAGCCCACGCCTTCGTTATAATTTTCTTTATAGTTATACCAATTATAATTGGAGGATTTGGAAATTGATTAGTTCCTCTTATGCTAGGAGCTCCTGACATAGCCTTCCCACGTATAAATAACATAAGATTTTGACTATTACCTCCGTCTTTAACTCTCCTATTAATAAGAAGAATAGTCGAAAATGGTGCAGGTACAGGATGAACAGTATACCCTCCTCTCTCATCTAATATCGCACACAGAGGATCATCCGTTGACTTAGCAATTTTCAGCCTACATTTAGCGGGAGTATCATCAATCCTAGGAGCCGTAAATTTTATTACTACAGTTATTAACATACGACCTCAAGGAATAACATTTGATCGAATACCTTTATTTGTATGGGCTGTAGTAATCACTGCCATTCTATTATTACTTTCCCTCCCTGTACTTGCAGGTGCTATTACTATATTATTAACTGACCGAAACATTAATACATCCTTTTTTGACCCCGCTGGCGGGGGTGACCCGATCTTATACCAACATCTATTTTGATTTTTTGGGCACCCAGAAGTATATATTCTTATTCTCCCAGGATTTGGTATAATTTCTCACATTATTAGACAAGAAAGAGGTAAAAAAGAAGCCTTCGGAACATTAGGAATAATTTATGCAATAATAGCAATTGGATTACTAGGATTTGTGGTATGAGCACATCACATATTCACGGTAGGCATAGATGTAGATACACGTGCTTATTTCACCTCCGCCACAATAATCATTGCTGTCCCAACCGGAATTAAAATTTTCAGATGATTAGCTACACTACATGGTACACAAATAAATTATAGACCTTCAATATTATGAACCTTAGGATTTGTATTTTTATTTACCGTTGGTGGACTAACTGGAGTAATTCTTGCTAATTCTTCAATTGATATTATACTGCATGATACATACTATGTTGTAGCACATTTCCACTATGTTCTATCAATAGGAGCTGTATTTGCAATCCTGGGAGGATTAGTACACTGATTTCCTTTATTCACCGGGCTTTCCCTAAACATAAAAATATGTAAAATCCAATTTCTAACTATATTCATTGGCGTAAACTTAACATTCTTCCCACAACACTTCCTAGGTTTAAGAGGAATACCACGACGATACTCTGACTATCCTGATGCATATATAATATGAAATGTTGTATCGTCAATCGGATCCATTATTTCGTTTGTAGGCGTATTATTCTTAATTTTTATTATTTGAGAAACATTTGCTTCATCACGAAAAATTATCTTTCCATTAAATATAACATCGTCAATTGAATGATTACAACTTGCCCCCCCTGCTGAACATAGATATTCTGAACTTCCTGTTCTATCATCA???TTCATAGCAACATGAAAGATACTTTTACTCCAAGATAGCTCATCACCTTTAATAGAACAATTATCATTCTTTCACGATCACACTCTTCTAATTTTAGTAATCATTACAATTCTAGTAACACAAATAATAATAGGGCTATTATTCAACAAATACACCCATCGATTCCTGCTAGAAGGTCAACTAATCGAATTAATTTGAACTATTCTACCCGCTATCACCTTAATTTTCATTGCACTTCCATCTCTACGATTAATTTACATTTTAGACGAAACTAATAATCCTCTGATTTCTATTAAAACAATTGGACACCAATGATACTGATCATATGAGTATTCAGATTTCAAAAACATCGAATTTGATTCTTATATAATTCCTCTTTCCGAAATAACCCCTTTCAACTTCCGCCTACTAGATGTAGATAACCGAATAACAGTACCTTATTTATCCCAAGTACGAATACTAATCTCTGCCGCTGACGTAATTCATTCATGAACTATCCCTTCTCTTGGAGTAAAGGTTGATGCCACCCCTGGTCGATTAAATCAAGCAAGATTTACCCCAAGACGAACCGGTCTAATATATGGACAATGCTCAGAAATCTGCGGAGCCAATCATAGATTTATGCCTATTGTAGTAGAAAGAATTT????????????????????????????????????????????ATGACACATAAAAATCACCCATTCCACTTAGTAGATGTAAGGCCTTGACCAATTCTCGGATCTTTAACAGCTATAATATTGATATCTGGTATAATTAAATGATTCCACTTCTTTGATAACTCATTACTATTAATAAGATTTGTTACTATAATAATAATTATATATCAATGATGACGAGACATTTCACGGGAAGGAACATTTCAGGGACTTCATACATTTATTGTAACTATAGGATTACGATGAGGTATAATTCTATTTATTACCTCAGAAGTATTTTTTTTTATTTCATTTTTTTGAGGATTTTTTCACAACAGTCTTGCCCCTGCAATCGAAATTGGAATACTGTGACCCCCTAAAGGGATTATAACATTTAATCCCATCCAAATTCCTCTCCTAAATACATTAATTTTACTTACGTCAGGATTAACAGTAACATGAGCTCACCATAGATTAATAGAAAATAACTTCAAACAAACTACTCAAGGACTCTTACTAACTGTAATTCTAGGAATTTATTTCTCCATTCTTCAAGGGTACGAATACTTTGAATCATCATTCACAATTTCTGACGCAGCTTATGGCTCTTCATTTTTTGTAGCGACAGGATTCCATGGATTACACGTAATCATTGGCACCACATTCTTAATAATTTGTTTATTCCGCCACTTAAACAATCATTTCTCCCAAATTCATCATTTTGGATTCGAAGCAGCAGCTTGATACTGACATTTCGTTGACGTAGTATGATTATTCCTTTATATTTCCATTTACTGATGAGGTAGATTGATTTTTAAAGATTTGATTTTAATAGTAGTGTCCATGTTAACTTTAGTAGTATTTGTATTAGTAGGAGTGGCATTTTTGACTTTATTGGAACGTAAGGTTTTAGGTTATATTCAAATTCGTAAAGGTCCTAATAAGGTTGGATTTTTAGGTATTTTACAACCTTTTAGTGATGCTATTAAATTATTTACTAAGGAACAGACATTTCCTTATATGTCTAATTTTAATGTTTATTATCTCTCTCCTGTGATTAATTTTTTTATTTCTTTGTTATTATGAATAATAATACCTTTTATTAGAGTTTATTTAAATTTTAATTTGTCTTTGTTATTTTTTTTGAGAGTTTCTAGGCTTAGAGTTTATTCAATTATAATAGCTGGTTGATCTAGAAATTCTAATTATTCTTTACTAGGAAGTTTACGTTCTGTAGCGCAAAGAATTTCATATGAAGTTAGATTAGCTTTGATTTTAATATCATTTATTTTTTTGACTTTAAGTTTAAATTTAATTGATTTTATAAAATTTCAGAGTTATGTATGATTTTTTTTTCTTTGTGTTCCTTTGTGTATAATATGAGTTATTTCGGGATTAGCTGAAACTAATCGTACTCCTTTTGATTTTGCTGAAGGTGAGTCTGAATTAGTTTCTGGTTTTAATGTTGAATATAGAAGAGGTACATTTGCTATGATTTTTTTGGCGGAATATGCAAGTATTTTGTTTATAAGAATAATTTGTGTAATGATTTTTTTAGGAGGTAATTTGAATTCTTTTGGATTTTATATTAAGATTGTTCTTTTAGGATTTTTGTGATTATGAGTTCGTGGTACATTACCTCGTTTTCGTTATGATAAGCTTATATATTTAGCGTGGAAAAGTTTTCTTCCTTGTTCTTTGCATTATTTAATTTGATTTTTTAGTTTTAAAATAATAATTTTTATTTTTTTATTAATAAAATTATACAAATTAATCTTCTTTAATACCATAATCGCAGGTACCATAATCGCCGTGTCATCATATTCCTGAATAAGAATATGAATAGGGCTTGAAATTAATCTATTATCCATTATTCCATTGTTTTCTAACAAAAAAAATGTATTCTCATCAGAATCCTCACTTAAATACTTTATTACTCAAGCAATTGCCTCTACAGTTCTTCTAATAGCAGTAATTATGATATTATTAACCAATGAATTTATTGCCCCCACAGTAAATTTCTACTTAATAATAATTTTAAATTCTGCTCTCCTAACTAAACTAGGAGCAGCCCCATTCCATTATTGATTCCCCGAAGTAATGGAAGGGCTAAACTGAATAAACTGTCTTATCCTATTAACCTGGCAAAAAATTGCTCCTATAATGCTTTTAATAAATAACCTAATAAATACAAAATTTACTATTATAATCGTACTAGCATGTATAACCATAAGAACATTTATAGCATTTAACCAAATTAGCCTACGTAAAATTTTAACATTTTCTTCAATTAACCATATTGGGTGAATAATATCAACAACAATAATCTCATTCCCAGTTTGATTAACTTATTTCTCCATTTATTCAATTCTCAATATTAATATTATTGCATTATTTTATTACACAAAAACATTCTATCTAAATCAAATCAACAATATTATAAACAAAAATAAAATATTTAAATTTTCCGTACTAATCAATTTTCTATCACTAGGAGGATTGCCTCCATTTATTGGATTCCTCCCCAAATGATTAGTAATCAATTGAATAATCGTAAACAACCTACCCTTAATTGCCCTAATAATAACAATTCTCACATTATTAATGCTATACATTTATATACGAATTACCTTATCCACAATATTACTATCCATTACAGAAACAAAATTTTTAAACCTAAAATCAAGAAATTCCCTTCTATTAATCTTAAATTTCATATCGTTATTCAGATTAATCCTTTGCACTTTAATATTCAATTTATTG???TTGAATATCTTAATTATATTCTCTTCGTTTATTATAATAATCAGAATATTACTTATTATAATTTTAAATCTAACATCAAAAAAAACAACTTCTGACCGTGAAAAAAGATCCCCATTTGAATGTGGGTTCGATCCAAAATCTCCAGCACGATTACCTTTCTCCCTCCATTTTTTTATAATTGCTATTATTTTCTTAATTTTTGATGTAGAAATCACTTTATTATTCCCATTAATTATATCAATAAAATTAAGTAATATAAATATATATTTTATAGTATTATTAATTTTTATTATTATTCTAATCTTAGGACTTATACACGAATGAAAACAGGGAGCATTAAACTGATCCAATATGATAAAGTTTATTTTTATAATAATTATGATGATTCCTTTAAGTTTTTTAGGAGGATTTTGGTTTAATCAGTTGATGTGGTTTATTATAACTTTTTTATTTTTTGCTATATTTAGAGTGAATTATTTATTTGTTGATATTTCTTATGATTATGGCGTAGATTTACTTTCCTATGCAATAATTTTGCTTAGTTTTTGAATCTGTTCTTTAATAGTTATATCAAGAGAAAAAATTTATTTATATAAAAATTGAATAGGGTTATTTTTATTTACAATTTTAGTGTTAATATTTTCTTTATATGTAACTTTTAGATCAATAAATTTATTTATTTTTTACGTGTTTTTTGAATTTAGATTAATTCCTACTTTAATTTTAATTTTGGGTTGGGGGTATCAGCCTGAGCGGTTGCAGGCTGGGTTGTATTTATTATTTTATACAATATTTGCTTCTTTACCTATAATGATTTCAATTTTTTATTGTTATATATGTTTTGGTTCTCTGCATTTTTTTTACTTGGGGGATATAAATAATATATTGATTTATTTACTTATTAATATGGTGTTTTTTATTAAAATTCCCATGTTTTTTGTTCATTTATGGCTTCCTAAGGCGCATGTTGAGGCACCTGTTTCTGGATCTATAATTTTGGCGGGAATTATACTTAAATTAGGTGGTTATGGGATAATACGGCTGATAGTGATATTTATGAATATCGGCTTGAAAATTAATTTATTTTTTGTAAGCTTAAGGTTGATTGGAGGTTTATATATTTCGTTGATTTGTTTACGTCAAAGTGACATGAAGTCATTAATTGCATATTCATCAGTGGCTCATATGGGTTTAGTTTTATCTGGGATTATAACTATTAATTTTTGAGGAATAGGTGGTGCGTTGGTGATGATGGTAGCACATGGTTTATGTTCATCTGGACTTTTTTGTTTAGCTAACATTTCTTATGAGCGTTTGTCTAGACGTAGGCTTTATTTAAATAAGGGTTTAATTAATTTGGTTCCTAATTTATCTTTAATTTGATTTTTACTTGTGTCTTCTAATATAGCAGCACCGCCTTCGTTGAATTTGCTTGGGGAAGTAATGCTTATTAATAGAATTTTAGGGTTTAGAGAGTTAAATATGATTTTTTTAATATTAATTTCTTTTTTTGGAGCTGTATATTCATTATTTTTATATTCTTTTAGCCAACACGGTTCAATTTTTTCGGGTTTATACTCATTTTATAGATGTACTCTTCGAGAATATTTGTTGTTAATTTTACATTGATTACCATTAAATTTATTGGTATTAAGAGGTGAATATTTAGTTCTTTGAATTTA??????????????????????????????????????????????ATATTTTTGGGAGGATTATACGTGTTTAGTATGAAACGTAAACATTTACTTCTTATATTATTAAGTCTCGAGTATATTGTCTTGTCTATTTATATAATATTATATATTTATTTAAGGTTTTTTAATAATGAGTATTTTTTTTCTATAATTTTTCTTACTTTTAGAGTATGTGAAGGCGTATTAGGTTTGTCTATTCTTGTATCACTTATTCGTTCCCATGGCAATGACTATTTTCAAAGTTTTAGTCTTTTATGAATATTAATTATGAGATTGGGGTTATTTTTTAGATCCCTTTATTTAATAGTTACTGAATTAGTGTATTTTTTGGAATTTAATTTGGTAATAATTAATTCTTTATCCGTACCTATAACTATTCTTTTAGATTGGATATCTACTTTATTTATGAGATTTGTTTTATTGATTTCTTGTATAGTAATTTTTTATAGTGATGAGTATATGTATGGTGATAAATATTTAAATCGGTTTATTTTATTAGTAGTTTTATTTGTATTATCTATAATGTTACTTATTATTAGACCTAACTTGATTAGTATTTTATTAGGATGAGATGGACTAGGTTTGGTTTCTTACTGTTTAGTTATTTATTATCAAAATTTAAAGTCTTATAATGCAGGCATATTAACTGCTTTAACTAATCGATTGGGCGATGTGGCGCTGTTACTATCTATTGCTTGAATATTGAATTATGGTAGTTGAAATTATGTATTTTATTTAGAAGAACTTAAAGGTGATTTTTATATAGAAATTATTTCTTTTCTTATTTTATTAGCTGCGATAACTAAGAGAGCACAAATTCCTTTTTCTTCTTGGTTGCCTGCGGCAATAGCTGCGCCTACTCCAGTATCTTCATTAGTTCATTCTTCTACCTTAGTTACTGCAGGAGTTTATTTGTTAATTCGTTTTAATTTTTCTTTTGGTAATTTTTTAATGTATTTATTGTTATTTTTTTCTATAATAACTATGTTTATGTCTGGATTAGGAGCTAGATTTGAGTTTGATTTAAAGAAAGTTATTGCTTTGTCAACTTTAAGACAATTAGGTTTAATGATAAGAATTTTGGCGTTAGGAAGGTATAAGTTAGCTTTTTTTCATCTTTTAACTCATGCATTATTTAAGGCTTTATTGTTTATATGCGCAGGGAATGTAATTCATAATTTGAATAATTGTCAGGACATTCGTTATATAGGAGGATTAGTATCTTCTATACCAATTACTTGTGTTTATTTGAATGTTTGTAATTTAGCGTTATGTGGACTTCCGTTTTTGAGAGGATTTTATTCTAAGGATTTAATTTTAGAGGTTATAAGTATAGGTTATTTAAATATTTTTGTTTATATAGTTTTTTATTTATCTATTGGGTTAACTGTATGTTATAGGTTTCGTTTAGTTTATTATACGTGTACAGGTGATTTTAATTATGTTACTTTAAATATATTATCTGATAAGAATTTTATTATTCTTAAGGGTATAAGAGGACTTATTTTTTTAGTTGTTTTTATAGGGAGAGTACTTTCATGAATTTTATTTAGTGTGCCTTATTTAATTGTTTTGCCTTTTTCTATAAAGATAATAGCATTGTTTATAATTTTATTGGGTGCGTGGATTGGTTATGAATCATCTAAGTTTTTGTTAAATAATAATTTAAGGTTTAGCTTTTATGGAGTAAAGTTATTTTCGGCTTTA???ATGTGAAATATGCCATTAATTTCAACCTATGGCCTAAATTATTATCCTTTAATAGCTGGAAGATTTTTATATAAAAATTTAGATCAAGGTTGATTTGAGTACTTTGGTGCGCAAAAAATTTATTATTTTATAGTCGATAATTCTAAAACTTTACAGATTATTTTTAATAATAATATTAAATTATTTTATATTTTATTTATTATATGAATTATTTTATTGATGATTATATACTTAAATAGCTTAATTATAATAATTCTATTTTCATTAAATTTACTAATTACAATAATTTTTATATCCTTAACACACCCTCTTTCAATAGGTATAATACTACTCCTGCAAACCCTCTTGATTAGATTAATTACAGGAAATTATAGATTCAACTTTTGATTCTCTTACATTTTATTTTTAATTCTCATTGGAGGAATAATAATCTTATTTATATATATAACAAGAATTGCCTCAAACGAAAAATTTTATTTCAACATCAAATACTTAATATTTTTACTATCGCTTACCCTGGCATTCATTATTCCTTCAATTTACTTTAACATAAATACCACTAACAACGAAATTATCATACAAAACTTAAATATAACAATAAATCAATCATTTATTAAATATATCAATCACCCATCAAGAATAATTTTAATTTTCATAATAATATATCTCCTATTAACTATAATTGCCGCTGTTAAAATTACTAATTTTAAACAAGGGCCAGTTCGACATATAAAC
	'Phact_PS'                       AGAAAGTTTTATTATGGCTTTAAAATTGGTTATTTGATTTTTTCACATGTAAATTTTAGT?AAAAGTTAAATTTAAATAGTTTAGCTTATTGTT?GCAGTGTATAGTTTTAAGTATTAATTTAATTTAGACTTAGATATTTATTTAAATGTAAACAAAATTTGTGCCAGCAGTAGCGGTTATACAAATTACGTTAATCAATTATTTATAGTTTAATTAAGT?GTATAATTATGAGTTAGGAATTGGGTTTTTTAGGTGAAATTTTAAATTTAATTTAAATTTT?TATTTGTTGCTGAAGTTGGGAAATTTC?TTTTTAAACTAGGATTAGATACCCTATTATTGGAAAAGTGAATTTTTAAACTATAATTATTAATAGTTAATATCTTTAAAATTAAAGATTTTGGCGGTATTTTAGTCTTTTCAGAGGAACCTGTTTATTGATCGATAGTCCACGATTTATTTTACTTTAGTTTTAAATTTGCATATCGTTGTAAAATAAATATTTTTACAGAATTTTAATGTTTGAGATTTATTATTATATATTAATTCAGATCAAGGTGTAGTTTATATTAAAGTTTAAATGGGTTACATTATA?TTATATGTGGTTT?TATAGTTGAAAACTATATAATAAATTGGATTTGAGAGTAATTTTTATAGTTTTATAGAATGATTTAGCTCTAAAATATGCACATATCGCCCGTCGCTTTCATTATAAAATGAAATAAGTCGTAACAAAGTAGGCTTATTGGAAAATGAGCCTGGAATGATCCCGAATTCAGAAGGGCTAATTGATTATTAATTTTATTGTTGAATAAATATTTATAATATTTGATTAGTAATGAAATGTTATTCGTTTCTGAATTTATCTGGTTTCTTAAGAAATAAATTCAATTTATTTTG?CTTTAATATTATTTTAATTTCGGAAAGTAATGTTTATT????????????????????????????????????????????????????????????????????????????????????????????????????????TAAGCTATTTTGGGTTTTATATTTATATAGATTTTAGATTTATTATTAAGATTTTTACTTTAATTTGATTGGTTAAGTAGTAATGGTATAATTAGTATAATTTATTGTATTATTAAGTTTATAT?TTAAGTTTATTTTAAGGAATTCGGCAAATGATTTTTCACCTGTTTAATAAAAACATGTCCTTTTGTTGATGATTTAAGGTCTGACCTGCCCAATGATGAGTTGAATGGCCGCAGTATTTTGACTGTGCAAAGGTAGCATAATCATTAGTTTCTTAATTAGAAGCTGGAATGAATGGTTTGATGAGAAAATTTCTGTCTCAATATAAATGATTTAGAATTTTAATTTTAAGTGAAAAAGCTTAAATTTTTTAGGAAGACGAGAAGACCCTATAGAGTTTTACATTTAATTATATTAATTAATTTTGGTTTTGATTTTATTTATTTTAGTTAATTGTTTTGTTGGGGTGATATTAAAATTTAATAAACTTTTATTTTATATATACATTGATTTATGAATATTTGATCCTAATTTTTAGATTATAAGATTAAATTACCTTAGGGATAACAGCGTAATTTTTTTTGGAGAGTTCTTATCGATAAAGAAGTTTGCGACCTCGATGTTGGATTAAAATTTAATTTGGGTGTAGAAGCT?TGAATTTTAGGTCTGTTCGACCTTTAAAATTTTACATGATCTGAGTTTAAACCGGTGTGAGCCAGGTTGGTTTCTATCTCTTGAAATTTAGAGTGTTTTAGTACGAAAGGACCAAATACCCCTCAGTAGCGGCGAGCGAACAGGGAAGAGCCCAGCACCGAATCCCGCGGCCGAAACCGGACGCCGGGAAATGTGGTGTTAGGGAGGGTCCGTTATCCCGAGATTGTGCGGTGCGTCCAAGTCCATCTTGAACGGGGCCACAGCCCATAGAGGGTGCCAGGCCCGTAGCGACCGCTGCCGACCGCGGGAGGATCTCTCCCCAGAGTCGGGTTGCTTGAGAGTGCAGCCCTAAGTGGGTGGTAAACTCCATCTAAGGCTAAATATGACCACGAGACCGATAGCTGACAAGTACCGTTAGGGAAAGGTGAAAAGAACTTTGAAGAGAGAGTTCAGTAGTACGTGAAACCGTTCAGGGGTAAACCTGAGAAACCCGAAAGGTCGAAAGGGGAGATTCAGCGTGTCTCGATTGCGGCGCTGGACGGTCGTGCGACGGAAGACGTACGCGTCATCCGCACCTTCCGTTCTCCGAACCGTAGTCGAACGCGTGCACTTCTCCCCCTGTAGGACGTCGCGATCCGTTGGGTGTCGGCCTAAGGCCCGCGATGGAGCCCGTTCGGACGGTTTTCCGTTCCGGACGAACTCGCGGTGTTTCCCGGTCGGCTCGCTCGACGGTATACAGATGGCGCGGGGCCGCTACACATCAGTTAGCGTCCGACCGGCGGCAAGCGCGCTCGTCGTGACGGTGATCGGACCTGGTGCCGGTCCTGTCCCCGAGTGGCTGTTCGCTGCCGTGTTCTCGGACAGACCTCGTCGAAACGCCGATCTGCGACGCTATAGCTTTGGGTACTTTCAGGACCCGTCTTGAAACACGGACCAAGGAGTCTGACATATGTGCGAGTCATTGGGACATGACTAAACCTAAAGGCGCAATGAAAGTGAAGGTCCGCCTTGCGCGGACCGAGGGAGGATGGGCGGTCGTTGCGGCTGCCGCCCCGCACTCCCGGGGCGTCTCGTTCTCATTGCGAGAAGAGGCGCACCAAGAGCGTACACGCTGG??????ATAAACTTATTCTCATCTTTTGACCCCTCTGCTAATTGAAACTTATCTACTAATTGATTAAGAACTATAATCGGAATAATTATTATCCCATCCTTGTTTTGATTTATCCCTTCACGCCTAAATTATATCTGAACTAAAATTATTATAACCTTACACAAAGAATTCAAAAATCTATTGGGAAATGAAGTTAAAGGAATAACGTTAATTTTTATTTCACTATTTACAATAATTATATTCAATAACTTCCTAGGACTATTCCCTTACATTTTTACTTCAACCAGACATATGGTATTGACATTATCATTAGCCCTACCACTATGATTAACTTTTATACTATTCGGTTGATTAAAAAACACAATTCATATATTTGCACATCTCGTTCCTCAAGGAACCCCCCCTGTACTTATACCATTTATAGTATGTATTGAAACAATTAGAAATATTATTCGTCCCGGGACTCTGGCAATTCGTCTATCAGCCAATATAATCGCAGGCCATCTTCTAATAACCCTCCTTGGAAATACCGGAACTGCAATATCATTATATATAATTAACTTACTATTAATTGTCCAGATTCTACTTCTATTACTAGAATCAGCTGTTGCAATTATTCAATCCTATGTATTTGCTGTATTAACAACTTTATACTCTAGAGAAGTAAATATACCACAAATAGCGCCATTAAACTGATTAACCTTAATACTATTTTTCATTTCAGTATTTTTAACATTTAACATTATAAATTACTATTCGTTTAATTACAACATTCCTGTAAAAAAAACTATTTCCATTAAAAAATTCAAAATTAATTGAAAATGAATGAAAATACCTATACGAAAAGCTTCCCCTTTAATTAAAATCATAAATAATGCATTAATTGACCTACCATCGCCTTCTAATATTTCTACTCTATGAAACTTTGGATCCCTATTAGGAATATGTCTATTAATTCAAATTATTACAGGAATTTTTCTAGCCATACACTACTGCCCTAATATCGACTTAGCCTTTAATAGAGTAGTACACATCTGTCGAGACGTTAATTACGGGTGAATTATACGTACAATTCACGCCAACGGTGCTTCTTTATTTTTCATTTGCATCTACATACACATTGGACGGGGAATATATTATAGATCATATAATCTTATACACACATGAATAATTGGGGTAACTATTCTATTTGTAGTAATAGCAACAGCATTTCTTGGGTACGTTTTACCTTGAGGACAAATATCATTCTGAGGAGCTACAGTAATTACCAATCTACTTTCAGCAATTCCATATCTAGGATCTACTATTGTACAATGAATCTGAGGCGGGTTCGCAGTTGATAATGCTACATTGACCCGATTCTTTGCATTTCACTTCCTTTTCCCATTCATTGTCACCGCACTTGTAATAGTACACTTATTATTTCTTCATCAAACAGGGTCCAATAACCCCC?????????????????????????????????????????????????????????????????????????????????????????????????????????????????????????????????????????????????????????????????????????????????????????????????????????????????????????????????????????????????????GTAATTGCATTAGTAATGTCAATTGCAATCCTTTATATTTTGCCATTCTCTAATAAAAAAAAATTTTTAAGAAACCAGTTCTACCCTATCAATAAATTAATATTCTGAACTATAGTGACTATTATTATCATATTAACCTGAATTGGAGCCCGCCCTGTTGAAGACCCTTACATTCTAACTGGGCAAACCTTAACTGTTCTATATTTCTCTTATTATATTATAGATCCACTGATATCCAAATTTTGAGATAAAACCTTAATAAACATTCTACCGAATAAATGATTATTTTCAACTAACCACAAAGATATTGGAACACTTTACTTCATCCTAGGGGCTTGAGCTGGAATAGTCGGTACATCTATAAGACTATTGATTCGAGCAGAACTAGGAAACCCTGGATCATTAATTGGGGATGACCAAATCTATAATGTTATTGTTACAGCCCACGCTTTTATTATAATTTTTTTTATAGTTATACCAATTATAATTGGGGGGTTTGGAAATTGACTAGTCCCCCTTATATTAGGTGCCCCTGATATGGCATTCCCCCGAATAAATAATATAAGATTTTGACTACTCCCACCTTCCTTAACACTTCTCTTAATAAGAAGAATAGTAGAAAGAGGGGCGGGGACAGGATGAACAGTTTACCCCCCCCTATCTTCTAATATTGCTCATAGAGGATCCTCAGTTGATTTAGCAATTTTTAGACTACACTTAGCTGGAGTATCTTCGATTCTAGGTGCAGTAAATTTTATTACAACTGTAATTAATATACGACCACAAGGAATAACATTTGATCGAATACCTTTATTTGTATGGGCCGTAGTAATTACAGCTGTACTCCTACTTTTATCCCTTCCAGTTCTTGCTGGTGCAATTACCATACTGTTAACAGACCGAAATATCAATACATCATTTTTTGACCCGGCAGGAGGGGGAGACCCTATTCTATACCAGCACCTATTTTGATTTTTTGGTCATCCAGAAGTATACATTTTAATTCTCCCTGGATTCGGAATAATTTCTCATATTATTAGGCAAGAAAGAGGAAAAAAAGAAGCATTTGGAACTTTAGGAATAATCTATGCAATAATAGCAATTGGCCTTCTAGGATTTGTAGTATGAGCTCATCACATATTCACAGTAGGAATGGATGTAGATACACGAGCCTACTTTACGTCCGCTACTATAATCATTGCCGTACCTACAGGAATTAAAATTTTTAGATGATTAGCTACCCTCCACGGAACTCAAATAAATTACAGTCCTTCAATATTATGGACGTTAGGATTTGTATTTCTATTCACTGTAGGCGGATTAACTGGAGTAATTCTAGCCAATTCATCAATTGATATCATGTTACACGACACCTACTATGTTGTAGCTCACTTCCACTATGTTCTATCAATAGGAGCTGTGTTTGCTATTATAGGTGGATTAGTTCACTGATTTCCTTTATTTACAGGCCTATCTCTCAATATAAAAATATGTAAAATCCAGTTTCTCGCAATATTTATCGGAGTAAACCTAACATTCTTTCCCCAACATTTTCTAGGATTAAGAGGTATACCGCGTCGTTATTCTGACTATCCTGATGCTTATATGCTATGAAATGTGATCTCATCTATTGGATCTATTATTTCATTAGTAGCAGTACTATTCTTAATTTTTATTATTTGAGAAAGATTTGCTTCATCACGAAAAACTATGTTCAGCTTAAACATAACATCTTCAATTGAATGACTACAATCTACTCCCCCAGCAGAACATAGATATTCTGAACTACCTATACTCTCTTCATCTTTCATAGCTACATGAAAGATAATACTACTTCAAGATAGATCATCCCCTCTAATAGAACAATTATCATTCTTCCACGACCATACTCTCTTAATTCTAGTAATTATTACAATCCTGGTAGGACAAATAATAATAGGATTATTTTTCAATAAATATACTCACCGTTTTCTTCTAGAAGGACAATTAATTGAACTCATTTGAACTATTTTACCTGCAATTACTTTAATTTTTATTGCCCTACCGTCCCTTCGATTAATCTATATCCTAGATGAAACCAATAATCCATTGATTTCAATTAAAACT??????????????????????????????????????????????????????TTTGACTCATACATAATTCCCCAAACTGAAATAAATTCTTTCAATTTCCGACTATTAGATGTAGATAATCGAATAACAGTACCCTATATATCACAAGTACGAATATTAATCTCCGCCGCGGATGTTATTCACTCATGAACTATCCCATCCCTAGGAGTAAAAGTTGACGCTACCCCCGGACGACTAAATCAAGTAAGATTTACCCCTAGACGAACAGGCCTCATATACGGTCAATGCTCAGAAATTTGCGGAGCAAATCATAGATTCATGCCTATTGTAGTAGAAAGAATTTCACCTAAATACTTCATTAAATGAATTTCTAAAATAATTGAAATTATGTCACACAAAAACCATCCTTTCCATCTAGTAGATGTTAGACCTTGACCAATCTTAGGATCCTTGAGAGCATTAATATTAATATCAGGAATTATTAAATGATTCCATTTCTTTGATAACTCCTTATTATTAATAAGATTTATTACAATAATTATAATTATATACCAATGGTGACGAGACATTTCCCGAGAAGGAACATTCCAAGGATTGCATACATTTATTGTAACAATAGGATTACGATGGGGAATAATCTTATTCATTACATCTGAAGTATTCTTCTTCATTTCATTCTTCTGAGGATTTTTCCACAATAGACTAGCCCCAGCTATTGAAATTGGAATACTATGACCCCCAAAAGGAATTTTAACTTTCAATCCAATCCAAATTCCCCTATTAAATACTTTAATTCTCCTCACCTCAGGCTTAACTGTAACATGGGCACATCACAGTTTAATAGAAAATAATTTCAAACAAGCCACTCAAGGGCTCCTATTAACAGTAATTCTTGGAATTTATTTTTCAATTCTCCAAGGATACGAATATTACGAGTCTTCATTTACAATTTCAGATGCAGCTTATGGATCATCATTTTTTGTAGCCACAGGATTCCATGGCCTCCATGTAATTATTGGATCAACATTTTTAATAGTGTGTTTATTTCGACATTTAAATAATCACTTCTCACAAATTCACCACTTTGGTTTTGAAGCAGCTGCATGATACTGACATTTCGTAGACGTTGTATGACTATTCTTATATGTTTCTATTTACTGATGAGGTAGATTGGTTTTGAAAGATTTAATTTTGATAATGTTATCTATATTAACTTTGGTGGTGTTTGTATTGGTAGGAGTGGCATTTTTGACCTTGCTTGAACGAAAGGTTTTAGGCTATATTCAGATCCGTAAAGGTCCTAATAAGGTAGGTTTTATAGGAATTTTGCAGCCTTTCAGAGATGCAGTTAAGTTATTTACTAAGGAGCAAACATTTCCTTATATATCTAATTTTAATGTATATTATTTATCTCCTGTGATTAATTTTTTTGTTTCTTTATTGTTGTGAATATGTATACCTTTTATTAGTGTTTATTTGAATTTTAACTTGTCTTTATTGTTTTTCCTTAGAGTTTCTAGTTTAAGAGTTTACACTATTATAATAGCAGGCTGGTCAAGAAATTCTAATTATTCTTTATTAGGGAGATTACGTTCAGTTGCTCAAACTATTTCTTATGAAGTAAGTTTAGCAATGATTTTAATATCTTTTATTTTTTTAACTTTAAGTTTGAATTTGATTGATTTTATACTGTTTCAAAATTATGTTTGATTCTTTTTTTTTTGTATACCTTTGTGTTTAATATGGTTAATTTCAGGGTTAGCTGAAACTAATCGAACTCCTTTTGATTTTGCTGAGGGGGAATCAGAGTTGGTTTCTGGCTTTAATGTCGAGTATAGTAGAGGTACCTTTGCGATAATTTTTTTAGCAGAGTATGCTAGTATTTTATTTATAAGAATAATTAGAGTTGTAATTTTTTTAGGGGGGGATTTGAATTCTTTCTTTTTTTATGTTAAGTTGGTATTTATTAGATTTTTTTGAATTTGGGTTCGAGGTACTTTACCCCGTTTTCGTTATGATAAGCTTATGTACTTGGCATGGAAGAGGTTTCTTCCTTGTTCATTAAATTATTTAATTATATTTTTTAGATTTAAAATGATAGTTTTTATTTTTTTATTAATAAAATTATACAATATTATATTTTTCAATACTATAATTATAGGAACGTTAATTGCAATCTCATCTTATTCATGAATAGGAATATGGATAGGACTAGAAATCAATCTATTATCAATTATTCCATTATTTTCAAGTAAAAAAAATATTCTGTCATCAGAATCTTCTCTAAAATATTTTATTACTCAAGCCATAGCCTCATCAGTACTACTGATATCAGTAATCTTAATACTACTAACTAATGAATTTATTGCCCCCACAATAAATTTTTACTTAATAATAGTA???????????????????????????????????????????????????????????????????????????????????????????????????????????????????????????????????????????????????????????????????????????????????????????????????????????????????????????????????????????????????????????????????????????????????????????????????????????????????????????????????????????????????????????????????????????????????????????????????????????????????TTAACAAAAACAAAATACTAAAATTTGCCCTAATCACCAATTTTATATCACTAGGGGGACTACCTCCATTTCTTGGCTTTCTACCAAAATGAATTGTAATCAACTGAATAATTATAAATAGCCTATTCTTAACTGCAATCTTAATAATCATGCTTACCCTGGTAATGCTATTCATTTATATACGAATTACCTTATCATCGCTATTAATACAATTGTCAGAAACAAAATTCATTAACTTAAAATTCAAAAATAATTACCTTCTAATTCAAAATTTCATCACCACAATAAGGCTAGCACTATGCACTTTAATCTTCAATTTACTAATACTGAACATCTTAACT?????TTCTACAATTATTCTAATAATTAGCCTTCTAATGATTCTAATCCTAAACCTAACTTCAAAAAAAATATATTCTGACCGAGAAAAAAGTTCACCCTTTGAATGTGGTTTCGACCCTAAATCCCCAGCACGATTACCGTTTTCTCTACATTTCTTTCTAATTGCAATTATTTTCCTAATTTTTGACGTAGAAATCACCCTGTTATTCCCTATA?TCATCTCAATAAAGTTAAGAAATACAACTATATACTTTATTGTATTAACTTTATTTATTATTATTCTACTAGTAGGATTATTCCACGAATGAAAGCAGGGAGCCTTAAACTGATCAACCATGATAAAATTTATTTTTATAATGGCTATAATGATTCCTTTAAGTTTTTTGGGTAGATTTTGATTTAATCAACTTGTGTGATTTATTATAAGATTTATATTTTTTTCTATATTTAGAATGGATTATATGTTTATTGGAATTTCTTATGATTATGGGGTGGACTTACTTTCTTATGTAATGATTTTATTGAGTTTTTGAATTTGTTCTTTGATAATTTTATCTAGTGAGAAAATTAGTTTTTATAGAAATTGAGTAAGTTTTTTTTTATTTGTAGTTTTGTTATTAATGTTTTCTTTGTATATAACTTTTAGTTCTTTAAATTTGTTTATTTTTTATGTGTTTTTTGAGTTTAGTTTGATTCCCACATTGTTTTTAATTTTGGGGTGGGGCTATCAACCCGAGCGTTTACAAGCTGGTTTGTATTTATTGTTTTATACAATGTTTGCTTCATTACCTATAATAATTTCTATTTTTTATTGTTATTCAATTTTTGGGACATTATTTTTTGGCTTATTGGGTGAAATAAATAATTTATTAGTTTATTTTCTTATTAATATAGTTTTTTTTATTAAGATTCCTATATTTTTTGTTCATTTATGACTTCCTAAGGCACATGTAGAAGCTCCAGTTTCTGGTTCAATGATTTTGGCGGGGATTATACTGAAATTAGGAGGTTATGGGATGATACGTTTAATAGTAATATTTATGTTAATTGGTTTAAGGATTAATTTAATTTTTTTAAGTTTAAGGTTAGTTGGGGGTTTATATATTTCTTTAATTTGTTTACGGCAAAGGGATATGAAGTCTTTAATTGCTTATTCTTCAGTTGCTCATATAGGTTTGGTTTTGTCAGGAGTTATAACTATAAACTTTTGAGGTATAGGGGGGGCTTTGGCTATAATAGTGGCTCATGGATTATGTTCTTCCGGACTTTTTTGTTTGGCCAATATTTCTTATGAACGTTTGTCTAGTCGTAGTCTTTATTTAAATAAGGGTTTAATTAATTTAATGCCTAATTTGTCTTTAATGTGGTTTTTATTAGTTTCTTGTAATATAGCTGCCCCTCCTTCTTTAAATTTGCTTGGTGAAATTATGTTGATTAATAGAATTTTAAGTTTTAGCGAATTTAATATGATTTTTTTGATATTAATTTCTTTTTTTGGGGCTGTTTACTCTCTTTTTTTATATTCTTTTAGTCAGCATGGATCTATTTGTTCGGGTTTTTATTCTTTTTATTCATGTAGAGTTCGCGAGTATTTGCTTTTAATATTACATTGATTACCGTTAAATTTATTAGTTTTAACAGGAGATTGTTTAGTACTTTGAATTTATTTAAATAGTTTAATT??????????????????????????????ATGTTTTTAGGAGGTTTATATGTTTTTAGGATGAAGCGTAAGCATTTATTGCTTATGCTTTTAAGCTTAGAATTTATTGTTTTGTCTATTTATATAATTATATTTATTTATTTGAGATTTTTTAATAATGAGTATTTTTTTTCTATAATTTTCTTGACTTTCAGGGTTTGTGAAGGGGTTTTGGGACTATCAATTTTGGTTTCATTAATTCGTTCTCATGGTAACGATTATTTTCAGAGATTTAGTCTTTTATGAATGTTTTTAGTTAGGATAACTTTTTTTATTAGGTCTCTTTATTTTATAGTTTTTGAATTAGTATATTTTTTGGAATTTAATTTAGTTATGATTAATTCTGCTTCGGTTTCTATAACTATTTTATTAGATTGGATATCTTTACTTTTTATAAGTTTTGTATTATTAATTTCTTGTATAGTTATTTATTATAGGGAAGAATATATAGGTGGTGATATTTATTTAAATCGTTTTATTATGTTGGTGGTTATATTTGTTTTTTCTATAATACTTTTAATTATTAGACCTAATTTGATTAGAATTTTGTTAGGATGAGACGGTTTAGGATTAGTCTCTTATTGCTTAGTAATTTATTATCAGAATTTAAAGTCTTATAATGCGGGTATATTGACAGCTTTAACTAATCGATTAGGGGATGTGGCATTATTGTTGTCCATTGCTTGAATATTAAACTATGGTAGATGGAATTATGTATTTTATTTAGAGGAACTGAAAAGGGACTATTATATGGGTATTATTTCTATTTTGATTATTTTGGCTGCAATAACTAAGAGAGCTCAGATTCCTTTTTCTTCTTGGTTACCAGCTGCTATAGCAGCCCCTACACCGGTATCTTCTCTAGTTCATTCATCTACCTTGGTAACTGCAGGGGTTTATTTATTAATTCGTTTTAATTATTCTTTTAGTGAATTTTTGATATATTTTTTATTATTTTTTTCTATAATGACTATATTTATGTCGGGGTTAGGGGCTAGATTTGAATATGATTTAAAGAAGATTATTGCTTTATCGACGCTTAGTCAATTGGGTTTAATAATGAGAATTTTAGCTTTAGGAAGCTATAAGTTAGCTTTTTTTCACCTTTTAACTCATGCATTATTTAAGGCTTTATTATTCATGTGTGCAGGAAATGTTATTCACAATTTGCAGAATTGTCAGGATATTCGTTATATGGGGGGGTTAATTATTTCTATGCCACTAACTTGTGTTTATTTAAATATTTGTAATTTAGCTTTATGCGGGTTACCTTTTTTAAGAGGATTTTATTCAAAGGATTTAATTTTGGAAGTAATGAGTATAGGTTATTTGAATATTTTTGTTTATATTATTTTTTATTTATCTATTGGTTTAACTGTTTGCTATAGCTTTCGTTTGGTTTACTATACTTGTACAGGGGGCTTTAATTATACTTCAGTTAATTTATTAACTGATAAGAATTTTATTATTTTAAAGGGTATAAGAGGGTTAATTTTATTGGTTGTTATTATAGGGAGAGTTCTTTCATGGGTTATATTTTCTAATCCTTATTTAATTATTTTGCCTTTCTATATGAAGATAATAACTTTGCTTATAATTTTATTAGGCGCATTGATTGGTTATGAAATATCTAAATTTTTTTTAAATAATTATTTGAGGTTTAATTGGTATGGAATAAAATGATTCTTTGCTTCC???ATATGAAACATGCCTTTGATTTCTACTTATGGAGTAAATTATTACCCTATTATAATGGGGAGGTTTTTATATAAAAACTTGGATCAAGGTTGGTTAGAATATTTCGGGGCTCAGAAAATTTATATTTCTATTTCTAACAATTCTAAAATTATACAAATTATTTTTTCTAATAACATTAAATTGTTTTTTATTTTATTTATTATATGGATAATTATGTTGTTTATGTTATACTTAAATAGCTTAATA???ATTATTTTACTATCATTAAACTTTATAATAACATTAATCTTCATCTCTTTAAC??????????????????????????????????????????????????????????????????CTTTAGATTTAACTTTTGATTCTCTTATATCCTATTCCTAATCATAGTAGGAGGAATACTAATTCTATTTATATACATAACAAGAATTGCCTCAAATGAAAAATTCTCTTTTAACATAAAATCAATAATCATTACAGTAAGAGTCCCAGTTATACTCATACTCCCCCTAATTAACTTCAACATTAACACTATCAACAATGAAATAATAATGTGACAATCAAATATAATAATCAACCTATCACTAAACAAATTCATTAACTTCCCATCCAATCTAATCTTAATCTTCATAATAATATACTTATTACTAACTAT??????????????????????????????????CGCCCAATCTGACACATAAAC
	'Phact_JT'                       AGAAAGTTTTATTATGGCTTTAAAATTGGTTATTTGATTTTTTCACATGTAAATTTTAGT?AAAAGTTAAATTTAAATAGTTTAGTTTATTGTT?GCAGTGTATAGTTTTAAGTATTAATTTAATTTAGACTTAGATATTTATTTAAATGTAAACAAAATTTGTGCCAGCAGTAGCGGTTATACAAATTACGTTAATCAATTATTTATAGTTTAATTAAGC?GTATAATTATGAGTTAGGAATTGGGTTTTTTAGGTGAAATTTTAAATTTAATTTAAATTTT?TATTTGTTGCTGAAGTTGGGAAATTTC?TTTTTAAACTAGGATTAGATACCCTATTATTGGAAAAGTGAATTTTTAAACTATAATTATTAATAGTTAATATCTTTAAAATTAAAGATTTTGGCGGTATTTTAGTCTTTTCAGAGGAACCTGTTTATTGATCGATAGTCCACGATTTATTTTACTTTAGTTTTAAATTTGCATATCGTTGTAAAATAAATATTTTTACAGAATTTTAATGTTTGAGATTTATTATTATATATTAATTCAGATCAAGGTGTAGTTTATATTAAAGTTTAAATGGGTTACATTATATTTATATGTGGTTT?TATAGTTGAAAACTATATAATAAATTGGATTTGAGAGTAATTTTTATAGTTTTATAGAATGATTTAGCTCTAAAATATGCACATATCGCCCGTCGCTTTCATTATAAAATGAAATAAGTCGTAACAAAGTAGGCTTATTGGAAAATGAGCCTGGAATGATCCCGAATTCAGAAGGGCTAATTGATTATTAATTTTATTGTTGAATAAATATTTATAATATTCGATTAGTAATGAAACGTTATTCGTTTCTGAATTTATCTGGTTTCTTAAGAAATAAATTCAATTTATTTTG?CTTTAATATTATTTTAATTTAAAAAATTAATGTTTATTCAATTAAATACCTAAGGGGATTAGCTTTTGGGTATTTTTATAAATCTTTTTTATTTA?ATAGTTTATAGGATTAGAATTTTCCACTAATATAAGTATGTTATAATAAGCTATTTTGGTTTTTATATTTATATAGATTTTAGATTTATTATTAAGATTTTTACTTTAATTTGATTGGTTAAGTATTAATGGTATAATTAGTATAATTTATTGTATTATTAAGTTTATAT?TTAAGTTTATTTTAAGGAATTCGGCAAATGATTTTTCACCTGTTTAATAAAAACATGTCCTTTTGTTGATGATTTAAGGTCTGACCTGCCCAATGATGAGTTGAATGGCCGCAGTATTTTGACTGTGCAAAGGTAGCATAATCATTAGTTTCTTAATTAGAAGCTGGAATGAATGGTTTGATGAGAAAATTTCTGTCTCAATATAAATGATTTAGAATTTTAATTTTAAGTGAAAAAGCTTAAATTTTTTAGGAAGACGAGAAGACCCTATAGAGTTTTACATTTAATTATATTAATTAATTTTGGTTTTGATTTTATTTATTTTAGTTGATTGTTTTGTTGGGGTGATATTAAAATTTAATAAACTTTTATTTTATATATACATTGATTTATGAATATTTGATCCTAATTTTTAGATTATAAGATTAAATTACCTTAGGGATAACAGCGTAATTTTTTTTGGAGAGTTCTTATCGATAAAGAAGTTTGCGACCTCGATGTTGGATTAAAATTTAATTTGGGTGTAGAAGCT?TGAATTTTAGGTCTGTTCGACCTTTAAAATTTTACATGATCTGAGTTTAAACCGGTGTGAGCCAGGTTGGTTTCTATCTCTTGAAATTTAGAGTGTTTTAGTACGAAAGGACCAAATACCCCTCAGTAGCGGCGAGCGAACAGGGAAGAGCCCAGCACCGAATCCCGCGGCCGAAACCGGACGCCGGGAAATGTGGTGTTAGGGAGGGTCCGTTATCCCGAGATTGTGCGGTGCGTCCAAGTCCATCTTGAACGGGGCCACAGCCCATAGAGGGTGCCAGGCCCGTAGCGACCGCTGCCGATCGCGGGAGGATCTCTCCTCAGAGTCGGGTTGCTTGAGAGTGCAGCCCTAAGTGGGTGGTAAACTCCATCCAAAGCTAAATATGAGCAGGGGACCGATAGCAAACAAGTACCGTGAGGGAAAGATGAAAAGAACTTTGAAGAGAGAGTTCAATAGTACGTGAAACCGTTCAGGGGTAAACCTGAGAAACCCGAAAGGTCGAAAGGGGAGATTCAGCGTGTCTCGATTGCGGCGCTGGACGGTCGTGCGACGGAAGACGTACGCGTCATCCGCACCTTCCGTCCTCCGAACCGTAGTCGAACGCGTGCACTTCTCCCCCTGTAGGACGTCGCGATCCGTTGGGTGTCGGCCTAAGGCCCGCGATGGAGCCCGTCCGGACGGTTTTCCGTTCCGGACGAACTCGCGGTGTTTCCCGGTCGGCTCGCTCGACGGTATACAGATGGCGCGGGGCCGCTACACATCAGTTAGCGTCCGACCGGCGGCAAGCGCGCTCGTCGTGACGGTGATCGGACCTGGTGCCGGTCCTGTCCCCGAGTGGCTGTTCGCTGCCGTGTTCTCGGACAGACCTCGTCGAAACGCCGATCTGCGACGCTATAGCTTTGGGTACTTTCAGGACCCGTCTTGAAACACGGACCAAGGAGTCTAACATCTATGCGAGTCATTGGGACATGACTAAACCTAAAGGCGCAATGAAAGTGAAGGTCCGCCTTGCGCGGACCGAGGGAGGATGGGCGGTCGTTGCGGCTGCCGCCCCGCACTCCCGGGGCGTCTCGTTCTCATTGCGAGAAGAGGCGCACCAAGAGCGTACACGCTGG??????ATAAACTTATTCTCATCTTTTGACCCCTCTGCTAATTGAAACTTATCTACTAATTGATTAAGAACTATAATCGGAATAATTATTATCCCATCCTTGTTTTGATTTATCCCTTCACGCCTAAATTATATCTGAACTAAAATTATTATAACCTTACACAAAGAATTCAAAAATCTATTGGGAAATGAAGTTAAAGGAATAACGTTAATTTTTATTTCACTATTTACAATAATTATATTCAATAACTTCCTAGGACTATTCCCTTACATTTTTACTTCAACCAGACATATGGTATTGACATTATCATTAGCCCTACCGCTATGATTAACTTTTATACTATTCGGTTGATTAAAAAACACAGTTCATATATTTGCACATCTCGTTCCTCAAGGAACCCCCCCTGTACTTATACCATTTATAGTATGTATTGAAACAATTAGAAATATTATTCGTCCCGGGACTCTGGCAATTCGTCTATCAGCCAATATAATCGCAGGCCATCTTCTAATAACCCTCCTTGGAAATACCGGAACTGCAATATCATTATATATAATTAACTTACTATTAATTATCCAGATTCTACTTCTATTACTAGAATCAGCTGTTGCAATTATTCAATCCTATGTATTTGCTGTATTAACAACTTTATACTCTAGAGAAGTAAATATACCACAAATAGCACCATTAAACTGATTAACCTTAATACTATTTTTCATTTCAGTATTTTTAACATTTAACATTATAAATTACTATTCGTTTAATTACAACATTCCTGTAAAAAAAACTATTTCCATTAAAAAATTCAAAATTAATTGAAAATGAATGAAAATACCTATACGAAAAGCTTCCCCTTTAATTAAAATCATAAATAATGCATTAATTGACCTACCATCGCCTTCTAATATTTCTACTCTATGAAACTTTGGATCCCTATTAGGAATATGTCTATTAATTCAAATTATTACAGGAATTTTTCTAGCCATACACTATTGTCCTAATATCGACTTAGCCTTTAATAGAGTAGTACATATCTGTCGAGACGTTAATTACGGGTGAATTATACGTACAATTCACGCCAACGGTGCTTCTTTATTTTTCATTTGTATCTACATACACATTGGACGGGGAATATATTATAGATCATATAATCTTATACACACATGAATAATTGGAGTAACTATCCTATTTGTAGTAATAGCAACAGCATTTCTTGGGTACGTTTTACCTTGAGGACAAATATCATTCTGAGGAGCCACAGTAATTACCAATCTACTTTCAGCAATTCCATATCTAGGATCTACTATTGTCCAATGAATCTGAGGCGGATTCGCAGTTGATAATGCTACATTGACCCGATTCTTTGCATTTCACTTCCTTTTCCCATTCATTGTCACCGCACTTGTAATAGTACACTTATTATTTCTTCATCAAACAGGGTCCAGTAACCCCCTTGGTATTAACAGAAATACAGATAAAATCCCATTCCACCCCTTCTTTACTTTTAAGGATTTATTAGGATTTATAATCGCATCTATAATACTAGTAATGTTATCTCTTATTAACCCATATATATTAGGAGACCCTGACAATTTTATTCCGGCTAACCCCCTTGTAACACCCGTACACATTCAGCCAGAATGATATTTCCTATTTGCTTACGCTATTCTTCGATCAATTCCCAACAAACTGGGGGGAGTAATTGCATTAGTAATGTCAATTGCAGTTCTTTATATTCTACCATTCTCTAATAAAAAAAAATTTTTAAGAAACCAGTTCTACCCTATCAATAAATTAATATTCTGAACTATAGTGACTATTATTATCATATTAACCTGAATTGGCGCTCGCCCTGTTGAAGACCCCTACATTCTAACTGGGCAAACCTTAACTGTTCTATATTTCTCTTATTATATTATAGATCCACTGATATCCAAATTTTGAGATAAAACCTTAATAAACATTCTACCGAATAAATGATTATTTTCAACTAACCACAAAGATATTGGAACACTTTACTTCATCCTAGGAGCTTGAGCCGGAATAGTCGGTACATCTATAAGACTATTGATTCGAGCAGAACTAGGAAACCCTGGATCATTAATTGGAGATGACCAAATCTATAATGTTATTGTTACAGCCCACGCTTTTATTATAATTTTTTTTATAGTTATACCAATTATAATTGGAGGGTTTGGAAATTGATTAGTCCCCCTTATATTAGGTGCCCCTGATATGGCATTCCCCCGAATAAATAATATAAGATTTTGACTACTCCCACCTTCCTTAACACTTCTCTTAATAAGAAGAATAGTAGAAAGAGGGGCGGGGACAGGATGAACAGTTTACCCCCCCCTATCTTCTAATATTGCTCATAGAGGATCCTCAGTTGATTTAGCAATTTTTAGACTACACTTAGCTGGAGTATCTTCGATTCTAGGTGCAGTAAATTTTATTACAACTGTAATTAATATACGACCACAAGGAATAACATTTGATCGAATACCTTTATTTGTATGGGCCGTAGTAATTACAGCTGTACTCCTACTTTTATCCCTTCCAGTTCTTGCCGGCGCAATTACTATACTGTTAACAGACCGAAATATCAATACATCATTTTTTGACCCGGCAGGAGGGGGGGACCCTATCCTATACCAGCACCTATTTTGATTTTTTGGTCATCCAGAAGTATACATTTTAATTCTCCCTGGATTCGGAATAATTTCTCATATTATTAGGCAAGAAAGAGGGAAAAAAGAAGCATTTGGAACTTTAGGAATAATCTATGCAATAATAGCAATTGGCCTTCTAGGATTTGTAGTATGAGCTCATCACATATTCACAGTAGGAATGGATGTAGATACACGAGCCTACTTTACGTCCGCTACTATAATCATTGCTGTACCTACAGGAATTAAAATTTTTAGATGATTAGCTACCCTCCACGGAACTCAAATAAATTACAGTCCTTCAATATTATGGGCGTTAGGATTTGTATTTCTATTCACTGTAGGCGGATTAACTGGAGTAATTCTAGCCAATTCATCAATTGATATCATGTTACACGACACTTACTATGTTGTAGCTCACTTCCACTATGTTCTATCAATAGGAGCTGTGTTTGCTATTATAGGAGGATTAGTTCACTGATTTCCTTTATTTACAGGCCTATCTCTTAATATAAAAATATGTAAAATCCAGTTTCTCGCAATATTTATCGGAGTAAACCTAACATTCTTTCCCCAACATTTTCTAGGATTAAGAGGTATACCGCGTCGTTATTCTGACTATCCTGATGCCTATATGCTATGAAATGTGATCTCATCTATTGGATCTATTATTTCATTAGTAGCAGTACTATTCTTAATTTTTATTATTTGAGAAAGATTTGCTTCATCACGAAAAACTATATTCAGCTTAAACATAACATCTTCAATTGAATGACTACAATCCACTCCCCCAGCAGAACATAGATATTCTGAGCTACCTATACTCTCTTCATCTTTCATAGCTACATGAAAGATAATACTACTTCAAGATAGATCATCCCCTCTAATAGAACAATTATCATTCTTCCATGACCATACTCTCTTAATTCTAGTAATTATTACAATCCTGGTAGGACAAATAATAATAGGATTATTTTTCAATAAATATACTCACCGTTTTCTTCTAGAAGGACAATTAATTGAACTCATTTGAACTATTTTACCCGCAATTACTTTAATTTTTATTGCCCTACCGTCCCTTCGATTAATCTATATCCTAGATGAAACCAATAATCCATTAATTTCAATTAAAACTATTGGTCACCAGTGATACTGATCTTATGAATATTCTGATTTCCAAAACATTGAATTTGACTCATACATAATTCCCCAAACTGAAATAAATTCTTTCAATTTCCGACTATTAGATGTAGATAATCGAATAACAGTACCCTATATATCACAAGTACGAATATTAATCTCCGCCGCGGATGTTATTCACTCATGAACTATCCCATCCCTAGGAGTAAAAATTGACGCTACCCCCGGACGACTAAATCAAGTAAGATTTACCCCTAGACGAACAGGCCTCATATACGGTCAATGCTCAGAAATTTGTGGAGCAAATCATAGATTCATGCCTATTGTAGTAGAAAGAATTTCACCTAAATACTTCATTAAATGAATTTCTAAAATAATTGAAATTATGTCACACAAAAACCATCCTTTCCATCTAGTAGATGTTAGGCCTTGGCCAATCTTAGGATCCTTGAGAGCATTAATATTAATATCAGGAATTATTAAATGATTCCATTTCTTTGATAACTCCTTATTATTAATAAGATTTATTACAATAATTATAATTATATACCAATGGTGACGAGACATTTCCCGAGAAGGAACATTCCAAGGATTGCATACATTTATTGTAACAATAGGATTACGATGAGGAATAATCTTATTCATTACATCTGAAGTATTCTTCTTCATTTCATTCTTCTGGGGGTTTTTCCACAATAGACTAGCCCCGGCTATTGAAATTGGAATACTATGGCCCCCAAAAGGAATTTTAACTTTCAATCCAATCCAAATTCCCCTATTAAATACTTTAATTCTCCTCACCTCAGGCTTAACTGTAACATGGGCACATCACAGTTTAATAGAAAATAATTTCAAACAAGCCACTCAAGGACTCCTATTAACAGTAATTCTCGGAATTTATTTTTCAATTCTCCAAGGATACGAATATTACGAGTCTTCATTTACAATTTCAGATGCAGCCTATGGATCATCATTTTTTGTAGCCACAGGATTCCACGGCCTCCACGTAATTATTGGGTCAACATTTTTAATAGTGTGTTTATTTCGACATTTAAATAATCACTTCTCACAAATTCACCACTTTGGTTTTGAAGCAGCTGCATGATACTGACATTTCGTAGACGTTGTATGACTATTCTTATATGTTTCCATTTACTGATGAGGTAGATTGGTTTTGAAAGATTTAATTTTGATAATGTTATCTATATTAACCTTGGTGGTGTTTGTATTGGTAGGAGTGGCATTTTTGACCTTGCTTGAACGAAAGGTTCTAGGCTATATTCAGATCCGTAAAGGCCCTAATAAGGTAGGTTTTATAGGAATTTTGCAGCCTTTCAGAGATGCAGTTAAGTTATTTACTAAGGAGCAAACATTTCCTTATATATCTAATTTTAATGTATATTATTTATCTCCTGTGATTAATTTTTTTGTTTCTTTATTGTTGTGAATATGTATACCTTTTATTAGTGTATATTTAAATTTTAACTTGTCTTTATTGTTTTTCCTTAGAGTTTCTAGTTTAAGAGTTTACACTATTATAATAGCAGGCTGGTCAAGAAATTCTAATTATTCTTTATTAGGGAGATTACGTTCAGTTGCTCAAACTATTTCTTATGAAGTAAGTTTAGCAATGATTTTAATATCTTTTATTTTTTTAACTTTAAGTTTGAATTTGATTGATTTTATACTGTTTCAAAATTATGTTTGATTCTTTTTTTTTTGTATACCTTTGTGTTTAATATGGTTAATTTCAGGGTTAGCTGAAACTAATCGAACTCCTTTTGATTTTGCTGAGGGGGAATCAGAGTTGGTTTCTGGCTTTAATGTCGAGTATAGTAGAGGTACCTTTGCAATAATTTTTTTAGCAGAGTATGCTAGTATTTTATTTATAAGAATAATTAGAGTTGTAATTTTTTTAGGGGGGGATTTGAATTCTTTCTTTTTTTATGTTAAGTTGGTATTTATTAGATTTTTTTGAATTTGGGTTCGAGGGACTTTACCTCGTTTTCGTTATGATAAGCTTATGTACTTGGCATGGAAGAGGTTTCTTCCTTGTTCATTAAATTATTTAATTATATTTTTTAGATTTAAAATGATAGTTTTTATTTTTTTATTAATAAAATTATACAATATTATATTTTTCAATACTATAATTATAGGAACGTTAATTGCAATCTCATCTTATTCATGAATAGGAATATGGATAGGACTAGAAATCAATCTATTATCAATTATTCCATTGTTTTCAAGTAAAAAAAATATTCTATCATCAGAATCTTCTTTAAAATATTTTATTACTCAAGCCATAGCTTCATCAGTACTACTGATATCAGTAATCTTAATACTAGTAACCAATGAATTTATTGCCCCCACAATAAATTTTTACTTAACAATAGTATTAAATTCAGCACTATTAACTAAATTAGGAGCTGCCCCCTTCCATTACTGGTTCCCCGAAGTAATAGAAGGCCTAAACTGAGTAAACTGTCTCATTCTACTAACATGGCAAAAAATTGCACCGATAATACTTTTAATAAACAACATAATAAACCCCAAATTTACCATTTGCATCATTTTTATATGTATAGTAGTAAGAACTGTAATAGCATTTAACCAAATCAGGCTACGAAAAATCTTAACATTCTCGTCAATTAACCATATTGGATGAATAATATCTACTACGATAATGTCATTTTCATCATGAATAATCTATTTCATTGTTTATACCGTACTAAATATCAATATAATCGCTATATTCCAACAAACCAATTCATTCTATTTAAACCAAATCAATAATTCAATTAACAAAAACAAAATACTAAAATTTGCCCTAATCACCAATTTTATATCACTAGGGGGACTACCCCCATTTCTTGGCTTTCTACCAAAATGAATTGTAATCAACTGAATAATTATAAATAACCTATTCTTAACTGCAATCTTAATAATCATGCTTACCCTGGTAATGCTATTCATTTATATACGAATTACCTTATCATCACTATTAATACAATTATCAGAAACAAAATTCATTAACTTAAAATTCAAAAATAATTACCTTCTAATTCAAAATTTCATCACCACAATAAGACTAGCACTATGCACTTTAATCTTCAATTTACTAATACTGAACATCTTAACTTTAATTTCTACAATCATTCTAATAATTAGCCTTCTAATGATTCTAATTCTAAACCTAACTTCAAAAAAAATATATTCTGACCGAGAAAAAAGTTCACCCTTTGAATGTGGTTTCGATCCTAAATCCCCAGCACGATTACCGTTTTCTCTGCATTTCTTTCTAATTGCAATTATTTTCCTAATTTTTGACGTAGAAATCACCCTATTATTCCCTATAATCATCTCAATAAAGTTAAGAAATACAACTATATACTTTATTGTATTAACTTTATTTATTATTATTCTACTAGTAGGATTATTCCACGAATGAAAGCAGGGAGCCTTAAACTGATCAACCATGATAAAATTTATTTTTATAATGGCTATAATGATTCCTTTAAGTTTTTTGGGTAGGTTTTGATTTAATCAACTTGTGTGATTTATTATAAGATTTATATTTTTTTCTATATTTAGAATGGATTATATGTTTATTGGAATTTCTTATGATTATGGGGTGGACTTACTTTCTTATGTAATGATTTTATTGAGTTTTTGAATTTGTTCTTTGATAATTTTATCTAGTGAGAAAATTAGTTTTTATAGAAATTGAGTAAGTTTTTTTTTATTTGTAGTTTTGTTATTAATGTTTTCTTTGTATATAACTTTTAGTTCTTTAAATTTGTTTATTTTTTATGTGTTTTTTGAGTTTAGTTTGATCCCCACATTGTTTTTAATTTTGGGGTGGGGCTATCAACCCGAGCGTTTACAAGCTGGTTTGTATTTATTGTTTTATACAATATTTGCTTCATTACCTATAATAATTTCTATTTTTTATTGTTATTCAATTTTTGGGACATTATTTTTTGGCTTATTGGGTGAAATAAATAATTTATTAGTCTATTTTCTCATTAATATAGTTTTTTTTATTAAGATTCCTATATTTTTTGTTCATTTATGGCTTCCTAAGGCACATGTAGAAGCCCCAGTTTCTGGTTCAATGATTTTGGCGGGAATTATACTGAAATTAGGGGGTTATGGGATGATACGTTTAATAGTAATATTTATGTTAATTGGTTTAAGGATTAATTTAATTTTTTTAAGGTTAAGGTTAGTTGGGGGTTTATATATTTCTTTAATTTGTTTACGGCAAAGAGATATGAAGTCTTTAATTGCTTATTCTTCAGTTGCTCATATAGGTTTGGTTTTGTCAGGGGTTATAACTATAAACTTTTGAGGTATAGGGGGGGCTTTGGCTATAATAGTGGCTCATGGGTTATGTTCTTCCGGGCTTTTTTGTTTGGCCAATATTTCTTATGAACGTTTGTCTAGCCGAAGTCTTTATTTAAATAAGGGTTTAATTAATTTGATGCCTAATTTGTCTTTAATGTGGTTTTTATTAGTTTCTTGTAATATAGCTGCCCCTCCTTCTTTAAATTTGCTTGGTGAAATTATGTTGATTAATAGAATTTTAAGTTTTAGCGAATTTAATATGATTTTTCTGATATTAATTTCTTTTTTTGGGGCTGTTTACTCTCTTTTTTTATATTCTTTTAGTCAGCATGGATCTATTTGTTCGGGTTTTTATTCTTTTTATTCATGTAGAGTTCGCGAGTATTTGCTTTTAATATTACATTGATTACCATTAAATTTATTAGTTTTAACAGGAGATTGTTTAGTACTTTGGATTTATTTAAATAGTTTAATT??????????????????????????????ATGTTTTTAGGGGGTTTATATGTTTTTAGAATGAAGCGTAAGCATTTATTGCTTATGCTTTTAAGCCTAGAATTTATTGTTTTGTCTATTTATATAATTATATTTATTTATTTGAGATTTTTTAATAATGAGTATTTTTTTTCTATAATTTTCTTGACTTTCAGGGTTTGTGAAGGGGTTTTGGGATTATCAATTTTGGTTTCTTTAATTCGTTCTCACGGTAACGATTATTTTCAGAGATTTAGTCTTTTATGAATATTTTTAGTTAGGATATCTTTTTTTATTAGGTCTCTTTATTTTATAGTTTTTGAATTAGTATATTTTTTGGAATTTAATTTAGTTATGATTAACTCTGCCTCGGTTTCTATAACTATTTTATTAGATTGGATATCTTTACTTTTTATAAGTTTTGTATTATTAATTTCTTGTATAGTTATTTATTATAGGGAAGAATATATAGGTGGTGATATTTATTTAAATCGTTTTATTATGTTGGTGGTTATATTTGTTCTTTCTATGATACTTTTGATTATTAGACCTAATTTGATTAGAATTTTGTTAGGATGAGACGGTTTAGGATTAGTCTCTTATTGTTTAGTAATTTATTATCAGAATATAAAGTCTTATAATGCGGGTATATTGACAGCTTTAACTAATCGATTAGGGGATGTGGCATTATTATTGTCCATTGCTTGAATATTAAATTATGGCAGATGGAATTATGTATTTTATTTAGAGGAACTGAAAAGGGACTATTATATGGATATTATTTCTATTTTGATTATTTTGGCTGCAATAACTAAGAGAGCTCAGATTCCTTTTTCTTCTTGGTTACCAGCTGCTATAGCAGCCCCTACACCGGTATCTTCTCTAGTTCATTCATCTACCTTGGTAACTGCAGGGGTTTATTTATTAATTCGTTTTAATTATTCTTTTAGTGAATTTTTGATATATTTTTTATTATTTTTTTCTATAATGACTATATTTATGTCGGGGTTAGGGGCTAGATTTGAGTATGATTTAAAGAAGATTATTGCTTTATCGACGCTTAGTCAATTGGGTTTAATAATGAGAATTTTAGCTTTAGGAAGCTATAAGTTAGCTTTTTTTCACCTTTTAACTCATGCATTATTTAAGGCTTTATTATTCATGTGTGCAGGAAATGTTATTCACAATTTGCAGAATTGTCAGGATATTCGTTATATGGGGGGGTTAATTATTTCTATGCCATTAACTTGTGTTTATTTAAATATTTGTAATTTAGCTTTATGTGGGTTACCTTTTTTAAGAGGATTTTATTCAAAGGATTTAATTTTGGAAGTAATGAGTATAGGTTATTTGAATATTTTTGTTTATATTATTTTTTATTTATCTATTGGTTTAACTGTTTGCTATAGCTTTCGTTTGGTTTACTATACTTGTACAGGGGGCTTTAATTATACTTCAGTTAATTTATTAACTGATAAGAATTTTATTATTTTAAAGGGTATAAGAGGGTTAATTTTATTGGTTGTTATTATAGGGAGAGTTCTTTCATGGGTTATATTTTCTAATCCTTATTTAATTATTTTGCCTTTATATATGAAGATAGTAACTTTGCTTATAATTTTACTAGGCGCATTGATTGGCTATGAAATATCTAAATTTTTTTTAAATAATTATTTGAGGTTTAATTGGTATAGAATGAAATGATTCTCTGCTTCC???ATATGAAACATGCCTTTGATTTCTACTTATGGAGTAAATTATTATCCTATTATAATGGGGAGGTTTTTATATAAAAACTTGGATCAAGGTTGGTTAGAATATTTCGGGGCTCAGAAAATTTATATTTCTATTTCTAACAATTCTAAAATTATACAAATTATTTTTTCTAATAATATTAAATTGTTTTTTATTTTATTTATTATATGGATAATTATGTTGTTTATGTTATACTTAAATAGCTTAATAATAATTATTTTACTATCATTAAACTTTATAATAACATTAATCTTCATCTCTTTAACCCACCCTTTGTCCATAGGTTTAATTTTACTCCTTCAAACCTTAATAGTAAGAATAATCTCAGGAAACTTTAGATTTAACTTTTGATTCTCTTATATCCTATTCCTAATCATAGTAGGAGGAATATTAATTCTATTTATATACATAACAAGAATTGCCTCAAATGAAAAATTCTCTTTTAACATAAAATCAATAATCATTACAGTAAGAGTCCCAGTTATACTCATACTCCCCCTAATTAACTTCAACATTAACACTATCAACAATGAAATAATAATGTGACAATCAGATATAATAATCAACCTATCACTAAACAAATTCATTAACTTCCCATCCAATCTAATCTTAATCTTCATAATAATATACTTATTACTAACTATAATTGCTACAGTAAAAATTACCAATTTTAAACACGGCCCAATCCGACACATAAAC
	Pesex                            AAAAAGTTTTATTATGGCTTTGGAATTGGCTGTGTAATTTTTTCACATGTAAATTTTAGT?GTTGGTTGAATTTAGATAATTTAATTTGTTTTT?GCAGTGTTTAATTTTAAGTATTAAATTTTTTTAGACTTAGGAATTTATTTTAATGTAAACAAAATTTGTGCCAGCAGTAGCGGTTATACAAATTACGTTAGTTAATTTAGAATAGTTTAATTAAGT?GTG?AATTTTGAATTTGAATTTAGATTTTTTAGGTGAAATTTTAAATTTAAATTAAATTTATTATTTGTTGCTGAGGTTGAGAAATTTCTTTTTTAAACTAGGATTAGATACCCTATTATTAGAAGAGTTAATTTTTAAGCTATAATTATTAATAGTTAAGTTCTTTAAAATTAAAGATTTTGGCGGTGTTTTAGTCTTTTCAGAGGAACCTGTTTATTGATCGATAATCCACGATAAATCATACTTTAGCTATTAATTTATATATCGTTGTATTATAAATATTTTATTAGGATTTAAATATTTGGAATTTTTTATTATAGATTAATTCAGATCAAGGTGTAGTTTATGTTAAAGTTTAAATGGGTTACATTATAGTTATATGTGGTTTTATTATTTGAAAATTATTAGATAAATTGGATTTGAAAGTAATTGTTATATTTTTATATGGTGATTAAGCTCTAAAATATGCACATATCGCCCGTCGCTTTCATTATAAAATGAAATAAGTCGTAACAAAGTAGGCTTATTGGAAAATGGGCCTGGAATGATCCCGAATTAAGAAGAGCTAGTTAATTATTTATTTTATTGTTAAATAAATATTTATAATTTTTATCTAGTAATGAAATGTTATTCGTTTCTTAATTTATCTGGTTTTTTAAGAAATAATTTTAATTTATACTA?ATAAAGTATTTGCTTATTTTTTTAAGTTGATATTTATTTAGTTAAATATTCAGGGGGATTAGCTCTTGAATGGTTTTAAAAATTTTTTATATGAA?ATAATATATAGGATTAGAATTTTCCATTATTATAAAGATGTTATAATCAGTTATTGAATATTGTTTATTTATATAAATTTTAAGTTTGCTATTAAAATTTTAATTTAAATTTAAAAAATTAAGAAATAATGATTTAATTAGTATATTATTTTGTATGATTAATTTTACAA?TTAAGGTTATATTAAGGAATTCGGCAAATTATTTTCCACCTGTTTAATAAAAACATGGCTTTTTGTGAAGGATTTAAGGTCAGGCCTGCCCAATGAAAAATTAAATGGCCGCAGTATTTTGACTGTGCAAAGGTAGCATAATCATTAGTTTCTTAATTAGAAGCTGGAATGAAGGGTTTGATGAGAAAATGACTGTCTCAGTATAATTGATTTAGAATTTTAATTTTAAGTGAAAAAGCTTAAATTTTTTAAAAAGACGAGAAGACCCTATAGAGTTTTACATTTATTTTAGTTAAGTAATTATGGATTTAGTTTTGTTTATTTGGAATATATGTTTGGTTGGGGTGATTTTAAAATTTAATTAACTTTTATTTTATTGGAACATTGATTTATGAATATTTGATCCTAACTTTTAGATTATAAGATTAAATTACCTTAGGGATAACAGCGTAATTTTTTTTGGAGAGTTCTTATCGATAAAGAAGTTTGCGACCTCGATGTTGGATTAAAATTTAATTTAGGTGTAGAAGCT?TGAATTTTAGGTCTGTTCGACCTTTAAAATTTTACATGATCTGAGTTTAAACCGGTGTGAGCCAGGTTGGTTTCTATCTTTTAATAAATTTAGTATTTTAGTACGAAAGGACCAATTAC?CCTCAGTAGCGGCGAGCGAACAGGGAAGAGCCCAGCACCGAATCCCGCGGCCGAAACCGGACGCCGGGAAATGTGGTGTTAGGGAGGGTCCGTTATCCCGAGATTGTGCGGTGCGTCCAAGTCCATCTTGAACGGGGCCACAGCCCATAGAGGGTGCCAGGCCCGTAGTGACCGCTGCCGATCGCGGGAGGATCTCTCCTCAGAGTCGGGTTGCTTGGGAATGCAGCCCCAATCGGGCGGTAAATTCCGTCCAAGGCTAAATATGACCACGAGACCGATAGCGAACAAGTACCGCGAGGGAAAGATGAAAAGGACTTTGAAAAGAGAGTCAAAGAGTGCTTGAAACCGTTCAGGGGTAAACCTGAGAAACCCGAAAGGTCGAAAGGGGAGATTCAGCGTGTCTCGATTGCGGCGCTGGGCGGTCGTGCGACGGAAGACGTACGCGTCATCCGCACCTTCCGTCCTCCGAACCGTAGTCGAACGCGTGCACTTCTCCCCCTGTAGGACGTCGCGATCCGTTGGGTGTCGGCCTAAGGCCCGCAATGGAGCCCGTTCGGACGGTTTACCGTTCCGGACGAACTTGCGGTGTTTCCCGGTCGGCTCGCTCGACGGTATACAGATGGCGCGGGGCCGCTACACTTTAGTTAGCGTYCGACCGGCGGCAAGCRCGCTCGTCGTGACGGTGATCGGACCTGGTGCCGGTCCTGTCCCCGAGTGGCTGTTCGCTGCCGTGTTCTCGGACAGACCTCGTCGAAACGCCGATCTGCGACGCTATAGCTTTGGGTACTTTCAGGACCCGTCTTGAAACACGGACCAAGGAGTCTGACATGTGTGCGAGTCAGCGGGACATGAGTAAACCTAAAGGCGCAATGAAAGTGAAGGTCCGCCTTGCGCGGGCCGAGGGAGGATGGGCGGCCGTTGCGGCTGTCGCCCCGCACTCCCGGGGCGTCTCATTCTCATTGCGAGAAGAGGCGCACCAAGAGCGTACACGCTGG??????ATAAACCTTTTTTCATCATTCGACCCCTCAGCTAACTGAAACATTTCCCTTAATTGATTAAGAACAATAGTCGGATTAATAATTATTCCTTCAATATTCTGATTTATCCCCTCCCGATTAACCTTCTTATGAACTAAAATTATCTATACGCTCCACAAAGAATTCAAAAACCTATTAGGTAATAAAATTAAAGGAATAACTTTAATCTTTATCTCATTGTTTACATTTATTGTATTTAATAATTTCATAGGATTATTCCCCTATATTTTCACTTCAACAAGACATATAACTTTAACGATTTCCTTAGCACTACCCCTATGATTAACATTTATATTATTTGGGTGAATTAATAATACAATTCATATATTTGCTCATTTAGTTCCCCAAGGAACCCCTCCTGTATTAATACCTTTTATAGTATGTATTGAAACAATTAGAAATATTATTCGACCAGGAACTCTAGCTATTCGACTCTCAGCTAACATAATTGCAGGCCATCTTCTAATAACATTATTAGGAAATACTGGGACTTTAATATCAATTTATATAATCAATTTTCTTCTGATTGTACAAATTTTACTATTACTTTTAGAATCAGCAGTTGCAATTATTCAATCTTATGTATTTGCTGTTCTAAGAACTCTATATTCTAGAGAAGTAAACATCCCACAAATAGCACCTTTAAACTGATTAACATTGATAATATTTTTTATTACAGTATTTATAATATTCAATATAATAAATTACTACTCATTTAATTATTCTATAAAGCCTAAGAAATCTAGAACAATTAAAAAATTCACAGCCAATTGAAAATGAATGAAAATGCCTATACGTAAAACCTCCCCATTAATTAAAATTTTAAATAATGCACTAGTTGACCTTCCCACACCCTCTAATATCTCTACATTATGAAACTTTGGTTCCTTGTTAGGAATATGCCTAATAATTCAAATTATTACAGGAGTATTCCTAGCAATACACTATTGCCCAAATATTGACCTAGCATTTAGAAGAGTAGTTCATATTTGTCGAGATGTTAATTACGGGTGATTAATACGTACAATCCACGCTAATGGCGCTTCCTTATTTTTTATCTGTATTTATTTACACATTGGCCGAGGAATATACTATAATTCCTTTAACTTAATTCATACATGAATAATTGGTGTAACTATTTTATTTGTAGTTATAGCAACTGCATTCCTCGGTTACGTTCTACCATGAGGACAAATATCATTTTGAGGGGCCACAGTTATTACCAATCTCTTATCTGCAATCCCTTATTTAGGCTCAACTATTGTTCAATGAATTTGAGGGGGATTTGCAGTAGATAATGCCACCCTCACACGATTTTTCACATTTCACTTCCTATTTCCATTTATTGTAATTGCACTTGTAATAATCCATTTACTCTTTCTTCATCAAACAGGATCCAACAACCCCTTAGGAATTAATAGAAATGTAGATAAAGTCCCATTCCACCCATTCTTCACATTCAAGGACATACTAGGATTCACAATTACTCTAATAGCCTTAGCTCTGCTATCTTTAATTGATCCTTATATACTAGGAGACCCCGATAATTTCATCCCCGCTAACCCCCTCGTAACCCCAGTTCACATTCAACCAGAATGATATTTCCTATTCGCCTACGCTATTTTACGTTCAATCCCTAATAAACTAGGAGGAGTAATTGCTCTAGTGATATCAATTGCAGTATTATATATTCTCCCATTTTCTAACAAAAAGAAATTTCTTAGTAACCAATTTTATCCTACTAGAAAAATTTTATTTTGAACTATAGTAATTATCATTATTCTATTAACTTGAATTGGAGCACGACCAGTTGAAGATCCTTATATCTTAACAGGACAAACATTAACTATTTTATATTTCCTTTATTATATCATAGATCCTTTAATATCTAAATATTGAGATAAAATTTTAATAAACATTCTACCGAATAAATGATTATTTTCAACTAATCACAAAGACATTGGAACACTTTACTTTATTTTAGGAGCCTGGGCGGGAATAGTCGGAACATCAATAAGTCTATTAATCCGTGCAGAACTTGGAAACCCTGGATCGCTAATTGGAGACGACCAAATCTACAATGTGATCGTTACAGCCCATGCCTTTATTATAATTTTCTTTATAGTTATGCCTATTATGATTGGAGGTTTTGGAAATTGACTAGTACCCCTAATGCTAGGAGCCCCTGACATAGCATTCCCCCGAATAAACAATATAAGATTCTGACTTCTACCCCCCTCACTAACCCTTCTTCTAATAAGAAGAATAGTGGAAAATGGAGCAGGAACTGGATGAACTGTATACCCCCCACTCTCATCCAATATTGCCCATAGAGGATCTTCTGTTGATCTAGCAATTTTTAGACTTCATCTAGCTGGAGTCTCCTCTATTTTAGGAGCCGTAAACTTTATCACTACAGTTATTAATATACGACCCCAAGGAATAACATTTGATCGAATACCCTTATTTGTTTGGGCTGTAGTAATTACAGCTATTCTTCTACTCCTCTCTCTACCCGTACTTGCAGGTGCTATTACAATATTACTAACTGACCGAAACATTAATACATCTTTTTTTGACCCTGCGGGAGGAGGAGACCCGATTCTTTATCAACACTTATTCTGATTTTTTGGTCATCCAGAAGTATACATTCTAATTCTTCCTGGATTTGGTATAATTTCTCATATTATTAGGCAGGAAAGAGGAAAAAAGGAAGCATTCGGAACTCTGGGAATAATCTATGCAATAATAGCAATTGGATTATTAGGATTTGTTGTATGAGCTCACCATATATTTACCGTAGGAATAGATGTAGACACCCGAGCTTACTTCACCTCAGCTACAATAATTATTGCTGTACCTACAGGTATTAAAATTTTTAGATGACTAGCAACTTTACACGGAACTCAAATAAACTACAGACCATCTATGCTTTGAGCCCTAGGATTTGTATTTCTTTTTACTGTAGGGGGCCTTACTGGTGTAATTTTAGCTAATTCATCAATTGACATTATACTACATGACACATACTATGTCGTAGCCCATTTCCACTATGTACTTTCTATAGGTGCAGTATTTGCTATTTTAGGCGGATTAGTTCACTGATTTCCCTTATTCACAGGATTATCATTAAATATAAAAATGTGTAAAACACAATTTCTAACTATGTTCATTGGAGTAAACTTAACATTTTTCCCGCAACATTTCCTTGGTTTAAGAGGAATACCCCGCCGATATTCTGACTATCCTGATGCATTTATAATATGAAATGTAGTTTCGTCTATTGGATCTTTAATCTCATTTATTGGAGTTCTCTTTTTAATTTTTATTATTTGAGAAAGATTTGCCTCATCACGAAAAATTATTTTTCCTTTAAACATAACATCCTCTATTGAATGACTTCAATCCGCACCCCCTGCCGAACATAGATACTCTGAACTCCCTATGCTGTCTTCC???TTCATAGCAACATGAAAGATACTACTTCTTCAAGACAGATCATCTCCCTTAATAGAGCAATTGTCATTTTTTCACGATCACACCCTCCTAATTCTAGTGATTATTACAATTCTTGTAGGACAAATAATAATAGGGCTATTTTTCAATAAATACACCCACCGGTTTCTTCTTGAGGGACAACTAATTGAACTAATTTGAACTATTCTCCCAGCAATTACTCTAATTTTTATTGCTCTCCCATCTCTTCGTCTAATCTATATCCTCGATGAAACTAATAACCCTCTAATTTCAATTAAAACTATTGGTCACCAATGATACTGATCATACGAATACTCAGATTTCAAAAATATTGAATTTGACTCTTACATAATTCCTACACCAGAAATATCTTCATCTAGATTTCGTCTTCTAGACGTAGATAACCGGATAACTGTTCCATACCTCTCTCAAGTTCGAATGCTTATTTCTGCTGCAGACGTAATTCACTCGTGAACAATTCCATCATTAGGAGTAAAAGTAGATGCAACCCCTGGTCGATTAAATCAAGTTAGATTTACCCCTAGACGCACAGGGCTAATGTACGGTCAATGCTCAGAAATTTGTGGAGCTAATCACAGATTTATACCTATCGTAATAGAAAGAATTT????????????????????????????????????????????ATGTCGCACAAAAATCATCCTTTCCATCTAGTAGATGTCAGACCCTGGCCAATTCTAGGCTCATTAAGAGCTTTAATACTAATATCAGGAATTATTAAATGATTCCACTTTTTTGATAATTCCCTTTTACTACTAAGATTTATTACTATACTAATAATTATATACCAATGATGACGTGATATTAGACGAGAAGGTACTTTCCAAGGCCTTCACACTTTTATTGTTACTATAGGGCTACGATGAGGAATAATCCTATTTATTACTTCTGAAGTATTCTTTTTTATTTCATTCTTTTGAGGGTTCTTCCATAATAGTCTTGCCCCTGCAATCGAAATCGGGATAATATGACCACCTAAAGGTATTACAACTTTTAATCCAATCCAAATTCCTCTTTTAAATACATTAATTCTATTAACTTCAGGATTAACAGTAACGTGAGCCCACCATAGATTAATAGAAAATAATTTTAAACAAACTACTCAAGGCTTAATACTTACAGTAATCTTAGGAATCTATTTCTCTATTCTTCAAGGATACGAATACTTTGAGTCATCATTTACTATCTCCGATGCAGCTTATGGTTCATCATTCTTTGTAGCCACAGGATTCCACGGCCTACATGTAATTATTGGAACAACATTCTTAATGGTTTGCTTATTCCGACACCTAAACAACCATTTCTCTCAAATTCACCATTTCGGATTTGAGGCAGCAGCATGATACTGGCATTTCGTTGACGTAGTATGACTATTCCTTTATGTTTCTATCTACTGATGAGGTAGATTGATTTTGAAAGATTTAATTTTGTTATTTTTATCAATACTAATATTGTTGATTTTTGTGTTAGTAGGAGTAGCATTTTTAACTTTACTTGAACGTAAGGTTTTAGGTTATATTCAGATTCGTAAAGGTCCCAATAAGGTTGGTTTTATAGGTATTTTACAGCCTTTCAGAGATGCAATTAAGTTGTTTACTAAGGAACAGACATTTCCTTATATATCTAATTTTAATATTTATTACTTATCTCCTGTGGTAAATTTTTTTATTTCTTTGTTATTATGAATAATAATACCTTTTGTTAGAGTTTATTTAAATTTTAATTTGTCTTTGTTATTTTTTTTGAGAGTCTCTAGATTAGGAGTTTATACAATTATGATGGCGGGTTGATCTAGAAATTCTAATTATTCATTATTGGGAAGTTTACGTTCTGTAGCTCAGACTATTTCTTATGAGGTTAGATTAGCTTTGATTTTAATATCATTTATTTTTTTGACTTTAAGTTTAAATTTGATCGACTTTATGAAGTTTCAAGGCTATATTTGATTTTTGTTTTTATGTTTACCGTTATGTTTAATGTGGGTTATTTCAAGATTAGCTGAAACTAATCGCACTCCTTTTGATTTTGCTGAAGGTGAATCAGAATTGGTTTCTGGTTTTAATGTTGAATATAGAAGAGGGACATTTGCTATAATTTTTTTGGCAGAGTATGCAAGTATTTTGTTTATAAGGATAATTTGTGTAATGATTTTTTTAGGGGGTGATTTGAATTCTTTTCTTTTTTATGTTAAACTTGTATTTGTAGGTTTTTTATGGTTATGAGTTCGTGGAACTTTACCACGGTTTCGTTATGACAAGCTTATGTATTTAGCATGAAAGAGTTTTCTTCCTTGTTCTTTACATTATTTGATTTTATTTTTTAGATTTAAAATAATAATTTTTATTTTTTTATTGATAAAATTATACAAAATAATCTTTTTTAACACAATAATTATAGGAACAATAATTGCAATCTCATCATATTCATGAATAAGAATATGAATAGGGTTAGAAATTAACCTCCTGTCTATTATCCCCCTATTCTCAAACAAAGAAAACGTATTCTCAACTGAATCTTCACTTAAATATTTTATTACTCAAGCAATTGCCTCTGCAGTCCTACTTATATCAATTATTTTAATACTATCAACCAATGAATTTATTGCCCCCACAATAAACTTCTACTTAATAATAGTATTAAATTCTGCCCTATTAACTAAACTAGGAGCAGCCCCCTTCCACTATTGATTCCCCGAAGTAATGGAAGGATTGAATTGAATGAACTGTCTTATTCTACTAACCTGGCAAAAAATTGCTCCCATAATGCTAATCATAAACAACCAAATAAATACAAAATTTACTATAATAATTATTTTAACCTGCATAATCGTAAGAACAGTAATAGCATTTAATCAAATCAGATTGCGCAAAATCCTTACATTTTCATCAATTAATCACATCGGGTGGATACTATCAACCACATTTATCTCATTTCCATCATGAATTATTTACTTCTCTGTATATTCAATTCTTAATATTAACATCATCGCAATATTCCACATAACTAAATCTTTCTACTTAAATCAAATTAATAATATCATAAACAAAATAAAAATACTGAAATTTTCTTTATTAATCAATTTTTTATCATTAGGGGGATTACCTCCATTCATTGGATTCCTACCCAAATGAATAGTAATCAACTGACTAGTGATCAATAAAATACCCTTTATTGCCCTCATAATAACCCTTCTCACCCTAGTAATACTCTACATTTACACCCGAATCACCTTATCAAGGCTTCTACTTTCAATTACAGAAACCAAATTCGTTAACCTAAAATTTAACAATCAAATTATACTATTAATCAACTTCATCTCTCTTTTTAGACTAATCCTTTGTACTTTGATATTCAATCTAATG???TTGAATATTTTAATCATTATTTCTATATTAATTATAACAGTTAGAATTTTACTAATTGTAATTCTAAATCTAACATCAAACAAAATACACTCAGACCGTGAGAAAAGTTCACCCTTCGAATGTGGGTTTGATCCTAAATCCCCTGCACGTCTACCCTTCTCGCTTCATTTCTTCCTAATTGCTATTATTTTCTTAATCTTTGATGTAGAAATTACCTTATTATTTCCCATAATTATTTCAATTAAATTTAGAAATTTAACTTTTTACTTTTCAGTTTTACTAATCTTTATTATTATCCTAATTCTAGGATTATTTCACGAATGAAATCAAGGAGCCCTAGACTGATCTACCATGATAAGGTTTGCCTTTAGAATAATTATAATGATTCCTTTAAGTTTTCTAGGAGGATTTTGGTTTAATCAATTAATGTGATTTATAATTAGATTAATATTTTTTTCAAAATTTAGAATAAGTTTTTTATATTCATGGATTTCGTATGATTATGGTGTTGATTTACTTTCCTATATCATGATTTTACTGAGTTTTTGAATTTGTTCTTTAATGGTTCTTTCTAGAGAAAAGATTTATTTTTATGGTAATTGGAGAGGATTATTTTTATTTGTAGTGTTGATTTTAATGTTTTCATTATTTTTTACTTTTGGGTCTTTGAATTTATTTATTTTTTATGTATTTTTTGAATTTAGGTTGATTCCTACTTTAATTTTAATTTTGGGTTGAGGATATCAACCGGAACGTTTGCAGGCTGGTTTGTATTTATTGTTTTATACAATATTTGCTTCTTTACCTATAATAATTTCAATTTTTTATTGTTATTTACAATTTGGTTCACTTCATTTTTTGTATTTGGGAATTATGGATAATTTATTGGTCTATTTGCTTGTAAATATGGTTTTTTTTATTAAAATTCCTATATTTTTTGTTCATTTATGACTTCCTAAGGCTCACGTTGAAGCTCCTGTATCTGGATCAATGATTTTAGCCGGAATTATATTAAAGTTGGGGGGTTATGGAATAATACGATTAATAGTGATGTTTATAAGAATTGGTTTAAGAATTAATTTGTTTTTTGTAAGTTTAAGCTTAGTTGGGGGTCTGTATATTTCTTTGATTTGTTTACGTCAAAGTGATATGAAGTCTTTGATTGCTTATTCATCAGTGGCTCATATGGGATTAGTATTATCAGGAGTAATAACCATAAATTTTTGAGGTATGGGGGGTTCCTTGGCAATAATGGTGGCACATGGTTTGTGTTCATCAGGTCTTTTTTGTTTAGCTAATATTTCTTATGAACGTTTATCTAGACGAAGTCTTTATTTAAATAAGGGTTTAATTAATTTGGTTCCTAATTTATCTTTAATGTGGTTTTTATTAGTTTCGTCGAATATGGCAGCTCCACCATCGTTGAATTTACTTGGTGAAATTATGCTTATTAATAGAATCTTAAGATTTAGAGAGTTAAATATATTGTTTTTGATGTTGATTTCTTTCTTTGGGGCTGTTTATTCATTGTTTTTATATTCTTTTAGACAACACGGTTCTTTCAGATCGGGTTTATATTCTTTTTATTCTTGCAGACTTCGTGAGTACCTACTTTTAATATTGCATTGATTACCTTTGAATTTGTTGGTATTGAGAAGAGAAAATTTAGTTCTTTGGATTTA??????????????????????????????????????????????ATATTTTTGAGAGGGCTTTATGTTTTTAGAATGAAACGAAAACATTTATTGCTTATGCTATTGAGCTTAGAATTTATTGTTTTGTCTATTTATATGATAATATATATTTATTTAAGATTTTTCAATAATGAGTATTTTTTTTCTATGATTTTTTTAACTTTTAGAGTTTGCGAGGGCGTTTTAGGTTTATCAATTTTAGTTTCACTGATTCGTTCACATGGGAATGATTATTTTCAAAGTTTTAGTCTTTTATGAATGTTGTTTATTAGAATAACATTATTTATTAGTTCACTTTACTTAATGATTACTGAGTTGGTTTATTTTATAGAATTTAATTTAATTATAGTGAATTCTTCTTCAATTTCTATAACTATCTTATTGGATTGGATGTCTACATTATTTATAAGATTTGTATTATTTATTTCTTGTATAGTTATTTTTTATAGAGAGGAGTATATGAGTAATGATTTAAGTTTGAATCGTTTTATTTTACTAGTAGTTTTATTTGTGTTGTCAATAATATTATTAATTATTAGTCCTAATTTAATTAGAATTTTATTGGGTTGGGATGGGCTAGGATTGGTTTCATACTGCTTAGTTATTTATTATCAAAATAATAAATCCTATAATGCAGGTATATTAACTGCTTTAACTAACCGAGTAGGAGATGTAGCTTTATTATTATCTATTGCTTGGATATTAAATTACGGCAGATGAAATTATATTTTTTATTTGGAAGAGTTAAAGGGTGACTTTTATATAGAAGTAATTTCTTTTTTAATTGTTTTAGCAGCTATAACTAAGAGTGCTCAGATTCCGTTTTCTTCTTGGCTACCTGCTGCGATGGCAGCCCCTACGCCAGTGTCTTCTTTAGTACATTCTTCTACGTTAGTAACTGCAGGGGTTTATTTATTAATTCGTTTTAATTTTTGTTTTAGTGAATTTTTAATATATTTTTTATTATTTATTTCAATAATAACGATATTTATATCTGGTTTAGGGGCTAGGTTTGAATTTGATTTAAAAAAAATTATTGCCTTGTCAACTTTAAGGCAATTAGGACTAATAATGAGAATTTTAGCATTAGGAAGTTATAAGTTAGCTTTTTTTCATCTTTTAACTCATGCATTATTTAAGGCTTTATTATTTATATGTGCTGGTAATGTAATTCATAATTTAGGTAGTTGTCAAGATATTCGTTATATAGGGGGGTTGGTTTCTTCGATACCTATTACTTGTGTATATTTAAATATTTGTAATTTGTCTTTATGTGGATTACCTTTTTTGAGAGGATTTTATTCTAAAGATTTGATTTTAGAGGTTATGAGAATGGGGTATTTAAATATTTTTGTTTATATAATTTTTTATATGTCTATTGGATTAACTGTATGCTACAGTTTTCGATTAGTTTATTATACTTGTACAGGAGATTTTAATTATGTATCATTAAATTCATTGTCTGATAAGAATTTTATTATTTTGAAGGGTATAAGAGGGTTAATTTTACTAGTTGTATTTATGGGGAGAGTATTATCATGGGTAATGCTTAGGTGTCCATATTTAATTATTTTGCCTTTTCCTATAAAGATTATAACATTAATTATAATTTCTATTGGCGCTTTTCTCGGCTATGAATTATCAAAGTTTACTTTAGATAATTATTTAAGATTTTATTTTTATAGGTTTAAGTGGTTTTATGCTTCA???ATGTGGAATATACCATTGATTTCGACTTATGGTTTAAATTACTATCCTATTATAATAGGAAGATTTTTATATAAAAATATGGATCAAGGTTGGCTTGAGTACTTTGGGGCTCAAAAGATTTATGTTTATTTAATAGATAGTTCTAAAACTATACAAATTATTTTTAATAATAATATTAAGTTATTTTTTATTTTGTTTATTATGTGGATAATTTTATTATTAATATTGTACTTAAATAGCTTAATTCTAATAATTCTATTCTCATTAAATTTACTTATATCAATAATTTTTATTTCATTAATTCATCCGCTATCAATAGGAATAATTTTACTCTTACAAACCCTGTTAATTAGTTTAATTACTGGAAACTTCAGCTTCAACTTCTGATTTTCATATATTCTATTCCTTATCCTAGTAGGAGGAATACTAATTCTATTTATGTATATAACAAGAATTGCATCAAACGAAAAATTCTCATTCAATATAAAATCAATTATTATATCAATCGCTTTCCCAATTACTATAATAATCCCCTCAATCTACTTCTATATTAATTCTATCAACAACGAAATAATTAATCAAGAATTTAATATAATAATCAATTATTCGCTTAACAAATACATTAATTACCCATCCAACTTAATTTTAATTTTTATAATAATATATTTACTACTCACCATAATTGCTTCGGTTAAAATTACAAACTTCAAACACGGCCCAATTCGACATATAAAC
[truncated: 514,510 more chars]
