# Supplementary material for: Recovery and analysis of ancient beetle DNA from subfossil packrat middens using high-throughput sequencing
Source: Sci Rep. 2021 Jun 16;11:12635. doi: 10.1038/s41598-021-91896-8 (PMC8209150; doi:10.1038/s41598-021-91896-8)
Supplement: Supplementary file 4 — Supplementary Information 4. [file 41598_2021_91896_MOESM4_ESM.nex]

#NEXUS


BEGIN TAXA;
	DIMENSIONS NTAX=23;
	TAXLABELS
		Stobo Stcon 'Phact_PS' 'Phact_JT' Pesex Pecon Phaeg Maset Masap 'JT8_to_Phact_JT' 'JT2_to_Phact_JT' 'JR53_to_Phact_JT' 'IC44_to_Phact_JT' Philolithus_carinatus_TB13392 Philolithus_morbilosus_TB15436 Philolithus_densicollis_TB15236 Philolithus_aegrotus_TB15235 Philolithus_elatus_TB15442 Philolithus_aegra_TB15221 Philolithus_sordidus_TB15443 Philolithus_elatus_TB13141 'JR53_denovo_mitogenome' 'JT2_denovo_mitogenome' 
	;
END;


BEGIN CHARACTERS;
	DIMENSIONS  NCHAR=13926;
	FORMAT DATATYPE = DNA GAP = - MISSING = ?;
	MATRIX
	Stobo                            GGAAAGTTTTATTATAGCTTTGTAGATGGCTATTTAATTTTTTCACATGTGAATTTTAGT?GTAAGTTTTACTTAGATAGTT?AATTTATTTTT?GCAGTGTATAGTTTTAAGAATTAATTAAGTTTAGACTTAGGAATTTATTTTAATGTAAACAAAATTTGTGCCAGCAGTAGCGGTTATACAGATTACATTAGTTATTTTTTAATAGTTTAATTAGGC?GTTTAATTTGGAATTTAAATTTGAGTTTTTTAGGTGAAATTTTAAACTTTATTTATATTTTCTTTATGTTGCTGAGGTTATGAGATTTCTTTTTAAGACTAGGATTAGATACCCTATTATTGGAATGGTGAATTTCAAAATTATAATTATTAATAGTTATGGTCTTTAAAATTAAAGATTTTGGCGGTGTTTTAGTCTTTTCAGAGGAACCTGTTTATTAATCGATAATCCACGATTAATCATACTTTAATTATTAATTTATATATCGTTGTATTATAAACATTTTATTAGAATTTTAATGTTTGAGAGTTATTATTATGAATTAATTCAGATCAAGGTGTAGTTTATATTGAAGTTTAAATGGGTTACATTATATTTATATGTGGTTTTGTTAATTTAAAATTATCGAATAAATTGGATTTGAGAGTAATTTTTATATTTATATAGAATGATTTAGCTCTAAAACATGCACATATCGCCCGTCGCTTTCATAATAAAATGAAATAAGTCGTAACAAAGTAGGCTTATTGGAAAATGAGCCTGGAATGATCCCGAATTCAAAAGAGCTAGTTAATTATTTATTTTATTGTAGAATAAATATTTATAATTTTTGTCTAGTAATGAAATGTTATTCGTTTTTGAATTTATCTGGTTCCTTAAGAAATAAATTTAATTTATGACA?ATTGAGTATTTACTTGTTTCTTTAGGTAAATTTTTATTTGGTTAAATATTTAAGGGGATTAGCTTTTGAATATTTTTATAAGTTCATTATTTTAA?ATGATTAATAGGATTAGAATTTTCCATTTATAATAGGATGTTATAATTAATTATTTTATAATTTTTATTTATATGAATTTTAGGTGTGTTATTAAGGTTTTAGCTTTAATTTTATAGGTTAAGCAATAATGATTTAATTAGTATAGTTTATTGTATTATTGATTTTGGTT?TTTAGTTTATGCTAAGGAACTCGGCAAATTATTTTTCACCTGTTTAATAAAAACATGGCTTTTTGTTTATGATTTAAGGTCTGACCTGCCCAATGAGGAATTTAATGGCCGCAGTATTTTGACTGTGCAAAGGTAGCATAATCATTAGTTTCTTAATTAGAAGCTGGAATGAATGGTTTGATGAGAAAATAACTGTCTCGGTGTAATTGTTTTAGAATTTTAATTTTAAGTGAGAAAGCTTAAATTTTTTAAAAAGACGAGAAGACCCTATAGAGTTTTACAATTTTTTTAAGTAACTAATTTTGGTTTTGGTTTTATTTATTTAAAATGATCGTTTTATTGGGGTGATAGTAAAATTTAATAAACTTTTATTATTTTAATACATAAATTTATGAATGGTTGATCCTGATTTTTGGACTATAAGATTAAATTACCTTAGGGATAACAGCGTAATTTTCTTTGGAGAGTTCTTATCAATAGAGAAGTTTGCGACCTCGATGTTGGATTAAAATTTAATTTAGGTGTAGAAGCT?TGAATATTAGGTCTGTTCGACCTTTAAAATTTTACATGATCTGAGTTTAAACCGGTGTGAGCCAGGTTGGTTTCTATCTTTTAATGTTTATAATATTTTAGTACGAAAGGACCAATTAT??CTCAGTAGCGGCGAGCGAACAGGGAAGAGCCCAGCACCGAATCCCGCGGCCGAAACCGGACGCCGGGAAATGTGGTGTTAGGGAGGGTCCGTTATCCCGAGATTGTGCGGTGCGTCCAAGTCCATCTTGAACGGGGCCACAGCCCATAGAGGGTGCCAGGCCCGTAGCGACCGCTGCCGATCGCGGGAGGATCTCTCCTCAGAGTCGGGTTGCTTGAGAGTGCAGCCCTAAGTGGGTGGTAAACTCCATCTAAGGCTAAATATGACCACGAGACCGATAGCGAACAAGTACCGTGAGGGAAAGTTGAAAAGAACTTTGAAGAGAGAGTTCAATAGTACGTGAAACCGTTCAGGGGTAAACCTGAGAAACCCGAAAGGTCGAAAGGGGAGATTCAGCGTGTCTCGATTGCGGCGCTGGATGGTCGTGCGACGGAAGACGTACGCGTCATCCGCACCTTCCGTCCTCCGAACCGTGGTCGAACGCGTGCACTTCTCCCCCTGTAGGACGTCGCGATCCGTTGGGTGCCGGTCTAAGGCCCGCAGTGGAGCCCGTTCGGACGGTTCGCCGTTCCGGACGAACCTGCGGTGTTTCCCGGTCGGCTCGCTCGACGGTATACAGATGGCGCGGGGCCGCTACA??TTAGTTAGCGTCCGACCGGCGGCAAGCGCGCTCGTCGTGACGGTGATCGGACCTGGTGCCGGTCCTGTCCCCGAGTGGCTGTTCGCTGCCGTGTTCTCGGACAGACCTCGTCGAAACGCCGATCTGCGACGCTATAGCTTTGGGTACTTTCAGGACCCGTCTTGAAACACGGACCAAGGAGTCTAGCATGTGCGCGAGTCATTGGGACATGACTAAACCTAAAGGCGCAATGAAAGTGAAGGTCCGCCTTGCGCGGACCGAGGGAGGATGGGCGGCCGTTGCGGCTGTCGCCCCGCACTCCCGGGGCGTCTCGTTCTCATTGCGAGAAGAGGCGCACCAAGAGCGTACACGCTGG??????ATAAATTTGTTTTCATCATTCGACCCCTCAACTAACTGAAATTTATCATTTAACTGAATAAGAACTACAGTAGGACTATTAATAATTCCTACTATATTCTGATTTATCCCTTCACGAATAACATTCATTTGAAATAAAATTATCAATTCACTACACAAAGAATTCAAAAATCTCTTAGGAGAAAAAATCAAAGGAATAACCTTAATTTTCATTTCACTTTTTACATTTATTATATTTAACAATTTTATTGGTTTATTTCCTTATATCTTTACCTCAACCAGTCATATAGCCCTAACAATCTCCCTAGCTCTACCCCTTTGGTTAACATTTATATTATTCGGCTGAATCAATAATACAATTCATATATTTGCACATCTGGTACCTCAGGGTACTCCTCCTGTTCTAATACCATTCATAGTATGCATTGAAACTATTAGAAACATTATTCGACCAGGAACCCTAGCTATTCGACTCTCAGCAAATATAATTGCTGGTCATTTACTAATAACCCTTCTAGGAAACACTGGGACCTTAATATCTACCTACATAATTAGCTTACTATTAATTGTTCAAATCTTACTATTACTGTTAGAATCTGCAGTTGCTATTATTCAATCCTACGTATTTGCAGTTTTAACAACTCTATATTCAAGAGAAGTAAATATACCACAAATAGCCCCACTAAATTGACTAACGCTTATAATATTTTTTATTGCTGTATTTATCACATTTAATATCATAAATTACTTCTCCTTCATAAACATTATTGAACCTAAAAAATCAAGAACAATAAAGAAATTTAAAATCAATTGAAAATGAATGAAAATACCTATACGTAAAATATCACCGCCAATTAAAATTATAAACAATGCCCTTGTTGACTTACCATCTCCATCAAACATCTCCTTCTTGTGAAATTTCGGATCTCTTCTAGGAATATGCTTAGTTATTCAAATCATCACAGGAATTTTCCTAGCAATACACTATTGTCCAAACATTGAACTTGCTTTTAGAAGAGTAGTTCATATTTGCCGAGACGTAAACTACGGATGACTAATACGAACAATCCACGCAAACGGCGCTTCCCTATTCTTTATTTGCATCTATCTACACATCGGTCGAGGAATATATTATAGATCATATATACTAACACACACCTGAATAATTGGTGTAACAATTCTATTCATCGTTATAGCAACCGCATTCCTAGGATATGTCCTACCCTGAGGACAGATATCATTTTGAGGTGCAACTGTAATTACCAATCTTCTATCAGCAATCCCCTATCTTGGTTCAACTATCGTTCAATGGATTTGAGGGGGGTTTGCTGTAGATAATGCAACCTTAACACGATTTTTCACCTTCCATTTCCTTTTCCCATTCATTATCATTGCCCTCGTAATAATCCATCTTCTGTTTCTCCACCAAACAGGATCAAATAACCCCTTAGGAGTAAATAGTAATACAGATAAAATCCCATTCCACCCATATTTCACATTCAAGGATATATTAGGGTTTACTATTGCGACAATAATACTAATCATACTTTCCTTAACTTATCCTTATATCCTAGGAGATCCTGACAATTTTATTCCAGCTAACCCTCTAGTAACCCCAGTCCACATTCAACCGGAATGATATTTTCTTTTTGCCTACGCTATTCTTCGATCCATTCCTAATAAATTAGGAGGAGTAATCGCCCTAGTAATATCAATTGCAATCCTATATATCCTCCCATTCTACAATAAAAAAAAATTCTTAAGAAATCAATTCTACCCTATTAATAAAACATTATTCTGAACCATAGTTATTATCATCATTTTATTAACCTGAATCGGCGCACGACCTGTTGAGGAACCTTATATCATTACCGGTCAAACTCTTACCATTTTATACTTTTCATTTTATATTTTAGACCCTCTAACATCTAATCTCTGAGACAAAACCTTAATAAACATTCTACCGAATAAATGATTATTCTCAACTAACCACAAGGATATTGGAACACTTTACTTCATTTTAGGGGCCTGAGCAGGAATAGTAGGAACTTCTATAAGCCTTTTAATTCGTGCAGAACTAGGCAATCCTGGTTCTCTAATTGGTGACGACCAGATCTATAATGTAATCGTTACAGCCCACGCTTTCATTATAATTTTCTTTATAGTAATACCAATTATAATTGGAGGATTTGGAAATTGACTAGTACCACTTATATTAGGAGCCCCTGATATAGCATTCCCCCGAATAAATAATATAAGATTCTGACTACTCCCCCCATCTCTAACCCTTCTACTAATAAGAAGAATAGTAGAAAACGGCGCAGGTACTGGATGAACCGTCTACCCCCCGCTCTCCGCAAACATTGCACATAGAGGATCTTCAGTTGACTTAGCAATTTTTAGCCTTCATTTAGCAGGAGTCTCTTCTATTCTAGGAGCAGTAAACTTTATCACTACAGTGATCAATATACGACCCCAAGGAATAACATTTGATCGAATACCCTTGTTTGTATGAGCCGTAGTAATTACAGCTGTTCTCCTGCTACTTTCTCTGCCTGTGCTCGCCGGCGCCATTACTATATTGCTTACTGACCGAAACATCAATACATCCTTTTTTGACCCAGCTGGAGGGGGTGACCCAATCCTTTATCAGCATCTATTCTGATTCTTTGGACATCCAGAAGTATATATTCTTATTCTCCCAGGATTTGGAATAATTTCCCACATTATTAGACAAGAAAGAGGAAAAAAAGAAGCCTTCGGAACTTTAGGAATAATTTACGCTATAATAGCAATTGGCCTATTAGGATTTGTTGTATGAGCACACCACATATTTACAGTAGGAATAGATGTAGATACACGAGCTTACTTTACCTCAGCAACCATAATTATTGCTGTACCTACAGGAATCAAAATTTTTAGATGATTAGCCACTCTTCATGGCACACAAATAAACTATAGACCTTCCATATTATGAGCTTTAGGATTCGTATTCCTGTTCACTGTAGGAGGATTGACTGGAGTAATTCTTGCTAATTCCTCAATTGACATTATACTACATGACACTTATTACGTTGTAGCTCACTTCCATTATGTCCTTTCCATGGGTGCCGTATTCGCAATTCTTGGGGGATTAGTTCATTGATTTCCTTTATTTACTGGGCTTTCCCTAAACATAAAAATATGCAAGATTCAATTTTTAACTATATTCATCGGAGTAAACCTAACATTCTTTCCACAACACTTCCTAGGACTAAGAGGTATACCCCGCCGATACTCTGATTATCCAGACGCCTATATAATATGAAATATTATCTCATCGATTGGATCTATTATTTCATTAGTAGGTGTTCTATTCCTAATTTTCATTATCTGAGAGAGATTTGCTTCATCACGTAAAATTATTTTTTCACTAAATATGGCATCATCAATTGAATGACTACAATCTGCCCCTCCTGCAGAACATAGATATTCTGAACTCCCTGTATTATCTTCT???TTCATAGCTACATGAAAGACAATTTTACTCCAAGATAGGTCATCTCCTCTTATAGAACAATTATCCTTCTTTCACGATCATACTCTATTAATTCTAGTAATTATTACAATTCTAGTCGGACAAATAATAGCAGGACTATTTTTTAATAAATACACCCACCGATTCCTTTTAGAAGGTCAATTAATTGAGCTAATTTGAACCATTCTTCCAGCTATTACCTTAATTTTCATTGCTTTACCATCCTTGCGATTAATTTACATTCTGGATGAAACAAATAACCCTCTAATCTCAATTAAAACAATTGGTCATCAATGATACTGATCATATGAATATTCAGACTTCAAAAACATTGAATTTGACTCATATATAATCCCAATCTCTGAAATAACGCCATTTAATTTCCGTCTACTAGATGTAGACAATCGAATAACCGTGCCCTACTTATCCCAAGTGCGAATACTGATTTCTGCAGCTGATGTAATTCACTCGTGAACCATCCCCTCTCTAGGAGTAAAAGTTGATGCCACTCCTGGTCGACTAAACCAAGTAAGATTTACCCCTAGACGAACCGGATTAATATATGGACAATGCTCAGAAATCTGTGGAGCCAATCACAGATTTATACCCATTGTAGTAGAAAGAATTTCTCCTAAATACTTCATTAAATGAATTTCTAAAATAATTGAAATTATGACACATAAAAACCATCCATTTCATCTAGTTGACGTGAGACCTTGACCTATTCTTGGCTCATTAAGAGCCCTAATATTAATATCAGGAATCATTAAATGATTCCACTTCTTTAACAACTCGCTACTATTAATAAGATTCATTACTATACTAATAATCATATATCAGTGATGACGGGATATTGCACGTGAAGGCTCATTCCAAGGACTTCATACTTTTACTGTAACAATAGGTTTACGATGAGGGGTAATCCTATTTATTACTTCCGAGGTATTTTTCTTTATCTCGTTCTTCTGGGGGTTTTTCCACAACAGTCTCGCCCCTGCTATTGAAATCGGAATAATATGGCCCCCTAAGGGAATCGTAACATTTAACCCAATTCAAATTCCTCTTCTCAATACGTTAATCCTACTCACATCTGGATTAACAGTAACATGAGCCCACCACAGTTTAATAGAAAATAATTCAAAGCAAGCCACCCAAGGTCTATCAATAACTGTAATTCTAGGAATTTATTTCTCTCTTCTTCAAGGATACGAATACTTCGAATCGTCATTTACAATCTCCGACGCAGCCTATGGCTCATCGTTCTTTATAGCCACAGGATTCCATGGCCTTCACGTAATTATTGGTACCACTTTCTTAATAGTTTGCTTATTTCGACATTTAAATAATCACTTCTCCCAAATCCATCACTTTGGTTTTGAAGCAGCCGCTTGATATTGACACTTCGTCGACGTAGTATGACTTTTCCTTTATGTTTCAATCTACTGATGAGGTAGATTGATTTTGAAAGATTTATTTTTGATGTTGCTGTCTATGTTGACTTTGGTAGTATTTGTATTAGTAGGGGTGGCATTTTTAACTTTATTAGAACGTAAGGTTCTGGGTTATATTCAGATTCGTAAAGGTCCTAATAAGGTTGGATTTATAGGAATTTTACAGCCTTTTAGTGATGCTATTAAGTTATTTACTAAGGAGCAAACATTTCCTTACATATCTAATTTTAATGTTTATTATTTTTCTCCTGTTATTAATTTTTTTATTTCTTTGTTGCTATGAATAATAATACCTTTTTTTACAGTATATTTAAATTTTAATTTATCTTTGTTATTTTTTTTAAGGGTTTCTAGACTTGGGGTTTATACAATTATGATAGCTGGGTGGTCTAGAAATTCTAATTATTCTTTATTAGGTAGATTGCGATCTGTTGCTCAAAGAATTTCTTATGAGGTAAGGTTGGCTTTAATTTTAATATCATTTATTTTTTTAACTTTAAGTTTGAATTTGATTGATTTTATAAAATTTCAAGGTTACGTATGGTTTTTTTTCCTTTGTATTCCGTTGTTTTTAATATGAGTAATTTCAAGATTAGCTGAAACTAATCGTACTCCTTTTGATTTTGCTGAGGGTGAGTCTGAATTGGTTTCAGGGTTTAATGTTGAGTATAGAAGAGGGACTTTTGCTATGATTTTTTTGGCGGAGTATGCAAGTATCTTATTTATAAGAATAATTTGTGTAATGATTTTTTTAGGGGGAGATTTAAATTCTTTTGTTTTTTATGTTAAGATTGTGTTTATAGGATTTTTGTGGTTATGGGTTCGTGGCACTTTGCCTCGTTTTCGTTACGATAAGCTTATATATTTAGCATGGAAGAGGTTTCTTCCTTGTTCTTTAAATTATTTAATTGGGTTTTTTATGTTAAAAATAATAATTTTTATTTTTTTATTGATAAAATTATACAAAATAATCTTTTTTAACACAATAATTATAGGTACTTTGATTGCAGCATCATCATATTCTTGAATAAGAATATGAATAGGACTCGAAATCAATCTATTATCTATTATTCCGCTATTTTCTGATAAAATAAACGTATTCTCATCAGAATCTTCCCTAAAATACTTTATTACTCAGGCAATTGCATCTACAGTTCTCTTAATAGCAGCAATTATAATACTATTAACTAATGAATTTATTGCCCCCACAATAAATTCTTACTTAATAATAATTATAAACTCTGCCCTCCTGACCAAATTAGGAGCCGCACCTTTTCATTACTGATTCCCCGAAGTAATGGAAGGACTAAATTGAGTAAACTGTCTTATTCTATTGACCTGGCAAAAAATTGCCCCTATAATACTTCTAATAAATAATCTCATGAACACAAAATTCATTATTATAATCGTATTTACTTGCATAATTGTAAGAGCATTTATAGCATTCAACCAAATCAGTCTACGAAAAATCCTGACATTCTCGTCAATTAATCATATTGGATGAATGATATCCACTACAATAATATCATTTCCTTCGTGACTAATATATTTTTCTGTATATTCAATTCTCAATATCAACATTATTGCCATATTCCACTACACTAAATCATTTTATCTCAATCAAATTAATAATATCATAAACAAAAACAAAACATTTAAGTTTTCTATAATAATCAATTTCCTATCCCTAGGAGGACTACCTCCATTCCTTGGATTTCTACCTAAATGAATAGTAATCAACTGGTTAATCATAAACAACCTACTACTAATAGCTTTCTCAATAACCATTCTTACATTATTAATGCTATTTATTTATGTACGAATTACCCTATCAACGCTTTTAATGTCATTAACAGAATCAAAATTTCTAATTCTAAAACTAAAAAATTCATTCCTTTTAATCCTAAATTTTATATCCCTAGTAAGACTAATCATTTGCACTTTAATATTCAATTTACTG???TTGAATATTTTAGTTATTCTATCATTATTCATCTTAATAATTAGTATCTTATTAATTATAATCCTAAACTTAACGTCAAAGAAAGCAATTTCTGACCGAGAAAAAAGGTCTCCATTTGAATGCGGATTCGACCCTAAGTCTCCTGCACGTCTTCCTTTCTCTCTGCATTTCTTTTTAATCGCTATCATCTTCCTAATTTTTGATGTAGAAATTACCCTTCTATTTCCACTAATTATATCATTAAAATTCAGAAGTTTAATAATGTATACGCTACTTCTATTAACCTTCATTGTAATCTTAATTCTAGGTCTACTACATGAATGAAAGCAAGGAGCCCTAAACTGATCCAACATGATAGGATTTATTTTTATGATGATTATAATGATTCCTTTAAGTTTTTTAGGAAGGTTTTGATTTAATCAGTTTATGTGATTTGTTATAACATTAATATTTTTTTTTAAGTTTAGTATAAATTATTTATTTGTTGGGGTTTCTTATGATTATGGAGTGGACCTTTTTTCTTACGTAATGATTTTATTAAGTTTTTGGATTTGTTCTTTGATGATTATGTCGAGAGAAAAGATTTATTTATATAATAATTGGAGAAGGTTGTTTTTGTTTACGGTTTTATTATTGATATTTTCTTTATATATTACTTTCAGATCTTTAAATTTATTTATTTTTTATCTATTTTTTGAGTTTAGGTTAATTCCTACATTAATTTTAATTTTAGGGTGGGGCTATCAGCCTGAACGTTTACAGGCTGGATTGTATTTATTGTTTTATACGATGTTTGCTTCTTTACCTATGATGATTTCCATTTTCTATTGTTATAGTTGTTTTGGATCTTTATGTTTTTTTTACTTAAGTGATATAAATAATTTATTGGTTTACTTTCTTATTAATATGGTATTTTTTATTAAAATTCCTATGTTTTTTGTTCATTTATGATTACCTAAAGCACATGTTGAAGCCCCAGTTTCTGGTTCTATGATTTTAGCTGGTATTATACTTAAGCTTGGTGGTTATGGGATGATGCGATTAATAGTAATATTTATTTGTATTGGATTAAGAATTAATTTATTTTTTGTTAGTTTGAGATTAATCGGGGGTTTATATATTTCGTTAATTTGTTTACGACAAAGTGATATGAAGTCTTTAGTTGCTTATTCTTCAGTGGCGCATATGGGGTTGGTCTTGTCGGGTATTATAACTATAAATTTTTGAGGCATAGGAGGAGCTTTAGCTATAATAGTGGCTCATGGTTTATGTTCATCTGGTCTTTTTTGTTTAGCTAATATTTCCTATGAGCGTTTATTTAGACGTAGACTTTATTTAAATAAGGGTTTGATTAATTTGGTTCCTAATTTGTCTTTAATGTGATTTTTACTTGTATCTTCTAATATAGCTGCTCCACCTTCTTTAAATTTATTGGGAGAAATTATGCTTATTAATAGAATTTTAAGTTTTAGAGAGTTAAATATGATTTTTTTGATGTTAATTTCTTTTTTTGGAGCTGTTTATTCATTATTTTTATATTCTTTTAGGCAGCACGGCTCAATTTTTTCGGGTTTATATTCTTTTTATTCGTGTAGGTTACGGGAGTATTTGTTATTAATTTTACATTGATTGCCATTGAATTTATTGGTTTTGAGGGGTGATATTTTAGTTCTTTGGATTTA??????????????????????????????????????????????ATGTTTTTGAGAGGATTATATGTATTTAGGATGAAACGAAAGCATTTACTTCTTATGTTATTAAGTCTTGAATTTATTGTTTTGGCTATTTATATAATGTTATTTATTTATTTGAGATTTTTTTATAACGAGTATTTTTTTTCTATAATTTTCCTTACTTTCAGAGTTTGCGAGGGGGTTCTTGGTTTATCTATTTTGGTGTCACTAATTCGTTCTCATGGTAATGATTATTTTCAAAGTTTTAGTCTTTTATGAATATTGATTTTGAGGTTAGGATTATTTATTAGTTCTCTTTATTTAATAGTTACTGAGTTGGTTTATTTTTTAGAATTTAATTTGGTTATAGTAAATTCTTTATCTGTACCTATAACTATTCTTTTGGATTGAATATCTACATTATTTATAAGATTTGTTTTGTTAATTTCTTGTATGGTAATTTTTTATAGTGAAGAATATATGCATGGCGATAAGTATTTAAATCGTTTTATTTTATTGGTTGTTTTATTTGTTTTGTCAATGATGTTACTTATTATCAGGCCTAACTTAATTAGAATTTTGTTAGGGTGAGATGGGTTAGGTTTAGTTTCTTATTGTTTGGTTATTTATTATCAGAATTTGAAGTCGTATAATGCGGGTATATTAACTGCTTTAACTAATCGGGTGGGAGATGTAGCTTTGTTGTTATCTATTGCTTGGATATTAAATTACGGAAGTTGAAATTATGTATTTTATCTAGAGGAGTTAAAGGGAGATTATTATATAGAAATTATTTCTTTTCTCATTGTATTAGCTGCAATGACTAAGAGAGCTCAGATTCCTTTTTCTTCATGATTACCGGCTGCAATGGCAGCGCCTACTCCTGTATCTTCATTAGTACATTCTTCTACTTTAGTAACTGCAGGGGTTTATTTATTGATTCGTTTTAATTTTTCTTTTAGAGATTTTCTGATGTATTTGTTATTATTTTTTTCTATAATAACAATGTTTATATCAGGATTAGGGGCTAGATTTGAGTTTGATTTGAAGAAGATTATTGCTTTATCAACTCTTAGACAGTTGGGTTTAATAATAAGAATTTTAGCATTAGGAAGGTATAAATTGGCTTTTTTTCATCTTTTGACTCATGCATTATTTAAGGCTTTGTTGTTTATATGTGCAGGTAATGTTATTCATAATTTGAATAATTGTCAAGATATTCGTTATATAGGGGGTCTTGTTTCTTCTATGCCAATTACTTGTGTTTATTTAAATGTATGTAATTTAGCATTATGTGGATTGCCATTTTTAAGAGGATTTTATTCTAAGGACTTGATTTTGGAGGTTATAAGTATGGGGTATTTGAATTTTTTTGTTTATATTATTTTTTATTTGTCTATTGGTTTAACTGTTTGTTATAGATTTCGTTTAGTTTATTACACTTGTACTGGTGATTTTAATTTTACTACTTTAAATATATTGTCTGATAAAAATTTTATTATCTTAAAGGGTATGAGAGGTTTAATTTTTTTAGTTGTTTTTATGGGAAGGGTGCTTTCTTGAGTTTTATTTAGTGTGCCTTATTTGATTGTTTTACCTTTATTAATAAAAATAATAGCATTGTTTATAATTTTATTAGGGGTGTGAATTGGTTATGAGTGTGGTAAATTTTCTTTGAATAGCAATTTAAGATTTAGTTTTTATAGTTTGAAGTGATTTTCAGCTTCA???ATGTGGAATATACCGTTGATTTCAACTTATGGAATTAGGTATTATCCTGTTATAATGGGCAGATTTTTATATAAAAATTTAGATCAGGGTTGGTTTGAATATTTTGGGGCTCAGAAGATTCATGGTTTTATGGTTGATAATTCTAAGTCTTTACAGATTATTTTCAATAATAACATTAAACTGTTTTTTATTTTATTTATTATATGGATGGTTTTATTGATTATGTTATACTTAAATAGCTTAATTATAATAATTCTATTCTCATTAAATTTACTAATCACAATAATTTTTACAACCCTAACCCACCCCCTATCTATAGGATTAATACTCCTTATTCAAACCCTTCTAATTAGATTAATTACAGGAAATTACAGATTCAATTTCTGATTTTCCTACATTCTTTTCCTAATCTTAGTCGGAGGAATAATAATTTTATTCATATATATAACAAGAGTAGCCTCAAACGAAAAGTTCTCTTTTAACATAAAATCTTTTATACTCACAATAATCATCCCCGTATCAATAATATTACCCTATATTTACTTCAACATAAACACTATTAACAACGAATCAATTCCACAAGAATGAAATATATTAATTAATTATTCATTTACAAAATACATTTACCATCCATCTAGAATAATCTTAATCTTTATAATAATTTATCTTCTATTAACTATAATTGCTGCCGTAAAAATTACTAATTTTAAACACGGGCCAATTCGACAAATAAAC
	Stcon                            CAAAAGTTTTATTATAGCTTTGTAATTAGCTATTTAATTTTTACACATGTGAATTTTAGT?ACTAATTTTATTTAAATAGT?AAATTTATTATATGCAGTGTATAATTTTAAGAATTAATTTAATTTAGACTTAGAAATTTATTTAAATGTGAACAAAATTTGTGCCAGCAGTAGCGGTTATACAGATTACATTAGTTAATTTATAATAGTTTAATTAGAC?GTATAATTTTGAATTTGAATTTAAATTTTTTAGGTGAAATTTTAAATTTGATTTAAATTTTCTTTTTTTTGTTGAAGTTAAGAAATTTCTTTTTTAAACTAGGATTAGATACCCTATTATTAGAAGAGTTAATTTTTAAACTATAATTATTAGTAGTTAAGATCTTTAAAGTTAAATATTTTGGCGGTGTTTTAGTCTTTTCAGAGGAACCTGTTTATTGATCGATAATCCACGATTAATTATACTTTAATTATTAATTTATATATCGTTGTATTATAAATATTTTATTAGGATTTAAATGTTTGAGATTTATAATTATGTATTAATTCAGATCAAGGTGTAGTTTATATTAAAGTTTAAATGGGTTACATTATATTTATATATGGTTTTGTTAATTGAAAATTATCGAATAAATTGGATTTGAAAGTAATTTTTATATTTTTATAAAATGATTGAGCTCTAAAATATGCACATATTGCCCGTCGCTTTCATTATAAAATGAAATAAGTCGTAACAAAGTAGGCTTATTGGAAAATGAGCCTAGAATGATCCCGAATTCAAAAGAGCTAATTGATTATTTATATTATTGTGGAATAAATATTTATAATTTTTGATTAGCAATGAAATGTTATTCGTTTTTGAATTTATCTGGTTTCTTAAGAAATAGATTTAATTTATATTA?ATTGAATATTTTTTTATTTATATAATTAAATGTTTATTTAGTTAAATATTCAAGGGGATTAGCTTTTGGGTTATTTTATAAGTTTTGTGTTTATA?ATAATTAATAGGATTAGAATTTTCCATTTATAAGAGGATGTTATAATTAATTATTATTATTATTTTATTTTTATGGATTTTAGGTTTACTATTAAGATTTTAGCTTAAATTTTATTAGTTAAGCAATAATGATTTAATTAGTATAGTTTATTGTATAATTAATTTTATAT?TATAGTTTACATTAAGGAATTCGGCAAATTATTTTTCACCTGTTTATTAAAAACATGGCTTTTTGTATATGATTTAAGGTCTGGCCTGCCCAATGATAAGTTAAATGGCCGCAGTATTTTGACTGTGCAAAGGTAGCATAATCATTAGTTTCTTAATTAGAAGCTGGAATGAATGGTTTGATGAGAAAATAACTGTCTCAGTGTAATTGATTTAGAATTTTAATTTTAAGTGAAAAAGCTTAAATTTTTTAGAAAGACGAGAAGACCCTATAGAGTTTTACAATTTTTTTGGATGATTAATTTTGGATTTAGTTTTATTTATTTAGAGTTATTGTTTTGTTGGGGCGATAGTAAAATTTAATAAACTTTTATTTTATAGGTACATATATTTATGAGTATTTGATCCTTATTTTTGGATTATAAGATTAAATTACCTTAGGGATAACAGCGTAATTTTCTTTGGAGAGTTCTTATCGATAAAGAAGTTTGCGACCTCGATGTTGGATTAAAATTAAATTTGGGTGTAGAAGCT?TGAATTTTAGGTCTGTTCGACCTTTAAAATTTTACATGATCTGAGTTTAAACCGGTGTGAGCCAGGTTGGTTTCTATCTTTTAGTATATATAATATTTTAGTACGAAAGGACCAATTAT??CTCAGTAGCGGCGAGCGAACAGGGAAGAGCCCAGCACCGAATCCCGCGGCCGAAACCGGACGCCGGGAAATGTGGTGTTAGGGAGGGTCCGTTATCCCGAGATTGTGCGGTGCGTCCAAGTCCATCTTGAACGGGGCCACAGCCCATAGAGGGTGCCAGGCCCGTAGCGACCGCTGCCGATCGCGGGAGGATCTCTCCTCAGAGTCGGGTTGCTTGAGAGTGCAGCCCTAAGTGGGTGGTAAACTCCATCTAAGGCTAAATATGACCACGAGACCGATAGCGAACAAGTACCGTGAGGGAAAGTTGAAAAGAACTTTGAAGAGAGAGTTCAATAGTACGTGAAACCGTTCAGGGGTAAACCTGAGAAACCCGAAAGGTCGAAAGGGGAGATTCAGCGTGTCTCGACTGCGGCGCTGGATGGTCGTGCGACGGAAGACGTACGCGTCATCCGCACCTTCCGTCCTCCGAACCGTAGTCGAACGCGTGCACTTCTCCCCCTGTAGGACGTCGCGATCCGTTGGGTGCCGGTCTAAGGCCCGCAGTGGAGCCCGTTCGGACGGTTTACCGTTCCGGACGAACCTGCGGTGTTTCCCGGTCGGCTCGCTCGACGGTATACAGATGGCGCGGGGCCGCTACA??TTAGTTAGCGTCCGACCGGCGGCAAGCGCGCTCGTCGTGACGGTGATCGGACCTGGTGCCGGTCCTGTCCCCGAGTGGCTGTTCGCTGCCGTGTTCTCGGACAGACCTCGTCGAAACGCCGATCTGCGACGCTATAGCTTTGGGTACTTTCAGGACCCGTCTTGAAACACGGACCAAGGAGTCTAGCATGTGCGCGAGTCATTGGGACATGACTAAACCTAAAGGCGCAATGAAAGTGAAGGTCCGCCTTGCGCGGACCGAGGGAGGATGGGCGGCCGTTGCGGCTGTCGCCCCGCACTCCCGGGGCGTCTCGTTCTCATTGCGAGAAGAGGCGCACCAAGAGCGTACACGCTGG??????ATAAATCTATTTTCATCGTTTGATCCTTCGACTAATTGAAATATATCTCTAAATTGAATAAGAACAATAATTGGAATTATAATAATCCCCATAATATTTTGATTTATTCCTTCACGAATTAACTTAATTTGAACTAAAATTATCATCACACTTCACAAAGAATTTAAAAATCTTTTAGGAGAAAAAATTAAAGGAATAACCTTAATTTTTATTTCATTATTTGCATTTATTATATTCAATAATTTCATTGGACTGTTTCCTTATATTTTTACTTCAACCAGTCATATAACCCTAACAATTTCATTAGCCTTACCTCTTTGATTAACATTTATATTATTCGGCTGAATAAATAACACAATTCACATATTTGCTCATCTAGTACCTCAAGGTACCCCACCAATTTTAATGCCCTTTATAGTTTGTATCGAAACAATCAGAAACATTATTCGACCAGGAACACTAGCTATTCGACTTTCAGCGAACATAATTGCTGGCCATCTTCTTATAACTCTACTAGGAAACACTGGAACCTTAATATCAATTTATATAATTAACTTATTATTAATTGTACAAATTCTATTATTACTACTTGAATCTGCCGTAGCCATTATTCAATCTTACGTATTTGCTATTCTAACAACACTTTATTCAAGAGAAGTTAACATACCACAGATAGCCCCACTTAGATGATTAACATTAATAATATTTTTTATTATGCTATTCTTAATATTAAATATTATAAATTATTTCTCTTTCACCCACATTATCAAACCCAAAAAAACAAGATCAATTAGAAAATTCAAAATTAACTGAAAATGAATGAAAATACCTATACGTAAAATATCCCCTCCGATCAAAATTTTAAACAACGCTTTAGTAGATTTACCATCTCCATCTAATATCTCCACTATATGAAACTTTGGCTCTCTGCTTGGAATATGCTTAATTATCCAAATCATTACAGGAATTTTCCTAGCAATACATTATTGCCCAAATATTGAACTAGCATTCAGAAGAGTAACGCATATTTGCCGAGATGTAAATTACGGGTGAATAATACGAACAATTCACGCAAATGGTGCGTCTCTATTTTTCATCTGTATTTATATGCATATTGGTCGAGGAATATACTATAGATCCTATAATCTAATACATACCTGAATAATCGGGGTAACAATCTTATTTATTGTAATAGCAACTGCATTCCTAGGATATGTACTACCTTGGGGACAAATATCATTCTGAGGAGCAACAGTAATTACTAATTTACTATCAGCAATTCCCTACCTTGGATCAACTATTGTTCAATGAATCTGAGGTGGATTTGCAGTTGATAACGCTACCTTAACACGATTTTTCACATTTCATTTCCTTTTTCCATTCATTGTAATTGCTTTAGTAATAATTCATCTTCTATTTCTTCATCAAACAGGATCTAATAACCCTTTAGGAGTAAATAGAAACATCGATAAAATCCCTTTCCACCCATACTTCTCATTTAAAGATATATTAGGATTCACTATCGCAACGATAGCCCTAATTATGATTTCATTAACTAACCCCTACATACTAGGAGATCCTGACAATTTCATTCCTGCCAATCCATTAGTTACACCAGTACATATTCAACCAGAATGATACTTCCTATTTGCTTATGCTATTTTACGGTCAATTCCTAACAAACTAGGTGGAGTGATTGCACTAGTCATGTCAATTGCAATTCTATATATTTTACCATTCTCTAATAAAAAAAACTTTTTAAGAAATCAATTCTACCCTATCAATAAAATATTATTCTGAACTATATTAATTATTGTAATTCTCTTAACTTGAATCGGAGCACGACCAGTCGAAGATCCTTATATTATTACTGGTCAACTCCTAACTATCATATATTTTTTTTACTACATTATTGACCCCTTAACAGCCAAAGTCTGAGATAAAACTCTAATAAATATTCTACCGAATAAATGATTATTTTCAACTAATCACAAGGATATTGGAACACTTTACTTTATTCTAGGAGCATGAGCAGGAATAGTCGGTACCTCAATAAGACTATTAATCCGTGCAGAACTAGGAAATCCAGGATCACTAATTGGTGATGATCAAATTTATAACGTAATCGTTACAGCCCACGCCTTCGTTATAATTTTCTTTATAGTTATACCAATTATAATTGGAGGATTTGGAAATTGATTAGTTCCTCTTATGCTAGGAGCTCCTGACATAGCCTTCCCACGTATAAATAACATAAGATTTTGACTATTACCTCCGTCTTTAACTCTCCTATTAATAAGAAGAATAGTCGAAAATGGTGCAGGTACAGGATGAACAGTATACCCTCCTCTCTCATCTAATATCGCACACAGAGGATCATCCGTTGACTTAGCAATTTTCAGCCTACATTTAGCGGGAGTATCATCAATCCTAGGAGCCGTAAATTTTATTACTACAGTTATTAACATACGACCTCAAGGAATAACATTTGATCGAATACCTTTATTTGTATGGGCTGTAGTAATCACTGCCATTCTATTATTACTTTCCCTCCCTGTACTTGCAGGTGCTATTACTATATTATTAACTGACCGAAACATTAATACATCCTTTTTTGACCCCGCTGGCGGGGGTGACCCGATCTTATACCAACATCTATTTTGATTTTTTGGGCACCCAGAAGTATATATTCTTATTCTCCCAGGATTTGGTATAATTTCTCACATTATTAGACAAGAAAGAGGTAAAAAAGAAGCCTTCGGAACATTAGGAATAATTTATGCAATAATAGCAATTGGATTACTAGGATTTGTGGTATGAGCACATCACATATTCACGGTAGGCATAGATGTAGATACACGTGCTTATTTCACCTCCGCCACAATAATCATTGCTGTCCCAACCGGAATTAAAATTTTCAGATGATTAGCTACACTACATGGTACACAAATAAATTATAGACCTTCAATATTATGAACCTTAGGATTTGTATTTTTATTTACCGTTGGTGGACTAACTGGAGTAATTCTTGCTAATTCTTCAATTGATATTATACTGCATGATACATACTATGTTGTAGCACATTTCCACTATGTTCTATCAATAGGAGCTGTATTTGCAATCCTGGGAGGATTAGTACACTGATTTCCTTTATTCACCGGGCTTTCCCTAAACATAAAAATATGTAAAATCCAATTTCTAACTATATTCATTGGCGTAAACTTAACATTCTTCCCACAACACTTCCTAGGTTTAAGAGGAATACCACGACGATACTCTGACTATCCTGATGCATATATAATATGAAATGTTGTATCGTCAATCGGATCCATTATTTCGTTTGTAGGCGTATTATTCTTAATTTTTATTATTTGAGAAACATTTGCTTCATCACGAAAAATTATCTTTCCATTAAATATAACATCGTCAATTGAATGATTACAACTTGCCCCCCCTGCTGAACATAGATATTCTGAACTTCCTGTTCTATCATCA???TTCATAGCAACATGAAAGATACTTTTACTCCAAGATAGCTCATCACCTTTAATAGAACAATTATCATTCTTTCACGATCACACTCTTCTAATTTTAGTAATCATTACAATTCTAGTAACACAAATAATAATAGGGCTATTATTCAACAAATACACCCATCGATTCCTGCTAGAAGGTCAACTAATCGAATTAATTTGAACTATTCTACCCGCTATCACCTTAATTTTCATTGCACTTCCATCTCTACGATTAATTTACATTTTAGACGAAACTAATAATCCTCTGATTTCTATTAAAACAATTGGACACCAATGATACTGATCATATGAGTATTCAGATTTCAAAAACATCGAATTTGATTCTTATATAATTCCTCTTTCCGAAATAACCCCTTTCAACTTCCGCCTACTAGATGTAGATAACCGAATAACAGTACCTTATTTATCCCAAGTACGAATACTAATCTCTGCCGCTGACGTAATTCATTCATGAACTATCCCTTCTCTTGGAGTAAAGGTTGATGCCACCCCTGGTCGATTAAATCAAGCAAGATTTACCCCAAGACGAACCGGTCTAATATATGGACAATGCTCAGAAATCTGCGGAGCCAATCATAGATTTATGCCTATTGTAGTAGAAAGAATTT????????????????????????????????????????????ATGACACATAAAAATCACCCATTCCACTTAGTAGATGTAAGGCCTTGACCAATTCTCGGATCTTTAACAGCTATAATATTGATATCTGGTATAATTAAATGATTCCACTTCTTTGATAACTCATTACTATTAATAAGATTTGTTACTATAATAATAATTATATATCAATGATGACGAGACATTTCACGGGAAGGAACATTTCAGGGACTTCATACATTTATTGTAACTATAGGATTACGATGAGGTATAATTCTATTTATTACCTCAGAAGTATTTTTTTTTATTTCATTTTTTTGAGGATTTTTTCACAACAGTCTTGCCCCTGCAATCGAAATTGGAATACTGTGACCCCCTAAAGGGATTATAACATTTAATCCCATCCAAATTCCTCTCCTAAATACATTAATTTTACTTACGTCAGGATTAACAGTAACATGAGCTCACCATAGATTAATAGAAAATAACTTCAAACAAACTACTCAAGGACTCTTACTAACTGTAATTCTAGGAATTTATTTCTCCATTCTTCAAGGGTACGAATACTTTGAATCATCATTCACAATTTCTGACGCAGCTTATGGCTCTTCATTTTTTGTAGCGACAGGATTCCATGGATTACACGTAATCATTGGCACCACATTCTTAATAATTTGTTTATTCCGCCACTTAAACAATCATTTCTCCCAAATTCATCATTTTGGATTCGAAGCAGCAGCTTGATACTGACATTTCGTTGACGTAGTATGATTATTCCTTTATATTTCCATTTACTGATGAGGTAGATTGATTTTTAAAGATTTGATTTTAATAGTAGTGTCCATGTTAACTTTAGTAGTATTTGTATTAGTAGGAGTGGCATTTTTGACTTTATTGGAACGTAAGGTTTTAGGTTATATTCAAATTCGTAAAGGTCCTAATAAGGTTGGATTTTTAGGTATTTTACAACCTTTTAGTGATGCTATTAAATTATTTACTAAGGAACAGACATTTCCTTATATGTCTAATTTTAATGTTTATTATCTCTCTCCTGTGATTAATTTTTTTATTTCTTTGTTATTATGAATAATAATACCTTTTATTAGAGTTTATTTAAATTTTAATTTGTCTTTGTTATTTTTTTTGAGAGTTTCTAGGCTTAGAGTTTATTCAATTATAATAGCTGGTTGATCTAGAAATTCTAATTATTCTTTACTAGGAAGTTTACGTTCTGTAGCGCAAAGAATTTCATATGAAGTTAGATTAGCTTTGATTTTAATATCATTTATTTTTTTGACTTTAAGTTTAAATTTAATTGATTTTATAAAATTTCAGAGTTATGTATGATTTTTTTTTCTTTGTGTTCCTTTGTGTATAATATGAGTTATTTCGGGATTAGCTGAAACTAATCGTACTCCTTTTGATTTTGCTGAAGGTGAGTCTGAATTAGTTTCTGGTTTTAATGTTGAATATAGAAGAGGTACATTTGCTATGATTTTTTTGGCGGAATATGCAAGTATTTTGTTTATAAGAATAATTTGTGTAATGATTTTTTTAGGAGGTAATTTGAATTCTTTTGGATTTTATATTAAGATTGTTCTTTTAGGATTTTTGTGATTATGAGTTCGTGGTACATTACCTCGTTTTCGTTATGATAAGCTTATATATTTAGCGTGGAAAAGTTTTCTTCCTTGTTCTTTGCATTATTTAATTTGATTTTTTAGTTTTAAAATAATAATTTTTATTTTTTTATTAATAAAATTATACAAATTAATCTTCTTTAATACCATAATCGCAGGTACCATAATCGCCGTGTCATCATATTCCTGAATAAGAATATGAATAGGGCTTGAAATTAATCTATTATCCATTATTCCATTGTTTTCTAACAAAAAAAATGTATTCTCATCAGAATCCTCACTTAAATACTTTATTACTCAAGCAATTGCCTCTACAGTTCTTCTAATAGCAGTAATTATGATATTATTAACCAATGAATTTATTGCCCCCACAGTAAATTTCTACTTAATAATAATTTTAAATTCTGCTCTCCTAACTAAACTAGGAGCAGCCCCATTCCATTATTGATTCCCCGAAGTAATGGAAGGGCTAAACTGAATAAACTGTCTTATCCTATTAACCTGGCAAAAAATTGCTCCTATAATGCTTTTAATAAATAACCTAATAAATACAAAATTTACTATTATAATCGTACTAGCATGTATAACCATAAGAACATTTATAGCATTTAACCAAATTAGCCTACGTAAAATTTTAACATTTTCTTCAATTAACCATATTGGGTGAATAATATCAACAACAATAATCTCATTCCCAGTTTGATTAACTTATTTCTCCATTTATTCAATTCTCAATATTAATATTATTGCATTATTTTATTACACAAAAACATTCTATCTAAATCAAATCAACAATATTATAAACAAAAATAAAATATTTAAATTTTCCGTACTAATCAATTTTCTATCACTAGGAGGATTGCCTCCATTTATTGGATTCCTCCCCAAATGATTAGTAATCAATTGAATAATCGTAAACAACCTACCCTTAATTGCCCTAATAATAACAATTCTCACATTATTAATGCTATACATTTATATACGAATTACCTTATCCACAATATTACTATCCATTACAGAAACAAAATTTTTAAACCTAAAATCAAGAAATTCCCTTCTATTAATCTTAAATTTCATATCGTTATTCAGATTAATCCTTTGCACTTTAATATTCAATTTATTG???TTGAATATCTTAATTATATTCTCTTCGTTTATTATAATAATCAGAATATTACTTATTATAATTTTAAATCTAACATCAAAAAAAACAACTTCTGACCGTGAAAAAAGATCCCCATTTGAATGTGGGTTCGATCCAAAATCTCCAGCACGATTACCTTTCTCCCTCCATTTTTTTATAATTGCTATTATTTTCTTAATTTTTGATGTAGAAATCACTTTATTATTCCCATTAATTATATCAATAAAATTAAGTAATATAAATATATATTTTATAGTATTATTAATTTTTATTATTATTCTAATCTTAGGACTTATACACGAATGAAAACAGGGAGCATTAAACTGATCCAATATGATAAAGTTTATTTTTATAATAATTATGATGATTCCTTTAAGTTTTTTAGGAGGATTTTGGTTTAATCAGTTGATGTGGTTTATTATAACTTTTTTATTTTTTGCTATATTTAGAGTGAATTATTTATTTGTTGATATTTCTTATGATTATGGCGTAGATTTACTTTCCTATGCAATAATTTTGCTTAGTTTTTGAATCTGTTCTTTAATAGTTATATCAAGAGAAAAAATTTATTTATATAAAAATTGAATAGGGTTATTTTTATTTACAATTTTAGTGTTAATATTTTCTTTATATGTAACTTTTAGATCAATAAATTTATTTATTTTTTACGTGTTTTTTGAATTTAGATTAATTCCTACTTTAATTTTAATTTTGGGTTGGGGGTATCAGCCTGAGCGGTTGCAGGCTGGGTTGTATTTATTATTTTATACAATATTTGCTTCTTTACCTATAATGATTTCAATTTTTTATTGTTATATATGTTTTGGTTCTCTGCATTTTTTTTACTTGGGGGATATAAATAATATATTGATTTATTTACTTATTAATATGGTGTTTTTTATTAAAATTCCCATGTTTTTTGTTCATTTATGGCTTCCTAAGGCGCATGTTGAGGCACCTGTTTCTGGATCTATAATTTTGGCGGGAATTATACTTAAATTAGGTGGTTATGGGATAATACGGCTGATAGTGATATTTATGAATATCGGCTTGAAAATTAATTTATTTTTTGTAAGCTTAAGGTTGATTGGAGGTTTATATATTTCGTTGATTTGTTTACGTCAAAGTGACATGAAGTCATTAATTGCATATTCATCAGTGGCTCATATGGGTTTAGTTTTATCTGGGATTATAACTATTAATTTTTGAGGAATAGGTGGTGCGTTGGTGATGATGGTAGCACATGGTTTATGTTCATCTGGACTTTTTTGTTTAGCTAACATTTCTTATGAGCGTTTGTCTAGACGTAGGCTTTATTTAAATAAGGGTTTAATTAATTTGGTTCCTAATTTATCTTTAATTTGATTTTTACTTGTGTCTTCTAATATAGCAGCACCGCCTTCGTTGAATTTGCTTGGGGAAGTAATGCTTATTAATAGAATTTTAGGGTTTAGAGAGTTAAATATGATTTTTTTAATATTAATTTCTTTTTTTGGAGCTGTATATTCATTATTTTTATATTCTTTTAGCCAACACGGTTCAATTTTTTCGGGTTTATACTCATTTTATAGATGTACTCTTCGAGAATATTTGTTGTTAATTTTACATTGATTACCATTAAATTTATTGGTATTAAGAGGTGAATATTTAGTTCTTTGAATTTA??????????????????????????????????????????????ATATTTTTGGGAGGATTATACGTGTTTAGTATGAAACGTAAACATTTACTTCTTATATTATTAAGTCTCGAGTATATTGTCTTGTCTATTTATATAATATTATATATTTATTTAAGGTTTTTTAATAATGAGTATTTTTTTTCTATAATTTTTCTTACTTTTAGAGTATGTGAAGGCGTATTAGGTTTGTCTATTCTTGTATCACTTATTCGTTCCCATGGCAATGACTATTTTCAAAGTTTTAGTCTTTTATGAATATTAATTATGAGATTGGGGTTATTTTTTAGATCCCTTTATTTAATAGTTACTGAATTAGTGTATTTTTTGGAATTTAATTTGGTAATAATTAATTCTTTATCCGTACCTATAACTATTCTTTTAGATTGGATATCTACTTTATTTATGAGATTTGTTTTATTGATTTCTTGTATAGTAATTTTTTATAGTGATGAGTATATGTATGGTGATAAATATTTAAATCGGTTTATTTTATTAGTAGTTTTATTTGTATTATCTATAATGTTACTTATTATTAGACCTAACTTGATTAGTATTTTATTAGGATGAGATGGACTAGGTTTGGTTTCTTACTGTTTAGTTATTTATTATCAAAATTTAAAGTCTTATAATGCAGGCATATTAACTGCTTTAACTAATCGATTGGGCGATGTGGCGCTGTTACTATCTATTGCTTGAATATTGAATTATGGTAGTTGAAATTATGTATTTTATTTAGAAGAACTTAAAGGTGATTTTTATATAGAAATTATTTCTTTTCTTATTTTATTAGCTGCGATAACTAAGAGAGCACAAATTCCTTTTTCTTCTTGGTTGCCTGCGGCAATAGCTGCGCCTACTCCAGTATCTTCATTAGTTCATTCTTCTACCTTAGTTACTGCAGGAGTTTATTTGTTAATTCGTTTTAATTTTTCTTTTGGTAATTTTTTAATGTATTTATTGTTATTTTTTTCTATAATAACTATGTTTATGTCTGGATTAGGAGCTAGATTTGAGTTTGATTTAAAGAAAGTTATTGCTTTGTCAACTTTAAGACAATTAGGTTTAATGATAAGAATTTTGGCGTTAGGAAGGTATAAGTTAGCTTTTTTTCATCTTTTAACTCATGCATTATTTAAGGCTTTATTGTTTATATGCGCAGGGAATGTAATTCATAATTTGAATAATTGTCAGGACATTCGTTATATAGGAGGATTAGTATCTTCTATACCAATTACTTGTGTTTATTTGAATGTTTGTAATTTAGCGTTATGTGGACTTCCGTTTTTGAGAGGATTTTATTCTAAGGATTTAATTTTAGAGGTTATAAGTATAGGTTATTTAAATATTTTTGTTTATATAGTTTTTTATTTATCTATTGGGTTAACTGTATGTTATAGGTTTCGTTTAGTTTATTATACGTGTACAGGTGATTTTAATTATGTTACTTTAAATATATTATCTGATAAGAATTTTATTATTCTTAAGGGTATAAGAGGACTTATTTTTTTAGTTGTTTTTATAGGGAGAGTACTTTCATGAATTTTATTTAGTGTGCCTTATTTAATTGTTTTGCCTTTTTCTATAAAGATAATAGCATTGTTTATAATTTTATTGGGTGCGTGGATTGGTTATGAATCATCTAAGTTTTTGTTAAATAATAATTTAAGGTTTAGCTTTTATGGAGTAAAGTTATTTTCGGCTTTA???ATGTGAAATATGCCATTAATTTCAACCTATGGCCTAAATTATTATCCTTTAATAGCTGGAAGATTTTTATATAAAAATTTAGATCAAGGTTGATTTGAGTACTTTGGTGCGCAAAAAATTTATTATTTTATAGTCGATAATTCTAAAACTTTACAGATTATTTTTAATAATAATATTAAATTATTTTATATTTTATTTATTATATGAATTATTTTATTGATGATTATATACTTAAATAGCTTAATTATAATAATTCTATTTTCATTAAATTTACTAATTACAATAATTTTTATATCCTTAACACACCCTCTTTCAATAGGTATAATACTACTCCTGCAAACCCTCTTGATTAGATTAATTACAGGAAATTATAGATTCAACTTTTGATTCTCTTACATTTTATTTTTAATTCTCATTGGAGGAATAATAATCTTATTTATATATATAACAAGAATTGCCTCAAACGAAAAATTTTATTTCAACATCAAATACTTAATATTTTTACTATCGCTTACCCTGGCATTCATTATTCCTTCAATTTACTTTAACATAAATACCACTAACAACGAAATTATCATACAAAACTTAAATATAACAATAAATCAATCATTTATTAAATATATCAATCACCCATCAAGAATAATTTTAATTTTCATAATAATATATCTCCTATTAACTATAATTGCCGCTGTTAAAATTACTAATTTTAAACAAGGGCCAGTTCGACATATAAAC
	'Phact_PS'                       AGAAAGTTTTATTATGGCTTTAAAATTGGTTATTTGATTTTTTCACATGTAAATTTTAGT?AAAAGTTAAATTTAAATAGTTTAGCTTATTGTT?GCAGTGTATAGTTTTAAGTATTAATTTAATTTAGACTTAGATATTTATTTAAATGTAAACAAAATTTGTGCCAGCAGTAGCGGTTATACAAATTACGTTAATCAATTATTTATAGTTTAATTAAGT?GTATAATTATGAGTTAGGAATTGGGTTTTTTAGGTGAAATTTTAAATTTAATTTAAATTTT?TATTTGTTGCTGAAGTTGGGAAATTTC?TTTTTAAACTAGGATTAGATACCCTATTATTGGAAAAGTGAATTTTTAAACTATAATTATTAATAGTTAATATCTTTAAAATTAAAGATTTTGGCGGTATTTTAGTCTTTTCAGAGGAACCTGTTTATTGATCGATAGTCCACGATTTATTTTACTTTAGTTTTAAATTTGCATATCGTTGTAAAATAAATATTTTTACAGAATTTTAATGTTTGAGATTTATTATTATATATTAATTCAGATCAAGGTGTAGTTTATATTAAAGTTTAAATGGGTTACATTATA?TTATATGTGGTTT?TATAGTTGAAAACTATATAATAAATTGGATTTGAGAGTAATTTTTATAGTTTTATAGAATGATTTAGCTCTAAAATATGCACATATCGCCCGTCGCTTTCATTATAAAATGAAATAAGTCGTAACAAAGTAGGCTTATTGGAAAATGAGCCTGGAATGATCCCGAATTCAGAAGGGCTAATTGATTATTAATTTTATTGTTGAATAAATATTTATAATATTTGATTAGTAATGAAATGTTATTCGTTTCTGAATTTATCTGGTTTCTTAAGAAATAAATTCAATTTATTTTG?CTTTAATATTATTTTAATTTCGGAAAGTAATGTTTATT????????????????????????????????????????????????????????????????????????????????????????????????????????TAAGCTATTTTGGGTTTTATATTTATATAGATTTTAGATTTATTATTAAGATTTTTACTTTAATTTGATTGGTTAAGTAGTAATGGTATAATTAGTATAATTTATTGTATTATTAAGTTTATAT?TTAAGTTTATTTTAAGGAATTCGGCAAATGATTTTTCACCTGTTTAATAAAAACATGTCCTTTTGTTGATGATTTAAGGTCTGACCTGCCCAATGATGAGTTGAATGGCCGCAGTATTTTGACTGTGCAAAGGTAGCATAATCATTAGTTTCTTAATTAGAAGCTGGAATGAATGGTTTGATGAGAAAATTTCTGTCTCAATATAAATGATTTAGAATTTTAATTTTAAGTGAAAAAGCTTAAATTTTTTAGGAAGACGAGAAGACCCTATAGAGTTTTACATTTAATTATATTAATTAATTTTGGTTTTGATTTTATTTATTTTAGTTAATTGTTTTGTTGGGGTGATATTAAAATTTAATAAACTTTTATTTTATATATACATTGATTTATGAATATTTGATCCTAATTTTTAGATTATAAGATTAAATTACCTTAGGGATAACAGCGTAATTTTTTTTGGAGAGTTCTTATCGATAAAGAAGTTTGCGACCTCGATGTTGGATTAAAATTTAATTTGGGTGTAGAAGCT?TGAATTTTAGGTCTGTTCGACCTTTAAAATTTTACATGATCTGAGTTTAAACCGGTGTGAGCCAGGTTGGTTTCTATCTCTTGAAATTTAGAGTGTTTTAGTACGAAAGGACCAAATACCCCTCAGTAGCGGCGAGCGAACAGGGAAGAGCCCAGCACCGAATCCCGCGGCCGAAACCGGACGCCGGGAAATGTGGTGTTAGGGAGGGTCCGTTATCCCGAGATTGTGCGGTGCGTCCAAGTCCATCTTGAACGGGGCCACAGCCCATAGAGGGTGCCAGGCCCGTAGCGACCGCTGCCGACCGCGGGAGGATCTCTCCCCAGAGTCGGGTTGCTTGAGAGTGCAGCCCTAAGTGGGTGGTAAACTCCATCTAAGGCTAAATATGACCACGAGACCGATAGCTGACAAGTACCGTTAGGGAAAGGTGAAAAGAACTTTGAAGAGAGAGTTCAGTAGTACGTGAAACCGTTCAGGGGTAAACCTGAGAAACCCGAAAGGTCGAAAGGGGAGATTCAGCGTGTCTCGATTGCGGCGCTGGACGGTCGTGCGACGGAAGACGTACGCGTCATCCGCACCTTCCGTTCTCCGAACCGTAGTCGAACGCGTGCACTTCTCCCCCTGTAGGACGTCGCGATCCGTTGGGTGTCGGCCTAAGGCCCGCGATGGAGCCCGTTCGGACGGTTTTCCGTTCCGGACGAACTCGCGGTGTTTCCCGGTCGGCTCGCTCGACGGTATACAGATGGCGCGGGGCCGCTACACATCAGTTAGCGTCCGACCGGCGGCAAGCGCGCTCGTCGTGACGGTGATCGGACCTGGTGCCGGTCCTGTCCCCGAGTGGCTGTTCGCTGCCGTGTTCTCGGACAGACCTCGTCGAAACGCCGATCTGCGACGCTATAGCTTTGGGTACTTTCAGGACCCGTCTTGAAACACGGACCAAGGAGTCTGACATATGTGCGAGTCATTGGGACATGACTAAACCTAAAGGCGCAATGAAAGTGAAGGTCCGCCTTGCGCGGACCGAGGGAGGATGGGCGGTCGTTGCGGCTGCCGCCCCGCACTCCCGGGGCGTCTCGTTCTCATTGCGAGAAGAGGCGCACCAAGAGCGTACACGCTGG??????ATAAACTTATTCTCATCTTTTGACCCCTCTGCTAATTGAAACTTATCTACTAATTGATTAAGAACTATAATCGGAATAATTATTATCCCATCCTTGTTTTGATTTATCCCTTCACGCCTAAATTATATCTGAACTAAAATTATTATAACCTTACACAAAGAATTCAAAAATCTATTGGGAAATGAAGTTAAAGGAATAACGTTAATTTTTATTTCACTATTTACAATAATTATATTCAATAACTTCCTAGGACTATTCCCTTACATTTTTACTTCAACCAGACATATGGTATTGACATTATCATTAGCCCTACCACTATGATTAACTTTTATACTATTCGGTTGATTAAAAAACACAATTCATATATTTGCACATCTCGTTCCTCAAGGAACCCCCCCTGTACTTATACCATTTATAGTATGTATTGAAACAATTAGAAATATTATTCGTCCCGGGACTCTGGCAATTCGTCTATCAGCCAATATAATCGCAGGCCATCTTCTAATAACCCTCCTTGGAAATACCGGAACTGCAATATCATTATATATAATTAACTTACTATTAATTGTCCAGATTCTACTTCTATTACTAGAATCAGCTGTTGCAATTATTCAATCCTATGTATTTGCTGTATTAACAACTTTATACTCTAGAGAAGTAAATATACCACAAATAGCGCCATTAAACTGATTAACCTTAATACTATTTTTCATTTCAGTATTTTTAACATTTAACATTATAAATTACTATTCGTTTAATTACAACATTCCTGTAAAAAAAACTATTTCCATTAAAAAATTCAAAATTAATTGAAAATGAATGAAAATACCTATACGAAAAGCTTCCCCTTTAATTAAAATCATAAATAATGCATTAATTGACCTACCATCGCCTTCTAATATTTCTACTCTATGAAACTTTGGATCCCTATTAGGAATATGTCTATTAATTCAAATTATTACAGGAATTTTTCTAGCCATACACTACTGCCCTAATATCGACTTAGCCTTTAATAGAGTAGTACACATCTGTCGAGACGTTAATTACGGGTGAATTATACGTACAATTCACGCCAACGGTGCTTCTTTATTTTTCATTTGCATCTACATACACATTGGACGGGGAATATATTATAGATCATATAATCTTATACACACATGAATAATTGGGGTAACTATTCTATTTGTAGTAATAGCAACAGCATTTCTTGGGTACGTTTTACCTTGAGGACAAATATCATTCTGAGGAGCTACAGTAATTACCAATCTACTTTCAGCAATTCCATATCTAGGATCTACTATTGTACAATGAATCTGAGGCGGGTTCGCAGTTGATAATGCTACATTGACCCGATTCTTTGCATTTCACTTCCTTTTCCCATTCATTGTCACCGCACTTGTAATAGTACACTTATTATTTCTTCATCAAACAGGGTCCAATAACCCCC?????????????????????????????????????????????????????????????????????????????????????????????????????????????????????????????????????????????????????????????????????????????????????????????????????????????????????????????????????????????????????GTAATTGCATTAGTAATGTCAATTGCAATCCTTTATATTTTGCCATTCTCTAATAAAAAAAAATTTTTAAGAAACCAGTTCTACCCTATCAATAAATTAATATTCTGAACTATAGTGACTATTATTATCATATTAACCTGAATTGGAGCCCGCCCTGTTGAAGACCCTTACATTCTAACTGGGCAAACCTTAACTGTTCTATATTTCTCTTATTATATTATAGATCCACTGATATCCAAATTTTGAGATAAAACCTTAATAAACATTCTACCGAATAAATGATTATTTTCAACTAACCACAAAGATATTGGAACACTTTACTTCATCCTAGGGGCTTGAGCTGGAATAGTCGGTACATCTATAAGACTATTGATTCGAGCAGAACTAGGAAACCCTGGATCATTAATTGGGGATGACCAAATCTATAATGTTATTGTTACAGCCCACGCTTTTATTATAATTTTTTTTATAGTTATACCAATTATAATTGGGGGGTTTGGAAATTGACTAGTCCCCCTTATATTAGGTGCCCCTGATATGGCATTCCCCCGAATAAATAATATAAGATTTTGACTACTCCCACCTTCCTTAACACTTCTCTTAATAAGAAGAATAGTAGAAAGAGGGGCGGGGACAGGATGAACAGTTTACCCCCCCCTATCTTCTAATATTGCTCATAGAGGATCCTCAGTTGATTTAGCAATTTTTAGACTACACTTAGCTGGAGTATCTTCGATTCTAGGTGCAGTAAATTTTATTACAACTGTAATTAATATACGACCACAAGGAATAACATTTGATCGAATACCTTTATTTGTATGGGCCGTAGTAATTACAGCTGTACTCCTACTTTTATCCCTTCCAGTTCTTGCTGGTGCAATTACCATACTGTTAACAGACCGAAATATCAATACATCATTTTTTGACCCGGCAGGAGGGGGAGACCCTATTCTATACCAGCACCTATTTTGATTTTTTGGTCATCCAGAAGTATACATTTTAATTCTCCCTGGATTCGGAATAATTTCTCATATTATTAGGCAAGAAAGAGGAAAAAAAGAAGCATTTGGAACTTTAGGAATAATCTATGCAATAATAGCAATTGGCCTTCTAGGATTTGTAGTATGAGCTCATCACATATTCACAGTAGGAATGGATGTAGATACACGAGCCTACTTTACGTCCGCTACTATAATCATTGCCGTACCTACAGGAATTAAAATTTTTAGATGATTAGCTACCCTCCACGGAACTCAAATAAATTACAGTCCTTCAATATTATGGACGTTAGGATTTGTATTTCTATTCACTGTAGGCGGATTAACTGGAGTAATTCTAGCCAATTCATCAATTGATATCATGTTACACGACACCTACTATGTTGTAGCTCACTTCCACTATGTTCTATCAATAGGAGCTGTGTTTGCTATTATAGGTGGATTAGTTCACTGATTTCCTTTATTTACAGGCCTATCTCTCAATATAAAAATATGTAAAATCCAGTTTCTCGCAATATTTATCGGAGTAAACCTAACATTCTTTCCCCAACATTTTCTAGGATTAAGAGGTATACCGCGTCGTTATTCTGACTATCCTGATGCTTATATGCTATGAAATGTGATCTCATCTATTGGATCTATTATTTCATTAGTAGCAGTACTATTCTTAATTTTTATTATTTGAGAAAGATTTGCTTCATCACGAAAAACTATGTTCAGCTTAAACATAACATCTTCAATTGAATGACTACAATCTACTCCCCCAGCAGAACATAGATATTCTGAACTACCTATACTCTCTTCATCTTTCATAGCTACATGAAAGATAATACTACTTCAAGATAGATCATCCCCTCTAATAGAACAATTATCATTCTTCCACGACCATACTCTCTTAATTCTAGTAATTATTACAATCCTGGTAGGACAAATAATAATAGGATTATTTTTCAATAAATATACTCACCGTTTTCTTCTAGAAGGACAATTAATTGAACTCATTTGAACTATTTTACCTGCAATTACTTTAATTTTTATTGCCCTACCGTCCCTTCGATTAATCTATATCCTAGATGAAACCAATAATCCATTGATTTCAATTAAAACT??????????????????????????????????????????????????????TTTGACTCATACATAATTCCCCAAACTGAAATAAATTCTTTCAATTTCCGACTATTAGATGTAGATAATCGAATAACAGTACCCTATATATCACAAGTACGAATATTAATCTCCGCCGCGGATGTTATTCACTCATGAACTATCCCATCCCTAGGAGTAAAAGTTGACGCTACCCCCGGACGACTAAATCAAGTAAGATTTACCCCTAGACGAACAGGCCTCATATACGGTCAATGCTCAGAAATTTGCGGAGCAAATCATAGATTCATGCCTATTGTAGTAGAAAGAATTTCACCTAAATACTTCATTAAATGAATTTCTAAAATAATTGAAATTATGTCACACAAAAACCATCCTTTCCATCTAGTAGATGTTAGACCTTGACCAATCTTAGGATCCTTGAGAGCATTAATATTAATATCAGGAATTATTAAATGATTCCATTTCTTTGATAACTCCTTATTATTAATAAGATTTATTACAATAATTATAATTATATACCAATGGTGACGAGACATTTCCCGAGAAGGAACATTCCAAGGATTGCATACATTTATTGTAACAATAGGATTACGATGGGGAATAATCTTATTCATTACATCTGAAGTATTCTTCTTCATTTCATTCTTCTGAGGATTTTTCCACAATAGACTAGCCCCAGCTATTGAAATTGGAATACTATGACCCCCAAAAGGAATTTTAACTTTCAATCCAATCCAAATTCCCCTATTAAATACTTTAATTCTCCTCACCTCAGGCTTAACTGTAACATGGGCACATCACAGTTTAATAGAAAATAATTTCAAACAAGCCACTCAAGGGCTCCTATTAACAGTAATTCTTGGAATTTATTTTTCAATTCTCCAAGGATACGAATATTACGAGTCTTCATTTACAATTTCAGATGCAGCTTATGGATCATCATTTTTTGTAGCCACAGGATTCCATGGCCTCCATGTAATTATTGGATCAACATTTTTAATAGTGTGTTTATTTCGACATTTAAATAATCACTTCTCACAAATTCACCACTTTGGTTTTGAAGCAGCTGCATGATACTGACATTTCGTAGACGTTGTATGACTATTCTTATATGTTTCTATTTACTGATGAGGTAGATTGGTTTTGAAAGATTTAATTTTGATAATGTTATCTATATTAACTTTGGTGGTGTTTGTATTGGTAGGAGTGGCATTTTTGACCTTGCTTGAACGAAAGGTTTTAGGCTATATTCAGATCCGTAAAGGTCCTAATAAGGTAGGTTTTATAGGAATTTTGCAGCCTTTCAGAGATGCAGTTAAGTTATTTACTAAGGAGCAAACATTTCCTTATATATCTAATTTTAATGTATATTATTTATCTCCTGTGATTAATTTTTTTGTTTCTTTATTGTTGTGAATATGTATACCTTTTATTAGTGTTTATTTGAATTTTAACTTGTCTTTATTGTTTTTCCTTAGAGTTTCTAGTTTAAGAGTTTACACTATTATAATAGCAGGCTGGTCAAGAAATTCTAATTATTCTTTATTAGGGAGATTACGTTCAGTTGCTCAAACTATTTCTTATGAAGTAAGTTTAGCAATGATTTTAATATCTTTTATTTTTTTAACTTTAAGTTTGAATTTGATTGATTTTATACTGTTTCAAAATTATGTTTGATTCTTTTTTTTTTGTATACCTTTGTGTTTAATATGGTTAATTTCAGGGTTAGCTGAAACTAATCGAACTCCTTTTGATTTTGCTGAGGGGGAATCAGAGTTGGTTTCTGGCTTTAATGTCGAGTATAGTAGAGGTACCTTTGCGATAATTTTTTTAGCAGAGTATGCTAGTATTTTATTTATAAGAATAATTAGAGTTGTAATTTTTTTAGGGGGGGATTTGAATTCTTTCTTTTTTTATGTTAAGTTGGTATTTATTAGATTTTTTTGAATTTGGGTTCGAGGTACTTTACCCCGTTTTCGTTATGATAAGCTTATGTACTTGGCATGGAAGAGGTTTCTTCCTTGTTCATTAAATTATTTAATTATATTTTTTAGATTTAAAATGATAGTTTTTATTTTTTTATTAATAAAATTATACAATATTATATTTTTCAATACTATAATTATAGGAACGTTAATTGCAATCTCATCTTATTCATGAATAGGAATATGGATAGGACTAGAAATCAATCTATTATCAATTATTCCATTATTTTCAAGTAAAAAAAATATTCTGTCATCAGAATCTTCTCTAAAATATTTTATTACTCAAGCCATAGCCTCATCAGTACTACTGATATCAGTAATCTTAATACTACTAACTAATGAATTTATTGCCCCCACAATAAATTTTTACTTAATAATAGTA???????????????????????????????????????????????????????????????????????????????????????????????????????????????????????????????????????????????????????????????????????????????????????????????????????????????????????????????????????????????????????????????????????????????????????????????????????????????????????????????????????????????????????????????????????????????????????????????????????????????????TTAACAAAAACAAAATACTAAAATTTGCCCTAATCACCAATTTTATATCACTAGGGGGACTACCTCCATTTCTTGGCTTTCTACCAAAATGAATTGTAATCAACTGAATAATTATAAATAGCCTATTCTTAACTGCAATCTTAATAATCATGCTTACCCTGGTAATGCTATTCATTTATATACGAATTACCTTATCATCGCTATTAATACAATTGTCAGAAACAAAATTCATTAACTTAAAATTCAAAAATAATTACCTTCTAATTCAAAATTTCATCACCACAATAAGGCTAGCACTATGCACTTTAATCTTCAATTTACTAATACTGAACATCTTAACT?????TTCTACAATTATTCTAATAATTAGCCTTCTAATGATTCTAATCCTAAACCTAACTTCAAAAAAAATATATTCTGACCGAGAAAAAAGTTCACCCTTTGAATGTGGTTTCGACCCTAAATCCCCAGCACGATTACCGTTTTCTCTACATTTCTTTCTAATTGCAATTATTTTCCTAATTTTTGACGTAGAAATCACCCTGTTATTCCCTATA?TCATCTCAATAAAGTTAAGAAATACAACTATATACTTTATTGTATTAACTTTATTTATTATTATTCTACTAGTAGGATTATTCCACGAATGAAAGCAGGGAGCCTTAAACTGATCAACCATGATAAAATTTATTTTTATAATGGCTATAATGATTCCTTTAAGTTTTTTGGGTAGATTTTGATTTAATCAACTTGTGTGATTTATTATAAGATTTATATTTTTTTCTATATTTAGAATGGATTATATGTTTATTGGAATTTCTTATGATTATGGGGTGGACTTACTTTCTTATGTAATGATTTTATTGAGTTTTTGAATTTGTTCTTTGATAATTTTATCTAGTGAGAAAATTAGTTTTTATAGAAATTGAGTAAGTTTTTTTTTATTTGTAGTTTTGTTATTAATGTTTTCTTTGTATATAACTTTTAGTTCTTTAAATTTGTTTATTTTTTATGTGTTTTTTGAGTTTAGTTTGATTCCCACATTGTTTTTAATTTTGGGGTGGGGCTATCAACCCGAGCGTTTACAAGCTGGTTTGTATTTATTGTTTTATACAATGTTTGCTTCATTACCTATAATAATTTCTATTTTTTATTGTTATTCAATTTTTGGGACATTATTTTTTGGCTTATTGGGTGAAATAAATAATTTATTAGTTTATTTTCTTATTAATATAGTTTTTTTTATTAAGATTCCTATATTTTTTGTTCATTTATGACTTCCTAAGGCACATGTAGAAGCTCCAGTTTCTGGTTCAATGATTTTGGCGGGGATTATACTGAAATTAGGAGGTTATGGGATGATACGTTTAATAGTAATATTTATGTTAATTGGTTTAAGGATTAATTTAATTTTTTTAAGTTTAAGGTTAGTTGGGGGTTTATATATTTCTTTAATTTGTTTACGGCAAAGGGATATGAAGTCTTTAATTGCTTATTCTTCAGTTGCTCATATAGGTTTGGTTTTGTCAGGAGTTATAACTATAAACTTTTGAGGTATAGGGGGGGCTTTGGCTATAATAGTGGCTCATGGATTATGTTCTTCCGGACTTTTTTGTTTGGCCAATATTTCTTATGAACGTTTGTCTAGTCGTAGTCTTTATTTAAATAAGGGTTTAATTAATTTAATGCCTAATTTGTCTTTAATGTGGTTTTTATTAGTTTCTTGTAATATAGCTGCCCCTCCTTCTTTAAATTTGCTTGGTGAAATTATGTTGATTAATAGAATTTTAAGTTTTAGCGAATTTAATATGATTTTTTTGATATTAATTTCTTTTTTTGGGGCTGTTTACTCTCTTTTTTTATATTCTTTTAGTCAGCATGGATCTATTTGTTCGGGTTTTTATTCTTTTTATTCATGTAGAGTTCGCGAGTATTTGCTTTTAATATTACATTGATTACCGTTAAATTTATTAGTTTTAACAGGAGATTGTTTAGTACTTTGAATTTATTTAAATAGTTTAATT??????????????????????????????ATGTTTTTAGGAGGTTTATATGTTTTTAGGATGAAGCGTAAGCATTTATTGCTTATGCTTTTAAGCTTAGAATTTATTGTTTTGTCTATTTATATAATTATATTTATTTATTTGAGATTTTTTAATAATGAGTATTTTTTTTCTATAATTTTCTTGACTTTCAGGGTTTGTGAAGGGGTTTTGGGACTATCAATTTTGGTTTCATTAATTCGTTCTCATGGTAACGATTATTTTCAGAGATTTAGTCTTTTATGAATGTTTTTAGTTAGGATAACTTTTTTTATTAGGTCTCTTTATTTTATAGTTTTTGAATTAGTATATTTTTTGGAATTTAATTTAGTTATGATTAATTCTGCTTCGGTTTCTATAACTATTTTATTAGATTGGATATCTTTACTTTTTATAAGTTTTGTATTATTAATTTCTTGTATAGTTATTTATTATAGGGAAGAATATATAGGTGGTGATATTTATTTAAATCGTTTTATTATGTTGGTGGTTATATTTGTTTTTTCTATAATACTTTTAATTATTAGACCTAATTTGATTAGAATTTTGTTAGGATGAGACGGTTTAGGATTAGTCTCTTATTGCTTAGTAATTTATTATCAGAATTTAAAGTCTTATAATGCGGGTATATTGACAGCTTTAACTAATCGATTAGGGGATGTGGCATTATTGTTGTCCATTGCTTGAATATTAAACTATGGTAGATGGAATTATGTATTTTATTTAGAGGAACTGAAAAGGGACTATTATATGGGTATTATTTCTATTTTGATTATTTTGGCTGCAATAACTAAGAGAGCTCAGATTCCTTTTTCTTCTTGGTTACCAGCTGCTATAGCAGCCCCTACACCGGTATCTTCTCTAGTTCATTCATCTACCTTGGTAACTGCAGGGGTTTATTTATTAATTCGTTTTAATTATTCTTTTAGTGAATTTTTGATATATTTTTTATTATTTTTTTCTATAATGACTATATTTATGTCGGGGTTAGGGGCTAGATTTGAATATGATTTAAAGAAGATTATTGCTTTATCGACGCTTAGTCAATTGGGTTTAATAATGAGAATTTTAGCTTTAGGAAGCTATAAGTTAGCTTTTTTTCACCTTTTAACTCATGCATTATTTAAGGCTTTATTATTCATGTGTGCAGGAAATGTTATTCACAATTTGCAGAATTGTCAGGATATTCGTTATATGGGGGGGTTAATTATTTCTATGCCACTAACTTGTGTTTATTTAAATATTTGTAATTTAGCTTTATGCGGGTTACCTTTTTTAAGAGGATTTTATTCAAAGGATTTAATTTTGGAAGTAATGAGTATAGGTTATTTGAATATTTTTGTTTATATTATTTTTTATTTATCTATTGGTTTAACTGTTTGCTATAGCTTTCGTTTGGTTTACTATACTTGTACAGGGGGCTTTAATTATACTTCAGTTAATTTATTAACTGATAAGAATTTTATTATTTTAAAGGGTATAAGAGGGTTAATTTTATTGGTTGTTATTATAGGGAGAGTTCTTTCATGGGTTATATTTTCTAATCCTTATTTAATTATTTTGCCTTTCTATATGAAGATAATAACTTTGCTTATAATTTTATTAGGCGCATTGATTGGTTATGAAATATCTAAATTTTTTTTAAATAATTATTTGAGGTTTAATTGGTATGGAATAAAATGATTCTTTGCTTCC???ATATGAAACATGCCTTTGATTTCTACTTATGGAGTAAATTATTACCCTATTATAATGGGGAGGTTTTTATATAAAAACTTGGATCAAGGTTGGTTAGAATATTTCGGGGCTCAGAAAATTTATATTTCTATTTCTAACAATTCTAAAATTATACAAATTATTTTTTCTAATAACATTAAATTGTTTTTTATTTTATTTATTATATGGATAATTATGTTGTTTATGTTATACTTAAATAGCTTAATA???ATTATTTTACTATCATTAAACTTTATAATAACATTAATCTTCATCTCTTTAAC??????????????????????????????????????????????????????????????????CTTTAGATTTAACTTTTGATTCTCTTATATCCTATTCCTAATCATAGTAGGAGGAATACTAATTCTATTTATATACATAACAAGAATTGCCTCAAATGAAAAATTCTCTTTTAACATAAAATCAATAATCATTACAGTAAGAGTCCCAGTTATACTCATACTCCCCCTAATTAACTTCAACATTAACACTATCAACAATGAAATAATAATGTGACAATCAAATATAATAATCAACCTATCACTAAACAAATTCATTAACTTCCCATCCAATCTAATCTTAATCTTCATAATAATATACTTATTACTAACTAT??????????????????????????????????CGCCCAATCTGACACATAAAC
	'Phact_JT'                       AGAAAGTTTTATTATGGCTTTAAAATTGGTTATTTGATTTTTTCACATGTAAATTTTAGT?AAAAGTTAAATTTAAATAGTTTAGTTTATTGTT?GCAGTGTATAGTTTTAAGTATTAATTTAATTTAGACTTAGATATTTATTTAAATGTAAACAAAATTTGTGCCAGCAGTAGCGGTTATACAAATTACGTTAATCAATTATTTATAGTTTAATTAAGC?GTATAATTATGAGTTAGGAATTGGGTTTTTTAGGTGAAATTTTAAATTTAATTTAAATTTT?TATTTGTTGCTGAAGTTGGGAAATTTC?TTTTTAAACTAGGATTAGATACCCTATTATTGGAAAAGTGAATTTTTAAACTATAATTATTAATAGTTAATATCTTTAAAATTAAAGATTTTGGCGGTATTTTAGTCTTTTCAGAGGAACCTGTTTATTGATCGATAGTCCACGATTTATTTTACTTTAGTTTTAAATTTGCATATCGTTGTAAAATAAATATTTTTACAGAATTTTAATGTTTGAGATTTATTATTATATATTAATTCAGATCAAGGTGTAGTTTATATTAAAGTTTAAATGGGTTACATTATATTTATATGTGGTTT?TATAGTTGAAAACTATATAATAAATTGGATTTGAGAGTAATTTTTATAGTTTTATAGAATGATTTAGCTCTAAAATATGCACATATCGCCCGTCGCTTTCATTATAAAATGAAATAAGTCGTAACAAAGTAGGCTTATTGGAAAATGAGCCTGGAATGATCCCGAATTCAGAAGGGCTAATTGATTATTAATTTTATTGTTGAATAAATATTTATAATATTCGATTAGTAATGAAACGTTATTCGTTTCTGAATTTATCTGGTTTCTTAAGAAATAAATTCAATTTATTTTG?CTTTAATATTATTTTAATTTAAAAAATTAATGTTTATTCAATTAAATACCTAAGGGGATTAGCTTTTGGGTATTTTTATAAATCTTTTTTATTTA?ATAGTTTATAGGATTAGAATTTTCCACTAATATAAGTATGTTATAATAAGCTATTTTGGTTTTTATATTTATATAGATTTTAGATTTATTATTAAGATTTTTACTTTAATTTGATTGGTTAAGTATTAATGGTATAATTAGTATAATTTATTGTATTATTAAGTTTATAT?TTAAGTTTATTTTAAGGAATTCGGCAAATGATTTTTCACCTGTTTAATAAAAACATGTCCTTTTGTTGATGATTTAAGGTCTGACCTGCCCAATGATGAGTTGAATGGCCGCAGTATTTTGACTGTGCAAAGGTAGCATAATCATTAGTTTCTTAATTAGAAGCTGGAATGAATGGTTTGATGAGAAAATTTCTGTCTCAATATAAATGATTTAGAATTTTAATTTTAAGTGAAAAAGCTTAAATTTTTTAGGAAGACGAGAAGACCCTATAGAGTTTTACATTTAATTATATTAATTAATTTTGGTTTTGATTTTATTTATTTTAGTTGATTGTTTTGTTGGGGTGATATTAAAATTTAATAAACTTTTATTTTATATATACATTGATTTATGAATATTTGATCCTAATTTTTAGATTATAAGATTAAATTACCTTAGGGATAACAGCGTAATTTTTTTTGGAGAGTTCTTATCGATAAAGAAGTTTGCGACCTCGATGTTGGATTAAAATTTAATTTGGGTGTAGAAGCT?TGAATTTTAGGTCTGTTCGACCTTTAAAATTTTACATGATCTGAGTTTAAACCGGTGTGAGCCAGGTTGGTTTCTATCTCTTGAAATTTAGAGTGTTTTAGTACGAAAGGACCAAATACCCCTCAGTAGCGGCGAGCGAACAGGGAAGAGCCCAGCACCGAATCCCGCGGCCGAAACCGGACGCCGGGAAATGTGGTGTTAGGGAGGGTCCGTTATCCCGAGATTGTGCGGTGCGTCCAAGTCCATCTTGAACGGGGCCACAGCCCATAGAGGGTGCCAGGCCCGTAGCGACCGCTGCCGATCGCGGGAGGATCTCTCCTCAGAGTCGGGTTGCTTGAGAGTGCAGCCCTAAGTGGGTGGTAAACTCCATCCAAAGCTAAATATGAGCAGGGGACCGATAGCAAACAAGTACCGTGAGGGAAAGATGAAAAGAACTTTGAAGAGAGAGTTCAATAGTACGTGAAACCGTTCAGGGGTAAACCTGAGAAACCCGAAAGGTCGAAAGGGGAGATTCAGCGTGTCTCGATTGCGGCGCTGGACGGTCGTGCGACGGAAGACGTACGCGTCATCCGCACCTTCCGTCCTCCGAACCGTAGTCGAACGCGTGCACTTCTCCCCCTGTAGGACGTCGCGATCCGTTGGGTGTCGGCCTAAGGCCCGCGATGGAGCCCGTCCGGACGGTTTTCCGTTCCGGACGAACTCGCGGTGTTTCCCGGTCGGCTCGCTCGACGGTATACAGATGGCGCGGGGCCGCTACACATCAGTTAGCGTCCGACCGGCGGCAAGCGCGCTCGTCGTGACGGTGATCGGACCTGGTGCCGGTCCTGTCCCCGAGTGGCTGTTCGCTGCCGTGTTCTCGGACAGACCTCGTCGAAACGCCGATCTGCGACGCTATAGCTTTGGGTACTTTCAGGACCCGTCTTGAAACACGGACCAAGGAGTCTAACATCTATGCGAGTCATTGGGACATGACTAAACCTAAAGGCGCAATGAAAGTGAAGGTCCGCCTTGCGCGGACCGAGGGAGGATGGGCGGTCGTTGCGGCTGCCGCCCCGCACTCCCGGGGCGTCTCGTTCTCATTGCGAGAAGAGGCGCACCAAGAGCGTACACGCTGG??????ATAAACTTATTCTCATCTTTTGACCCCTCTGCTAATTGAAACTTATCTACTAATTGATTAAGAACTATAATCGGAATAATTATTATCCCATCCTTGTTTTGATTTATCCCTTCACGCCTAAATTATATCTGAACTAAAATTATTATAACCTTACACAAAGAATTCAAAAATCTATTGGGAAATGAAGTTAAAGGAATAACGTTAATTTTTATTTCACTATTTACAATAATTATATTCAATAACTTCCTAGGACTATTCCCTTACATTTTTACTTCAACCAGACATATGGTATTGACATTATCATTAGCCCTACCGCTATGATTAACTTTTATACTATTCGGTTGATTAAAAAACACAGTTCATATATTTGCACATCTCGTTCCTCAAGGAACCCCCCCTGTACTTATACCATTTATAGTATGTATTGAAACAATTAGAAATATTATTCGTCCCGGGACTCTGGCAATTCGTCTATCAGCCAATATAATCGCAGGCCATCTTCTAATAACCCTCCTTGGAAATACCGGAACTGCAATATCATTATATATAATTAACTTACTATTAATTATCCAGATTCTACTTCTATTACTAGAATCAGCTGTTGCAATTATTCAATCCTATGTATTTGCTGTATTAACAACTTTATACTCTAGAGAAGTAAATATACCACAAATAGCACCATTAAACTGATTAACCTTAATACTATTTTTCATTTCAGTATTTTTAACATTTAACATTATAAATTACTATTCGTTTAATTACAACATTCCTGTAAAAAAAACTATTTCCATTAAAAAATTCAAAATTAATTGAAAATGAATGAAAATACCTATACGAAAAGCTTCCCCTTTAATTAAAATCATAAATAATGCATTAATTGACCTACCATCGCCTTCTAATATTTCTACTCTATGAAACTTTGGATCCCTATTAGGAATATGTCTATTAATTCAAATTATTACAGGAATTTTTCTAGCCATACACTATTGTCCTAATATCGACTTAGCCTTTAATAGAGTAGTACATATCTGTCGAGACGTTAATTACGGGTGAATTATACGTACAATTCACGCCAACGGTGCTTCTTTATTTTTCATTTGTATCTACATACACATTGGACGGGGAATATATTATAGATCATATAATCTTATACACACATGAATAATTGGAGTAACTATCCTATTTGTAGTAATAGCAACAGCATTTCTTGGGTACGTTTTACCTTGAGGACAAATATCATTCTGAGGAGCCACAGTAATTACCAATCTACTTTCAGCAATTCCATATCTAGGATCTACTATTGTCCAATGAATCTGAGGCGGATTCGCAGTTGATAATGCTACATTGACCCGATTCTTTGCATTTCACTTCCTTTTCCCATTCATTGTCACCGCACTTGTAATAGTACACTTATTATTTCTTCATCAAACAGGGTCCAGTAACCCCCTTGGTATTAACAGAAATACAGATAAAATCCCATTCCACCCCTTCTTTACTTTTAAGGATTTATTAGGATTTATAATCGCATCTATAATACTAGTAATGTTATCTCTTATTAACCCATATATATTAGGAGACCCTGACAATTTTATTCCGGCTAACCCCCTTGTAACACCCGTACACATTCAGCCAGAATGATATTTCCTATTTGCTTACGCTATTCTTCGATCAATTCCCAACAAACTGGGGGGAGTAATTGCATTAGTAATGTCAATTGCAGTTCTTTATATTCTACCATTCTCTAATAAAAAAAAATTTTTAAGAAACCAGTTCTACCCTATCAATAAATTAATATTCTGAACTATAGTGACTATTATTATCATATTAACCTGAATTGGCGCTCGCCCTGTTGAAGACCCCTACATTCTAACTGGGCAAACCTTAACTGTTCTATATTTCTCTTATTATATTATAGATCCACTGATATCCAAATTTTGAGATAAAACCTTAATAAACATTCTACCGAATAAATGATTATTTTCAACTAACCACAAAGATATTGGAACACTTTACTTCATCCTAGGAGCTTGAGCCGGAATAGTCGGTACATCTATAAGACTATTGATTCGAGCAGAACTAGGAAACCCTGGATCATTAATTGGAGATGACCAAATCTATAATGTTATTGTTACAGCCCACGCTTTTATTATAATTTTTTTTATAGTTATACCAATTATAATTGGAGGGTTTGGAAATTGATTAGTCCCCCTTATATTAGGTGCCCCTGATATGGCATTCCCCCGAATAAATAATATAAGATTTTGACTACTCCCACCTTCCTTAACACTTCTCTTAATAAGAAGAATAGTAGAAAGAGGGGCGGGGACAGGATGAACAGTTTACCCCCCCCTATCTTCTAATATTGCTCATAGAGGATCCTCAGTTGATTTAGCAATTTTTAGACTACACTTAGCTGGAGTATCTTCGATTCTAGGTGCAGTAAATTTTATTACAACTGTAATTAATATACGACCACAAGGAATAACATTTGATCGAATACCTTTATTTGTATGGGCCGTAGTAATTACAGCTGTACTCCTACTTTTATCCCTTCCAGTTCTTGCCGGCGCAATTACTATACTGTTAACAGACCGAAATATCAATACATCATTTTTTGACCCGGCAGGAGGGGGGGACCCTATCCTATACCAGCACCTATTTTGATTTTTTGGTCATCCAGAAGTATACATTTTAATTCTCCCTGGATTCGGAATAATTTCTCATATTATTAGGCAAGAAAGAGGGAAAAAAGAAGCATTTGGAACTTTAGGAATAATCTATGCAATAATAGCAATTGGCCTTCTAGGATTTGTAGTATGAGCTCATCACATATTCACAGTAGGAATGGATGTAGATACACGAGCCTACTTTACGTCCGCTACTATAATCATTGCTGTACCTACAGGAATTAAAATTTTTAGATGATTAGCTACCCTCCACGGAACTCAAATAAATTACAGTCCTTCAATATTATGGGCGTTAGGATTTGTATTTCTATTCACTGTAGGCGGATTAACTGGAGTAATTCTAGCCAATTCATCAATTGATATCATGTTACACGACACTTACTATGTTGTAGCTCACTTCCACTATGTTCTATCAATAGGAGCTGTGTTTGCTATTATAGGAGGATTAGTTCACTGATTTCCTTTATTTACAGGCCTATCTCTTAATATAAAAATATGTAAAATCCAGTTTCTCGCAATATTTATCGGAGTAAACCTAACATTCTTTCCCCAACATTTTCTAGGATTAAGAGGTATACCGCGTCGTTATTCTGACTATCCTGATGCCTATATGCTATGAAATGTGATCTCATCTATTGGATCTATTATTTCATTAGTAGCAGTACTATTCTTAATTTTTATTATTTGAGAAAGATTTGCTTCATCACGAAAAACTATATTCAGCTTAAACATAACATCTTCAATTGAATGACTACAATCCACTCCCCCAGCAGAACATAGATATTCTGAGCTACCTATACTCTCTTCATCTTTCATAGCTACATGAAAGATAATACTACTTCAAGATAGATCATCCCCTCTAATAGAACAATTATCATTCTTCCATGACCATACTCTCTTAATTCTAGTAATTATTACAATCCTGGTAGGACAAATAATAATAGGATTATTTTTCAATAAATATACTCACCGTTTTCTTCTAGAAGGACAATTAATTGAACTCATTTGAACTATTTTACCCGCAATTACTTTAATTTTTATTGCCCTACCGTCCCTTCGATTAATCTATATCCTAGATGAAACCAATAATCCATTAATTTCAATTAAAACTATTGGTCACCAGTGATACTGATCTTATGAATATTCTGATTTCCAAAACATTGAATTTGACTCATACATAATTCCCCAAACTGAAATAAATTCTTTCAATTTCCGACTATTAGATGTAGATAATCGAATAACAGTACCCTATATATCACAAGTACGAATATTAATCTCCGCCGCGGATGTTATTCACTCATGAACTATCCCATCCCTAGGAGTAAAAATTGACGCTACCCCCGGACGACTAAATCAAGTAAGATTTACCCCTAGACGAACAGGCCTCATATACGGTCAATGCTCAGAAATTTGTGGAGCAAATCATAGATTCATGCCTATTGTAGTAGAAAGAATTTCACCTAAATACTTCATTAAATGAATTTCTAAAATAATTGAAATTATGTCACACAAAAACCATCCTTTCCATCTAGTAGATGTTAGGCCTTGGCCAATCTTAGGATCCTTGAGAGCATTAATATTAATATCAGGAATTATTAAATGATTCCATTTCTTTGATAACTCCTTATTATTAATAAGATTTATTACAATAATTATAATTATATACCAATGGTGACGAGACATTTCCCGAGAAGGAACATTCCAAGGATTGCATACATTTATTGTAACAATAGGATTACGATGAGGAATAATCTTATTCATTACATCTGAAGTATTCTTCTTCATTTCATTCTTCTGGGGGTTTTTCCACAATAGACTAGCCCCGGCTATTGAAATTGGAATACTATGGCCCCCAAAAGGAATTTTAACTTTCAATCCAATCCAAATTCCCCTATTAAATACTTTAATTCTCCTCACCTCAGGCTTAACTGTAACATGGGCACATCACAGTTTAATAGAAAATAATTTCAAACAAGCCACTCAAGGACTCCTATTAACAGTAATTCTCGGAATTTATTTTTCAATTCTCCAAGGATACGAATATTACGAGTCTTCATTTACAATTTCAGATGCAGCCTATGGATCATCATTTTTTGTAGCCACAGGATTCCACGGCCTCCACGTAATTATTGGGTCAACATTTTTAATAGTGTGTTTATTTCGACATTTAAATAATCACTTCTCACAAATTCACCACTTTGGTTTTGAAGCAGCTGCATGATACTGACATTTCGTAGACGTTGTATGACTATTCTTATATGTTTCCATTTACTGATGAGGTAGATTGGTTTTGAAAGATTTAATTTTGATAATGTTATCTATATTAACCTTGGTGGTGTTTGTATTGGTAGGAGTGGCATTTTTGACCTTGCTTGAACGAAAGGTTCTAGGCTATATTCAGATCCGTAAAGGCCCTAATAAGGTAGGTTTTATAGGAATTTTGCAGCCTTTCAGAGATGCAGTTAAGTTATTTACTAAGGAGCAAACATTTCCTTATATATCTAATTTTAATGTATATTATTTATCTCCTGTGATTAATTTTTTTGTTTCTTTATTGTTGTGAATATGTATACCTTTTATTAGTGTATATTTAAATTTTAACTTGTCTTTATTGTTTTTCCTTAGAGTTTCTAGTTTAAGAGTTTACACTATTATAATAGCAGGCTGGTCAAGAAATTCTAATTATTCTTTATTAGGGAGATTACGTTCAGTTGCTCAAACTATTTCTTATGAAGTAAGTTTAGCAATGATTTTAATATCTTTTATTTTTTTAACTTTAAGTTTGAATTTGATTGATTTTATACTGTTTCAAAATTATGTTTGATTCTTTTTTTTTTGTATACCTTTGTGTTTAATATGGTTAATTTCAGGGTTAGCTGAAACTAATCGAACTCCTTTTGATTTTGCTGAGGGGGAATCAGAGTTGGTTTCTGGCTTTAATGTCGAGTATAGTAGAGGTACCTTTGCAATAATTTTTTTAGCAGAGTATGCTAGTATTTTATTTATAAGAATAATTAGAGTTGTAATTTTTTTAGGGGGGGATTTGAATTCTTTCTTTTTTTATGTTAAGTTGGTATTTATTAGATTTTTTTGAATTTGGGTTCGAGGGACTTTACCTCGTTTTCGTTATGATAAGCTTATGTACTTGGCATGGAAGAGGTTTCTTCCTTGTTCATTAAATTATTTAATTATATTTTTTAGATTTAAAATGATAGTTTTTATTTTTTTATTAATAAAATTATACAATATTATATTTTTCAATACTATAATTATAGGAACGTTAATTGCAATCTCATCTTATTCATGAATAGGAATATGGATAGGACTAGAAATCAATCTATTATCAATTATTCCATTGTTTTCAAGTAAAAAAAATATTCTATCATCAGAATCTTCTTTAAAATATTTTATTACTCAAGCCATAGCTTCATCAGTACTACTGATATCAGTAATCTTAATACTAGTAACCAATGAATTTATTGCCCCCACAATAAATTTTTACTTAACAATAGTATTAAATTCAGCACTATTAACTAAATTAGGAGCTGCCCCCTTCCATTACTGGTTCCCCGAAGTAATAGAAGGCCTAAACTGAGTAAACTGTCTCATTCTACTAACATGGCAAAAAATTGCACCGATAATACTTTTAATAAACAACATAATAAACCCCAAATTTACCATTTGCATCATTTTTATATGTATAGTAGTAAGAACTGTAATAGCATTTAACCAAATCAGGCTACGAAAAATCTTAACATTCTCGTCAATTAACCATATTGGATGAATAATATCTACTACGATAATGTCATTTTCATCATGAATAATCTATTTCATTGTTTATACCGTACTAAATATCAATATAATCGCTATATTCCAACAAACCAATTCATTCTATTTAAACCAAATCAATAATTCAATTAACAAAAACAAAATACTAAAATTTGCCCTAATCACCAATTTTATATCACTAGGGGGACTACCCCCATTTCTTGGCTTTCTACCAAAATGAATTGTAATCAACTGAATAATTATAAATAACCTATTCTTAACTGCAATCTTAATAATCATGCTTACCCTGGTAATGCTATTCATTTATATACGAATTACCTTATCATCACTATTAATACAATTATCAGAAACAAAATTCATTAACTTAAAATTCAAAAATAATTACCTTCTAATTCAAAATTTCATCACCACAATAAGACTAGCACTATGCACTTTAATCTTCAATTTACTAATACTGAACATCTTAACTTTAATTTCTACAATCATTCTAATAATTAGCCTTCTAATGATTCTAATTCTAAACCTAACTTCAAAAAAAATATATTCTGACCGAGAAAAAAGTTCACCCTTTGAATGTGGTTTCGATCCTAAATCCCCAGCACGATTACCGTTTTCTCTGCATTTCTTTCTAATTGCAATTATTTTCCTAATTTTTGACGTAGAAATCACCCTATTATTCCCTATAATCATCTCAATAAAGTTAAGAAATACAACTATATACTTTATTGTATTAACTTTATTTATTATTATTCTACTAGTAGGATTATTCCACGAATGAAAGCAGGGAGCCTTAAACTGATCAACCATGATAAAATTTATTTTTATAATGGCTATAATGATTCCTTTAAGTTTTTTGGGTAGGTTTTGATTTAATCAACTTGTGTGATTTATTATAAGATTTATATTTTTTTCTATATTTAGAATGGATTATATGTTTATTGGAATTTCTTATGATTATGGGGTGGACTTACTTTCTTATGTAATGATTTTATTGAGTTTTTGAATTTGTTCTTTGATAATTTTATCTAGTGAGAAAATTAGTTTTTATAGAAATTGAGTAAGTTTTTTTTTATTTGTAGTTTTGTTATTAATGTTTTCTTTGTATATAACTTTTAGTTCTTTAAATTTGTTTATTTTTTATGTGTTTTTTGAGTTTAGTTTGATCCCCACATTGTTTTTAATTTTGGGGTGGGGCTATCAACCCGAGCGTTTACAAGCTGGTTTGTATTTATTGTTTTATACAATATTTGCTTCATTACCTATAATAATTTCTATTTTTTATTGTTATTCAATTTTTGGGACATTATTTTTTGGCTTATTGGGTGAAATAAATAATTTATTAGTCTATTTTCTCATTAATATAGTTTTTTTTATTAAGATTCCTATATTTTTTGTTCATTTATGGCTTCCTAAGGCACATGTAGAAGCCCCAGTTTCTGGTTCAATGATTTTGGCGGGAATTATACTGAAATTAGGGGGTTATGGGATGATACGTTTAATAGTAATATTTATGTTAATTGGTTTAAGGATTAATTTAATTTTTTTAAGGTTAAGGTTAGTTGGGGGTTTATATATTTCTTTAATTTGTTTACGGCAAAGAGATATGAAGTCTTTAATTGCTTATTCTTCAGTTGCTCATATAGGTTTGGTTTTGTCAGGGGTTATAACTATAAACTTTTGAGGTATAGGGGGGGCTTTGGCTATAATAGTGGCTCATGGGTTATGTTCTTCCGGGCTTTTTTGTTTGGCCAATATTTCTTATGAACGTTTGTCTAGCCGAAGTCTTTATTTAAATAAGGGTTTAATTAATTTGATGCCTAATTTGTCTTTAATGTGGTTTTTATTAGTTTCTTGTAATATAGCTGCCCCTCCTTCTTTAAATTTGCTTGGTGAAATTATGTTGATTAATAGAATTTTAAGTTTTAGCGAATTTAATATGATTTTTCTGATATTAATTTCTTTTTTTGGGGCTGTTTACTCTCTTTTTTTATATTCTTTTAGTCAGCATGGATCTATTTGTTCGGGTTTTTATTCTTTTTATTCATGTAGAGTTCGCGAGTATTTGCTTTTAATATTACATTGATTACCATTAAATTTATTAGTTTTAACAGGAGATTGTTTAGTACTTTGGATTTATTTAAATAGTTTAATT??????????????????????????????ATGTTTTTAGGGGGTTTATATGTTTTTAGAATGAAGCGTAAGCATTTATTGCTTATGCTTTTAAGCCTAGAATTTATTGTTTTGTCTATTTATATAATTATATTTATTTATTTGAGATTTTTTAATAATGAGTATTTTTTTTCTATAATTTTCTTGACTTTCAGGGTTTGTGAAGGGGTTTTGGGATTATCAATTTTGGTTTCTTTAATTCGTTCTCACGGTAACGATTATTTTCAGAGATTTAGTCTTTTATGAATATTTTTAGTTAGGATATCTTTTTTTATTAGGTCTCTTTATTTTATAGTTTTTGAATTAGTATATTTTTTGGAATTTAATTTAGTTATGATTAACTCTGCCTCGGTTTCTATAACTATTTTATTAGATTGGATATCTTTACTTTTTATAAGTTTTGTATTATTAATTTCTTGTATAGTTATTTATTATAGGGAAGAATATATAGGTGGTGATATTTATTTAAATCGTTTTATTATGTTGGTGGTTATATTTGTTCTTTCTATGATACTTTTGATTATTAGACCTAATTTGATTAGAATTTTGTTAGGATGAGACGGTTTAGGATTAGTCTCTTATTGTTTAGTAATTTATTATCAGAATATAAAGTCTTATAATGCGGGTATATTGACAGCTTTAACTAATCGATTAGGGGATGTGGCATTATTATTGTCCATTGCTTGAATATTAAATTATGGCAGATGGAATTATGTATTTTATTTAGAGGAACTGAAAAGGGACTATTATATGGATATTATTTCTATTTTGATTATTTTGGCTGCAATAACTAAGAGAGCTCAGATTCCTTTTTCTTCTTGGTTACCAGCTGCTATAGCAGCCCCTACACCGGTATCTTCTCTAGTTCATTCATCTACCTTGGTAACTGCAGGGGTTTATTTATTAATTCGTTTTAATTATTCTTTTAGTGAATTTTTGATATATTTTTTATTATTTTTTTCTATAATGACTATATTTATGTCGGGGTTAGGGGCTAGATTTGAGTATGATTTAAAGAAGATTATTGCTTTATCGACGCTTAGTCAATTGGGTTTAATAATGAGAATTTTAGCTTTAGGAAGCTATAAGTTAGCTTTTTTTCACCTTTTAACTCATGCATTATTTAAGGCTTTATTATTCATGTGTGCAGGAAATGTTATTCACAATTTGCAGAATTGTCAGGATATTCGTTATATGGGGGGGTTAATTATTTCTATGCCATTAACTTGTGTTTATTTAAATATTTGTAATTTAGCTTTATGTGGGTTACCTTTTTTAAGAGGATTTTATTCAAAGGATTTAATTTTGGAAGTAATGAGTATAGGTTATTTGAATATTTTTGTTTATATTATTTTTTATTTATCTATTGGTTTAACTGTTTGCTATAGCTTTCGTTTGGTTTACTATACTTGTACAGGGGGCTTTAATTATACTTCAGTTAATTTATTAACTGATAAGAATTTTATTATTTTAAAGGGTATAAGAGGGTTAATTTTATTGGTTGTTATTATAGGGAGAGTTCTTTCATGGGTTATATTTTCTAATCCTTATTTAATTATTTTGCCTTTATATATGAAGATAGTAACTTTGCTTATAATTTTACTAGGCGCATTGATTGGCTATGAAATATCTAAATTTTTTTTAAATAATTATTTGAGGTTTAATTGGTATAGAATGAAATGATTCTCTGCTTCC???ATATGAAACATGCCTTTGATTTCTACTTATGGAGTAAATTATTATCCTATTATAATGGGGAGGTTTTTATATAAAAACTTGGATCAAGGTTGGTTAGAATATTTCGGGGCTCAGAAAATTTATATTTCTATTTCTAACAATTCTAAAATTATACAAATTATTTTTTCTAATAATATTAAATTGTTTTTTATTTTATTTATTATATGGATAATTATGTTGTTTATGTTATACTTAAATAGCTTAATAATAATTATTTTACTATCATTAAACTTTATAATAACATTAATCTTCATCTCTTTAACCCACCCTTTGTCCATAGGTTTAATTTTACTCCTTCAAACCTTAATAGTAAGAATAATCTCAGGAAACTTTAGATTTAACTTTTGATTCTCTTATATCCTATTCCTAATCATAGTAGGAGGAATATTAATTCTATTTATATACATAACAAGAATTGCCTCAAATGAAAAATTCTCTTTTAACATAAAATCAATAATCATTACAGTAAGAGTCCCAGTTATACTCATACTCCCCCTAATTAACTTCAACATTAACACTATCAACAATGAAATAATAATGTGACAATCAGATATAATAATCAACCTATCACTAAACAAATTCATTAACTTCCCATCCAATCTAATCTTAATCTTCATAATAATATACTTATTACTAACTATAATTGCTACAGTAAAAATTACCAATTTTAAACACGGCCCAATCCGACACATAAAC
	Pesex                            AAAAAGTTTTATTATGGCTTTGGAATTGGCTGTGTAATTTTTTCACATGTAAATTTTAGT?GTTGGTTGAATTTAGATAATTTAATTTGTTTTT?GCAGTGTTTAATTTTAAGTATTAAATTTTTTTAGACTTAGGAATTTATTTTAATGTAAACAAAATTTGTGCCAGCAGTAGCGGTTATACAAATTACGTTAGTTAATTTAGAATAGTTTAATTAAGT?GTG?AATTTTGAATTTGAATTTAGATTTTTTAGGTGAAATTTTAAATTTAAATTAAATTTATTATTTGTTGCTGAGGTTGAGAAATTTCTTTTTTAAACTAGGATTAGATACCCTATTATTAGAAGAGTTAATTTTTAAGCTATAATTATTAATAGTTAAGTTCTTTAAAATTAAAGATTTTGGCGGTGTTTTAGTCTTTTCAGAGGAACCTGTTTATTGATCGATAATCCACGATAAATCATACTTTAGCTATTAATTTATATATCGTTGTATTATAAATATTTTATTAGGATTTAAATATTTGGAATTTTTTATTATAGATTAATTCAGATCAAGGTGTAGTTTATGTTAAAGTTTAAATGGGTTACATTATAGTTATATGTGGTTTTATTATTTGAAAATTATTAGATAAATTGGATTTGAAAGTAATTGTTATATTTTTATATGGTGATTAAGCTCTAAAATATGCACATATCGCCCGTCGCTTTCATTATAAAATGAAATAAGTCGTAACAAAGTAGGCTTATTGGAAAATGGGCCTGGAATGATCCCGAATTAAGAAGAGCTAGTTAATTATTTATTTTATTGTTAAATAAATATTTATAATTTTTATCTAGTAATGAAATGTTATTCGTTTCTTAATTTATCTGGTTTTTTAAGAAATAATTTTAATTTATACTA?ATAAAGTATTTGCTTATTTTTTTAAGTTGATATTTATTTAGTTAAATATTCAGGGGGATTAGCTCTTGAATGGTTTTAAAAATTTTTTATATGAA?ATAATATATAGGATTAGAATTTTCCATTATTATAAAGATGTTATAATCAGTTATTGAATATTGTTTATTTATATAAATTTTAAGTTTGCTATTAAAATTTTAATTTAAATTTAAAAAATTAAGAAATAATGATTTAATTAGTATATTATTTTGTATGATTAATTTTACAA?TTAAGGTTATATTAAGGAATTCGGCAAATTATTTTCCACCTGTTTAATAAAAACATGGCTTTTTGTGAAGGATTTAAGGTCAGGCCTGCCCAATGAAAAATTAAATGGCCGCAGTATTTTGACTGTGCAAAGGTAGCATAATCATTAGTTTCTTAATTAGAAGCTGGAATGAAGGGTTTGATGAGAAAATGACTGTCTCAGTATAATTGATTTAGAATTTTAATTTTAAGTGAAAAAGCTTAAATTTTTTAAAAAGACGAGAAGACCCTATAGAGTTTTACATTTATTTTAGTTAAGTAATTATGGATTTAGTTTTGTTTATTTGGAATATATGTTTGGTTGGGGTGATTTTAAAATTTAATTAACTTTTATTTTATTGGAACATTGATTTATGAATATTTGATCCTAACTTTTAGATTATAAGATTAAATTACCTTAGGGATAACAGCGTAATTTTTTTTGGAGAGTTCTTATCGATAAAGAAGTTTGCGACCTCGATGTTGGATTAAAATTTAATTTAGGTGTAGAAGCT?TGAATTTTAGGTCTGTTCGACCTTTAAAATTTTACATGATCTGAGTTTAAACCGGTGTGAGCCAGGTTGGTTTCTATCTTTTAATAAATTTAGTATTTTAGTACGAAAGGACCAATTAC?CCTCAGTAGCGGCGAGCGAACAGGGAAGAGCCCAGCACCGAATCCCGCGGCCGAAACCGGACGCCGGGAAATGTGGTGTTAGGGAGGGTCCGTTATCCCGAGATTGTGCGGTGCGTCCAAGTCCATCTTGAACGGGGCCACAGCCCATAGAGGGTGCCAGGCCCGTAGTGACCGCTGCCGATCGCGGGAGGATCTCTCCTCAGAGTCGGGTTGCTTGGGAATGCAGCCCCAATCGGGCGGTAAATTCCGTCCAAGGCTAAATATGACCACGAGACCGATAGCGAACAAGTACCGCGAGGGAAAGATGAAAAGGACTTTGAAAAGAGAGTCAAAGAGTGCTTGAAACCGTTCAGGGGTAAACCTGAGAAACCCGAAAGGTCGAAAGGGGAGATTCAGCGTGTCTCGATTGCGGCGCTGGGCGGTCGTGCGACGGAAGACGTACGCGTCATCCGCACCTTCCGTCCTCCGAACCGTAGTCGAACGCGTGCACTTCTCCCCCTGTAGGACGTCGCGATCCGTTGGGTGTCGGCCTAAGGCCCGCAATGGAGCCCGTTCGGACGGTTTACCGTTCCGGACGAACTTGCGGTGTTTCCCGGTCGGCTCGCTCGACGGTATACAGATGGCGCGGGGCCGCTACACTTTAGTTAGCGTYCGACCGGCGGCAAGCRCGCTCGTCGTGACGGTGATCGGACCTGGTGCCGGTCCTGTCCCCGAGTGGCTGTTCGCTGCCGTGTTCTCGGACAGACCTCGTCGAAACGCCGATCTGCGACGCTATAGCTTTGGGTACTTTCAGGACCCGTCTTGAAACACGGACCAAGGAGTCTGACATGTGTGCGAGTCAGCGGGACATGAGTAAACCTAAAGGCGCAATGAAAGTGAAGGTCCGCCTTGCGCGGGCCGAGGGAGGATGGGCGGCCGTTGCGGCTGTCGCCCCGCACTCCCGGGGCGTCTCATTCTCATTGCGAGAAGAGGCGCACCAAGAGCGTACACGCTGG??????ATAAACCTTTTTTCATCATTCGACCCCTCAGCTAACTGAAACATTTCCCTTAATTGATTAAGAACAATAGTCGGATTAATAATTATTCCTTCAATATTCTGATTTATCCCCTCCCGATTAACCTTCTTATGAACTAAAATTATCTATACGCTCCACAAAGAATTCAAAAACCTATTAGGTAATAAAATTAAAGGAATAACTTTAATCTTTATCTCATTGTTTACATTTATTGTATTTAATAATTTCATAGGATTATTCCCCTATATTTTCACTTCAACAAGACATATAACTTTAACGATTTCCTTAGCACTACCCCTATGATTAACATTTATATTATTTGGGTGAATTAATAATACAATTCATATATTTGCTCATTTAGTTCCCCAAGGAACCCCTCCTGTATTAATACCTTTTATAGTATGTATTGAAACAATTAGAAATATTATTCGACCAGGAACTCTAGCTATTCGACTCTCAGCTAACATAATTGCAGGCCATCTTCTAATAACATTATTAGGAAATACTGGGACTTTAATATCAATTTATATAATCAATTTTCTTCTGATTGTACAAATTTTACTATTACTTTTAGAATCAGCAGTTGCAATTATTCAATCTTATGTATTTGCTGTTCTAAGAACTCTATATTCTAGAGAAGTAAACATCCCACAAATAGCACCTTTAAACTGATTAACATTGATAATATTTTTTATTACAGTATTTATAATATTCAATATAATAAATTACTACTCATTTAATTATTCTATAAAGCCTAAGAAATCTAGAACAATTAAAAAATTCACAGCCAATTGAAAATGAATGAAAATGCCTATACGTAAAACCTCCCCATTAATTAAAATTTTAAATAATGCACTAGTTGACCTTCCCACACCCTCTAATATCTCTACATTATGAAACTTTGGTTCCTTGTTAGGAATATGCCTAATAATTCAAATTATTACAGGAGTATTCCTAGCAATACACTATTGCCCAAATATTGACCTAGCATTTAGAAGAGTAGTTCATATTTGTCGAGATGTTAATTACGGGTGATTAATACGTACAATCCACGCTAATGGCGCTTCCTTATTTTTTATCTGTATTTATTTACACATTGGCCGAGGAATATACTATAATTCCTTTAACTTAATTCATACATGAATAATTGGTGTAACTATTTTATTTGTAGTTATAGCAACTGCATTCCTCGGTTACGTTCTACCATGAGGACAAATATCATTTTGAGGGGCCACAGTTATTACCAATCTCTTATCTGCAATCCCTTATTTAGGCTCAACTATTGTTCAATGAATTTGAGGGGGATTTGCAGTAGATAATGCCACCCTCACACGATTTTTCACATTTCACTTCCTATTTCCATTTATTGTAATTGCACTTGTAATAATCCATTTACTCTTTCTTCATCAAACAGGATCCAACAACCCCTTAGGAATTAATAGAAATGTAGATAAAGTCCCATTCCACCCATTCTTCACATTCAAGGACATACTAGGATTCACAATTACTCTAATAGCCTTAGCTCTGCTATCTTTAATTGATCCTTATATACTAGGAGACCCCGATAATTTCATCCCCGCTAACCCCCTCGTAACCCCAGTTCACATTCAACCAGAATGATATTTCCTATTCGCCTACGCTATTTTACGTTCAATCCCTAATAAACTAGGAGGAGTAATTGCTCTAGTGATATCAATTGCAGTATTATATATTCTCCCATTTTCTAACAAAAAGAAATTTCTTAGTAACCAATTTTATCCTACTAGAAAAATTTTATTTTGAACTATAGTAATTATCATTATTCTATTAACTTGAATTGGAGCACGACCAGTTGAAGATCCTTATATCTTAACAGGACAAACATTAACTATTTTATATTTCCTTTATTATATCATAGATCCTTTAATATCTAAATATTGAGATAAAATTTTAATAAACATTCTACCGAATAAATGATTATTTTCAACTAATCACAAAGACATTGGAACACTTTACTTTATTTTAGGAGCCTGGGCGGGAATAGTCGGAACATCAATAAGTCTATTAATCCGTGCAGAACTTGGAAACCCTGGATCGCTAATTGGAGACGACCAAATCTACAATGTGATCGTTACAGCCCATGCCTTTATTATAATTTTCTTTATAGTTATGCCTATTATGATTGGAGGTTTTGGAAATTGACTAGTACCCCTAATGCTAGGAGCCCCTGACATAGCATTCCCCCGAATAAACAATATAAGATTCTGACTTCTACCCCCCTCACTAACCCTTCTTCTAATAAGAAGAATAGTGGAAAATGGAGCAGGAACTGGATGAACTGTATACCCCCCACTCTCATCCAATATTGCCCATAGAGGATCTTCTGTTGATCTAGCAATTTTTAGACTTCATCTAGCTGGAGTCTCCTCTATTTTAGGAGCCGTAAACTTTATCACTACAGTTATTAATATACGACCCCAAGGAATAACATTTGATCGAATACCCTTATTTGTTTGGGCTGTAGTAATTACAGCTATTCTTCTACTCCTCTCTCTACCCGTACTTGCAGGTGCTATTACAATATTACTAACTGACCGAAACATTAATACATCTTTTTTTGACCCTGCGGGAGGAGGAGACCCGATTCTTTATCAACACTTATTCTGATTTTTTGGTCATCCAGAAGTATACATTCTAATTCTTCCTGGATTTGGTATAATTTCTCATATTATTAGGCAGGAAAGAGGAAAAAAGGAAGCATTCGGAACTCTGGGAATAATCTATGCAATAATAGCAATTGGATTATTAGGATTTGTTGTATGAGCTCACCATATATTTACCGTAGGAATAGATGTAGACACCCGAGCTTACTTCACCTCAGCTACAATAATTATTGCTGTACCTACAGGTATTAAAATTTTTAGATGACTAGCAACTTTACACGGAACTCAAATAAACTACAGACCATCTATGCTTTGAGCCCTAGGATTTGTATTTCTTTTTACTGTAGGGGGCCTTACTGGTGTAATTTTAGCTAATTCATCAATTGACATTATACTACATGACACATACTATGTCGTAGCCCATTTCCACTATGTACTTTCTATAGGTGCAGTATTTGCTATTTTAGGCGGATTAGTTCACTGATTTCCCTTATTCACAGGATTATCATTAAATATAAAAATGTGTAAAACACAATTTCTAACTATGTTCATTGGAGTAAACTTAACATTTTTCCCGCAACATTTCCTTGGTTTAAGAGGAATACCCCGCCGATATTCTGACTATCCTGATGCATTTATAATATGAAATGTAGTTTCGTCTATTGGATCTTTAATCTCATTTATTGGAGTTCTCTTTTTAATTTTTATTATTTGAGAAAGATTTGCCTCATCACGAAAAATTATTTTTCCTTTAAACATAACATCCTCTATTGAATGACTTCAATCCGCACCCCCTGCCGAACATAGATACTCTGAACTCCCTATGCTGTCTTCC???TTCATAGCAACATGAAAGATACTACTTCTTCAAGACAGATCATCTCCCTTAATAGAGCAATTGTCATTTTTTCACGATCACACCCTCCTAATTCTAGTGATTATTACAATTCTTGTAGGACAAATAATAATAGGGCTATTTTTCAATAAATACACCCACCGGTTTCTTCTTGAGGGACAACTAATTGAACTAATTTGAACTATTCTCCCAGCAATTACTCTAATTTTTATTGCTCTCCCATCTCTTCGTCTAATCTATATCCTCGATGAAACTAATAACCCTCTAATTTCAATTAAAACTATTGGTCACCAATGATACTGATCATACGAATACTCAGATTTCAAAAATATTGAATTTGACTCTTACATAATTCCTACACCAGAAATATCTTCATCTAGATTTCGTCTTCTAGACGTAGATAACCGGATAACTGTTCCATACCTCTCTCAAGTTCGAATGCTTATTTCTGCTGCAGACGTAATTCACTCGTGAACAATTCCATCATTAGGAGTAAAAGTAGATGCAACCCCTGGTCGATTAAATCAAGTTAGATTTACCCCTAGACGCACAGGGCTAATGTACGGTCAATGCTCAGAAATTTGTGGAGCTAATCACAGATTTATACCTATCGTAATAGAAAGAATTT????????????????????????????????????????????ATGTCGCACAAAAATCATCCTTTCCATCTAGTAGATGTCAGACCCTGGCCAATTCTAGGCTCATTAAGAGCTTTAATACTAATATCAGGAATTATTAAATGATTCCACTTTTTTGATAATTCCCTTTTACTACTAAGATTTATTACTATACTAATAATTATATACCAATGATGACGTGATATTAGACGAGAAGGTACTTTCCAAGGCCTTCACACTTTTATTGTTACTATAGGGCTACGATGAGGAATAATCCTATTTATTACTTCTGAAGTATTCTTTTTTATTTCATTCTTTTGAGGGTTCTTCCATAATAGTCTTGCCCCTGCAATCGAAATCGGGATAATATGACCACCTAAAGGTATTACAACTTTTAATCCAATCCAAATTCCTCTTTTAAATACATTAATTCTATTAACTTCAGGATTAACAGTAACGTGAGCCCACCATAGATTAATAGAAAATAATTTTAAACAAACTACTCAAGGCTTAATACTTACAGTAATCTTAGGAATCTATTTCTCTATTCTTCAAGGATACGAATACTTTGAGTCATCATTTACTATCTCCGATGCAGCTTATGGTTCATCATTCTTTGTAGCCACAGGATTCCACGGCCTACATGTAATTATTGGAACAACATTCTTAATGGTTTGCTTATTCCGACACCTAAACAACCATTTCTCTCAAATTCACCATTTCGGATTTGAGGCAGCAGCATGATACTGGCATTTCGTTGACGTAGTATGACTATTCCTTTATGTTTCTATCTACTGATGAGGTAGATTGATTTTGAAAGATTTAATTTTGTTATTTTTATCAATACTAATATTGTTGATTTTTGTGTTAGTAGGAGTAGCATTTTTAACTTTACTTGAACGTAAGGTTTTAGGTTATATTCAGATTCGTAAAGGTCCCAATAAGGTTGGTTTTATAGGTATTTTACAGCCTTTCAGAGATGCAATTAAGTTGTTTACTAAGGAACAGACATTTCCTTATATATCTAATTTTAATATTTATTACTTATCTCCTGTGGTAAATTTTTTTATTTCTTTGTTATTATGAATAATAATACCTTTTGTTAGAGTTTATTTAAATTTTAATTTGTCTTTGTTATTTTTTTTGAGAGTCTCTAGATTAGGAGTTTATACAATTATGATGGCGGGTTGATCTAGAAATTCTAATTATTCATTATTGGGAAGTTTACGTTCTGTAGCTCAGACTATTTCTTATGAGGTTAGATTAGCTTTGATTTTAATATCATTTATTTTTTTGACTTTAAGTTTAAATTTGATCGACTTTATGAAGTTTCAAGGCTATATTTGATTTTTGTTTTTATGTTTACCGTTATGTTTAATGTGGGTTATTTCAAGATTAGCTGAAACTAATCGCACTCCTTTTGATTTTGCTGAAGGTGAATCAGAATTGGTTTCTGGTTTTAATGTTGAATATAGAAGAGGGACATTTGCTATAATTTTTTTGGCAGAGTATGCAAGTATTTTGTTTATAAGGATAATTTGTGTAATGATTTTTTTAGGGGGTGATTTGAATTCTTTTCTTTTTTATGTTAAACTTGTATTTGTAGGTTTTTTATGGTTATGAGTTCGTGGAACTTTACCACGGTTTCGTTATGACAAGCTTATGTATTTAGCATGAAAGAGTTTTCTTCCTTGTTCTTTACATTATTTGATTTTATTTTTTAGATTTAAAATAATAATTTTTATTTTTTTATTGATAAAATTATACAAAATAATCTTTTTTAACACAATAATTATAGGAACAATAATTGCAATCTCATCATATTCATGAATAAGAATATGAATAGGGTTAGAAATTAACCTCCTGTCTATTATCCCCCTATTCTCAAACAAAGAAAACGTATTCTCAACTGAATCTTCACTTAAATATTTTATTACTCAAGCAATTGCCTCTGCAGTCCTACTTATATCAATTATTTTAATACTATCAACCAATGAATTTATTGCCCCCACAATAAACTTCTACTTAATAATAGTATTAAATTCTGCCCTATTAACTAAACTAGGAGCAGCCCCCTTCCACTATTGATTCCCCGAAGTAATGGAAGGATTGAATTGAATGAACTGTCTTATTCTACTAACCTGGCAAAAAATTGCTCCCATAATGCTAATCATAAACAACCAAATAAATACAAAATTTACTATAATAATTATTTTAACCTGCATAATCGTAAGAACAGTAATAGCATTTAATCAAATCAGATTGCGCAAAATCCTTACATTTTCATCAATTAATCACATCGGGTGGATACTATCAACCACATTTATCTCATTTCCATCATGAATTATTTACTTCTCTGTATATTCAATTCTTAATATTAACATCATCGCAATATTCCACATAACTAAATCTTTCTACTTAAATCAAATTAATAATATCATAAACAAAATAAAAATACTGAAATTTTCTTTATTAATCAATTTTTTATCATTAGGGGGATTACCTCCATTCATTGGATTCCTACCCAAATGAATAGTAATCAACTGACTAGTGATCAATAAAATACCCTTTATTGCCCTCATAATAACCCTTCTCACCCTAGTAATACTCTACATTTACACCCGAATCACCTTATCAAGGCTTCTACTTTCAATTACAGAAACCAAATTCGTTAACCTAAAATTTAACAATCAAATTATACTATTAATCAACTTCATCTCTCTTTTTAGACTAATCCTTTGTACTTTGATATTCAATCTAATG???TTGAATATTTTAATCATTATTTCTATATTAATTATAACAGTTAGAATTTTACTAATTGTAATTCTAAATCTAACATCAAACAAAATACACTCAGACCGTGAGAAAAGTTCACCCTTCGAATGTGGGTTTGATCCTAAATCCCCTGCACGTCTACCCTTCTCGCTTCATTTCTTCCTAATTGCTATTATTTTCTTAATCTTTGATGTAGAAATTACCTTATTATTTCCCATAATTATTTCAATTAAATTTAGAAATTTAACTTTTTACTTTTCAGTTTTACTAATCTTTATTATTATCCTAATTCTAGGATTATTTCACGAATGAAATCAAGGAGCCCTAGACTGATCTACCATGATAAGGTTTGCCTTTAGAATAATTATAATGATTCCTTTAAGTTTTCTAGGAGGATTTTGGTTTAATCAATTAATGTGATTTATAATTAGATTAATATTTTTTTCAAAATTTAGAATAAGTTTTTTATATTCATGGATTTCGTATGATTATGGTGTTGATTTACTTTCCTATATCATGATTTTACTGAGTTTTTGAATTTGTTCTTTAATGGTTCTTTCTAGAGAAAAGATTTATTTTTATGGTAATTGGAGAGGATTATTTTTATTTGTAGTGTTGATTTTAATGTTTTCATTATTTTTTACTTTTGGGTCTTTGAATTTATTTATTTTTTATGTATTTTTTGAATTTAGGTTGATTCCTACTTTAATTTTAATTTTGGGTTGAGGATATCAACCGGAACGTTTGCAGGCTGGTTTGTATTTATTGTTTTATACAATATTTGCTTCTTTACCTATAATAATTTCAATTTTTTATTGTTATTTACAATTTGGTTCACTTCATTTTTTGTATTTGGGAATTATGGATAATTTATTGGTCTATTTGCTTGTAAATATGGTTTTTTTTATTAAAATTCCTATATTTTTTGTTCATTTATGACTTCCTAAGGCTCACGTTGAAGCTCCTGTATCTGGATCAATGATTTTAGCCGGAATTATATTAAAGTTGGGGGGTTATGGAATAATACGATTAATAGTGATGTTTATAAGAATTGGTTTAAGAATTAATTTGTTTTTTGTAAGTTTAAGCTTAGTTGGGGGTCTGTATATTTCTTTGATTTGTTTACGTCAAAGTGATATGAAGTCTTTGATTGCTTATTCATCAGTGGCTCATATGGGATTAGTATTATCAGGAGTAATAACCATAAATTTTTGAGGTATGGGGGGTTCCTTGGCAATAATGGTGGCACATGGTTTGTGTTCATCAGGTCTTTTTTGTTTAGCTAATATTTCTTATGAACGTTTATCTAGACGAAGTCTTTATTTAAATAAGGGTTTAATTAATTTGGTTCCTAATTTATCTTTAATGTGGTTTTTATTAGTTTCGTCGAATATGGCAGCTCCACCATCGTTGAATTTACTTGGTGAAATTATGCTTATTAATAGAATCTTAAGATTTAGAGAGTTAAATATATTGTTTTTGATGTTGATTTCTTTCTTTGGGGCTGTTTATTCATTGTTTTTATATTCTTTTAGACAACACGGTTCTTTCAGATCGGGTTTATATTCTTTTTATTCTTGCAGACTTCGTGAGTACCTACTTTTAATATTGCATTGATTACCTTTGAATTTGTTGGTATTGAGAAGAGAAAATTTAGTTCTTTGGATTTA??????????????????????????????????????????????ATATTTTTGAGAGGGCTTTATGTTTTTAGAATGAAACGAAAACATTTATTGCTTATGCTATTGAGCTTAGAATTTATTGTTTTGTCTATTTATATGATAATATATATTTATTTAAGATTTTTCAATAATGAGTATTTTTTTTCTATGATTTTTTTAACTTTTAGAGTTTGCGAGGGCGTTTTAGGTTTATCAATTTTAGTTTCACTGATTCGTTCACATGGGAATGATTATTTTCAAAGTTTTAGTCTTTTATGAATGTTGTTTATTAGAATAACATTATTTATTAGTTCACTTTACTTAATGATTACTGAGTTGGTTTATTTTATAGAATTTAATTTAATTATAGTGAATTCTTCTTCAATTTCTATAACTATCTTATTGGATTGGATGTCTACATTATTTATAAGATTTGTATTATTTATTTCTTGTATAGTTATTTTTTATAGAGAGGAGTATATGAGTAATGATTTAAGTTTGAATCGTTTTATTTTACTAGTAGTTTTATTTGTGTTGTCAATAATATTATTAATTATTAGTCCTAATTTAATTAGAATTTTATTGGGTTGGGATGGGCTAGGATTGGTTTCATACTGCTTAGTTATTTATTATCAAAATAATAAATCCTATAATGCAGGTATATTAACTGCTTTAACTAACCGAGTAGGAGATGTAGCTTTATTATTATCTATTGCTTGGATATTAAATTACGGCAGATGAAATTATATTTTTTATTTGGAAGAGTTAAAGGGTGACTTTTATATAGAAGTAATTTCTTTTTTAATTGTTTTAGCAGCTATAACTAAGAGTGCTCAGATTCCGTTTTCTTCTTGGCTACCTGCTGCGATGGCAGCCCCTACGCCAGTGTCTTCTTTAGTACATTCTTCTACGTTAGTAACTGCAGGGGTTTATTTATTAATTCGTTTTAATTTTTGTTTTAGTGAATTTTTAATATATTTTTTATTATTTATTTCAATAATAACGATATTTATATCTGGTTTAGGGGCTAGGTTTGAATTTGATTTAAAAAAAATTATTGCCTTGTCAACTTTAAGGCAATTAGGACTAATAATGAGAATTTTAGCATTAGGAAGTTATAAGTTAGCTTTTTTTCATCTTTTAACTCATGCATTATTTAAGGCTTTATTATTTATATGTGCTGGTAATGTAATTCATAATTTAGGTAGTTGTCAAGATATTCGTTATATAGGGGGGTTGGTTTCTTCGATACCTATTACTTGTGTATATTTAAATATTTGTAATTTGTCTTTATGTGGATTACCTTTTTTGAGAGGATTTTATTCTAAAGATTTGATTTTAGAGGTTATGAGAATGGGGTATTTAAATATTTTTGTTTATATAATTTTTTATATGTCTATTGGATTAACTGTATGCTACAGTTTTCGATTAGTTTATTATACTTGTACAGGAGATTTTAATTATGTATCATTAAATTCATTGTCTGATAAGAATTTTATTATTTTGAAGGGTATAAGAGGGTTAATTTTACTAGTTGTATTTATGGGGAGAGTATTATCATGGGTAATGCTTAGGTGTCCATATTTAATTATTTTGCCTTTTCCTATAAAGATTATAACATTAATTATAATTTCTATTGGCGCTTTTCTCGGCTATGAATTATCAAAGTTTACTTTAGATAATTATTTAAGATTTTATTTTTATAGGTTTAAGTGGTTTTATGCTTCA???ATGTGGAATATACCATTGATTTCGACTTATGGTTTAAATTACTATCCTATTATAATAGGAAGATTTTTATATAAAAATATGGATCAAGGTTGGCTTGAGTACTTTGGGGCTCAAAAGATTTATGTTTATTTAATAGATAGTTCTAAAACTATACAAATTATTTTTAATAATAATATTAAGTTATTTTTTATTTTGTTTATTATGTGGATAATTTTATTATTAATATTGTACTTAAATAGCTTAATTCTAATAATTCTATTCTCATTAAATTTACTTATATCAATAATTTTTATTTCATTAATTCATCCGCTATCAATAGGAATAATTTTACTCTTACAAACCCTGTTAATTAGTTTAATTACTGGAAACTTCAGCTTCAACTTCTGATTTTCATATATTCTATTCCTTATCCTAGTAGGAGGAATACTAATTCTATTTATGTATATAACAAGAATTGCATCAAACGAAAAATTCTCATTCAATATAAAATCAATTATTATATCAATCGCTTTCCCAATTACTATAATAATCCCCTCAATCTACTTCTATATTAATTCTATCAACAACGAAATAATTAATCAAGAATTTAATATAATAATCAATTATTCGCTTAACAAATACATTAATTACCCATCCAACTTAATTTTAATTTTTATAATAATATATTTACTACTCACCATAATTGCTTCGGTTAAAATTACAAACTTCAAACACGGCCCAATTCGACATATAAAC
	Pecon                            GAAAAGTTTTATTATGGCTTTGGAATTTGCTATTTTATTCTTTCACATGCAAATTTTAGTGGAAAATTTAATTTAAATAATT????ACTTAGGG?GCAGTGAAGAGTTTTAAGTATTAATTTAATTTAGACTTAGGAATTTATTTAAATGTAAACAAAATTTGTGCCAGCAGTAGCGGTTATACAAATTACATAAGTTAATTTTTGATAGTTTAATTAAGC?GTG?AATTTTGAATTTAGGTTTGGGTTTTTTAGGTGAAATTTTAAATTTAATTTAAATTTTATATTTGTTGCTGAAGTTAGGAAATTTCTTTTTTAAACTAGGATTAGATACCCTATTATTGGAAAAGTGAA?TTTTAAGCTATGATTATTAGTAGTTAAGGTCTTTAAAATCAAAGATTTTGGCGGTGTTTTAGTCTTTTCAGAGGAACCTGTTTATTAATCGATAATCCACGATTTATTGTACTTTAGTTGTTAATTTATATATCGTTGTATTATAAATATTTTTCTAGAATTTTAATGTTTGAGATTTATTTTTATAGAATAATTCAGATCAAGGTGTAGTTTATATTAAAGTTTAAATGGGTTACATTATATTTATATTTGGTTTTATTATTTGAAAATTATTAAATAAATTGGATTTGAGAGTAATTTTTATAGATTTATATAGTGATTTAGCTCTAAAACATGCACATATCGCCCGTCGCTTTCATTATAAAATGGAATAAGTCGTAACAAAGTAGGCTTATTGGAAAATGAGCCTGGAATGATCCCGAATTCAGAAGAGTTAGTCGATTATAAATTTTATTGTTAAATAAATATTTATAATTTTTGGCTAGTAATGAAACGTTATTCGTTTCTGAATTTATCTGGTTTTTTAAGAAATAGATTTAATTTATACTA?ATTTAATATTTTTTTAATTTTTTAATAAAATATTTGTTTAGTTAAATATCCAAGGGGATTAGCTTTTGGATACATTTATAAGTTTATAAAAATAG?ATAATTCATAGGATTAGAATTTTCCATTGATAGGAGGATGTTATAATCAGTTATTTATATTTTTTTATTTGTATAAATTTTAGGTTTTTTATTAAAATGTTAGTTTTAATTTTGTAAATTAAGTAATAATGATTAAATTAGTATAATTTTTTGTATTTTTAAATTTAAAT?TTAAGGTTGTATTAAGGAACTCGGCAAATTATTTTTCACCTGTTTAATAAAAACATGGCTTTTTGTGAAGGATTTAAGGTCTGGCCTGCCCAATGAGAAGTTTAATGGCCGCAGTATTTTGACTGTGCAAAGGTAGCATAATCATTAGTTTCTTAATTAGAAGCTGGAATGAAAGGTTTGATGAGAAAATAACTGTCTCAATACAATTGATTTAGAATTTTAATTTTAAGTGAAAAAGCTTAAATTTTTTAAAAAGACGAGAAGACCCTATAGAGTTTTACATTTGTTTTAAATAAGTAATTTTGGATTTAATTTTATTTATTTATTATAATTGTTTTGTTGGGGTGATGTTAAAATTTGATAAACTTTTATTTTATAGATACATTGATTTATGAATATTTGATCCTGATTTTTGGATTACAAGATTAAATTACCTTAGGGATAACAGCGTAATTTTTTTTGGAGAGTTCTTATCGATAAAAAAGTTTGCGACCTCGATGTTGGATTAAAATTTAATTTGGGTGTAGAAGCT?TAAATTTTAGGTCTGTTCGACCTTTAAAATTTTACATGATCTGAGTTTAAACCGGTGTGAGCCAGGTTGGTTTCTATCTTTTAATTTGGAAAATATTTTAGTACGAAAGGACCAAATAT?CCTCAGTAGCGGCGAGCGAACAGGGAAAAGCCCAGCACCGAATCCCGCGGCCGAAACCGGACGCCGGGAAATGTGGTGTTAGGGAGGGTCCGTTATCCCGAGATTGTGCGGTGCGTCCAAGTCCATCTTGAACGGGGCCACAGCCCATAGAGGGTGCCAGGCCCGTAGCGACCGCTGCCGATCGCGGGAGGATCTCTCCTCAGAGTCGGGTTGCTTGAGAGTGCAGCCCTAAGTGGGTGGTAAACTCCATCTAAGGCTAAATATGACCACGAGACCGATAGCGAACAAGTACCGTGAGGGAAAGTTGAAAAGAACTTTGAAGAGAGAGTTCAATAGTACGTGAAACCGTTCAGGGGTAAACCTGAGAAACCCGAAAGGTCGAAAGGGGAGATTCAGCGTGTCTCGATTGCGGCGCTGGACGGTCGTGCGACGGAAGACGTACGCGTCATCCGCACCTTCCGTGCTCCGAACCGTAGTCGAACGCGTGCACTTCTCCCCCTGTAGGACGTCGCGATCCGTTGGGTGCCGGTCTAAGGCCCGCAATGGAGCCCGTTCGGACGGTTTACCGTTCCGGACGAACTTGCGGTGTTTCCCGGTCGGCTCGCTCGACGGTATGCAGATGGCGCGGGGCCGCTACACATTAGTTAGCGTYCGACCGGCGGCAAGCRCGCTCGTCGTGACGGTGATCGGACCTGGTGCCGGTCCTGTCCCCGAGTGGCTGTTCGCTGCCGTGTTCTCGGACAGACCTCGTCGAAACGCCGATCTGCGACGCTATAGCTTTGGGTACTTTCAGGACCCGTCTTGAAACACGGACCAAGGAGTCTAGCATGTGCGCGAGTCATTGGGACATGACTAAACCTAAAGGCGCAATGAAAGTGAAGGTCCGCCTTGCGCGGACCGAGGGAGGATGGGCGGCCGTTGCGGCTGTCGCCCCGCACTCCCGGGGCGTCTCGTTCTCATTGCGAGAAGAGGCGCACCAAGAGCGTACACGCTGG??????ATAAATTTATTTTCATCATTCGATCCCTCGTCTAATTGAAATATATCATTAAATTGAATAAGAACAATAATTGGATTCTTATTAATCCCCTCTATATTTTGATTTATCCCTTCTCGATTAACCTTTATCTGAACAAAAATCATTACTACTTTACACAAAGAATTTAAAAATCTTTTAGGTAATAAAATTAAAGGATCAACTCTAATTTTTATTTCCTTATTCACGCTTATTTTATTTAACAATTTCATTGGCCTATTTCCTTATGTATTTACATCAACTAGTCATATAGCACTAACAATTTCACTAGCTTTACCCTTATGATTAACATTTATATTATTTGGGTGAATCAATAATACAATTCACATATTCGCTCACTTAGTTCCTCAAGGAACCCCACCTGTTTTAATGCCCTTTATAGTGTGTATCGAAACAATCAGAAATATCATCCGACCAGGAACCTTGGCTATTCGATTATCCGCCAATATAATTGCAGGTCACCTTCTAATAACATTGTTAGGAAATACCGGAACTATAATATCAATCTATATAATCAATCTATTATTAATTGTTCAAATTCTTCTTTTACTGCTAGAATCTGCTGTAGCTATTATCCAATCATATGTATTCGCTGTATTAACAACCCTATACTCCAGAGAAGTTAACATTCCACAAATAGCCCCTCTAAATTGATTAACCTTAATAACACTATTCATCATAATCTTTACCCTATTCAACATACTAAACTATTTCTCATTCACACAAAACACCCCTCTCAAAAAAATAAAGGCACACACAAAAACCCAACAAAACTGAAAATGAATGAAAATACCTATTCGTAAAACTTCCCCTATAATTAAAATTTTAAATAATTCTCTAGTAGATCTGCCCTCTCCTTCAAATATCTCTACACTTTGAAATTTTGGTTCTCTTCTAGGAATATGCCTAGTAATTCAAATTATTACAGGAATTTTCTTAGCAATACATTATTGTCCTAATATTGAATTAGCATTCAGAAGAGTAGTACACATTTGCCGTGACGTAAATTACGGCTGAATTATACGAACAATTCATGCTAATGGGGCATCTCTTTTCTTCATTTGCATCTACCTTCATATTGGTCGCGGAATATATTATAGATCGTACAATCTAATACATACATGAATAATTGGAGTTACCATTTTATTCATCGTTATAGCAACTGCATTCCTAGGATATGTTCTGCCCTGAGGACAAATATCATTCTGAGGTGCTACTGTAATTACTAATCTCCTCTCAGCTATTCCTTATTTAGGAACAACTATTGTCCAATGAATTTGAGGGGGATTCGCTGTAGATAACGCCACCTTAACACGATTCTTTACATTTCATTTCCTATTCCCGTTCATTGTTACTGCGATAGTAATAATTCACCTTCTATTCCTCCATCAAACTGGATCTAACAACCCCTTAGGAGTAAATAGAAATATTGACAAAATTCCCTTCCACCCATATTTCACCTTCAAAGACATACTAGGATTCACTATCGCCACAATAAGATTAATCCTCCTATCATTAATTAACCCTTATATATTAGGAGACCCAGACAATTTTATTCCAGCCAACCCCCTAGTTACTCCCGTTCACATTCAACCAGAATGATACTTCCTCTTTGCCTACGCCATTCTTCGATCAATTCCTAATAAACTTGGAGGAGTAATCGCGCTAGTTATATCAATTGCAGTACTCTACATTCTCCCGTTTTCCAATAAAAAAAAATTTTTAAGAAACCAATTTTATCCCATTAATAAAATTCTATTTTGAGCAATATTTATTATCGTAATCTTATTAACATGAATTGGAGCACGTCCTGTAGAAGATCCGTACATCTTTACTGGACAAACCTTAACCGCTCTATACTTTTCCTACTATATTCTAGACCCTTTATCATCAAAATTTTGAGATAAAATTATTATTAATATTCTACCGAATAAATGATTATTTTCAACTAATCACAAAGATATTGGAACACTTTATTTTATTTTAGGAGCCTGAGCAGGAATAGTCGGAACCTCCATAAGTCTATTAATTCGCGCAGAACTTGGTAACCCCGGGTCCCTAATTGGGGATGACCAAATTTACAATGTAATCGTTACAGCCCATGCCTTCATTATAATTTTCTTCATAGTTATACCCATTATAATTGGAGGATTCGGAAATTGATTAGTACCCTTAATACTTGGAGCCCCTGATATGGCCTTTCCTCGAATGAACAATATAAGATTCTGACTCTTACCCCCCTCTCTCACCCTTCTTCTAATAAGAAGAATAGTAGAAAGTGGAGCCGGAACTGGATGAACAGTGTATCCCCCACTATCATCTAATATTGCTCACAGAGGATCCTCTGTAGATTTGGCAATTTTCAGACTCCATTTAGCAGGAGTATCCTCAATTTTAGGAGCCGTAAACTTTATTACTACAGTTATCAATATACGACCTCAAGGCATAACATTCGATCGTATGCCTCTATTTGTATGAGCTGTAGTAATTACAGCTGTGCTACTTCTTCTATCACTCCCAGTGCTTGCAGGAGCAATTACCATATTATTGACCGACCGAAATATCAATACATCTTTTTTTGACCCCGCGGGTGGAGGAGACCCAATTCTTTATCAACACCTATTCTGATTCTTTGGCCATCCAGAGGTCTATATTTTGATTCTTCCGGGATTTGGAATAATTTCTCACATTATTAGACAAGAAAGAGGAAAAAAAGAAGCATTCGGAACATTAGGTATAATTTATGCCATAATAGCAATTGGATTACTAGGATTTGTTGTTTGAGCTCACCACATATTTACAGTAGGTATAGATGTAGATACTCGAGCTTATTTCACTTCAGCTACTATAATTATCGCTGTTCCTACAGGAATCAAAATTTTTAGATGATTAGCCACCCTTCACGGAACCCAAATAAACTATAGGCCCTCAATACTATGAGCCTTAGGATTCGTATTTTTATTTACTGTAGGGGGATTAACAGGAGTGATTTTAGCAAACTCCTCAATTGACATCATACTTCATGACACATATTACGTTGTAGCTCACTTTCACTATGTCCTATCTATAGGAGCCGTATTTGCAATTATAGGAGGCCTAGTTCATTGATTTCCTTTATTTACAGGTTTATCTCTAAATATAAAAATATGCAAAATCCAGTTTCTAACAATGTTCATCGGAGTAAACTTAACCTTTTTCCCACAACACTTTTTAGGATTAAGAGGTATACCTCGACGGTACTCAGACTACCCCGATGCTTATATAATATGAAATATTGTATCATCAATTGGATCAATTATTTCATTCGTTGGAGTTCTATTCTTAATTTTTATTATCTGAGAAAGATTTGCTTCATCTCGTAAAATTGTTTTTCCCCTTAATATAACATCATCTATTGAATGACTGCACTCAGCACCGCCAGCTGAACATAGGTACTCTGAACTTCCAATACTATCTTCG???TTCATAGCTACATGAAAAACTCTTCTTCTTCAAGATAGATCATCGCCTTTAATAGAACAATTATCTTTCTTCCATGATCATACACTTCTTATTTTGGTAATTATTACCATTCTTGTAGGACAAATAATGATAGGACTATTTTTTAACAAATATACTCACCGATTCCTACTCGAAGGTCAATTAATTGAACTAATTTGAACTATTCTCCCAGCTATTACTCTAATTTTTATTGCTTTACCGTCTCTACGATTGATCTATATTCTTGATGAAACCAATAACCCTCTAATTTCAATTAAAACTATTGGACATCAGTGATATTGATCTTACGAATATTCTGACTTCAAAAATATTGAGTTTGATTCCTATATAATTCCCGTTAACGAAATAACCTCCTTTAATTTTCGCCTATTAGATGTTGATAACCGAATAACTGTGCCTTATTTATCACAAGTACGAATATTAATTTCCGCCGCAGATGTAATTCACTCATGAACAATCCCCTCACTAGGAGTTAAAGTTGACGCTACCCCTGGCCGACTAAATCAAGTTAGATTTACCCCTAGCCGTACAGGCCTAATATACGGTCAATGTTCAGAAATCTGTGGAGCCAATCATAGATTTATACCCATCGTAGTAGAAAGAATTTCCCCTAAATACTTTATTAAATGAATTTCTAAAATAATTGAAATTATGGCACATAAAAACCACCCATTCCATTTAGTAGATGTAAGACCATGGCCAATTCTTGGCTCATTGAGAGCCCTAATTTTAATGTCAGGAATTATTAAATGATTTCACTTTTTTGACAATTCACTTCTAATAATTAGATTCGTTATCATATTAATAATTATATATCAATGATGGCGAGACATTTCACGTGAAGGAACATTTCAAGGACTACACACATTTACTGTTACGATAGGTCTACGTTGAGGAATAATTTTATTCATTACCTCAGAAGTCTTTTTTTTCATTTCTTTTTTTTGAGGATTTTTTCATAATAGTCTAGCCCCTGCAATTGAAATTGGAATATTATGACCACCTAAGGGAATTTCAACCTTTAACCCTATCCAGATCCCTCTACTCAATACATTAATTCTCCTCACCTCGGGATTAACTGTTACATGAGCCCACCATAGATTAATAGAAAATAATTTTAAACAAACTACTCAAGGCCTAATATTAACAGTAATCCTCGGAATTTATTTCTCTTTACTTCAAGGATATGAGTACTTTGAGTCTTCTTTCACAATCTCTGATGCAGCCTATGGATCATCATTCTTTGTAGCTACCGGATTTCATGGTCTTCACGTCATTATTGGAACTACTTTCCTTATAGTATGTCTATTCCGACACTTAAATAATCATTTTTCCCAAATCCATCACTTTGGATTTGAGGCAGCAGCCTGATACTGACACTTTGTAGATGTAGTATGATTATTCCTTTACGTTTCCATTTACTGATGAGGTAGATTGATTTTGAAGGATTTGTTTTTGATATTTTTGTCAATGTTGGTTTTACTAATTTTTGTGCTTGTTGGAGTTGCATTTTTAACTTTACTTGAACGTAAAGTTTTAGGATATATTCAGATTCGTAAGGGCCCTAATAAGGTTGGATTTATAGGAGTTTTACAGCCTTTTAGTGACGCAATTAAATTGTTTACTAAGGAGCAGACACTTCCTTATATATCTAATTTTAACGTGTATTATCTATCTCCTGTTATTAATTTTTTTATTTCTTTATTGTTATGGATGATAATACCTTTTTTAAGTGTTTATTTAAATTTTAATTTATCTTTGTTATTTTTTTTGAGAGTGTCCAGATTAAGTGTATATACTATTATAATAGCTGGTTGGTCAAGAAATTCTAATTATTCATTATTGGGAAGTCTTCGTTCAGTAGCTCAGACTGTTTCTTATGAAGTAAGTTTAGCTTTAATTTTAATATCTTTTATTTTTTTAACTTTAAGTTTGAATTTGATTGATTTTATAAAATTTCAAGGTTATGTGTGGTTTTTATTATTGTGTGGCCCTTTATGTGTAATGTGGATTATTTCTAGACTCGCTGAGACCAATCGAACTCCCTTTGATTTTGCTGAGGGTGAGTCTGAATTAGTTTCTGGTTTTAATGTAGAATATAGAAGAGGAACATTTGCTATAATTTTTTTGGCTGAATATGCAAGTATCTTATTTATAAGCATAATTTGTGTAATAATTTTTTTGGGGGGAGATTTAAATTCTTTTATTTTTTATGTAAAGTTGACATTGGTGGCATTTTTGTGGTTGTGAGTTCGTGGTACTTTACCTCGATTTCGTTATGATAAACTTATATATTTAGCTTGAAAAAGCTTTCTTCCTAGATCTTTACATTATTTGATTTTGTTTTTCAGGTTTAAGATATTTATTTTTATTTTTTTATTGATAAAATTATACAAAATAATCTTCTTTAACACTATAATTATAGGAACCCTAATTGCCATCTCAGCATATTCCTGAATAAGAATATGAATAGGACTAGAAATCAATTTATTATCAGTTATTCCCCTATTCTCTGATAAAAAAAATGTATTCTCTTCAGAATCCTCCCTTAAATATTTTATTACACAGGCAATCGCCTCAGCAGTTCTGCTAATATCAGTCATTATAATACTATTAACCAATGAATTTATTGCCCCCACAGTAAATTTTTATCTAATAATAGTATTAAACTCTGCTCTTCTTACTAAACTAGGAGCAGCCCCGTTCCATTATTGATTCCCCGAAGTAATGGAAGGACTAAACTGAATGAACTGCCTTATTTTATTGACCTGACAGAAAATTGCCCCTATAATGCTCTTAATAAATAACCTAATAAATACAAAATTCACTATTGCAATTATCCTAATGTGCATAGTCGTAAGAACACTTATAGCATTCAATCAAATTAGCCTACGGAAAATCCTCACATTTTCATCAATTAATCACATTGGGTGAATAATATCCACTACATTGATCTCGTTTCCATCCTGACTTATTTACTTCTTAATTTATTCAATCTTAAACATCAATATCATTGCAATATTCAACTATACCAAATCATTTTACTTAAACCAAATCAATAATATCATCAATAAAAATAAAATCCTTAAATTTTCAATACTAATCAATTTTCTATCATTAGGAGGACTGCCCCCTTTCTTGGGATTTTTACCCAAATGATTGGTAATTAACTGAATAATTATAAACAACTTACCTTTAACTGCCCTATTCATAACAATCCTAACCCTATTGATACTTTATATTTACGTACGAATTACCCTATCAAGACTTCTTCTACATTCTTCAGAACCAAAATTTTTAAATCTAAAATTCAGTAACCATTTACTGCTAATCTTAAACTTCATTTCCCTGTTCAGACTAATCATTTGTACTTTAATATTCAATCTTATG???TTGAATATTTTAATTACAATATCTATGTTCATTCTAATAATTAGAACATTATTAATTGCAATTCTTAACTTAACATCAAAAAAAATATATTCCGACCGCGAAAAAAGTTCCCCGTTTGAATGTGGTTTTGATCCTAAATCTCCGGCCCGACTTCCTTTCTCTCTCCATTTTTTTTTAATTGCCATTATTTTTTTAATTTTCGACGTAGAAATCACTCTCCTCTTCCCAATAATTATTTCAATTAAATTTAGTAATATAGCCCTATACTTTATAGTTTTATTGACATTTATTATTATCTTGATCCTTGGGTTATTCCACGAGTGAAACCAAGGGGCCCTGAACTGATCTCGCATGATAAAGTTTATATTTATAATAGTTATGGCGATTCCTTTAAGTTTTTTGGGGGGTTTCTGATTAAATCAGTTTTTATGATTTATTATAAGACTTTTATTTTTTTCTTTATTTAGAATAAATTACTTATTTACAAGAATTTCTTATGATTATGGGGTAGATTTACTTTCATATTTAATAATTTTATTGAGTTTTTGGATTTGTTCGTTGATGGTTTTATCGAGAGAAAAGATTTATTTTTATAATAATTGATATAAATTGTTTATATTCACGGTTTTAGTGTTGATGTTTTCTTTATATATAACTTTTGGGTCTTTAAATTTATTTATTTTTTATGTGTTTTTTGAGTTTAGTTTAATTCCTACATTAATTTTAATTTTAGGATGGGGTTATCAGCCTGAACGTTTGCAGGCTGGTTTATATTTATTGTTTTATACTATGTTTGCTTCTTTACCTATAATGATTTCGATTTTTTATTGTTACATGCGTTTTGGTTCGCTTCATTTTTTTTATTTAGGAGCAGCAGATAATTTATTGATTTATTTACTTATTAATATGGTTTTTTTTATTAAAATTCCTATATTTTTTGTTCATTTATGATTACCTAAGGCACACGTTGAGGCACCAGTTTCCGGGTCAATAATTTTAGCTGGTATCATGCTTAAGTTGGGAGGTTACGGGATAATACGGTTGATGACGATGTTTTTATGCATTGGGTTAAGAATTAACTTATTTTTTGTGAGTTTAAGATTAATTGGGGGATTATATATTTCCTTGGTTTGTTTACGGCAAAGAGACATAAAGTCTTTAATTGCTTATTCTTCAGTGGCTCATATGGGATTAGTATTATCTGGAGTAATAACTATAAATTTTTGAGGAATAGGAGGTGCTTTAGCTATAATGGTGGCTCATGGTTTATGCTCTTCCGGGCTTTTTTGTTTGGCTAATATTACTTATGAGCGCGTATCTAGTCGAAGACTTTATTTAAACAAGGGGATAATTAATTTGATTCCTAACTTGTCTTTAATGTGATTTTTATTAGTTTCTTCGAATATAGCTGCTCCGCCTTCCTTGAATTTACTTGGGGAAATTATACTTATTAATAGAATTTTGAGATTTAGAGAATTAAATATAATTTTTTTGATGTTGATTTCTTTTTTTGGGGCAGTTTATTCATTATTTTTGTACTCTTTTAGGCAGCATGGCTCTATTTGTTCGGGATTATATTCTTTTTATTCATGCAGTTTTCGTGAGTATTTATTATTAATTTTGCATTGATTGCCTTTAAATTTGTTAGTATTAGGGGGAGAATATTTAGTTCTTTGAATTTATTTAAATAGTTTAACT??????????????????????????????ATGTTTATTAGAGGTTTATATGTATTTAGAATAAAGCGTAAACATTTATTGCTAATGCTGTTAAGTTTGGAATTTATTGTATTGTCTATTTATATAATAGTGTATATTTACTTAAGATTTTTCAATAATGAATATTTTTTTTCTATAATTTTTCTCACTTTTAGAGTTTGTGAGGGTGTATTGGGGTTGTCGATTTTGGTGTCTTTAATTCGTTCTCATGGGAATGATTATTTTCAAAGATTTAATTTATTATGAATATTCGTTTTAAGAATTGGTTTATTTTTAAGTTCACTTTATTTAATGATTACTGAATTAACATATTTTTTGGAATTTAATTTAGTTATGATTAATAGATCGTCTATTTCTATAACTATTTTATTGGACTGGATGTCTACTTTATTTATGAGATTTGTTTTATTGATTTCTTGTATAGTAATTTTTTATAGTGACGAGTATATACACGGTGATTTATACCTAAATCGTTTTATTTTATTAGTAGTTTTATTTGTGGTTTCAATAATATTATTAATTATTAGGCCTAATTTAATTAGAATTTTATTGGGTTGAGATGGGTTAGGATTGGTTTCTTATTGTTTAGTAATTTATTATCAGAATTTAAAGTCTTATAATGCGGGAATGTTGACTGCGTTAACTAACCGTGTAGGGGATGTGGCTTTATTGTTGTCAATTGCGTGAATGTTAAATTATGGTAGTTGAAATTACGTGTTTTATTTAGAAGAATTAAAGGATGATTTTTATATAATGGTTATTTCCTTTTTAATTGTATTGGCAGCTATAACTAAGAGAGCTCAAATTCCTTTTTCATCATGGTTACCAGCTGCAATAGCAGCACCTACACCTGTATCTTCCTTGGTTCATTCGTCTACTTTAGTAACTGCTGGCGTATATTTGTTAATTCGTTTTAGTTTTTCTTTTAGAGAAGTTTTAATGTATTTTTTATTATTTGTTTCTATAATAACAATATTTATATCAGGCTTGGGGGCAAGTTTTGAATTTGATTTGAAAAAAATTATTGCTTTGTCAACACTCAGACAGTTAGGGTTAATAATGAGAATTTTAGCTTTAGGTAGATATAAATTGGCTTTTTTTCATCTTTTAACTCATGCATTGTTTAAGGCTTTATTATTTATATGTGCTGGTAATGTAATTCATAATTTAGGAAATTGTCAGGATATTCGTTATATGGGAGGTTTAATTTCTTCGATACCTATCACTTGTGTTTATTTGAATGTATGTAATTTAGCTCTTTGCGGCCTACCTTTTTTAAGAGGATTTTATTCTAAGGATTTAATTTTGGAAGTTATGAGAATGGGTTATTTGAATATATTTGTTTATATAATTTTTTATGTGTCTATTGGATTGACTGTATGCTATAGATTTCGTTTAGTTTATTATACATGTACAGGAGATTTCAATTATGTTTCATTAAATATATTATCTGATAATAATTTTATTATGTTAAAGGGAATAAGAGGGTTAATTTTTTTAGTTGTTTTTATGGGGAGACTGCTTTCGTGAATTATATTTAGTAGACCTTATTTAATTATTTTACCTTTTTTTATGAAAATGATAACATTATTTATAATTTTTTTAGGGGCATGAATTGGGTATGAATCATCTAAGTTTTTTTTAAGAAATTATTTGAGATTTAATCAGTATGGATTTAAGTGATTTTATGCATCT???ATGTGAAATATACCTTTAATTTCAACTTATGGTTTAAATTATTATCCTATTTCAATGGGTAGATTTTTATATAAAAATTTAGATCAAGGTTGGTTAGAATATTTTGGGGCGCAAAAAATTTATTTTTCTATGGTAAATAATTCTAAGATTTTACAAATTGTTTTTAATAATAATATTAAATTATTTTTTATTTTGTTTATTATGTGAATAATTTTATTGTTAATGATATACTTAAATAGCTTAATTATAATAACTTTATTCTCATTAAATTTACTAATAACTGCAATTTTTACCTCTTTAACCCACCCTTTATCAATAGGATTAATTCTACTACTCCAAACTCTAACAATTAGCCTAATTACCGGAAATTTCAGATTTAATTATTGATTTTCTTACATTCTGTTCTTAATCTTGGTAGGAGGGATACTTATTCTATTTATATACATAACAAGAATTGCCTCAAACGAAAAATTCTCTTTTAATATAAAATCTATAATTACCGCAATAATCTTGCCTTCAATAATTATACTCCCCTCCATTTATTTTAATATTAACGTTATCAATAATGAAATAACAATTTATGAATCCCATATAATAATTAATTATTCACTAAATAAATACATCAACTTTCCATCTAACATATTATTAATTTTTATAATAATATACTTACTTCTTACCATAATTGCCACAGTTAAAATTACTAACTTTAAGCACGGCCCTATTCGACAGATAAAC
	Phaeg                            AGAAAGTTTTATTATGGCTTTAAAGTTGGTTATTTGATTTTTTCACATGTAAATTTTAGT?AAGAATTAAATTTAAATAGTTTAGTTTATTGTT?GCAGTGTATAGTTTTAAGTATTAAATTAATTTAGACTTAGATATTTATTTAAATGTAAACAAAATTTGTGCCAGCAGTAGCGGTTATACAAATTACGTTAATCAATTATTTATAGTTTAATTAAGT?GTATAATTATGAATTAGTAATTGGATTTTTTAGGTGAAATTTTAAATTTAATTTAAATTTT?TATTTGTTGCTGAAGTTAGGAAATTTC?TTTTTAAACTAGGATTAGATACCCTATTATTGGAAGAGTGAATTTTTAAACTATAATTATTAATAGTTAATGTCTTTAAAATTAAAGATTTTGGCGGTATTTTAGTCTTTTCAGAGGAACCTGTTTATTAATCGATAGTCCACGATTTATTTTACTTTAGTTTTAAATTTACATATCGTTGTAAAATAAATATTTTTATAGGATTTAAATGTTTGAGATTTATTATTATATATTAATTCAGATCAAGGTGTAGTTTATATTAAAGTTTAAATGGGTTACATTATATTTATATGTGGTTT?TATAGTTGAAAATTATTGAATAAATTGGATTTGAGAGTAATTTTTATAGTTTTATAGGATGATTTAGCTCTAAAATATGCACATATCGCCCGTCGCTTTCATTATAAAATGAAATAAGTCGTAACAAAGTAGGCTTATTGGAAAATGAGCCTGGAATGATCCCGAATTTAGAAGAGCTAATTGATTATTAATTTTATTGTTGAATAAATATTTATAATATTTGATTAGTAATGAAATGTTATTCGTTTCTGAATTTATCTGGTTTCTTAAGAAATAAATTCAATTTATTTTG?TTTGAATATTGCTTTAATTTTAAAAAGTAATGTTTATCCAATTAAATATCTAAGGGGATTAGCTTTTGGATATTTTTATAAATCTGTTTTATTAA?ATAGTTTATAGGATTAGAATTTTCCATTATTAAGAGGATGTTATAATTAGTTATTTTGTTTTTTATATTTATATAGATTTTAGATTTATTATTAAGATTTTTATTTAAATTTTATTAGTTAAGTAATAATGATAAAATTAGTATAATTAATTGTATTATTAAATTAATAT?TTAAGTTTATTTTAAGGAATTCGGCAAATGATTTTTCACCTGTTTAATAAAAACATGTCCTTTTGTTGATGATTTAAGGTCTGACCTGCCCAATGATGAGTTGAATGGCCGCAGTATTTTGACTGTGCAAAGGTAGCATAATCATTAGTTTCTTAATTAGAAGCTGGAATGAATGGTTTGATGAAAAAATTACTGTCTCAGTATAAATGATTTAGAATTTTAATTTTAAGTGAGAAAGCTTAAATTTTTTAAGAAGACGAGAAGACCCTATAGAGTTTTACATTTAATTATATTAATTAATTTTGGTTTTTATTTTATTTATTTTAATTAATTGTTTTGTTGGGGTGATATTAAAATTTAATAAACTTTTACTTTATGTACACATTGATTTATGAATATTTGATCCTAATTTTTGGATTACAAGATTAAATTACCTTAGGGATAACAGCGTAATTTTTTTTGGAGAGTTCTTATCGATAAAGAAGTTTGCGACCTCGATGTTGGATTAAAATTTAATTTGGGTGTAGAAGCT?CGAATTTTAGGTCTGTTCGACCTTTAAAATTTTACATGATCTGAGTTTAAACCGGTGTGAGCCAGGTTGGTTTCTATCTCTTGAGATTAGAAGTATTTTAGTACGAAAGGACCAGATACCCCTCAGTAGCGGCGAGCGAACAGGGAAGAGCCCAGCACCGAATCCCGCGGCCGAAACCGGACGCCGGGAAATGTGGTGTTAGGGAGGGTCCGTTATCCCGAGATTGTGCGGTGCGTCCAAGTCCATCTTGAACGGGGCCACAGCCCATAGAGGGTGCCAGGCCCGTAGCGACCGCTGCCGATCGCGGGAGGATCTCTCCTCAGAGTCGGGTTGCTTGAGAGTGCAGCCCTAAGTGGGTGGTAAACTCCATCTAAGGCTAAATATGACCACGAGACCGATAGCGAACAAGTACCGTGAGGGAAAGTTGAAAAGAACTTTGAAGAGAGAGTTCAATAGTACGTGAAACCGTTCAGGGGTAAACCTGAGAAACCCGAAAGGTCGAAAGGGGAGATTCAGCGTGTCTCGATTGCGGCGCTGGACGGTCGTGCGACGGAAGACGTACGCGTCATCCGCACCTTCCGTTCTCCGAACCGTAGTCGAACGCGTGCACTTCTCCCCCTGTAGGACGTCGCGATCCGTTGGGTGTCGGCCTAAGGCCCGCAATGGAGCCCGTTCGGACGGTTTTCCGTTCCGGACGAACTTGCGGTGTTTCCCGGTCGGCTCGCTCGACGGTATACAGATGGCGCGGGGCCGCTACACATCAGTTAGCGTCCGACCGGCGGCAAGCGCGCTCGTCGTGACGGTGATCGGACCTGGTGCCGGTCCTGTCCCCGAGTGGCTGTTCGCTGCCGTGTTCTCGGACAGACCTCGTCGAAACGCCGATCTGCGACGCTATAGCTTTGGGTACTTTCAGGACCCGTCTTGAAACACGGACCAAGGAGTCTAGCATGTGCGCGAGTCATTGGGACATGACTAAACCTAAAGGCGCAATGAAAGTGAAGGTCCGCCTTGCGCGGACCGAGGGAGGATGGGCGGTCGTTGCGGCTGCCGCCCCGCACTCCCGGGGCGTCTCGTTCTCATTGCGAGAAGAGGCGCACCAAGAGCGTACACGCTGG??????ATAAATTTATTCTCATCTTTTGACCCCTCAGCCAATTGAAATTTATCTACAAATTGATTAAGAACTATAATTGGAATAATAATAATTCCATCGTTATTTTGATTTATTCCTTCACGCTTAAATTTCATCTGAACTAAAATTATTATAACTTTACACAAAGAATTTAAAAATCTCTTAGGAAACGAAGTAAAAGGAATAACATTAATCTTTATCTCACTATTTACAATAATTATATTCAATAACTTCTTAGGGCTATTTCCCTACATTTTTACTTCAACTAGGCATATAGTATTAACATTATCATTGGCTTTACCCCTATGATTAACTTTTATATTATTCGGTTGATTAAAAAACACAATTCATATATTTGCACATCTAGTTCCTCAAGGAACCCCCCCTATTCTTATACCATTCATAGTATGCATTGAAACAATTAGAAATATTATTCGACCCGGTACTCTAGCAATTCGGTTATCAGCTAATATAATTGCAGGTCATCTCCTAATAACTCTTCTAGGAAATACAGGAACTGCAATATCATTATATATAATTAACTTACTATTAATTGTACAAATTCTACTCTTATTGCTTGAATCAGCTGTTGCTATTATTCAATCATATGTATTTGCTGTATTAACAACCTTGTACTCTAGAGAAGTAAACATCCCACAAATAGCACCATTAAACTGATTAACCCTAATAGTATTCTTTATCCTAGTATTTATAACATTTAATATTATTAATTATTATTCATTCCATTATAATATTCCTATAAAAAAAACTATTTTTACAAAAAAATTCAAAATTAATTGAAAATGAATGAAAATACCTATACGAAAAACCTCCCCATTAATCAAAATTATAAATAATTCATTAATCGACCTTCCATCACCTTCAAATATCTCCACTATGTGGAACTTTGGTTCCCTCCTAGGAATATGCCTTTTAGTACAAATTATTACAGGAATTTTTCTAGCTATACACTATTGTCCTAATATTGAACTAGCCTTTAATAGAGTAGTACATATCTGTCGAGACGTCAATTACGGGTGAATTATACGAACAATTCACGCCAATGGAGCTTCTCTATTTTTTATCTGTATTTATATACACATTGGACGAGGAATATACTATAGATCATATAACCTTATTCACACATGAATAATTGGAGTAACTATTCTATTTGTAGTAATAGCAACAGCATTTCTAGGATACGTACTACCCTGAGGACAAATATCCTTCTGAGGTGCCACAGTAATTACTAATCTACTCTCAGCAATCCCATACTTAGGGTCGACAATTGTCCAGTGAATCTGAGGGGGATTTGCAGTTGATAACGCTACGTTAACTCGATTTTTCGCATTCCATTTCCTTTTCCCATTTATCATCACAGCACTAGTAATAATTCATCTTCTATTCCTTCACCAAACAGGATCAAACAATCCACTTGGCATTAATAGAAACACAGACAAAATTCCATTTCATCCATTCTTTACTTTTAAGGACTTGCTAGGTTTTATAATTGCATCTATAACATTAGTAATATTGTCTCTTATTAACCCATACATACTAGGAGATCCTGACAATTTCATTCCAGCTAATCCCCTAGTAACTCCCGTACACATTCAGCCTGAATGATATTTTCTATTCGCTTATGCTATTCTCCGATCAATTCCCAATAAATTGGGAGGAGTAATTGCATTAGTTATATCAATTGCAATTCTCTACATTTTACCATTCTCTAATAAAAAAAAATTTTTAAGAAACCAATTCTACCCTATTAACAAATTTATATTTTGAACAATAGTTACTATTATTATTATACTAACCTGAATTGGTGCCCGCCCTGTTGAAGACCCTTATATCTTAACCGGACAAACCTTAACAGTATTATATTTCTCTTACTATTTTATAAACCCTCTAATATCAAAATTTTGAGATAAAACCTTAATAAACATTCTACCGAATAAATGATTATTTTCAACTAACCACAAAGATATTGGAACACTTTACTTTATCCTAGGAGCTTGAGCTGGTATAGTCGGTACATCAATAAGACTATTGATTCGGGCAGAACTAGGAAACCCCGGATCGTTAATTGGGGATGACCAAATCTATAACGTTATTGTTACAGCCCACGCTTTTATTATAATTTTCTTCATAGTTATACCAATCATGATTGGAGGATTTGGAAATTGACTAGTCCCACTTATATTGGGTGCTCCCGATATAGCATTTCCTCGAATAAATAATATAAGATTTTGATTACTACCCCCCTCATTAACACTCCTATTAATAAGTAGAATAGTAGAAAGAGGGGCAGGAACAGGATGAACAGTATACCCCCCTTTATCTTCAAATATTGCTCATAGAGGATCCTCAGTTGATTTGGCAATTTTTAGATTACACCTAGCTGGTGTATCATCAATCCTAGGTGCAGTAAATTTTATTACGACTGTAATTAATATACGACCTCAAGGAATAACATTTGACCGAATACCTCTATTTGTATGAGCTGTAGTAATTACTGCAGTACTTCTACTTTTATCTCTTCCAGTTCTTGCTGGTGCAATTACTATGCTTTTAACAGACCGAAATATTAATACATCATTTTTTGACCCAGCAGGAGGAGGAGATCCTATTTTATACCAACATTTATTTTGATTTTTCGGACACCCAGAAGTATATATTTTAATTCTTCCCGGATTCGGAATAATTTCCCATATTATTAGACAAGAAAGAGGGAAAAAGGAAGCATTCGGAACTTTAGGAATAATCTATGCAATAATAGCAATTGGACTATTAGGATTTGTAGTATGAGCTCATCACATATTCACGGTAGGTATAGATGTAGATACACGAGCTTACTTCACATCTGCTACTATAATTATTGCCGTGCCCACTGGAATTAAAATTTTTAGATGATTAGCTACCCTACACGGAACTCAAATAAACTATAGACCCTCAATACTATGAGCATTAGGATTTGTATTTTTATTCACTGTAGGCGGACTAACTGGAGTAATTTTAGCTAATTCATCTATCGACATTATATTACACGACACTTATTATGTTGTAGCCCATTTCCACTATGTCCTTTCTATAGGAGCTGTATTTGCTATTATAGGTGGATTAGTGCACTGATTTCCCTTATTTACAGGTTTATCCCTAAACATAAAGATATGTAAAATTCAATTTCTCGCAATATTTATTGGAGTAAACCTAACATTTTTCCCCCAACATTTTCTAGGGTTAAGTGGAATACCACGTCGTTACTCAGATTATCCAGATGCTTATATACTATGAAATGTAGTTTCCTCTATTGGGTCTATTATTTCATTAGTAGCAGTCCTATTCTTAATTTTTATTATTTGAGAAAGATTTGCTACATCACGAAAAACTATATTTAGTTTAAACATAACATCTTCTATTGAATGACTACAATCTACTCCCCCAGCGGAACATAGATATTCTGAATTACCTATACTTTCGTCATCTTTCATAGCTACATGAAAGATAATATTACTACAAGACAGATCATCCCCTCTAATAGAACAATTATCATTCTTCCATGATCATACTCTCCTAATTTTGGTAATTATTACAATCCTAGTAGGACAAATAATAATAGGATTATTTTTCAATAAGTATACTCACCGATTCCTTCTAGAAGGACAACTAATTGAATTAATTTGAACCATTTTACCCGCAATTACTTTAATTTTCATTGCTTTACCATCTCTTCGATTAATTTATATTTTAGACGAAACCAATAACCCCTTAATTTCAATTAAAACTATTGGCCATCAATGATACTGATCATATGAATATTCTGATTTTCAAAACATTGAATTTGATTCATATATAATTCCTCAAACTGAAATAAGACCTTTCAATTTCCGTCTATTAGACGTAGATAATCGAATAACAGTTCCCTATATATCACAAGTACGAATATTAATCTCTGCTGCTGATGTTATTCACTCATGAACTATTCCATCTCTAGGAGTAAAAGTTGATGCCACCCCAGGACGACTAAATCAAGTCAGATTCACCCCTAGACGAACAGGTCTTATGTACGGGCAATGTTCAGAAATTTGTGGAGCAAACCATAGATTTATACCCATTGTAGTAGAAAGAATCTCACCCAAATACTTTATTAAATGAATTTCTAAAATAATTGAAATTATGTCACACAAAAACCACCCTTTCCATCTAGTAGATGTTAGACCTTGGCCAATCTTAGGATCCCTAAGAGCATTAATATTAATATCAGGAATTATTAAATGGTTCCATTTCTTTGACAACTCCTTATTATTAATAAGATTTTTCACAATAATTATAATTATATACCAATGATGGCGAGACATCTCCCGAGAAGGGACATTTCAAGGATTACATACATTCATTGTAACAATAGGATTACGATGAGGGATAATTTTATTTATTACATCTGAAGTATTTTTTTTTATTTCATTCTTCTGAGGATTTTTTCACAATAGACTCGCACCTGCTATTGAAATTGGAATACTATGACCACCAAAGGGAATTTTAACTTTTAACCCTATCCAAATTCCCTTATTAAATACACTAATTCTACTCACTTCGGGACTTACAGTAACATGAGCACATCACAGATTAATAGAAAATAATTTTAAACAAACCACTCAAGGACTGCTATTAACGGTAATTCTTGGAATTTACTTCTCGATTCTACAAGGATACGAATATTACGAATCTTCATTCACAATTTCAGATGCAGCCTATGGGTCATCATTTTTTGTAGCCACAGGATTCCATGGCCTCCATGTAATTATTGGATCAACATTTTTAATAGTATGTTTATTCCGGCATCTAAATAATCACTTTTCACAAATTCACCACTTTGGTTTTGAAGCAGCCGCATGATACTGACACTTCGTAGACGTTGTTTGACTATTCCTATATGTTTCTATTTACTGATGAGGTAGATTGATTTTTAAAGATTTAATTTTGATAATATTATCTATGTTAATTTTGGTGGTATTTGTGTTGGTTGGGGTAGCATTTTTAACTTTACTTGAGCGTAAGGTTTTAGGTTATATTCAGATTCGTAAGGGTCCTAATAAGGTAGGGTTTTTAGGTATTTTGCAGCCTTTTAGAGATGCAATTAAGCTTTTTACTAAAGAGCAAACATTTCCTTATATATCTAATTTTAATGTATATTATTTATCTCCTGTAATTAATTTTTTTGTTTCTTTGTTATTATGAATATGTATACCTTTTATTAGTGTTTATTTAAATTTTAATTTGTCTTTATTATTTTTTTTGAGAGTATCGAGTTTAAGAGTTTATACTATTATAATAGCAGGTTGGTCAAGAAATTCCAATTATTCTTTGTTGGGTAGTTTGCGTTCAGTTGCTCAGACTATTTCTTATGAGGTAAGTTTGGCTATGATTTTAATATCTTTTATTTTTTTAACTTTAAGTTTGAATTTAATTGATTTTATATTATTTCAGAATTACGTTTGATTTTTTTTTTTCTGTATGCCTTTATGTTTAATGTGGTTAATTTCAGGGTTAGCTGAAACTAATCGAACTCCTTTTGATTTTGCTGAGGGAGAGTCGGAGTTGGTATCTGGTTTTAATGTTGAATATAGAAGTGGTACTTTTGCAATAATTTTTCTAGCGGAGTATGCTAGAATTTTATTTATAAGAATAATTAGAGTTTTAATTTTTTTGGGAGGAGATTTAAATTCCTTTTTTTTTTATGTTAAGTTAGTATTTATTAGATTTTTTTGAATTTGGGTTCGTGGTACGTTGCCTCGTTTTCGTTATGATAAGCTTATGTATTTGGCATGGAAAAGTTTTCTTCCTTGTTCATTAAATTATTTGATTATATTTTTTAGATTTAAAATAATGGTTTTTATTTTTTTATTAATAAAATTATACAATATAGTATTTTTCAATACAATAATCATAGGAACACTAATTGCAATTTCTTCCTATTCGTGAATAAGAATATGAATAGGACTAGAAATCAACCTATTATCAATTATTCCCTTATTCTCAAGTAATAAAAATATTCTGTCATCGGAATCCTCCCTAAAATACTTTATTACTCAAGCTATAGCATCATCAGTATTACTAATATCAGTAATTTTAATACTAGTAACCAATGAATTTATTGCCCCCACAATAAATTTTTATTTAATAATAGTATTAAACTCAGCACTATTAACAAAATTAGGAGCTGCCCCCTTTCACTACTGATTTCCTGAAGTAATAGAAGGCCTAAACTGAGTAAATTGCCTAATTTTACTAACATGGCAAAAAATTGCACCAATAATACTTCTAATAAATAACATTGTAAATACCAAATTTACCATTTGCATCATTCTCACTTGTATAGTAGTAAGAACTATCATAGCATTTAATCAAATTAGATTACGAAAAATCTTGACATTCTCATCAATCAACCACATTGGATGAATAATATCAACTACATTAATATCATTCTCATCATGAATAATTTACTTCATTGTATACACAATCCTGAATATAAACATAATTGCCATATTTCAACAAACCAATTCATTATACCTAAACCAAATCAATAATTCAATTAACAAAAACAAAATACTAAAATTTTCTCTAATCACCAATTTCATATCTCTGGGAGGATTACCCCCATTTCTCGGATTCTTACCAAAATGAATTGTAATCAATTGAATAATCACAAATAATCTATTTTCAACTGCAATCCTAATAATCATACTTACGCTAATCATATTATTCATTTACATACGAATTACCCTGTCATCCCTACTAATACAACTATCAGAAACAAAATTCATCAACTTAAAATTCAAAAATAATTACCTTCTAATTAAAAATTTCATTACTGCCATAAGCCTAGTATTATGCACTCTATTATTCAACTTACTG?????????ATTTTAACCATAATTTCTTTAATTATTCTCATAATTAGAATACTAATAATCCTAATCCTAAATCTAACCTCAAAAAAAATATACTCTGACCGAGAAAAAAGTTCACCATTTGAATGTGGGTTCGACCCAAAATCCCCAGCTCGACTACCATTCTCTCTTCATTTTTTCTTAATTGCAATTATTTTTTTAATTTTTGATGTAGAAATTACATTACTATTCCCTATAATCATTTCAATAAAATTAAGAAATACAACTATATACTTTACTGTACTCACTTTATTTATTATTATTCTACTAGTAGGATTATTTCACGAATGAAAGCAAGGAGCCCTAAACTGATCCACTATGATAAAGTTTATTTTTATAATGGTAATAATGATTCCTTTAAGTTTTCTTGGAAGTTTTTGGTTTAATCAGCTTTTATGATTTATAATAAGGTTTATATTTTTTTCTTTGTTTAGTATGGATTATATATTTATTAGAATTTCTTACGATTATGGGGTGGATTTACTTTCTTATGTAATAATTTTATTAAGTTTTTGGATTTGTTCTTTAATGATTTTATCTAGAGAGAAAATTAATTTTTATAATAATTGGGCTAGGTTTTTTTTGTTTGTGGTTTTGTTATTAATGTTTTCTTTGTATATAACTTTTAGCTCTTTAAATTTATTTATTTTTTATGTATTTTTTGAGTTTAGTTTGATTCCTACATTGTTTTTGATTTTAGGGTGGGGGTATCAGCCTGAACGTTTGCAGGCTGGTTTGTATTTGTTGTTTTATACAATATTTGCTTCTTTACCTATAATGATTTCTATTTTTTATTGTTATTCTATTTTTGGGACGTTATTTTTTGGTTTATTAGGTGAAATAAATAATTTATTGGTTTATTTTCTTATTAATATGGTTTTTTTTATTAAGATCCCAATATTTTTTGTTCATTTGTGGCTTCCTAAGGCACATGTTGAAGCCCCGGTTTCTGGTTCAATGATTTTGGCGGGAATTATGTTGAAATTAGGGGGTTATGGTATAATGCGGTTAATAGTAATGTTTATATTAATTGGCCTAAGAATTAATTTGTTTTTTTTAAGGTTGAGACTAGTGGGGGGTTTATATATTTCTTTAATTTGTTTACGGCAAAGAGATATGAAGTCTTTAATTGCTTATTCCTCAGTTGCTCATATAGGATTGGTTTTATCAGGGGTTATAACTATAAATTTTTGAGGTATAGGAGGGGCTTTGGCAATAATGGTGGCTCATGGGTTATGTTCTTCTGGACTTTTTTGTTTGGCTAATATTTCTTATGAACGTTTGTCTAGTCGTAGTCTTTATTTGAATAAGGGTTTAATTAATTTGATGCCTAATTTGTCTTTAATATGATTTTTGCTAGTTTCTAGAAATATAGCTGCTCCTCCTTCCCTTAATTTGCTTGGGGAGATTATATTAATTAATAGAATTTTAAGTTTTAGTGAATTTAATATATTGTTTTTAATGTTGATTTCTTTTTTTGGGGCTGTTTATTCTCTTTTTCTATATTCTTTTAGACAGCATGGAAGTTTATGTTCAGGTTTTTATTCTTTTTATTCTTGTAGAGTTCGTGAATATTTACTTTTAATATTACATTGACTTCCTTTGAATTTATTAGTTTTAATAGGAGATTGTTTGGTACTTTGAATTTATTTAAATAGTTTAATT??????????????????????????????ATGTTCATAGGGGGTTTATATGTTTTTAGAATGAAACGTAAGCATTTATTGCTTATGCTTTTGAGCTTAGAGTTTATTGTTTTGTCTATTTATATAGTTATATTTATTTATTTGAGATTTTTTAATAATGAATATTTTTTTTCTATAATTTTTTTGACTTTTAGGGTATGTGAGGGAGTTTTGGGGTTATCTATTTTAGTTTCATTGATTCGTTCTCATGGCAACGATTATTTTCAGAGATTTAGTCTTTTATGAATATTTTTAGTTAGAATATGCTTTTTTATTAGGTCTCTTTATTTTATGGCTTTTGAATTAGTTTATTTTTTGGAGTTTAATTTAGTTATAATTAATTCTGGTTCTGTTTCTATAACTATTTTATTGGATTGGATGTCTTTATTATTTATGAGTTTTGTATTATTAATTTCTTGTATAGTAATTTATTATAGGGAAGAGTATATAGGTGGAGATATTTATTTAAATCGTTTTATTATGTTGGTAGTAATATTTGTTCTTTCTATAATGCTTTTAATTATTAGTCCTAACTTGATTAGAATTTTATTAGGATGGGATGGTTTGGGTTTAGTTTCTTATTGTTTGGTTATTTATTATCAGAATCTAAAATCTTATAATGCGGGGATATTAACAGCTTTAACTAATCGGTTAGGGGATGTAGCTTTATTATTGTCTATTGCCTGAATATTAAATTATGGTAGATGAAATTATGTATTTTATTTAGAGGAATTGAAAAGGGATTATTATATAGGAATTATCTCTTTTTTGATTGTTTTTGCTGCGATAACTAAGAGAGCTCAAATTCCTTTTTCTTCTTGATTACCTGCTGCTATAGCAGCTCCTACACCTGTATCTTCATTGGTTCACTCATCTACTTTAGTAACTGCAGGGGTTTATTTATTAATTCGTTTTAATTATTCTTTTAGTGAATTTTTAATATATTTTTTATTATTTGTTTCTATGATAACTATATTTATGTCAGGGTTGGGGGCTAGTTTTGAATATGACTTAAAGAAGATTATTGCTTTATCTACACTTAGGCAGTTGGGTTTAATAATAAGAATTTTGGCTTTAGGAAGTTATAAATTGGCTTTTTTCCATCTTTTAACTCATGCGTTATTTAAGGCATTATTATTTATATGCGCAGGTAATGTAATTCATAATTTGCAGAATTGTCAGGATATTCGTTATATAGGTGGATTAGTTATTTCCATACCGTTAACTTGTGTTTATTTAAATATTTGTAATTTAGCTTTATGCGGTTTACCCTTCTTGAGAGGGTTTTATTCTAAGGATTTAATTTTAGAAGTAATAAGTATAGGTTATTTGAATTTTTTTGTTTATATTATCTTTTATTTATCTATTGGTTTAACTGTTTGTTATAGATTTCGTTTAGTTTATTATACTTGTACAGGTGGCTTTAACTATACTTCGATTAACCTGTTAACTGATAAGAATTTTGTTATTTTAAAGGGTATAAGGGGGTTAATTTTATTAGTTGTTATTATGGGTAGAATTCTTTCATGAATTATATTTTCTAATCCTTATTTAATTATTTTACCATTTTATATAAAGATAATGACTTTGTTTATAATTTTACTTGGGTCATTAATTGGTTATGAAATATCCAAATTTTTTTTGAATAATTATTTAAGATTTAATTTATATGGAATTAAATGATTTTCTGCTTCT???ATATGAAATATACCTTTAATTTCTACATATGGGTTGAATTATTACCCTATCATGATGGGTAGATTTTTATATAAAAATTTAGATCAAGGTTGGTTAGAATATTTTGGGGCTCAAAAAATTTATATTTCTATTTCTAATAATTCTAAGATTATGCAAGTAATTTTTTCTAATAATATTAAATTGTTTTTTATTTTATTTATTATATGAATGATTATGTTGTTTTTATTAT?????????????????ATAATCATTCTACTCTCATTAAATTTTATAATAACAATAATTTTCATTTCATTAACCCACCCTTTATCAATAGGATTAATTCTCTTAATTCAAACCCTACTAGTAAGAATAATTTCAGGAAACTTCAGATTCAATTTTTGATTCTCTTATATTCTATTCTTAATCATAGTAGGAGGAATATTAATTTTATTTATATATATAACAAGAATTGCCTCAAATGAAAAATTCTCTTTCAATATAAAATCAATGGTTATCCCCGCTATAGTCCCAATCATAATTACATTACCCCTAATTAACTTTAACATTAACACTATCAACAATGAAATAATAATATGAGAATCTAATATAATAATCAACTTATCACTAAATAAATTTATTAACTTTCCATCTAACTTAATCTTAATCTTCATAATAATATACCTATTACTAACTATAATTGCTACAGTAAAAATTACAAACTTTAAACATGGCCCAATCCGACAAATAAAC
	Maset                            TAAAAGTTTTATTATGGCTTTGGAATTGGTTATTTAATTTTTGCACATGTAAATTTTTGT?GTTAGCTTAATTTAAATGGTTTGGCTATAGGTT?GCAGTGTGGAATTTTAGGAATCAAGGTTACTTGGACTTAGGAATTTATTTTAATGTAAACAAAATTTGTGCCAGCAGTAGCGGTTAGACAGATTACATGAATCAATTATATTTAGGTTAATTAAGCGGTCAATTATTGAATTTATATTTGGATTTTTTAGGTGAAATTTTAAATTTAA?TTAAATTTTTTTGATGTTGTTGAGGTTAATAAATTTCTTTTTTAGACTAGGATTAGATACCCTATTATTGGAAACGTGAATGTTATAGCTATAATTATTAATAGTTAAGGACTTTAAAATTAAAGATTTTGGCGGTATTTTAGTCTTTTCAGAGGAACCTGTTTTTTAATTGATAATCCACGATTAGTTTTACTTTACTTTTAAATTTATATATCGTTGTAAAATAAACATTTTTTTAGAATTTAAATGTTTGGGATATTTAATTATAAAATAATTCAGATCAAGGTGTAGTTGATAGTAAAGTTAAAATGGGTTACATTATATTTATATGTGGTTT?TTTTGTTTAAAACTTTAGAATAAATTGGATTTGAAAGTAATTTTTATATATATATAAGATGATTAAGCTCTAGAATATGTACATATCGCCCGTCGCTTTCGTTATAAAATGAAATAAGTCGTAACAAAGTAGGTTTATTGGAAAATGTACCTGGAATTATCCCGAATTTAAAAGAGCTGACTAATAATTTATTTTGTTGTTGAATAAACATTTATAATTATTAGTTTGTAATGAAACGTTATTCGTTTTTAAATTTATCTGGTTTTTTAAGAAGTAAATTTAATTTATTTTACCTTAAATATTATATCTATTATTTGGTTTGATGTTTGGGTGAGTAAAAATCCAAGGGGATTAGCTTTTGGATATTATTATAAGCTTGTATATTTTATATAGTTTATAGGATTAGGATTTTCCATTAATAAGAGGATGTTATAATTAACTATTTAATATTGATTATTTATATAAGTTTTAATTTTATTATTAAAATTTTAGTTTTAATTTATGAGGCTAAGAAATAATGATTGAATTAGTATATGTTAATGTATT?TGATTTTTTTTTATTTAGGTTATGTGAAGGAATTCGGCAAATGATTTTTCACCTGTTTAATAAAAACATGGCCTTTTGTAAATGATTTAAGGTCTGGCCTGCCCAATGATTGATTGAATGGCCGCAGTATTTTGACTGTGCAAAGGTAGCATAATCATTAGTTTCTTAATTAGAAGCTGGAATGAATGGTTTGATGAAAAAATAACTGTCTCCATATAATTGACTTAGAATTTTAATTTTGAGTGAGAAAGCTCAAATTTTTTAAGAAGACGAGAAGACCCTATAGAGTTTTACATTAATTTTAATTAAGTGATTATGGGTTTTAATTTTTTTGTTTAAGGTTAGTGTTTTGTTGGGGTGATATTAAAATTTAATAAACTTTTAATTTGTTTTTACATTAATTTGTGAATATTTGATCCTATTTTTTAGATTATAAGACTAAATTACCTTAGGGATAACAGCGTAATTTT?TTTGGAGAGTTCTAATCGATAAAAAAGTTTGCGACCTCGATGTTGGATTAAAGTTAAATTTTGGTGTAGAAGCTGAAGTGTTTAGGTCTGTTCGACCTTTAAAACTTTACATGATCTGAGTTTAAACCGGTGTGAGCCAGGTTGGTTTCTATCTCTTGTATATTAAAATATTTTAGTACGAAAGGACCAAATAT???????????????????????????????CCCAGCACCGAATCCCGCGGCCGAAACCGGACGCTGGGAAATGTGGTGTTAGGGAGGGTCCGTTATCCCGAGATTGTGCGGTGCGTCCAAGTCCATCTTGAACGGGGCCACAGCCCATAGAGGGTGCCAGGCCCGTAGTGACCGCTGCCGATCGCGGGAGGATCTCTCCTCAGAGTCGGGTTGCTTGAGAGTGCAGCCCTAAGTGGGTGGTAAACTCCATCTAAGGCTAAATATGACCACGAGACCGATAGCGAACAAGTACCGTGAGGGAAAGTTGAAAAGAACTTTGAAGAGAGAGTTCAATAGTACGTGAAACCGTTCAGGGGTAAACCTGAGAAACCCGAAAGGTCGAAAGGGGAGATTCAGCGTGTCTCGAATGCGGCGCTGGACGGTCGTGCGACGGAAGGCGTACGCGTCATCCGCACCTTCCGTGCTCCGAACCGCAGTCGAACGCGTGCACTTCTCCCCCTGTAGGACGTCGCGATCCGTTGGGTGCCGGTCTAAGGCCCGCGATGGAGCCCGTCCGGACGGTTTACCGTTCCGGACGAACTCGCGGTGTTTCCCGATCGGCTCGCTCGACGGTATACAGATGGCGCGGGGCCGCTAAA?ATTAATTAGCGTCCGACCGGCTGCAAGCGCGCTCGTCGTGACGGTGATCGGACCTGGTGCCGGTCCTGTCCCCGGGTGGCTGTTCGCTGCCGTGTTCTTGGACAGACCTCGTCGAAACGCCGATCTGCGACGCTATAGCTTTGGGTACTTTCAGGACCCGTCTTGAAACACGGACCAAGGAGTCTAGCATGTGCGCGAGTCATTGGGACATGACTAAACCTAAAGGCGCAATGAAAGTGAAGGTCCGCCTTGCGCGGACCGTGGGAGGATGGGCGGCAGTTGCGGCTGTCGCTCCGCACTCCCGGGGCGTCTCGTTCTCATTGCGAGAAGAGGCGCACCAAGAGCG????????????????ATAAACTTATTCTCAACCTTTGACCCATCAGCCAACTGAAATTGATCTCTAAATTGAACAAGAACCCTAATTGGAATTATTATAATTCCCTCAATATTTTGACTAATTCCCTCACGATTAAATTACATTTGAACTAAAATCCTACTTATTCTCCATAAAGAATTCAAAACTCTGGTAGGAAGCAAAATTAAAGGAATAACACTAATTTTCATTTCATTATTCAGACTCATTTTATTCAACAATTTTCTAGGGCTATTCCCATATCTATTTACAGCCACAAGTCACATAACCCTAACCCTAACCCTAGCTCTTCCACTATGACTAACGTTCATATTATACGGCTGAATTAATAACACAATCCATATATTAGCACATCTAGTTCCACAAGGAACACCTCCAATACTAATACCATTTATAGTATGCATTGAAACAATTAGAAACATAATTCGTCCAGGAACTCTTACAATCCGATTATCCGCCAATATAATTGCAGGTCATTTATTAATAACCTTACTAGGAAACACTGGGACAATATTATCAATATCCATAATCAATATCTTAGTTATAGTTCAAATCCTGCTCCTACTGCTAGAATCAGCAGTTGCTATCATTCAATCATATGTATTTACAATTTTAAGAACCCTATATTCTAGCGAAGTAAACATACCACAAATAGCCCCTCTCAATTGACTAACTTTGTTCACATTTTTTATCTTCCTATTTTTAATATTTAATGTAACAAACTATTACCTATTTAACTATAAATCTACCCCTTTAAAAACAAAGAAACCCAAACAAAACCCAATCAACTGAAAATGAATGAAAATACCCATGCGTAAAACATCCCCTCTAATTAAAATTATTAACAACTCTCTTATTGACTTACCCTCACCATCAAATATTTCAACAATATGAAACTTCGGATCCTTGCTAGGATTATGCTTAGCAATTCAATTAATTACAGGAATTTTTCTAGCAATACACTACTGCCCAAACATTGAAATAGCCTTCAATAGAGTAATCCATATTTGTCGAGATGTAAACTACGGGTGATTAATACGAACTCTCCACGCCAACGGAGCCAGACTATTTTTTGTATGCATCTACATCCATATCGGTCGAGGAATTTACTATAGATCCTATAACCTTACACACACCTGAACAATTGGAGTAACCATTCTATTCATAGTTATAGCCACCGCATTTCTCGGATATGTTTTACCTTGAGGACAAATATCATTTTGAGGGGCCACTGTAATTACCAATTTATTATCTGCAATTCCCTACCTAGGAACTACTATTGTTCAATGAATCTGAGGAGGATTTGCGGTAGATAACGCCACCCTAACTCGATTTTTCACATTCCACTTCCTCTTTCCTTTCATTGTAATTGCCCTAGTAATAATTCATCTTCTATTTCTTCATCAGACAGGATCAAACAATCCTCTCGGATTAAATAGAAATACAGATAAAATCCCATTTCATCCATATTTTTCATTTAAAGATATTGCAGGCTTTATAATCACTGTTATAATTCTAATCATTCTAACTCTAGTTAACCCTTACCTTCTAGGAGACCCTGATAATTTCACGCCCGCCAACCCCCTGGTTACCCCTATTCACATTCAGCCAGAATGATACTTCCTGTTTGCCTACGCAATTCTGCGTTCTATCCCCAACAAATTAGGAGGAGTAATCGCATTAGTGATATCAATTGCAATTCTATTTATTATACCATTCATCAATAAAAAAAAATTTTTAAGAAATCAATTTTACCCCCTTAATAAAATACTATTCTGATCTATATTTACCATCGTTATCCTTCTTACATGAATTGGAGCACGACCCGTTGAAGACCCCTTCATTCTTACCGGCCAAATTCTTACCATTCTATATTTCCTGTATTACATTATCAACCCAATAACATCTAGTCTATGAGATAAAATCATCATAAGCATTCTACCGAATAAATGACTATTTTCAACTAACCACAAAGACATTGGAACACTTTATTTCATTTTTGGGGCATGGTCAGGTATAGTAGGGACCTCATTAAGACTACTTATCCGAACAGAACTCGGAAGACCAGGATCACTAATTGGTGATGATCAGATTTACAATGTAATCGTTACAGCCCATGCTTTTATCATAATTTTCTTCATAGTTATACCCATTATAATTGGGGGATTTGGAAACTGATTAATACCACTAATACTAGGAGCTCCTGACATAGCATTTCCACGAATAAATAACATAAGATTTTGATTACTTCCCCCTTCTTTAACCCTACTTCTAATAAGCAGGGTAGTAGAAAGAGGCGCTGGAACTGGTTGAACCGTTTATCCCCCTCTATCCTCCAACATCGCCCATAGTGGATCATCGGTAGATCTAGCCATTTTCAGTCTTCACTTAGCTGGTGTATCGTCAATCCTCGGTGCAGTAAATTTCATTACCACTGTAATTAACATGCGACCCCAAGGAATATCATTTGACCGTATACCCTTATTCGTTTGAGCAGTGGTAATCACCGCCATTCTCCTCCTTCTATCACTTCCAGTTTTAGCAGGAGCCATTACTATACTTCTCACTGATCGTAACATCAATACTTCCTTCTTTGACCCTGCCGGAGGAGGAGATCCCATCCTTTATCAACACCTATTTTGATTCTTTGGACATCCAGAAGTTTACATTCTAATCCTCCCCGGATTTGGAATAATTTCGCACATTATTAGTCAGGAAAGAGGAAAAAAAGAAGCATTTGGAACTCTTGGGATAATCTATGCCATAATAGCAATTGGTCTTTTAGGGTTTGTAGTTTGAGCACACCACATATTCACAGTAGGAATAGATGTTGATACACGCGCATACTTCACCTCAGCCACCATAATCATTGCTGTTCCTACAGGAATCAAAATTTTTAGATGACTAGCCACTTTACATGGGACCCAACTCAACTATAGGCCCTCCATAATATGAGCTCTAGGATTTGTATTTTTATTCACCGTCGGAGGATTAACAGGAGTAATCTTAGCTAACTCATCAATTGATATTATACTTCATGACACTTATTACGTTGTTGCACACTTCCATTACGTTCTATCTATAGGAGCAGTATTTGCAATTTTAGGCGGCTTAGTCCACTGATTCCCGTTATTTACTGGACTTTCGCTAAACATAAAAATATGTAAAATCCAATTTCTTACAATATTCGTAGGCGTAAACCTGACATTTTTCCCTCAACACTTTTTAGGACTAAGAGGTATGCCTCGTCGATACTCGGATTACCCCGATGCCTACATAATATGAAACGTTGTATCATCTATTGGGTCTTTTATATCATTTATTGGAGTATTATACTTAATTTTCATCATTTGAGAAAGATTTGCCTCTTCACGAAAAATCATCTTCCCAATAAACATAGCATCGTCCATTGAATGATTACACAATGCCCCTCCTGCAGAACATAGATACTCCGAGCTACCAATACTTTCAGCCCAATTCATAGCAACATGAAAGACATTACTACTCCAAGATAGATCCTCACCACTTATAGAACAACTTTCTTTCTTTCACGACCACACACTTCTTATTTTAGTAATCATTACTATCCTTGTAAGACAAATACTTGCAGGATTATTCTTTAATAAATATATTCACCGATTCCTATTAGAAGGTCAGCTAATTGAATTAATCTGAACTATTCTTCCCGCAATTACGCTAATTTTTATTGCCCTTCCGTCTCTTCGACTAATTTATATTCTAGACGAAACTACTAATCCCCTAATTTCTATTAAAGCCATTGGTCATCAATGATACTGATCCTACGAATATTCAGACTTCAAAAATATCGAATTTGATTCATACATAATCCCTTCCGCAGAAATAAACCCACACAATTTCCGTCTATTAGATGTAGATAATCGTATAACAATCCCCTACCTATCCCAAGTACGAATAATAATTTCAGCCGCAGATGTAATCCACTCATGAACCGTGCCCTCGCTAGGCGTAAAAGTAGACGCAACCCCAGGACGACTAAATCAAATTAGATTCACCCCCAACCGAACCGGCTTAATATTCGGTCAATGTTCAGAAATTTGCGGAGCAAATCATAGCTTCATACCTATTGTAGTAGAAAGAATTTCACCTAAATACTTTATCAAATGAATTTCTAAAATAATTGAAATTATGGCACACAAAAATCATCCATTTCATCTAGTAGACATTAGACCATGGCCAATCCTTGGATCCCTGACCGCGCTAATCCTAATATCCGGAATCATTAAATGATTTCATTTTTTTAACAATAATCTGCTAATACTAAGATTAATTGTTATATCATTAATTATGTACCAATGATGACGAGATATTTCACGAGAAGGTACATTCCAAGGACTTCACACATTTACAGTAACTATGGGATTACGGTGAGGAATAATTTTATTTATTACCTCCGAAGTATTTTTCTTTATTTCATTTTTCTGAGGTTTTTTCCATAATAGACTAGCCCCCGCAATCGAAATCGGAATAATTTGACCTCCTAAAGGTATTCAAACATTTAACCCAATCCAAATTCCTCTTCTTAATACCCTTATCCTATTAACTTCTGGACTGACTGTTACATGAGCTCATCATAGATTAATAGAAAATAATTATAAGCAAACCACACAAGGCCTTCTATTAACCGTAATTCTAGGATTATACTTCTCCCTTCTTCAAGGATATGAATACTTCGAATCATCTTTCTCAATCTCAGATGCAGCCTATGGATCCTCATTCTTTGTGGCAACAGGATTCCACGGACTCCACGTAATTATTGGAACCACATTTCTAACCGTATGTCTAACACGACACTTAAACAACCACTTTTCCCAAATTCACCATTTCGGATTCGAAGCTGCAGCTTGATACTGACATTTTGTAGACGTAGTCTGACTTTTCCTATATGTATCCATTTATTGATGAGGTAGATTGATTATAAAGGATTTGGTTTTGATTTTTTTTTCTATGTTAGTATTGGTAATTTGTGTATTAGTAGGCGTTGCTTTTTTGACTTTACTAGAGCGAAAAGTTCTCGGGTATATTCAGGTGCGAAAAGGTCCTAATAAAGTAGGTTTTATTGGATTTTTACAACCTTTTAGAGATGCATTGAAGTTGTTTACTAAGGAGCAGACTTTTCCTTATATGTCTAATTTTAATATTTATTATTTATCTCCGGTAATGAATTTTTTTGTTTCATTGTTGTTGTGGATAATAATGCCTTTTATTAGAGTTTATTTGGGTTTTAATTTATCTTTATTGTTTTTTTTAAGAGTGTCAAGATTAAGAGTTTATACTATTATGTTGGCGGGTTGATCTTCTAATTCAAATTACTCTTTATTGGGAAGTTTGCGATCAGTTGCTCAGACTATTTCTTATGAGGTAAGATTAGCGTTGATTTTGATATCTTTTATTTTTTTGATTTTTAGGTTTGATTTAGTTGATTTTTTAAAATTTCAAATATATATTTGATTTATTTATATGTGTATGCCGTTATGTGTGATATGAATTATTTCGGGTTTGGCAGAAACAAATCGAACTCCTTTTGATTTTGCTGAGGGAGAGTCTGAATTGGTTTCAGGATTTAATGTGGAGTATAGAAGAGGAACGTTTGCTATAATTTTTTTAGCTGAATATGCCAGTATTTTATTTATAAGTATAATTTGTGTAATAATTTTTCTAGGAGGAGATTTAATTTCTTTTTATTTTTTTTTAAAATTAGTATTTATTTCTTTTTTTTGGGTTTGGGTCCGAGGAACTTTACCTCGTTTTCGGTATGATAAGCTTATGTATTTGGCTTGGAAGAGATTTCTTCCGTGTTCATTAAATTATTTAATTTTATTTTTTAGATTAAAAATATATGTTTTTGTTGTTTTATTGATAAAATTTTATAAAATAGTATTTTTTAACTCAATAATCCTAGGCACCTTAGTAGCAGTATCCTCCTACTCCTGAATAAGTATATGAATAGGCCTAGAAATTAATCTCCTCTCCATTATTCCCCTATTTTCTAGCCAAAAAAACATATTCTCGTCCGAATCTTCAATAAAATATTTCATTACACAAGCAATTGCTTCCTCTGTCCTTCTCATATCAGTAATCATGTTATTGTTAACCAACGAATTTATTGCCCCCACAATAAATTTCTACTTTACAATAACACTGAATTCTGCCCTTCTCACTAAACTAGGAGCAGCCCCCTTTCACTACTGATTCCCTGAAGTAATAGAAGGACTAAACTGAATAAATTGCTTTATTTTACTCACATGACAGAAAATTGCACCCATAACCCTTCTCATGAACACCTATATAAACCCAAACTTCCTAATTACAATTATCGTAACATGCCTAATTACAAGTACACTTATAGCCTTCAATCAAATCAGCCTACGAAAAATTTTAACATTCTCCTCAATCAATCATATTGGATGAATATTGTCCTCAATATTCATATCATATTCCATGTGAACAGTATATTTTCTAGTCTACTCCTTTCTAAACCTAAATATCATCCTAATATTTAACCTAACCAATTCATTCTACTTAAATCAAATTAACAATATAATAAATTCTAACAAAAAAATCAAATTAGCCTTTATAACAAACTTTCTATCCCTAGGCGGATTGCCACCATTTGTTGGATTTTTACCTAAATGACTACTAATCAATTGATTAATTACAAACAAATTTCTAATAGTCGCCTTAATAACAATCATAATAACTCTAATCATACTATATGTGTATACTCGAATTACCTTTTCATCTCTAATAATATCACTGAACGAACCAAAAATAACTAATTTCCCAATACAAAACAAAACAATCTTAATATTAAATTCAATAGCTCTAACCAGACTAATTCTATACCCCCTAGCATTCAATTTCATT???TTGAACATTCTATTAATTCTTTCAATAATCATCATAACTATCAGAATAGCTCTAATTGCAATTCTAAATCTAACATCAAAAAAAACCTTTTCAGATCGAGAAAAAAGATCTCCATTTGAATGCGGCTTTGACCCTAAATCCCCTGCTCGATTACCATTTTCCCTTCATTTTTTCCTAATCGCCATCATTTTTCTAATTTTTGACATTGAAATCACTCTCCTATTTCCCATAATCATTTCTATAAAATTCAGAAACATAATCTCATACTTCAACGTTCTGTTATTTTTTATTATTATTCTCCTAATCGGTTTAGTTCACGAATGAAAACAAGGAGCCTTAAATTGAACTATCATGATAAAATTTATTTTTATGTTAATTATGATAACACCTTTAAGGTTTTTAGGAAGATTTTGACTTAATCAATTTATTTGATTTTTAATAAGTTTTATATTTCTTTTAGAATTTAGGTTTAATTATTTTATTTTAAATGTATCTTATGAATATGGAGTTGATTTACTTTCTTTTACGCTTGTGATATTAAGGTTTTGGATTTGTTCTTTGATAATTTTAGCTAGTGAAAAGATTTATTTTTATGGTAATTGAAGGAAATTATTTTTATTTATTGTATTGTTATTGATATTTTCTTTGTATTTGACTTTTAGGTCTTTAAATTTATTTATTTTTTATATTTTTTTTGAAGTCAGATTAATTCCTACTTTATTTTTAATTGTGGGCTGAGGATATCAACCTGAACGTTTACAAGCAGGAATTTATTTGTTATTTTATACTATATTTGCTTCTTTGCCTATAATGATTTCAATTTTTTTTTGTTATGGGAAGTTTGGATCTATAAATTTTTATTATCTGATAGGAGTAAATAATTTATTGGTTTATTTACTTATTAATATGGTCTTTTTTATTAAAATTCCTATATTTTTTGTTCATTTGTGACTGCCTAAGGCACATGTGGAAGCTCCGGTTTCAGGTTCTATAATTTTGGCTGGAATTATATTGAAGTTGGGCGGTTATGGATTATTACGTTTAATGGTGATTTTTATAGCAATCGGTTCAAGAATTAATTTAATTTTTATTAGTTTGAGATTAGTGGGGGGTTTATATATTTCTTTGATTTGTATGCGTCAAAGAGATATAAAATCTTTAATTGCTTATTCTTCAGTGGCACATATGGGTTTAGTTTTAAGAGGCATTATGACTATAAATTATTGGGGTTTGGCTGGATCTTTAGTGATAATGATTGCCCATGGTTTGTGTTCATCAGGTCTTTTTTGTTTAGCAAATATTTCTTATGAGCGTATTTCTAGTCGTAGTCTTTATTTAAATAAGGGTTTGATTAATTTAATACCTAATTTGGCTTTAATGTGATTTTTATTAGTCTCTTCAAATATGGCGGCTCCGCCTTCTTTAAATTTGTTGGGAGAGATTATGTTGATTAATAGAATTATGGGTTTTAGTTCATTAAATATGGCTTTTTTAATAATAATTTCTTTTTTTGGGGCTGTTTATTCTTTGTTTTTGTATTCTTTTTCTCAGCATGGTTCTTTATATTCAGGGTTATATTCTTTTTATATATGTAGAGTACGTGAATATTTACTTTTAATTTTGCATTGAATTCCTCTTAATTTATTGATTTTGGGAGGAGACTTGTTAGTATTATGAGTTTATTTAAATAGTTTAATT??????????????????????????????ATGTTTTTAAGGGGTTTATATGTATTTAGGATGAAGCGTAAACATTTGTTGTTGATATTATTGAGGCTGGAATTTATTGTTTTATCAGTTTATATGGTAATATTTATTTATTTGGGAATTTTTAATAATGAATATTTTTTTTCAATGATTTTTTTAACTTTCAGAGTGTGTGAGGGAGTCCTGGGTTTATCTGTTTTGGTTTCTTTGATTCGTACTCATGGGAATGATTATTTTCAAAGTTTTAGTTTATTATGAATATTAGTTTTTAGTGTTATCTTTTTTATTAGATCTCTTTATTTAATGATTGCTGAATTAGTATATTTTTTAGAATTTAATTTAATTATGATTAATTCTTCTTCTATTTCTATGACTATTTTATTGGATTGAATGTCTATGTTATTTATGAGATTTGTTTTAATAATTTCTTGTATGGTTATTTTTTATAGAGATGAATATATGTCTGGGGATATTTACTTGAATCGTTTTATTGTTTTGGTAGTTATGTTTGTGTTGTCAATGATATTATTGATTATTAGCCCTAATTTGATTAGAATTTTATTAGGATGAGATGGACTGGGTCTTGTGTCTTATTGTTTGGTAATTTATTATCAGAATGTGAAGTCTTATAATGCTGGGATGTTAACTGCTTTAACTAATCGAGTAGGTGATGTGGCTTTATTATTATCAATTGCCTGGATAGTGAATTATGGTAGATGAAATTATTATTTTTATTTGGATGAGTTAAAGGGGGATAATTATATGAGAATTATTTCTTTGTTAATTGTTTTAGCTGCTTTAACTAAGAGAGCTCAGATTCCATTTTCTTCATGATTGCCTGCAGCTATAGCTGCCCCTACGCCTGTTTCTTCACTGGTTCATTCTTCTACTTTGGTGACGGCTGGGGTTTATTTGTTAATTCGTTTTAATTATTCTTTTGGGGATTTTGTAATGTATATATTGTTATTTGTTTCTATGATAACTATATTTATATCTGGAATGGGGGCTAGGTTTGAATTTGATTTGAAAAAGATTATTGCTTTATCTACTTTGAGTCAATTAGGATTGATGTTAAGAATTTTAGCTTTGGGCAGTTATCAGTTGGCTTTTTTTCATTTGTTGACTCATGCTTTATTTAAGGCTTTGCTGTTTATGTGTGCTGGAAATGTAATTCATAATTTGTTGGGTTGTCAGGATATTCGTTATATAGGAGGTTTGGCTTTTTCGATGCCTTTGACATGCACTTATTTGAATATTTGTAATTTAGCTTTATGTGGGATTCCTTTTCTTAGAGGATTTTATTCTAAGGATTTGATTGTGGAAGTTATGTGTATAGGTTATTTGAATTTATTTGTTTATTTTGTTTTTTATGCATCAATTGGTCTAACTGTTTGTTATAGATTTCGTTTAGTTTATTATACTTGTGTTGGAAGTTTAAATTTTACTTCAGTAAATCAGTTGTCGGATAAAAATTATGTTATATTACAAGGTATGAGTGGTTTAATTTTTTTAGTAGTATTAATAGGGAGATGTTTATCTTGACTTATATTTTCTTGTCCTTATTTTATTATTCTGCCTTTTTATTTAAAGATTAGTACTTTAATAGTGATTTTTGTTGGGGCGATTATAGGCTATGAATTGTCTAAGTTTTTTATGAATTATTTTAATTTATCTTTGAATATATATTTTTCTAGATGATTCCTTTCTAGCATATGGAATATGCCTTTAATTTCTACTTATGGTGTAAATTTCTATCCAATTATGATGGGAGAATTATTATATAAAAGTATGGATCAGGGGTGAGTAGAGTATTATGGGGCTCAAAAAATTTATTTGACTATAATTAGAAATTCTAAGATTGCCCAGGTTATTTTTAATAATAATATTAAGGTGTTTTTTGTTATGTTTATTTTATGGTTAATTTTGATTATAATGTTTT?????????????????ATAATCATATTAATTTTTGTTAACCTGCTATTATCATTAATCTTTATCTCACTTTCCCATCCCCTATCCATAGGACTAATCCTTCTCACACAAACATTAACCGTAAGACTAATTACAGGAAACTTCACTTACAACTTCTGATTTTCATATATTATTTTCCTTATTCTAGTAGGAGGAATATTAATCTTATTTATATACATAACCAGAATCGCATCAAACGAAAAATTCTCCTTCAACGTAAAATCCATAAGAATAACTACTCTAGCCCTATTTATCCTTATAATTCCGATCATTAAAATTAACGTAAACCTCCTAAACAATGAAACAATAAAATTCGAGTACAATATAGTAATTAACCAATCACTAAATAAATTTATCAACCAACCATCCAATCTAATCCTAATTTTCATAATCATGTATCTTTTATTAACCCTTATTGCAACAGTAAAAATTACTAACTTTAAACAAGGACCTCTTCGTCACATAAAC
	Masap                            TAAAAGTTTTATTATAGCTTTGGAATTGATTATTTGATTTTTATACATGCAAATTTTTGT?GTGGGCTGAATTTAGATAGTTTGGTTGTTTAGT?GCAGTGTATATTTTTAGGTATTAAGGTTACTTAGACTTAGGAATTCATTTAAATGTAAACAAAACTTGTGCCAGCAGTAGCGGTTAAACAAGTTACATGAGTTAATTGTATTTAGTTCAATTAGATGGTGAATTTTTGAATATATATTTGGGTTTTTTAGGTGGAATTTTAAATCTAATAAAAATTTTTTATATGTTGTTGAAGTTGGTAAATTTCTTTTTTAAACTAGGATTAGATACCCTATTATTGGGAATGTTAATGTTGAAACTGTAATTATTAGTAGTTAAGGTCTTTAAAATTAAAGATTTTGGCGGTATCTTAGTCTTTTCAGAGGAACCTGTTTTTTAATCGATAATCCACGATGATTTTTACTTTGTTTTTAAATTTATATATCGTTGTAAAATAAACATTTTTTTAGAATTCTAATGTTTGGGATATTTAATTATAATTTAATTCAGATCAAGGTGTAGTTTATAACAAAGTTAAAATGGGTTACATTACATCTATGTGTAGTTTCTTTTATTTAAAATTTAAGAATAAATTGGATTTGAAAGTAATTCTTATATCTTTATAGAATGATTAAGCTCTAGGATATGTACATATCGCCCGTCGCTTTCGTTATAAAATGAAATAAGTCGTAACAGAGTAGGTTTATTGGAAAATGAACCTGGAATTATCCCGAATTTAAAAGAGCTAACTGAGAGTTTATTTTATTGTTGAAAAAATATTTATAACTATTGGTTTGTAATGAAATGTTATTCGTTTTTAAATTTATCTGGTTTTTTAAGAAATAAGTTTAATTTATTTTA?CTTTAATATGGG?CCGATTTTTTGGTTTGGTGTTTGAGTAATTAAAGATTCAAGGGGATTAGCTTTTGAATTATATTATAAGTGTATATTTTGGA?ATGGTTTATAGGATTAGAATTTTCCATTATTAATAGAATGTTATAATTAATCATTTGGTTTTTGTTATTTTTATATGTTTTAAATTTTTTATTGAAATAGGAGCTTTAATTTTTTGGGCTTGGTAATAATGATTAAATTAGTATAAATTTATGTGTT?TTGTTTTTATATATTTAGGTTACATTAAGGAATTCGGCAAATGATTTTTCACCTGTTTAATAAAAACATGGCCTTTTGTTTATGATTTAAGGTCTGGCCTGCCCAATGATTATTTAAATGGCCGCAGTATATTGACTGTGCAAAGGTAGCATAATCATTAGTTTCTTAATTAGAAGCTGGAATGAACGGTTTTATGAAAAAATGACTGTCTCTGTGTAATTGGTTTAGAATTTTAATTTTAAGTGAGAAAGCTTAAATTTTTTATGAAGACGAGAAGACCCTATAGAGTTTTACATTAATTTTAGTTAAATAATTTTGGATTTTATTTTATTTATTTATTATTAATGTTTTGTTGGGGTGACATTGAAATTAAATAAACTTTCAATTTATTATTACATTTGTTTATGAGTATTTGATCCTGATTTTTAGATTATAAGATTAAATTACCTTAGGGATAACAGCGTAATTTTTTTTGGAGAGTTCTAATCGATAAAAAAGATTGCGACCTCGATGTTGGATTAAAGTTAAATTATGGTGTAGAAGCTGTGGATTTTAGGTCTGTTCGACCTTTAAAACTTTACATGATCTGAGTTTAAACCGGTGTGAGCCAGGTTGGTTTCTATCTCTTATAAGTTATAATATTTTAGTACGAAAGGACCAAATAT???????????????????????????????CCCAGCACCGAATCCCGCGGCCGAAACCGGACGCTGGGAAATGTGGTGTTAGGGAGGGTCCGTTATCCCGAGATTGTGCGGCGAGTCCAAGTCCATCTTGAACGGGGCCACAGCCCATAGAGGGTGCCAGGCCCGTAGCGACCGCTGCCGATCGCGGGAGGATCTCTCCTCAGAGTCGGGTTGCTTGAGAGTGCAGCCCTAAGTGGGTGGTAAACTCCATCTAAGGCTAAATATGACCACGAGACCGATAGCGAACAAGTACCGTGAGGGAAAGTTGAAAAGAACTTTGAAGAGAGAGTTCAATAGTACGTGAAACCGTTCAGGGGTAAACCTGAGAAACCCGAAAGGTCGAAAGGGGAGATTCAGCGTGTCTCGATTGCGGCGCTGGACGGTCGTGCGACGGACGGCGTACGCGTCATCCGCACCTTCCGTGCTCCGAACCGTAGTCGAACGCGTGCACTTCTCCCCCTGTAGGACGTCGCGATCCGTTGGGTGCCGGTCTAAGGCCCGCGATGGAGCCCGTACGGACGGTTTACCGTTCCGGACGAACTCGCGGTGTTTCCCGATCGGCTCGCTCGACGGTATACAGATGGCGCGGGGCCGCTAAA?ATTAATTAGCGTCTGACCGGCTGCAAGCACGCTCGTCGTGACGGTGATCGGACCTGGTGCCGGTCCTGTCCCCGGGTGGCTGTTCGCTGCCGTGTTCTTGGACAGACCTCGTCGAAACGCCGATCTGCGACGCTATAGCTTTGGGTACTTTCAGGACCCGTCTTGAAACACGGACCAAGGAGTCTAGCATGTGCGCGAGTCATTGGGACATGACTAAACCTAAAGGCGCAATGAAAGTGAAGGTCCGCCTTGCGCGGACCGTGGGAGGATGGGCGGCAGTTGCGGCTGTCGCTCCGCACTCCCGGGGCGTCTCGTTCTCATTGCGAGAAGAGGCGCACCAAGAGCG????????????????ATAAACTTATTCTCAACTTTCGACCCTTCGGCTAACTGAAACTGATCTATAAATTGATCAAGAACCTTAATTGGAATTATAGTTATTCCTACAATGTTCTGATTTATTCCTTCACGATTAAGTCTAGTTTGAATCAAAATCTTAATAACACTACATAAAGAATTCAAGACTCTTCTAGGAAGAAAAATTAAAGGAATAACACTAATATTCATCTCATTATTTAGGTTAATTTTATTTAATAACTTTCTCGGTCTATTCCCTTATCTATTCACCGCAACAAGACATATAACTCTCACTCTAACCTTGGCTCTCCCCCTGTGATTAACATTCATACTATATGGTTGAATCAATAACACAATTCACATACTAGCACATCTGGTTCCCCAGGGAACCCCTCCCATATTAATACCTTTTATAGTGTGTATCGAAACCATTAGAAATTTAATCCGTCCAGGTACACTGACCATTCGTTTATCAGCTAATATAATTGCAGGCCACTTACTAATAACTCTTTTAGGAAACACCGGAACTATATTATCAATTTATATAATTAATATTTTAATTGTAGTACAAATTCTTCTTCTACTGCTAGAGTCAGCAGTAGCCATCATTCAATCTTACGTATTCACTATCTTAAGAACCTTATATTCTAGAGAAGTAAACATTCCACAAATAGCCCCACTAAATTGACTAAGCCTGTTCATATTATTCATTATAATCTTTCTCACTTTTAATATAATCAATTATTACTCATTCATCTATAACCAAATAACCCTAAAAACAAAGAAATATAAAAAAATCAAAACCAACTGAAAATGAATGATAACCCCAATACGAAAATCATCTCCTCTAATTAAAATCATAAATAATTCCTTAATCGATCTACCCTCACCATCCAATATTTCAACAATATGAAATTTCGGATCTCTACTAGGCTTATGTCTAGGAATTCAACTAATCACAGGAATTTTTCTAGCAATACACTATTGTCCAAACATTGAAATAGCCTTCAACAGAGTAACACATATTTCACGAGACGTGAACTATGGGTGATTAATACGAACCCTCCACGCTAATGGAGCCAGATTATTTTTTATTTGTATTTATGCTCATATTGGTCGAGGAATATACTATAATTCATACAATCTCATGCACACATGAACTATTGGAGTAACTATTCTATTTATAGTAATAGCCACTGCATTCCTAGGATACGTTTTACCGTGAGGGCAAATATCATTCTGAGGAGCCACTGTAATTACCAACCTTCTATCAGCAGTACCCTATCTAGGATCAACAATTGTCCAATGAGTATGAGGAGGATTCGCAGTAGATAACGCTACCTTAACTCGATTCTTTACATTCCATTTTCTTCTTCCTTTCATTGTAATCGCTCTCGTCATAATCCACCTTCTTTTCCTTCACCAAACAGGATCAAATAATCCCTTAGGGCTAAACAGAAATACAGATAAAATCCCATTTCACCCATACTTTTCACTAAAGGACATTGCAGGAATAGTAATTACAATAGCAATACTCGTCCTACTTTCATTAACAAACCCGTACCTACTTGGAGACCCGGACAATTTCACACCTGCAAACCCATTGGTTACCCCTATCCACATCCAACCAGAGTGATACTTCCTGTTTGCATATGCAATTTTACGATCCATTCCCAACAAACTAGGAGGAGTAATTGCCCTAGTAATATCAATTGCAGTACTTTTTATCTTACCATTTTCCATCAAAAAAAAATTCCTAAGTAACCAATTCTACCCACTAAATAAAATACTTTTCTGAACAATACTTTCTATCGTAATCCTACTAACATGAATCGGAGCACGTCCCGTTGAAGACCCTTTCATCTTAACTGGGCAAATTTTAACTGTCCTATACTTTCTTTACTATATTGTCAACCCTATTACATTCAAAATTTGAGATAATATCATCATGAATATTCTACCGAATAAATGATTATTCTCAACTAATCACAAAGACATTGGAACACTTTATTTCATTTTTGGCGCATGATCAGGAATAGTGGGAACCTCTCTAAGACTATTAATTCGTGCAGAACTAGGCAGACCCGGATCATTAATCGGAGATGACCAGATCTATAATGTCATCGTAACAGCTCACGCTTTCATTATAATTTTCTTTATAGTTATACCTATCATAATTGGAGGATTTGGAAATTGATTAATACCTCTGATACTCGGTGCTCCAGACATAGCCTTCCCACGAATAAATAATATAAGATTCTGACTTCTCCCACCCTCGTTAACTCTTCTTCTAATAAGAAGAGTAGTAGAAAGAGGGGCAGGAACCGGGTGAACTGTTTACCCTCCGTTATCATCTAATATTGCTCACAGTGGCTCATCAGTAGACCTAGCTATTTTTAGTCTACATCTAGCAGGTGTATCCTCAATTCTTGGTGCCGTAAACTTTATTACTACAGTTATCAATATACGACCCCAAGGAATATCTTTTGACCGAATACCCTTATTCGTATGAGCTGTAGTAATTACAGCAGTTCTACTACTTTTATCATTACCAGTTCTAGCCGGAGCCATCACTATATTATTAACTGACCGTAACATTAACACCTCTTTCTTTGACCCCGCAGGAGGAGGAGACCCTATTCTTTACCAGCACTTATTCTGATTTTTTGGTCATCCAGAAGTCTATATTCTTATCTTACCAGGGTTCGGAATAATTTCTCATATTATCAGACAAGAAAGAGGAAAAAAGGAAGCCTTCGGAACCTTAGGCATAATTTATGCTATAATAGCGATCGGACTTCTCGGTTTCGTAGTATGAGCACACCATATATTTACAGTGGGAATAGATGTCGACACACGTGCATACTTCACATCAGCTACTATAATTATTGCTGTCCCTACAGGAATCAAAATTTTCAGATGACTTGCTACTCTTCACGGAACACAACTAAATTTCAGACCATCTATACTATGAGCCCTAGGCTTCGTTTTTCTATTTACAGTAGGAGGGTTAACTGGAGTTATTCTAGCTAATTCATCAATTGATATTATATTACACGATACCTACTACGTAGTCGCCCACTTCCATTATGTTTTATCAATAGGAGCAGTATTTGCAATTCTGGGAGGTTTAGTACACTGATTCTCTTTATTTACTGGTTTATCACTTAATACAAAAATATGCAAAATTCAATTTTTTACTATATTCATTGGTGTAAACCTTACATTCTTCCCCCAACACTTCTTAGGATTAAGAGGAATACCCCGTCGATACTCTGATTACCCTGATGCTTTCATAATATGAAACGTAGTATCATCGATCGGATCCTTTATATCATTTATTGGGGTTCTCTACCTGATCTTCATCATCTGAGAAAGATTTGCATCTTCTCGTAAAATTATCTTTCCATTAAACATAACATCATCTATTGAATGACTTCACTCCACCCCTCCTGCAGAACATAGATACTCTGAACTCCCAATACTTTCTTCCTCATTCATAGCAACGTGAAAGACATTATTACTCCAAGACAGGTCCTCACCTTTAATAGAACAATTATCCTTCTTCCATGATCATACGCTTCTAATTCTAGTAATCATTACCATTCTAGTAAGCCAAATATTAGCGGGTCTACTTTTCAACAAATATATTCATCGATTCTTACTTGAAGGTCAATTAATTGAACTAATCTGAACTATTCTACCTGCAATCACATTAATTTTTATTGCCCTCCCATCTCTTCGACTAATCTATATTCTAGACGAAACAAATAGCCCGCTAATTTCCATTAAAACTATTGGACACCAATGATACTGATCATACGAATACTCAGACTTCAAAAATATTGAATTTGATTCATACATAATCCCATACAATGAAATAAATCCATACAACTTCCGTCTTCTAGATGTAGATAATCGAATAACAATTCCTTATTTATCGCAGGTACGAATAATAATCTCAGCAGCCGATGTCATTCATTCCTGAACCGTTCCATCATTAGGCGTAAAGGTAGACGCTACCCCTGGTCGATTAAATCAAACCAGATTTACTCCCAATCGAACAGGTCTAATATACGGTCAATGTTCAGAGATTTGCGGGGCAAACCACAGCTTCATGCCTATCGTAGTAGAAAGAATTTCTCCCAAATACTTTATCAAATGAATTTCTAAAATAATTGAAATTATGGCACACAAAAACCATCCCTTCCATTTAGTAGATGTAAGACCATGACCAATCCTAGGATCCTTAACAGCCTTAATCCTAATATCAGGAATTATTAAATGATTTCATTTCTTTGACAACAAACTATTACTATTAAGTTTTATTATCATACTACTAATTATATTTCAATGATGACGCGATATTTCCCGAGAAGGAACGTTTCAAGGCCTTCACACATTTACAGTAACAATGGGCTTACGATGAGGAATAATCTTATTTATTACCTCTGAAGTATTTTTTTTCATTTCATTTTTCTGAGGATTTTTCCACAATAGACTTGCTCCTGCAATTGAAATTGGGATAATATGACCCCCTAAAGGAATTCAAACGTTCAATCCTATCCAAATCCCCTTACTAAACACGCTTATTTTACTAACTTCAGGACTAACTGTAACCTGAGCCCATCATAGACTTATAGAAAATAATGCCAAACAAGCTACTCAAGGCTTACTATTAACTGTAATCCTGGGATTATATTTCTCTTTACTTCAAGGATACGAATACTTTGAGTCATCCTTCTCAATTTCAGATGCAGCTTATGGGTCTTCCTTTTTTGTAGCAACAGGCTTTCACGGGCTTCATGTAATTATCGGAACAACGTTCTTAACCGTATGCCTAATACGGCACTTAAACAATCACTTCTCCCAAATTCATCATTTCGGGTTCGAAGCAGCAGCTTGATATTGACATTTTGTAGATGTAGTTTGATTATTCCTTTATGTATCAATTTACTGATGAGGTAGATTGATTGTTAAGGATTTAATTTTGGTTTTTGTCTCTATATTGGTTTTGGTAGTTTGTGTATTAGTGGGTGTGGCTTTTTTGACTTTACTTGAACGTAAAGTTCTCGGATATATTCAGGTTCGCAAAGGCCCTAATAAAGTTGGTTTTATTGGGTTTTTGCAGCCTTTTAGAGATGCAGTAAAATTATTTACTAAAGAGCAAACTTTTCCTTACATGTCTAATTTTAATATTTATTATTTGTCTCCGGTAATGAATTTTTTTATTTCTTTATTATTATGGATAATGATACCTTTTGTTAGTATTTATTTGAATTTTAATTTATCTTTATTGTTTTTTTTGAGAGTTTCTAGGGTGAGAGTTTATACTATTATGTTGGCAGGATGATCTTCTAATTCTAATTATTCTTTGTTGGGAAGATTACGATCTGTGGCTCAAACTATTTCCTATGAGGTAAGGTTGGCTTTGGTTTTGATGTCTTTTATTTTTTTGATTTTGAGATTTGATTTGACAGATTTTTTTAAATTTCAGAGATATGTTTGATTTATTTATTTATGCTTACCTTTATGTGTAATATGAGTTATTTCAAGATTGGCTGAAACTAATCGCACTCCTTTTGATTTTGCTGAAGGAGAGTCTGAGTTGGTGTCGGGATTTAATGTGGAATATAGAAGAGGAACTTTTGCTATAATTTTTTTGGCTGAGTATGCAAGTATTTTATTCATAAGAATGATTTGTGTGATGATTTTTTTGGGGGGAGATTTTGTTTCTTTCTTTTTTTTTCTTAAGTTAGTATTTATTTCATTTTTTTGGGTTTGAGCCCGAGGTACTTTGCCTCGTTTTCGTTATGACAAGCTTATGTATTTAGCATGGAAAAGGTTTCTTCCTTGTTCTTTAAATTACTTGATTTTGTTTTTTGGGTTTAAGATATTTGTTTTTATTGTTTTATTGATAAAATTTTATAAAATAATATTTTTCAACTCTATAATCCTGGGTACTCTAGTAGCAGTATCTTCCTACTCCTGAATAAGAATATGAATAGGCCTTGAAATTAACCTTTTATCGGTCATTCCCCTATTTTCCAGTCAAAAAAATATATTCTCGTCAGAATCTTCATTAAAATATCTCATCACACAAGCAATCGCCTCCTCAGTCCTCTTAATATCCGTGATCATGTTATTACTAGTCAGAGAATTTATTGCCCCCACAATAAATTTTTACTTTAATATAACATTGAACTCAGCGCTATTAACTAAACTAGGAGCAGCACCCTTCCATTACTGATTCCCCGAAGTAATAGAAGGACTAAGATGAATAAATTGCTTGATTTTACTAACATGACAGAAAATTGCCCCTATAACCCTGATCATAAATAACCACATAAACTCAAATTTTCTAATAGCAATCATCTTAACATGCCTGATCACAAGAACTTTTATAGCCTTTAACCAAATTAGCCTACGTAAAATTTTAACATTTTCGTCAATCAACCACATTGGCTGAATACTGTCATCAATATACATGTCCTTTTCCTTATGAACAATATACTTTACAGTATACTCATTACTGAACCTTAACATCATCTTAGTATTCAATATAACAAACTCGTTCTATTTAAATCAAATTAATAATTCAATAAATACCAACAAAAAAATTAAATTTGCCTTCATAACTAACTTCCTATCCCTGGGAGGTCTCCCCCCCTTTATCGGCTTCCTACCCAAGTGACTCCTAATCAATTGACTTATTACAAATAAATTCCTAATAATCGCTCTAATCATCATCATAATTACCTTAGTAATACTATACGTCTATATCCGAATTACTCTATCCTCGCTAATAATATCATTCAACGAACCCAAAACAATCAACATCTCAGTAAATAACAAAACAATTCTATTTATTAACTTCGTAACCCTAATTAGACTAGCATTATGCACCATAGCATTTAACTTTCTA???TTGAACATATTAATTACCCTTTCCATAATCATCATAATAATTAGATTAGCTCTAATTGTCATACTAAACTTGACCTCAAAAAAAACCTTTTCTGACCGTGAAAAAAGATCCCCATTCGAATGTGGGTTTGACCCTAAATCTCCTGCTCGTCTACCATTTTCTCTGCATTTTTTTCTTATTGCTATTATTTTTTTAATTTTCGATATTGAAATCACTCTACTATTCCCCATAATTATTTCCATCAAATTCAGAAACATAGTAACGTATTTTCACATCCTGCTATTTTTCATCATTATCCTACTACTAGGACTAGCCCACGAATGAAAACAAGGAGCCCTAAATTGATCCCTTATGATAAAGTTTGTTTTTATAATAATTATGATGATTCCTTTAAGTTTTTTAGGTAGTTTTTGATTAAATCAATTTATTTGATTTGTTATGAGGTTTATTTTTCTGTTGGAGTTTAGATTTAATTATCTTGTATTAAATGTTTCTTATGATTATGGTATGGATTTACTTTCTTATTCTCTTATTATGTTAAGATTTTGGATTTGTTCTTTGATGATTTTAGCTAGTGAGAAAATTTATTTTTATAATAATTGAAGAGGTTTGTTTTTGTTTATTGTTTTGTTATTAATGTTTTCCTTGTATATAACTTTTGGGTCGTTGAATTTATTTGTCTTTTATATTTTTTTTGAGGTTAGGTTGATTCCTACTTTGATTTTGATTGTGGGCTGAGGTTATCAACCTGAACGTTTACAGGCTGGAATTTATTTATTGTTTTATACTATATTTGCTTCTTTGCCAATAATGATTTCTATTTTTTTTTGTTATTCTAAGTCAGGGTCTCTACAGTTTTATTACTTGATAAAAATAAACAGTTTATTAGTTTATTTGCTTATTAATATAGTTTTTTTTATTAAAGTTCCTATATTTTTTGTTCATTTGTGATTGCCCAAGGCTCATGTAGAGGCTCCGGTGTCGGGTTCAATAATTTTAGCTGGCATTATGCTGAAATTAGGGGGCTATGGATTGATGCGTTTGATGGTATTGTTTACTTTGATTGGGTCAAAAATTAATTTATTTTTTATTAGTTTGAGTTTGGTGGGAGGTTTGTATATTTCTTTGATTTGTATACGTCAAAGTGATATAAAGTCTTTAATTGCTTATTCTTCAGTTGCTCATATAGGTTTAGTTCTCAGAGGAATTATAACTATGAATTATTGAGGTTTAGCAGGTTCCTTGGTTATGATAATCGCTCATGGGTTATGTTCTTCTGGTCTTTTTTGTTTAGCTAATATTTCTTATGAGCGAATTTCTAGTCGTAGGTTGTATTTGAATAAGGGATTAATAAATTTAATGCCTAATTTAACTTTAATGTGGTTTTTATTAATTTCTTCTAATATAGCGGCTCCTCCCTCTCTTAATTTACTGGGAGAAATTATGCTGATTAATAGAATTATAGGATTTAGTAGGTTAAATATGATTTTTTTAATAATGATTTCTTTTTTTAGAGCGGTTTATTCTTTGTTTTTGTATTCTTTTTCTCAGCATGGTTGTTTCTATTCGGGTATATATTCTTTTTATATGTGTAGTGTTCGTGAGTATTTGCTTTTAATGTTGCATTGAGTTCCTCTTAATTTTTTGATTTTGAGTAGAGATTTGTTAGTGTTGTGAGTTTA??????????????????????????????????????????????ATGTTTATAAGGGGTTTATATGTTTTTAGTATGAAGCGTAAACATTTGCTTTTGATGTTATTGAGTTTGGAATTTATTGTTCTGTCTCTTTATATAGTTATGTTTATTTATTTAGGAGTTTTTAATAACGAGTATTTTTTTTCAATGATTTTTTTGACTTTTAGAGTTTGTGAGGGGGTTTTGGGCTTATCAGTTTTGGTTTCTTTGATTCGTACTTATGGGAATGATTATTTTCAAAGGTTTAGATTGTTATGAATGTTGATTTCTAGAATTTTTTTGTTTATTAGATCTTTGTATCTAATAGTTACTGAATTGGTATATTTTTTAGAATTTAATTTAGTTATAATTAATTCTTCTTCTGTTTCAATGACTATTTTGTTGGACTGAATATCTACATTGTTTATAAGATTTGTTTTATTTATTTCTTGTATAGTTATTTATTATAGAGATGAGTATATGTCAGGTGATATTTATTTGAATCGTTTTATTGTTTTGGTAGTTATGTTTGTATTGTCTATAATGTTATTGATTATTAGGCCTAATTTGATTAGAATTTTATTAGGATGGGATGGTTTAGGGTTAGTTTCTTATTGTTTGGTAATTTATTATCAGAATGTGAAGTCTTATAATGCTGGAATGTTAACTGCTTTGACTAATCGAATTGGGGATGTGGCTTTGCTGGTGTCTATTGCTTGAATAGTGAATTATGGCAGTTGAAATTATTATTTTTATCTTGACGAATTGAAAGGGGACAATTACATGGAAGTAATTTCTGTGTTGATTGTTTTGGCAGCTTTGACTAAAAGTGCTCAGATTCCTTTTTCTTCTTGGTTGCCTGCGGCAATGGCTGCTCCTACTCCTGTTTCTTCTTTAGTTCATTCATCTACTTTAGTAACAGCGGGGGTTTATTTGTTAATTCGTTTTAATTATTCTTTTAGGGATTTGGTGATGTATATTTTGTTGTTTTTTTCCATAATAACTATGTTTATGTCTGGACTAGGGGCTAGTTTTGAGTTTGATTTAAAGAAAATTATTGCCTTGTCCACTTTAAGTCAATTAGGCTTAATGATGAGCATTTTAGCTTTAGGGAGTTATCAGTTAGCTTTTTTTCATTTGTTGACTCATGCTTTGTTTAAGGCTTTGTTGTTTATGTGTGCTGGTAATGTAATTCATAATTTATCTGGTTGTCAGGATATTCGTTATATGGGTAGATTGGTTTTTACTATACCTTTGACATGTGTATATTTGAATATTTGTAATTTAGCCTTGTGCGGTCTTCCTTTTCTTAGAGGATTTTACTCTAAGGACTTGATTGTGGAAGTTATGTGCATAGGTTATTTAAATTTATTTGTTTATTTGGTTTTTTATTTATCAATTGGGTTAACTGTCTGTTATAGATTTCGTTTAGTTTATTATACTTGCGTTGGAAGATTTAATTTTATTTCGGTTAATCAATTAAGAGATAGAAATTATTGCATGTTGCGGGGCATGAGAGGTTTAATTTTTTTGGTAGTATTTATGGGTAGGTGTTTGTCTTGATTAATGTTTCCTTTTCCTTATTTGATTATTTTGCCCTTGTATTTGAAAATTACTACTTTGGTAGTTATTTTAGTTGGGGCATTGGTTGGATATGAATTATCTAAATTTTTTTTGAACTACTTAAATTTGTCTTTAAACATGTATTTTTCTTCATGGTTTTTTTCGTCTATATGAAATATGCCTTTGATTTCCACTTATGGGGTAAATTATTTTCCTGTTATGATAGGAAGGTTGTTATATAAGAGTATAGATAATGGATGGGTGGAGTATTTTGGGGCTCAAAAGATTTATTTGACTATGATTAATAACTCTAAAATTACTCAAATTATTTTTAATAATAATATTAAGTTATTTTTTATTTTATTTATTTTGTGGGTTATTATTGTTATATTGCTTT?????????????????ATAACTATATTATTCACAGTAAACATATTATTATCATTAATTTTCCTCTCACTCTCCCACCCCTTATCCATAGGACTAATTCTGTTCATACAAACTTTAATCGTAAGATTAATCACAGGCAACTTTACTTACAATTTCTGATTTTCATACATTATCTTTCTAATTCTCATCGGAGGAATATTAATTCTATTTATATACATAACCAGAATCGCCTCAAATGAAAAATTTTCCTTTAATATCAAATCATTAGCTCTTATAACAATTAGATTATTAACCCTGACAATTCCCATGATCAAAATCAATATAAACTATTTAAACAATGAAATTAAATCATTTGAGTCCGCCATAATCATCAACCAATCACTCAACAAATTCATTAACCACCCATCTAATCTAATACTAATATTCGTCATCATGTACCTGCTATTAACAATAATTGCAACAGTAAAAATTACAGACTTCAAAAAAGGTCCAATTCGACAAATAAAC
	'JT8_to_Phact_JT'                AGAAAGTTTTATTATAGCTTTAAAATTGGTTATTTAATTTTTTCACATGTAAATTTTAGT?AAAAGTTAAATTTAAATAGTTTAGTTTATTGTT?GCAGTGTATAGTTTTAAGTATTAATTTAATTTAGACTTAGATATTTATTTAAATGTAAACAAAATTTGTGCCAGCAGTAGCGGTTATACAAATTACGTTAATCAATTATTTATAGTTTAATTAAGC?GTATAATTATGAGTTAGG?ATTGGGTTTTTTAGGTGAAATTTTAAATTTAATTTAAATTTT?TATTTGTTGCTGAAGTTGGGAAATT???????TAAACTAGGATTAGATACCCTATTATTGGAAAAGTGAATTTTTAAACTATAATTATTAATAGTTAATATCTTTAAAATTAAAGATTTTGGCGGT???????TCTTTTCAGAGGAACCTGTTTATTGATCGATAGT??ACGATTTATTTTACTTTAGTTTAAAATTTGCATATCGTTGTAAAATAAATATTTTTATAGAATTTTAATGTTTGAGATTTATTATTATATATTAATTCAGATCAAGGTGTAGTTTATATTAAAGTTTAAATGGGTTACATTATATTTATATGTGGTTTATATAGTTGAAAACTATATAATAAATTGGATTTGAGAGTAATTTTTATAGTTTTATAGAATGATTTAGCTCTAAAATATGCACATATCGCCCGTCGCTTTCATTATAAAATGAAATAAGTCGTAACAAAGTAGGCTTATTGGAAAATGAGCCTGGAA????CCCGAATTCAGAAGGGCTAATTGATTATTAATTTTATTGTTGAATAAATATTTATAATATTCGATTAGTAATGAAATGT??????????????????????GTTTCTTAAGAAATAAATTCAATTTATTTTG?CTTGAATATTATTTTAATTT??????????????????????????????????????????????TGGGTATTTTTATAAATCTTTTTTATTTA?ATAGTTTATAGGATTAGAATTTTCCACTAATATAAGTATGTTATAATAAGCTATTTTGGTTTTTATATTTATATAGATTT???????????????????????CTTTAATTTGATTGGTTAAGTAGTAATGGTATAATTAGTATAATTTATTGTATTATTAAGTTTATAT?TTAAGTTTATTTTAAGGAACTCGGCAAATGATTTTTCACCTGTTTAATAAAAACATGTCCTTTTGTTGATGCTTTAAGGTCTGACCTGCCCAATGAT??????????????????????????????????GGTAGCATAATCATTAGTTTCTTAATTAGAAGCTG?????????????????????????TCTGTCTCAATATAAATGATTTAGAATTTTAATTTTAAGTGAAAAAGCTTAAATTTTTTAGGAAGACGAGAAGACCCTATAGAGTTTTACATTTAATTATATTAATTAATTTTGGTTTTGATTTTATTTATTTTAGTTAATTGTTTTGTTGGGGTGATATTAAAATTTAATAAACTTTTATTTTATATATACATTGATTTATGAATATTTGATCCTAATTTTTAGATTATAAGATTAAATTACCTTAGGGATAACAGCGTAATTTTTTTTGGAGAGTTCTTATCGATAAAGAAGTTTGCGACCTCGATGTTGGAT??????TTAATTTGGGTGTAGAAGCT?TGAATTTTAGGTCTGTTCGACCTTTAAAATTTTACATGATCTGAGTTTAAACCGGTGTGAGCCAGGTTGGTTTCTATCTCTTGAAATTTAGAGTGTTTTAGTACGAAAGGACCAAATAC?CCTCAGTAGCGGCGAGCGAACAGGGAAGAGCCCAGCACCGAATCCCGCGGCCGAAACCGGACGCCGGGAAATGTGGTGTTAGGGAGGGTCCGTTATCCCGAGATTGTGCGGT????????????????????????????????????????????????????????????CGCTGCCGATCGCGGGAGGATCTCTCCTCAGAGTCGGGTTGCTTGAGAGTGCAGCCCTAAGTGGGTGGTA??????????????????????????????????????????????GTACCGTGAGGGAAAGTTGAAAAGAACTTTGAAGAGAGAGTT????????CGTGAAACCGTTCAGGGGTAAACCTGAGAAACCCGAAAGGTCGAAAGGGGAGATTCAGCGTGTCTCGATTGCGGCGCTGGACGGTCGTGCGACGGAAGACGTACGCGTCATCCGCACCTTCCGTTCTCCGAACCGTAGTCGAACGCGTGCACTTCTC?????????????????????????????????????????????????????????????????????????????????????TCGCGGTGTTTCCCGGTCGGCTCGCTCGACGGTATACA???????????????????????????TAGCGTCCGACCGGCGGCAAGCGCGCTCGTCGTGACGGTGATCGGA??TGGTGCCGGTCCTGTCCCCGAGTGGCTGTTCGCTGCCGTGTTCTCGGACAGACCTCGTCGAAACGCCGATCTGCGACGCTAT????????GTACTTTCAGGACCCGTCTTGAAACACGGACCAAGGAGTCTAACA??????????TCATTGGGACATGACTAAACCTAAAGGCGCAATGAAAG???AGGTCCGCCTTGCGCGGACCGAGGGAGGATGGGCGGTCGTTGCGGCTGCCGCCCCGCACTCCCGGGGCGTCTCG??????????????????????????????????????????ATGATAATAAACTTATTTTCATCTTTTGACCCCTCTGCTAATTGAAACTTATCTACTAATTGATTAAGAACTATAAT?GGAATAATTATTATCCCATCCTTGTTTTGATTTATCCCTTCACGCCTAAATTATATCTGAACTAAAATTATTATAACCTTACACAAAGAATTCAAAAATCTATTAGGAAATGAAGTTAAAGGAATAACATTAATTTTTATTTCACTATTTACAATAATCATATTCAATAACTTCCTAGGACTATTCCCTTACATTTTTACTTCAACCAGACATATGGTATTGACATTATCATTAGCCCTAC?????????TAACTTTTATACTATTCGGTTGATTAAAAAACACAATTCATATATTTGCACATCTCGTTCCTCAAGGAACCCCTCCTGTACTTATACCATTTATAGTATGTATTGAAACAATTAGAAATATTATTCGTCCTGGGACTCTGGCAAT???????????????????????????????????????????????????????????????TGCTATATCATTATATATAATTAACTTACTATTAATTGTCCAGATTCTACTTCTATTACTAGAATCAGATGTTGCAATTATTC?????????????????????TAACAACTTTATACTCTAGAGAAGTAAATATACCACAAATAGCACCATTAAACTGATTAACCTTAATACTATTTTTCATTTCAGTATTTTTAACATTTAACATTATAAATTACTATTCGTTTAATTACAACATTCCTGT???????????????CATTAAAAAATTCAAAATTAATTGAAAATGAATGAAAATACCTATACGAAAAGCTTCCCCTTTAATTAAAATCATAAATAATGCATTAATTGACCTACCATCACCTTCTAATATTTCTACTCTATGAAACTTTGGGTCC??????????????????????????????????????????????????????????????????????????CTTAGCCTTTAATAGAGTAGTACACATCTGTCGAGACGTTAATTACGGATGAATTATACGTACAATTCACGTCAACGGTGCTTCTTTATTTTTCATTTGTATCTACATACACATTGGACGGGGAATATATTATAGATCATATAATCTTATACACACATGAATAATTGGGGTAACTATTCTATTTGTAGTAATAGCAACAGCATTTCTTGGG???????????????????????????????????????????????????????????TTCAGCAATTCCATATCTAGGATCTACTATTGTCCAATGAATCTGAGGCGGATTCGCAGTTGATAATGCTACATTGA???????????????????????????????????????????????????????????????????????????????????????????????????????????????GAAATACAGATAAAATCCCATTCCACCCCTTCTTTACTTTTAAGGATTTATTAGGATTTATAATTGCATCTAT????????????????????????????????????????????????????????????????????ACCCCCTAGTAACACCCGTACACATTCAGCCAGAATGATATTTCCTATTTGCTTACG??????????????????????????????????????????????????????????????????TTTATATTTTACCATTCTCTAATAAAAAAAAATTTTTAAGAAACCAGTTCTACCCTAT??????????????????????????????????????????????????????????????????????????????????????TAACTGGGCAAACCTTAACTGTACTATATTTCTCTTATTATATTATAGATCCACTGATAT?????????????????????????????ATTCTACCGAATAAATGATTATTTTCAA????????????????????????????????????????????????????????????????????????????????????????????????????????????????????GGAGATGACCAAATCTATAATGTTATTGTTACAGCCCACGCTTTTATTATAATTTTTTTTATAGTTATACCAATTATAATTGGAGGGTTTGGAAACTGACTAGTCCCCCTTATATTAGGTGCCCCTGATATGGCATTCCCCCGAAT???????ATAAGATTTTGACTACTCCCTCCTTCCTTAACACTTCTTTTAATAAGAAGAATGGTAGAAA?????????????????????????????CCCCCCCTATCTTCTAATATTGCTCATAGAGGATCCTCAGTTGATTTAGCAATTTTTAG??????????????????ATCTTCGATTCTAGGTGCAGTAAATTTTATTACAACTGTAATTAATATACGACCACAAGGTATAACATTTGATCGAATACCTTTATTTGT???????????TAATTACAGCTGTACTCCTACTTTTATCCCTTCCAGTTCTTGCTGGCGCAATTACTATACTGTTA????????????????ATACATCATTTTTTGACCCGGCAGGAGGGGGGG?????????????????????????????????????????????????ATACATTTTAATTCTCCCTGGATTCGGAATAATTTCTTATATTATTAG????????????????????????????GGAACTTTAGGAATAATCTACGCAATAATAGCAATTGGCC????AGGATTTGTAGTATGAGCTCATCACATATTCACAGTAGGGATGGATGTGGATACACGAGCCTACTTTACGTCCGCTACTATAATCATTGCCGTACCTACAGGAATTAAAATTTTTAGATGATTAGC??CCCTTCACGGAACTCAAATAAATTACAGTCCTTCAATATTATGGGCGTTAGGGTTTGTATTTCTATTCACTGTAGG????????????????????????????????????????????????????????????????????????TCACTTCCACTATGTTCTATCAATAGGAGCTGTGTTTGCTATTATAGGCGGATTAGTTCACTGATTTCCTTTATTTACAGGGCTATCTCTCAATATAAAAATATGTAAAATCCAGTTTCTCGCAATATTTATCGGAGTAAACCTAACATTCTTTC??????????????????????????????????????????????????????????????????????????????????????ATTGGATCTATTATTTCATTAGTAGCAGTACTATTCTTAATTTTTATTATTTGAGAAAGATTTGCTTCATCACGAAAAACTATATTCAGCTTAAACATAACATCTTCAATTGAATGACTACAATCCACTCCCCCAGCAGAACATAGATATTCTGAACTACCTATACTCTCTTCATCTTTC??????????????????ATACTACTTCAAGATAGATCATCCCCTCTAATAGAACAATTATCATTCTTCCATGACCATACCCTCTTAATTCTAGTAATTATTACAATCCTGGTAGGACAAATAATAATAGGATTATTTTTCAATAAATATACTCACCGTTTTCTTCTAG?????????TAATTGAACTCATTTGAACTATTTTACCCGCAATTACTTTAATTTTCATTGCCCTACCGTCCCTTCGAT???TCTATATCCTAGACGAAACCAATAATCCATTAATTTCAATTAAAACTATCGGTCACCAGTGATACTGATCTTATGAGTATTCTGATTTCCAAAACATT????????????????????????CAAACTGAAATAAATCCTTTGAATTTCCGACTATTAGATGTAGATAATCGAATAACGGTACCCTATATATCACAAGTACGAATATTAATCTCCGCCGCGGATGTTATTCACTCATGAACTATCCCATCCCTAGGAGTAAAAGTTGACGCTA??CCCGGACGACTAAATCAAGTGATATTTACCCCTAGACGAACAGGCCTCATATACGGTCAATGCTCAGAAATTTGTGGGGCAAATCATA??????????????????????????ATTTCACCTAAATACTTCATTAAATGAATTTCTAAAATAATTGAAATTATGTCACAC??????????????????????????????????????????????????ATCCCTGAGAGCATTAATATTAATATCAGGAATTATTAAATGATTCCATTTCTTTGATAACTCCTTATTATTAATAAGATTTATTACAATAATTATAATTATATAC????????ACGAGACATTTCCCGAGAAGGAACATTCCAAGGACTGCATACATTTATTGTAACAATAGGATTACGATG????????????????????CATCTGAAGTATTCTTCTTCATTTCATTCTTCTGGG????????????????????????????????GAAATTGGAATACTATGACCCCCAAAAGGAATTTTAACTTTCAATCCAATTCAAATTCCACTATTAAATACTTTGATTCTCCTCACCTCAGGCTTAACTGTAACATGAGCACATCACAGTTTAATGGAAAATAATTTCAAACAAGCCA????????CTCCTATTAACAGTAATTCTTGGAATTTATTTTTCAATTCTACAAGGATACGAATAT?????????????????????????????????????????????????????????????????????????????????ATTATTGGATCAACATTTTTAATAGTGTGTTTATTTCGACATTTAAATAATCACTTCTCACAAATTCACCACTTTGGTTTTGAAGCAGCTGCATGATACTGACATTTTGTAGACGTTGTATGA???????????????????????????TGAGGTAGA????????????????????????????????????ATGTTAACTTTGGTGGTGTTTGTATTGGTAGGAGTGGCATTTTTGACCTTGCTTGAACGAAAGGTCTTAGG??ATATTCAGATCCGTAAAGGCCCTAATAAGGTAGGTTTTATAGGAATTTTGCAGCCTT?????????????????????????????????????????????????????????????????????????????????????????????????????????????????????????????????????????TATTTAAATTTTAATTTGTCTTTATTGTTTTTCCTTAGAGTTTCTAGTTTAAGAGTTTAC??????????????????TGGTCAAGAAATTCTAATTATTCTTTATTAGGGAGATTACGTTCAGTTGCTCAAACTATTTCTTATGAAGTAAGTTTAGCAATGATTTTAATATCTTTTATTTTTTTAACTTTAAGTTTGAATTTGATTGATTTTATACTGTTTCAAAATTATGTTTGATTCTTTTTTTTTTGTATACCTTTGTGTTTAATATGGTTAATTTCAGGGTTAGCTG????????????CTCCTTTTGATTTTGCTGAGGGGGAATCAGAGTTGGTTTCTGGCT????????????????TAGAGGTACCTTTGCAATAATTTTTTTAGC??????????????TTTTATTTATAAGAATAATTAGAGTTGTAATTTTTTTAGGGGGGGATTTGAACTCTTTCTTTTTTTATGTTAAGTTGGTATTTATTAGATTTTTTTGAATTTGGGTTCGAGGGACTTTA????????????????????????????????????????????????????????????????????????????????????????????????????????????????????????????????????ATTATATTTTTCAACACTATAATTATAGGAACGTTAATTGCAATCTCATCTTACTCATGAATGGGAATATGGAT?????????????????????????????????????????????????????????????????????????????TAAAATATTTTATTACTCAAGCCATAGCCTCATCAGTACT???????????????????????????????????????????????CCACAATAAATTTTTACTTAATAATAGTATTAAATTCAGCACTATTAACTAAATTAGGAGCTGCCCCCTTCCATTACTGGTTCCCCGAAGTAATAGAAGGCCTAAACTGAGTAAACTGTCTCAT?????????????????????????????????????????????????????TAAACCCCAAATTTACCATTTGCATCATTTTTATATTTATAGTGGTAAGAACTGTAAT???????????????CAGGCTACGAAAAATCTTAACATTTTCGTCAATTAACCATATTGGATG??????ATCTACTACGATAATGTCATTTTCATCATGAACAATCTATTTCATTGTTTATACCGTACTAAATATCAATATAATCGCTATATTCCAACAAACCAATTCATTCTATTTAAACCAAATCAATAATTCAATTAACAAAAACAAAATACTAAAATTTGCCCTAATCACCAATTTTATATTACTAGGGGGACTACCTCCATTTCTTGGCTTTCTACCAAAATGAATT???????????AATAATTATAAATAACCTATTCTTAACTGCAA???????????????????????????????????????????????????????????????????????CAATTATCAGAAACAAAATTCATTAACTTAAAATTCAAAAATAATTACCT??????????????????????????????ACTAGCACTATGCACTCTAATCTTCAATTTACTA?????????????????????????????????ATTCTAATAATTAGCTTTCTAATGATTATAATTCTAAACCTAACTTCAAAAAAAATAT???CTGACCGAGAAAAAAGCTCACCCTTTGAATGTGGGTTCG?????????????????????????????????TGCATTTCTTTCTAATTGCAATTATTTTCCTAATTTTTGACGTAGAAATCACCCTGTTATTCCCTATAATCATCTCAATAAAATTAAGAAATACAACT?????????ATTGTACTAACTTTATTTATTATTATTCTAC???????????????ACGAATGAAAGCAGGGAGCCTTAAACTGATCAACC?????????????????????????????????????????????????????????????????????????????????????????????????????????????????????ATGGA??????????????????????????????????GTGGACTTACTTTCTTATGTAATGATTTTATTGAGTTTTTGAATTTGTTCTTTGATAGTTTTATCTAGTGAGAAA???????????????????????????????TTTTATTTGTAGTTTTGTTATTAATGTTTTCTTTGT??????????????????????????????????????????????TGAGTTTAGTTTGATCCCCACATTGTTTTTAATTTTGGGGTGGGGCTATCAACCCGAGCGTTTACAAGCTGGTTTGTATCTATTGTTTTA??????????????????????ATAATAATTTCTATTTTTTATTGTTATTCAATTTTTGGG?????????????GCTTATTGGGTGAAATAAATAATTTATTAGTTTATTTTCTTATTAATATAGTTTTTTTTATTAAG??????????????????????????????????????????????????????????????????????????????????????????????????????????????????????????????????????????????????????????????????????????????????TAGTTGGGGGTTTATATATCTCTTTAATTTGTTTACGGCAAAGAGATATGAAGTCTTTAATTGATTATTCTTCAGTTGCTCATATAGGCTTGGTTTTGTCAGGAGTTATAACTATAAACTTTTGAGGTATAGGGGGGGCTTTGGCTATAATAGTGGCTCATGGGTTATGTTCT???GGGCTTTTTTGTTTGGCCAATATTTCTTATGAGCGTTT?????????????????????????????????????AATTTAATGCCTAATTTGTCTTTAATGTGGTTTTTATTAGTTTCTTGTAATATAGCTGCTCCTC???CTTTAAATTTGCTTGGTGAAATTATGTTGATTA?????????????????????????????????TTTTTCTGATATTAATTTCTTTTTTTGGGGCTGTTTACTCTCTTTTTTTATATTCTTTTAGTCAGCATGGGTCTAT???????????????????????????????AGAGTTCGCGAGTATTTGCTTTTAATATTACATTGATTACCATTAAATTTATTAGTTTTAACAGGAGATTGTTTAGTACTTTGAATTTATTTAAATAGTTTAATTATGTTAATAT???????????????????????????????????????????????????????????????????????????????????????TAGAATTTATTGTTTTGTCTATTTATATAATTATATTTATTTATTTGAGATTTTTTAATAATGAGTATTTTTTTTCTATAATTTTCTTGACTTTCAGGGTGTGTGA????????????????????????????TCTTTAATTCGTTCTCATGGTAACGATTATTTTCAGAGATTT????????????ATATTTTTAGTTAGGATATCTTTTTTTATTAGGTCTCTTTATTTTATAGTTTTTGAATTGGTATATTTTTTGGAATTTAATTTAGTTATGATT????????????????????AACTATTTTATTAGATTGGATATCTTTACTTTTTATAAGTTTTGTATTAT?????????????????????????????????AATATATAGGTGGTGATATTTATTTAAATCGTTTTATTATGTTGGTGGTTATATTTGTTCTTTCTATGATACTTTTAATTATTAGGCCTAATTTGATTAGAATTTTGTTAGGATGGGACGGTTTAGGATTAGTCTCTTATTGTTTAGTAATTTATTATCAGAATTTAAAGTCTTATAATGCGGGTATATTGACAGCTTTAACTAATCGATTAG?????GTGGCATTATTATTGTCCATTGCTTGAATATTAAATTATGGTAGATGGAATTATGTATTTTATTTAGAGGAACTGAAAAGGGACTATTAT???????????????????????TATTTTGGCTGCAATAACTAAGAGAGCTCAGATTCCTTTTTCTTCTTGGTTACCAGCTGCTATAGCAGCTCCTAC?????????????????????????????????????????CAGGGGTTTATTTATTAATTCGTTTTAATTATTCTTTTAGTGAATTTTTGATATATTTTTT?????????????????????????????????????????????????????????????????????????????????????????????TCAATTGGGTTTAATAATGAGAATTTTAGC????????????????TTAGCTTTTTTTCACCTTTTAACTCATGCATTATTTAAGGCTTTATTATTCATGTGTGCGGGAAATGTTATTCACAATTTGCAGAATTGTCAGGATATTCGTTATATGGGAGGGTTAATTATCTCTATGCCATTAACTTGTGTTTATTTAAATATTTGTAATTTGGCTTTATGCGGGTTACCTTTTTTAAGAGGATTTTATTCAAAGGATTTAATTTTGGAAGTAATGAGTAT???TTATTTGAATATTTTTGTTTATATTATTTTTTATTTATCTATTGGTTTAACTGTTTGCTATAGCTTTCGTTTGGTTTACTATACTTGTACAGGGGGCTTTAATTATACTTCAGTTAATTTATTAA???????????????????????????????????????????????????????????????????????????????????????????????????????????????????????????????????????????????????????????GGCGCATTGATTGGTTATGAAATATCTAAATTTTTTTTAAAT??????TTGAGGTTTAATTGGTATAGAATAAAATGATTCTCTGCTT?????????????????????????????????????AGTAAATTATTACCCTATTATAATGGGGAGGTTTTTATATAAAAACTTGGATCAAGGTTGGTTAGAATATTTCGGGGCTCAGAAAATTTATATTTCTATTTCTAACAATTCTAAAATTATACAAATTATTTTTTCTAATAATATTAAATTGTTTTTTATTTTATTTATTATATGGATAATTATGTTGTTTATGTT?TACTTAAATAGCTTAATA??????ATTTTAT?????GTAAAC?TAC????????????TCTTCATCTCTTTAACCCACCCTTTGTCTATAGGTTTAATTTTACTCCTTCAAACCTTAATAGTAAGAATAATCTCAGGAAACTTTAGATTTAACTTTTGATTCTCTTATATCCTATTCCTAATCATAGTGGGAGGAATATTAATTCTATTTATATACATAACAAGAATTG???????????AAATTCTCTTTTAACATAAAATCAATAATCATTACAGTAAGAGTCC??????TACTCATGCTCCCCCTAATTAACTTCAACAT??????????????????????????????????????????????????ACCTATCACTAAACAAATTCATTAACTTCCCATCCAATCTAATCCTAATCTTCATAATAATA?????????CTAACTATAATTGCTACAGTAAAAATTACCAATTTTAAA???????????CCGACACATAAAC
	'JT2_to_Phact_JT'                AGAAAGTTTTATTATGGCTTTAAAATTGGTTATTTAATTTTTTCACATGTAAATTTTAGT?AAAAGTTAAATTTAAATAGTTTAGTTTATTGTT?GCAGTGTATAGTTTTAAGTATTAATTTAATTTAGACTTAGATATTTATTTAAATGTAAACAAAATTTGTGCCAGCAGTAGCGGTTATACAAATTACGTTAATCAATTATTTATAGTTTAATTAAGC?GTATAATTATGAGTTAGGAATTGGGTTTTTTAGGTGAAATTTTAAATTTAATTTAAATTTT?TATTTGTTGCTGAAGTTGGGAAATTTC?TTTTTAAACTAGGATTAGATACCCTATTATTGGAAAAGTGAATTTTTAAACTATAATTATTAATAGTTAATATCTTTAAAATTAAAGATTTTGGCGGTATTTTAGTCTTTTCAGAGGAACCTGTTTATTGATCGATAGTCCACGATTTATTTTACTTTAGTTTTAAATTTGCATATCGTTGTAAAATAAATATTTTTATAGAATTTTAATATTTGAGATTTATTATTATATATTAATTCAGATCAAGGTGTAGTTTATATTAAAGTTTAAATGGGTTACATTATATTTATATGTGGTTT?TATAGTTGAAAACTATATAATAAACTGGATTTGAGAGTAATTTTTATAGTTTTATAGAATGATTTAGCTCTAAAATATGCACATATTGCCCGTCGCTTTCATTATAAAATGAAATAAGTCGTAACAAAGTAGGCTTATTGGAAAATGAGCCTGGAATGATCCCGAATTCAGAAGGGCTAATTGATTATTAATTTTATTGTTGAATAAATATTTATAATATTCGATTAGTAATGAAATGTTATTCGTTTCTGAATTTATCTGGTTTCTTAAGAAATAAATTCAATTTATTTTG?CTTGAATATTATTTTAATTTAAAAAAGTAATGTTTATTCAATTAAATATCTAAGGGGATTAGCTTTTGGGTATTTTTATAAATCTTTTTTATTTA?ATAGTTTATAGGATTAGAATTTTCCACTAATATAAGTATGTTATAATAAGCTATTTTGGTTTTTATATTTATATAGATTTTAGATTTATTATTAAGATTTTTACTTTAATTTGATTGGTTAAGTAGTAATGGTATAATTAGTATAATTTATTGTATTATTAAGTTTATAT?TTAAGTTTATTTTAAGGAATTCGGCAAATGATTTTTCACCTGTTTAATAAAAACATGTCCTTTTGTTGATGCTTTAAGGTCTGACCTGCCCAATGATGAGTTGAATGGCCGCAGTATTTTGACTGTGCAAAGGTAGCATAATCATTAGTTTCTTAATTAGAAGCTGGAATGAATGGTTTGATGAGAAAATTTCTGTCTCAATATAAATGATTTAGAATTTTAATTTTAAGTGAAAAAGCTTAAATTTTTTAGGAAGACGAGAAGACCCTATAGAGTTTTACATTTAATTATATTAATTAATTTTGGTTTTGATTTTATTTATTTTAGTTAATTGTTTTGTTGGGGTGATATTAAAATTTAATAAACTTTTATTTTATATATACATTGATTTATGAATATTTGATCCTAATTTTTAGATTATAAGATTAAATTACCTTAGGGATAACAGCGTAATTTTTTTTGGAGAGTTCTTATCGATAAAGAAGTTTGCGACCTCGATGTTGGATTAAAATTTAATTTGGGTGTAGAAGCT?TGAATTTTAGGTCTGTTCGACCTTTAAAATTTTACATGATCTGAGTTTAAACCGGTGTGAGCCAGGTTGGTTTCTATCTCTTGAAATTTAGAGTGTTTTAGTACGAAAGGACCAAATACCCCTCAGTAGCGGCGAGCGAACAGGGAAGAGCCCAGCACCGAATCCCGCGGCCGAAACCGGACGCCGGGAAATGTGGTGTTAGGGAGGGTCCGTTATCCCGAGATTGTGCGGTGCGTCCAAGTCCATCTTGAACGGGGCCACAGCCCATAGAGGGTGCCAGGCCCGTAGCGACCGCTGCCGATCGCGGGAGGATCTCTCCTCAGAGTCGGGTTGCTTGAGAGTGCAGCCCTAAGTGGGTGGTAAACTCCAT?????????????????????????????????AACAAGTACCGTGAGGGAAAGTTGAAAAGAACTTTGAAGAGAGAGTTCAATAGTACGTGAAACCGTTCAGGGGTAAACCTGAGAAACCCGAAAGGTCGAAAGGGGAGATTCAGCGTGTCTCGATTGCGGCGCTGGACGGTCGTGCGACGGAAGACGTACGCGTCATCCGCACCTTCCGTTCTCCGAACCGTAGTCGAACGCGTGCACTTCTCCCCCTGTAGGACGTCGCGATCCGTTGGGTGTCGGCCTAAGGCCCGCGATGGAGCCCGTTCGGACGGTTTTCCGTTCCGGACGAACTCGCGGTGTTTCCCGGTCGGCTCGCTCGACGGTATACAGATGGCGCGGGGCCGCTACACATCAGTTAGCGTCCGACCGGCGGCAAGCGCGCTCGTCGTGACGGTGATCGGACCTGGTGCCGGTCCTGTCCCCGAGTGGCTGTTCGCTGCCGTGTTCTCGGACAGACCTCGTCGAAACGCCGATCTGCGACGCTATAGCTTTGGGTACTTTCAGGACCCGTCTTGAAACACGGACCAAGGAGTCTAGCATCT????GAGTCATTGGGACATGACTAAACCTAAAGGCGCAATGAAAGTGAAGGTCCGCCTTGCGCGGACCGAGGGAGGATGGGCGGTCGTTGCGGCTGCCGCTCCGCACTCCCGGGGCGTCTCGTTCTCATTGCGAGAAGAGGCGCACCAAGAGCGTA????????ATGATAATAAACTTATTTTCATCTTTTGACCCCTCTGCTAATTGAAACTTATCTACTAATTGATTAAGAACTATAATCGGAATAATTATTATCCCATCCTTGTTTTGATTTATCCCTTCACGCCTAAATTATATCTGAACTAAAATTATTATAACCTTACACAAAGAATTCAAAAATCTATTGGGAAATGAAGTTAAAGGAATAACATTAATTTTTATTTCACTATTTACAATAATTATATTCAATAACTTCCTAGGACTATTCCCTTACATTTTTACTTCAACCAGACATATGGTATTGACGCTATCATTAGCCCTACCACTATGATTAACTTTTATACTATTCGGTTGATTAAAAAACACAATTCATATATTTGCACATCTCGTTCCTCAGGGAACCCCTCCTGTACTTATACCATTTATAGTATGTATTGAAACAATTAGAAATATTATTCGTCCCGGGACTCTGGCAATTCGTCTATCAGCCAATATAATCGCAGGCCATCTTCTAATAACCCTCCTCGGAAATACCGGAACTGCTATATCATTATATATAATTAACTTACTATTAATTGTCCAGATTCTACTTCTATTACTAGAATCAGCTGTTGCAATTATTCAATCCTATGTATTTGCCGTATTAACAACTTTATACTCTAGAGAAGTAAATATACCACAAATAGCACCATTAAACTGATTAACCTTAATACTATTTTTCATTTCAGTATTTTTAACATTTAACATTATAAATTACTATTCGTTTAATTACAACATTCCTGTAAAAAAAACTATTTACATTAAAAAATTCAAAATCAATTGAAAATGAATGAAAATACCTATACGAAAAGCTTCCCCTTTAATTAAAATCATAAATAATGCATTAATTGACCTACCATCACCTTCTAATATTTCTACTCTATGAAACTTTGGATCCCTATTAGGAATATGTCTATTAATTCAAATTATTACAGGAATTTTTCTAGCCATACACTACTGCCCTAATATCGACTTAGCCTTTAATAGAGTAGTACACATCTGTCGAGACGTTAATTACGGATGAATTATACGTACAATTCACGCCAACGGTGCTTCTTTATTTTTCATTTGTATCTACATACACATTGGACGGGGAATATATTATAGATCATATAATCTTATACACACATGAATAATTGGGGTAACTATTCTATTTGTAGTAATAGCAACAGCATTTCTTGGATACGTTTTACCTTGAGGACAAATATCATTCTGAGGGGCTACAGTTATTACCAATCTACTTTCAGCAATTCCATATCTAGGATCTACTATTGTCCAATGAATCTGAGGTGGGTTCGCAGTTGATAATGCTACATTGACCCGATTCTTTGCGTTTCACTTCCTTTTTCCATTTATTGTCACCGCACTTGTAATAGTACACTTATTGTTTCTTCATCAAACAGGGTCCAATAACCCCCTTGGTATTAACAGAAATACAGATAAAATCCCATTCCACCCCTTCTTTACTTTTAAGGATTTATTAGGATTTATAATTGCATCTATAATGCTAGTAATGCTATCTCTTATTAACCCATATATACTAGGAGACCCTGACAATTTTATTCCAGCTAACCCCCTAGTAACACCCGTACACATTCAGCCAGAATGATATTTCCTATTTGCTTATGCTATTCTTCGGTCAATTCCCAACAAACTAGGAGGAGTAATTGCATTAGTAATGTCAATTGCAATCCTTTATATTTTACCATTCTCTAATAAAAAAAAATTTTTAAGAAACCAGTTCTACCCTATCAATAAATTAATATTCTGAACTATAGTGACTATTATTATTATATTAACCTGAATTGGAGCTCGCCCTGTCGAAGACCCTTACATTCTAACTGGGCAAACCTTAACTGCACTATATTTCTCTTATTATATTATAGATCCACTGATATCCAAATTTTGAGATAAAACCTTAATAAACATTCTACCGAATAAATGATTATTTTCAACTAACCACAAAGATATTGGAACACTTTACTTCATCCTAGGAGCTTGAGCTGGAATAGTAGGTACATCTATAAGACTATTGATTCGAGCAGAACTAGGAAACCCTGGGTCATTAATTGGAGATGACCAAATCTATAATGTTATTGTTACAGCCCATGCTTTTATTATAATTTTTTTTATAGTTATACCAATTATAATTGGAGGATTTGGAAACTGACTAGTCCCCCTTATATTAGGTGCCCCTGATATGGCATTCCCCCGAATAAATAATATAAGATTTTGACTACTCCCCCCTTCCTTAACACTTCTTTTAATAAGAAGAATAGTAGAAAGAGGCGCAGGGACAGGATGAACAGTTTACCCCCCCCTATCTTCCAATATTGCTCATAGAGGATCCTCAGTTGATTTAGCAATTTTTAGACTACACTTAGCTGGGGTATCCTCGATTCTAGGTGCAGTAAATTTTATTACAACCGTAATTAATATACGACCTCAAGGTATAACATTTGATCGAATACCTTTATTTGTATGGGCCGTAGTAATTACAGCTGTACTCCTACTTTTATCCCTTCCAGTTCTTGCTGGCGCAATTACTATACTATTAACAGATCGAAATATCAATACATCATTTTTTGACCCGGCAGGAGGGGGAGACCCTATCCTATACCAGCACCTATTTTGATTTTTTGGTCATCCAGAAGTATACATTTTAATTCTCCCTGGATTCGGAATAATTTCTCATATTATTAGGCAGGAGAGAGGGAAAAAAGAAGCATTTGGAACTTTAGGAATAATCTACGCAATAATAGCAATCGGCCTTCTAGGATTTGTAGTATGAGCTCATCACATATTCACAGTAGGAATGGATGTGGATACACGGGCCTACTTTACGTCCGCTACTATAATCATTGCCGTACCTACAGGAATTAAAATTTTTAGATGATTAGCTACCCTTCACGGAACTCAAATAAATTACAGTCCTTCAATATTATGGGCGTTAGGGTTTGTATTTCTATTCACTGTGGGTGGATTAACTGGAGTAATTCTAGCCAATTCATCAATTGATATTATGTTACACGACACCTACTATGTTGTAGCTCACTTCCACTATGTTCTATCAATAGGAGCTGTGTTTGCTATTATAGGCGGATTAGTTCACTGATTTCCTTTATTTACAGGGCTATCTCTCAATATAAAAATATGTAAAATCCAGTTTCTCGCAATATTTATCGGAGTAAACCTAACATTCTTTCCCCAACATTTTCTAGGATTAAGAGGTATACCACGTCGTTATTCTGACTATCCTGATGCCTATATGCTATGAAATGTAATCTCATCTATTGGATCTATTATTTCATTAGTAGCAGTACTATTCTTAATTTTTATTATTTGAGAAAGATTTGCTTCATCACGAAAAACTATGTTCAGCTTAAACATAACATCTTCAATTGAATGACTACAATCTACTCCCCCAGCAGAGCATAGATATTCTGAACTACCTATACTCTCTTCATCTT??ATAGCTACATGAAAGATAATACTACTTCAAGATAGATCATCCCCTCTAATAGAACAATTATCATTCTTCCATGACCATACCCTATTAATTCTAGTAATTATTACAATCCTGGTAGGACAAATAATAATAGGATTATTTTTCAATAAATATACTCACCGTTTTCTTCTAGAAGGACAATTAATTGAACTCATTTGAACTATTTTACCCGCAATTACTTTAATTTTCATTGCCCTACCGTCCCTTCGATTAATCTATATCCTAGACGAAACCAATAATCCATTAATTTCAATTAAAACTATCGGTCACCAGTGATACTGATCTTATGAGTACTCTGATTTCCAAAACATTGAATTTGACTCATACATAATTCCCCAAACTGAAATAAATCCTTTCAATTTCCGACTATTAGATGTAGATAATCGAATAACGGTACCCTATATATCACAAGTACGAATATTAATCTCCGCCGCGGATGTTATTCACTCATGAACTATCCCATCCCTAGGAGTAAAAGTTGACGCTACCCCCGGACGACTAAATCAAGTAAGATTTACCCCTAGACGAACAGGCCTCATATACGGTCAATGCTCTGAAATTTGTGGGGCAAATCATAGATTCATGCCTATTGTAGTAGAAAGAATTTCACCTAAATACTTCATTAAATGAATTTCTAAAATAATTGAAATTATGTCACACAAAAACCATCCCTTCCATCTAGTAGATGTTAGACCTTGGCCAATCCTAGGATCCTTAAGAGCATTAATATTAATATCAGGAATTATTAAATGATTCCATTTCTTTGATAACTCCTTATTATTAATAAGATTTATTACAATAATTATAATTATATACCAATGATGACGAGACATTTCCCGAGAAGGAACATTCCAAGGACTGCATACATTTATTGTAACAATAGGATTACGATGAGGAATAATCTTATTCATTACATCTGAAGTATTCTTCTTCATTTCATTCTTCTGGGGATTTTTCCACAATAGACTAGCCCCAGCTATTGAAATTGGGATACTATGACCCCCAAAAGGAATTTTAACTTTCAACCCAATCCAAATTCCACTATTAAATACTTTGATTCTCCTCACCTCAGGCTTAACTGTAACATGGGCACATCACAGTTTAATGGAAAATAATTTCAAACAAGCCACTCAAGGGCTCCTATTAACAGTAATTCTTGGAATTTATTTTTCAATTCTACAAGGATATGAATATTACGAATCTTCATTTACAATTTCAGATGCAGCCTATGGATCATCATTTTTTGTAGCCACAGGATTCCATGGCCTTCATGTAATTATTGGATCAACATTTTTAATAGTGTGTTTATTTCGACATTTAAATAATCACTTCTCACAAATTCACCACTTTGGTTTTGAAGCAGCTGCATGATACTGACATTTCGTAGACGTTGTATGACTATTCTTGTATGTTTCTATTTACTGATGAGGTAGATTGGTTTTGAAAGATTTAATTTTGATAATGTTATCTATGTTAACTTTGGTGGTGTTTGTATTGGTAGGAGTGGCATTTTTGACCTTGCTTGAACGAAAGGTCTTAGGCTATATTCAGATCCGTAAAGGCCCTAATAAGGTAGGTTTTATAGGAATTTTGCAGCCTTTCAGAGATGCAATTAAGTTATTTACTAAGGAGCAAACATTTCCTTATATATCTAATTTTAATGTATATTATTTATCTCCTGTGATTAATTTTTTTGTTTCTTTATTGTTGTGAATATGTATACCTTTTATTAGTGTTTATTTAAATTTTAATTTGTCTTTATTGTTTTTTCTTAGAGTTTCTAGTTTAAGAGTTTACACTATTATAATAGCGGGCTGGTCAAGAAATTCTAATTATTCTTTATTAGGGAGATTACGTTCAGTTGCTCAAACTATTTCTTATGAAGTAAGTTTAGCAATGATTTTAATATCTTTTATTTTTTTAACTTTAAGTTTGAATTTGATTGATTTTATACTGTTTCAAAATTATGTTTGATTCTTTTTTTTTTGTATACCTTTGTGTTTAATATGGTTAATTTCAGGGTTAGCTGAAACTAATCGAACTCCTTTTGATTTTGCTGAGGGGGAATCAGAGTTGGTTTCTGGTTTTAATGTCGAGTATAGAAGAGGTACCTTTGCAATAATTTTTTTAGCAGAGTATGCTAGTATTTTATTTATAAGAATAATTAGAGTTGTAATTTTTTTAGGGGGGGATTTGAACTCTTTCTTTTTTTATGTTAAGTTGGTATTTATTAGATTTTTTTGAATTTGGGTTCGAGGGACTCTGCCTCGTTTTCGTTATGATAAGCTTATGTACTTGGCATGGAAGAGGTTTCTTCCTTGTTCATTAAATTATTTAATTATATTTTTTAGATTTAAAATAATAGTTTTTATTTTTTTATTAATAAAATTATACAATATTATATTTTTCAATACTATAATTATAGGAACGTTAATTGCAATCTCATCTTACTCATGAATAGGAATATGGATAGGACTAGAAATCAATCTATTATCAATTATTCCGTTATTTTCAAGTAAAAAAAATATTCTGTCATCAGAATCTTCTCTAAAATATTTTATTACTCAAGCCATAGCCTCATCAGTTCTACTGATATCAGTAATCTTAATGCTAGTAACTAATGAATTTATTGCCCCCACAATAAATTTTTACTTAATAATAGTATTAAATTCAGCACTATTAACTAAATTAGGAGCTGCCCCCTTCCATTACTGGTTCCCCGAAGTAATAGAAGGCCTAAACTGAGTAAACTGTCTCATTCTACTAACATGGCAAAAAATTGCACCCATAATACTTTTAATAAACAACATAATAAACCCCAAATTTACCATTTGCATCATTTTTATATGTATAGTGGTAAGAACTGTAATAGCATTTAACCAGATCAGGCTACGAAAAATCTTAACATTTTCGTCAATTAACCATATTGGATGAATAATATCTACTACGATAATGTCATTTTCATCATGAACAATCTATTTCATTGTTTATACCGTACTAAATATAAATATAATCGCTATATTCCAACAAACCAATTCATTCTACTTAAACCAAATCAATAATTCAATTAACAAAAACAAAATACTAAAATTCGCCCTAATCACCAATTTTATATCACTAGGGGGACTACCCCCATTTCTTGGCTTTCTACCAAAATGAATTGTAATCAACTGAATAATTATAAATAACCTATTCTTAACTGCAATCTTAATAATCATGCTTACCCTGGTAATGCTATTCATTTATATACGAATTACCTTATCATCGCTATTAATACAATTATCAGAAACAAAATTCATTAACTTAAAATTCAAAAATAATTACCTTCTAATTCAAAATTTCATCACCACAATAAGACTAGCACTATGCACTTTAATCTTCAATTTACTA???CTGAACATCTTAACTTTAATTTCTACGATCATTCTAATAATTAGCCTTCTAATGATTATAATTCTAAACCTAACTTCAAAAAAAATATATTCTGACCGAGAAAAAAGCTCACCCTTTGAAT????????GACCCTAAATCCCCAGCACGATTACCATTTTCTCTACATTTCTTTCTAATTGCAATTATTTTCCTAATTTTTGACGTAGAAATCACCCTGTTATTCCCTATAATCATCTCAATAAAATTAAGAAATACAACTATATACTTTATTGTATTAACTTTATTTATTATTATTCTACTAGTAGGATTATTCCACGAATGAAAGCAAGGAGCCTTAAACTGATCAACC????????????ATTTTTATAATGGTTATGATGATTCCTTTAAGTTTTTTGGGCAGGTTTTGATTTAATCAACTTGTGTGATTTATTATAAGATTTATATTTTTTTGTATATTTAGAATGGATTATATGTTTATTGGGATTTCTTATGATTATGGGGTGGACTTACTTTCTTATGTAATGATTTTATTGAGTTTTTGAATTTGTTCTTTGATAATTTTATCTAGTGAGAAAATTAGTTTTTACAGAAATTGAGTAAGTTTTTTTTTATTTGTAGTTTTATTATTAATGTTTTCTTTGTATATAACTTTTAGTTCTTTAAATTTGTTTATTTTTTATGTGTTTTTTGAGTTTAGTTTGATCCCTACATTGTTTTTAATTTTGGGGTGGGGCTATCAACCCGAGCGTTTACAAGCTGGTTTGTATCTATTGTTTTATACAATATTTGCTTCATTACCTATAATAATTTCTATTTTTTATTGTTATTCAATTTTTGGGACATTATTTTTTGGCTTATTGGGTGAAATAAATAATTTATTAGTTTATTTTCTTATTAATATAGTTTTTTTTATTAAGATTCCTATATTTTTTGTTCATTTATGGCTTCCTAAGGCACATGTAGAAGCCCCAGTTTCTGGTTCAATGATTTTGGCGGGAATTATACTGAAATTAGGAGGTTATGGGATGATACGTTTGATAGTAATATTTATGTTAATTGGTTTAAGGGTTAATTTAATCTTTTTAA????????TTAGTTGGGGGTTTATATATCTCTTTAATTTGTTTACGACAAAGAGATATGAAGTCTTTAATTGCTTATTCTTCAGTTGCTCATATAGGCTTGGTTTTGTCAGGAGTTATAACTATAAATTTTTGAGGTATAGGGGGGGCTTTGGCTATAATAGTGGCTCATGGGTTATGTTCTTCCGGACTTTTTTGTTTGGCCAATATTTCTTATGAGCGTTTGTCTA???GAAGTCTTTATTTAAATAAGGGTTTGATTAATTTAATGCCTAATTTGTCTTTAATGTGGTTTTTATTAGTTTCTTGTAATATAGCTGCTCCCCCTTCTCTAAATTTGCTTGGTGAAATTATGTTGATTAATAGAATTTTAAGTTTTAGCGAATTTAATATGATTTTTCTGATATTAATTTCTTTTTTTGGGGCTGTTTACTCTCTTTTTTTATATTCTTTTAGTCAGCATGGGTCTATTTGTTCGGGTTTTTATTCTTTTTATTCATGTAGAGTTCGCGAGTATTTGCTTTTAATATTACATTGATTACCATTAAATTTATTAGTTTTAACAGGAGATTGTTTAGTACTTTGAATTTATTTAAATAGTTTAATTATGTTAATATATAAGTTTATTAGTTTATTTATATTTTTAGGAGGTTTATATGTTTTTAGAATGAAGCGTAAGCATTTATTGCTTATGCTTTTAAGCTTAGAATTTATTGTTTTGTCTATTTATATAATTATATTTATTTATTTGAGATTTTTTAATAATGAGTATTTTTTTTCTATAATTTTCTTGACTTTCAGGGTGTGTGAGGGGGTTTTGGGACTATCAATTTTGGTTTCATTAATTCGTTCTCATGGTAATGATTATTTTCAGAGATTTAGTCTTTTATGAATATTTTTAGTTAGGATATCTTTTTTTATCAGGTCTCTTTATTTTATAGTTTTTGAATTGGTATATTTTTTGGAATTTAATTTAGTTATGATTAACTCTGCTTCGGTTTCTATAACTATCTTATTAGATTGGGTATCTTTACTTTTTATAAGTTTTGTATTACTAATCTCTTGTATAGTTATTTATTATAGGGAAGAATATATAGGTGGTGACATTTATTTAAATCGTTTTATTATGTTGGTGGTTATATTTGTTCTTTCTATGATGCTTTTAATTATTAGACCTAATTTGATTAGAATTTTGTTAGGATGAGACGGTTTAGGATTAGTCTCTTATTGTTTAGTAATTTATTATCAGAATTTAAAGTCTTATAATGCGGGTATATTAACAGCTTTAACTAATCGATTAGGGGATGTGGCATTATTATTGTCCATTGCTTGAATATTAAATTATGGCAGATGGAATTATGTATTTTATTTAGAGGAACTGAAAAGGGATTATTATATGGGTATTATTTCTATTTTGATTATTTTGGCTGCAATAACTAAGAGAGCCCAGATTCCTTTTTCTTCTTGGTTACCAGCTGCTATAGCAGCTCCTACACCGGTATCTTCTCTAGTTCATTCATCTACCTTGGTAACTGCAGGGGTTTATTTATTAATTCGTTTTAATTATTCTTTTAGTGAATTTTTGATATATTTTTTATTATTTTTTTCTATAATGACTATATTTATGTCGGGGTTAGGAGCTAGATTTGAGTACGATTTAAAGAAGATTATTGCTTTATCGACACTTAGTCAATTGGGTTTAATAATGAGAATTTTAGCTTTAGGAAGCTATAAGTTAGCTTTTTTTCACCTTTTAACTCATGCATTATTTAAGGCTTTATTATTCATGTGTGCGGGAAATGTTATTCACAATTTGCAGAATTGTCAGGATATTCGTTATATGGGGGGGTTAATTATCTCTATGCCATTAACTTGTGTTTATTTAAATATTTGTAATTTGGCTTTATGCGGGTTACCTTTTTTAAGAGGATTTTATTCAAAGGATTTAATTTTGGAAGTAATGAGTATAGGTTATTTGAATATTTTTGTTTATATTATTTTTTATTTATCTATTGGTTTAACTGTTTGCTATAGCTTTCGTTTGGTTTACTATACTTGTACAGGGGGCTTTAATTATACTTCAGTTAATTTATTAACTGATAAGAATTTTATTATTTTAAAGGGTATAAGAGGGTTAATTTTATTGGTTGTTATTATAGGGAGAGTTCTTTCATGGGTTATGTTTCCTAATCCTTATTTAATTATTTTGCCTTTCTATATGAAGATAATAACTTTGCTTATAATTTTACTAGGTGCATTGATTGGTTATGAAATATCTAAATTTTTTTTAAATAATTATTTGAGGTTTAATTGGTATAGAATAAAATGATTCTCTGCTTCT???ATATGAAACATGCCTTTGATTTCTACTTATGGGGTAAATTATTACCCTATTATAATGGGGAGGTTTTTATATAAAAACTTGGATCAAGGTTGGTTAGAATATTTCGGGGCTCAGAAAATTTATATTTCTATTTCTAACAATTCTAAAATTATACAAATTATTTTTTCTAATAATATTAAATTGTTTTTTATTTTATTTATTATATGGATAATTATGTTGTTTATGTTAT?????????????????ATAATTATTCTACTATCATTAAATTTTATAATAACATTAATCTTCATCTCTTTAACCCACCCTTTGTCTATAGGTTTAATTTTACTCCTTCAAACCTTAATAGTAACAATAATCTCAGGAAACTTTAGATTTAACTTTTGATTCTCTTATATCCTATTCCTAATCATAGTGGGGGGAATATTAATTCTATTTATATACATAACAAGAATTGCCTCAAATGAAAAATTCTCTTTTAACATAAAATCAATAATCATTACAGTAAGAGTTCCACTTATACTCATACTCCCCCTAATTAACTTCAACATTAACACTATCAACAATGAAATAATAATGTG??AATCAAACATAATAATCAACCTATCACTAAACAAATTCATTAACTTCCCATCCAATCTAATCTTAATCTTCATAATAATATACTTATTACTAACTATAATTGCTACAGTAAAAATTACCAATTTTAAACACGGCCCAATCCGACACATAAAC
	'JR53_to_Phact_JT'               AGAAAGTTTTATTATGGCTTTAAAATTGGTTATTTAATTTTTTCACATGTAAATTTTAGT?AAAAGTTAAATTTAAATAGTTTAGTTTATTGTT?GCAGTGTATAGTTTTAAGTATTAATTTAATTTAGACTTAGATATTTATTTAAATGTAAACAAAATTTGTGCCAGCAGTAGCGGTTATACAAATTACGTTAATCAATTATTTATAGTTTAATTAAGC?GTATAATTATGAGTTAGGAATTGGGTTTTTTAGGTGAAATTTTAAATTTAATTTAAATTTT?TATTTGTTGCTGAAGTTGGGAAATTTC?TTTTTAAACTAGGATTAGATACCCTATTATTGGAAAAGTGAATTTTTAAACTATAATTATTAATAGTTAATATCTTTAAAATTAAAGATTTTGGCGGTATTTTAGTCTTTTCAGAGGAACCTGTTTATTGATCGATAGTCCACGATTTATTTTACTTTAGTTTTAAATTTGCATATCGTTGTAAAATAAATATTTTTATAGAATTTTAATGTTTGAGATTTATTATTATATATTAATTCAGATCAAGGTGTAGTTTATATTAAAGTTTAAATGGGTTACATTATATTTATATGTGGTTTATATAGTTGAAAACTATATAATAAACTGGATTTGAGAGTAATTTTTATAGTTTTATAGAATGATTTAGCTCTAAAATATGCACATATCGCCCGTCGCTTTCATTATAAAATGAAATAAGTCGTAACAAAGTAGGCTTATTGGAAAATGAGCCTGGAATGATCCCGAATTCAGAAGGGCTAATTGATTATTAATTTTATTGTTGAATAAATATTTATAATATTCGATTAGTAATGAAATGTTATTCGTTTCTGAATTTATCTGGTTTCTTAAGAAATAAATTCAATTTATTTTG?CTTGAATATTATTTTAATTTAAAAAAGTAATGTTTATTCAATTAAATATCTAAGGGGATTAGCTTTTGGGTATTTTTATAAATCTTTTCTATTTA?ATAGTTTATAGGATTAGAATTTTCCACTAATATAAGTATGTTATAATAAGCTATTTTGGTTTTTATATTTATATAGATTTTAGATTTATTATTAAGATTTTTACTTTAATTTGATTGGTTAAGTAGTAATGGTATAATTAGTATAATTTATTGTATTATTAAGTTTATAT?TTAAGTTTATTTTAAGGAATTCGGCAAATGATTTTTCACCTGTTTAATAAAAACATGTCCTTTTGTTGATGCTTTAAGGTCTGACCTGCCCAATGATGAGTTGAATGGCCGCAGTATTTTGACTGTGCAAAGGTAGCATAATCATTAGTTTCTTAATTAGAAGCTGGAATGAATGGTTTGATGAGAAAATTTCTGTCTCAATATAAATGATTTAGAATTTTAATTTTAAGTGAAAAAGCTTAAATTTTTTAGGAAGACGAGAAGACCCTATAGAGTTTTACATTTAATTATATTAATTAATTTTGGTTTTGATTTTATTTATTTTAGTTAATTGTTTTGTTGGGGTGATATTAAAATTTAATAAACTTTTATTTTATATATACATTGATTTATGAATATTTGATCCTAATTTTTAGATTATAAGATTAAATTACCTTAGGGATAACAGCGTAATTTTTTTTGGAGAGTTCTTATCGATAAAGAAGTTTGCGACCTCGATGTTGGATTAAAATTTAATTTGGGTGTAGAAGCT?TGAATTTTAGGTCTGTTCGACCTTTAAAATTTTACATGATCTGAGTTTAAACCGGTGTGAGCCAGGTTGGTTTCTATCTCTTGAAATTTAGAGTGTTTTAGTACGAAAGGACCAAATAC?CCTCAGTAGCGGCGAGCGAACAGGGAAGAGCCCAGCACCGAATCCCGCGGCCGAAACCGGACGCCGGGAAATGTGGTGTTAGGGAGGGTCCGTTATCCCGAGATTGTGCGGTGCGTCCAAGTCCATCTTGAACGGGGCCACAGCCCATAGAGGGTGCCAGGCCCGTAGCGACCGCTGCCGATCGCGGGAGGATCTCTCCTCAGAGTCGGGTTGCTTGAGAGTGCAGCCCTAAGTGGGTGGTAAACTCCATCCA??????????????????????CGATAGCGAACAAGTACCGTGAGGGAAAGTTGAAAAGAACTTTGAAGAGAGAGTTCAATAGTACGTGAAACCGTTCAGGGGTAAACCTGAGAAACCCGAAAGGTCGAAAGGGGAGATTCAGCGTGTCTCGATTGCGGCGCTGGACGGTCGTGCGACGGAAGACGTACGCGTCATCCGCACCTTCCGTTCTCCGAACCGTAGTCGAACGCGTGCACTTCTCCCCCTGTAGGACGTCGCGATCCGTTGGGTGTCGGCCTAAGGCCCGCGATGGAGCCCGTTCGGACGGTTTTCCGTTCCGGACGAACTCGCGGTGTTTCCCGGTCGGCTCGCTCGACGGTATACAGATGGCGCGGGGCCGCTACACATCAGTTAGCGTCCGACCGGCGGCAAGCGCGCTCGTCGTGACGGTGATCGGACCTGGTGCCGGTCCTGTCCCCGAGTGGCTGTTCGCTGCCGTGTTCTCGGACAGACCTCGTCGAAACGCCGATCTGCGACGCTATAGCTTTGGGTACTTTCAGGACCCGTCTTGAAACACGGACCAAGGAGTCTAGCAT??ATGCGAGTCATTGGGACATGACTAAACCTAAAGGCGCAATGAAAGTGAAGGTCCGCCTTGCGCGGACCGAGGGAGGATGGGCGGTCGTTGCGGCTGCCGCCCCGCACTCCCGGGGCGTCTCGTTCTCATTGCGAGAAGAGGCGCACCAAGAGCGTACACGC???ATGATAATAAACTTATTCTCATCTTTTGACCCCTCTGCTAATTGAAACTTATCTACTAATTGATTAAGAACTATAATCGGAATAATTATTATCCCATCCTTGTTTTGATTTATCCCTTCACGCCTAAATTATATCTGAACTAAAATTATTATAACCTTACACAAAGAATTCAAAAATCTATTGGGAAATGAAGTTAAAGGAATAACATTAATTTTTATTTCACTATTTACAATAATTATATTCAATAACTTCCTAGGACTATTCCCTTACATTTTTACTTCAACCAGACATATGGTATTGACGCTATCATTAGCCCTACCACTATGATTAACTTTTATACTATTCGGTTGATTAAAAAACACAATTCATATATTTGCACATCTCGTTCCTCAGGGAACCCCTCCTGTACTTATACCATTTATAGTATGTATTGAAACAATTAGAAATATTATTCGTCCCGGGACTCTGGCAATTCGTCTATCAGCCAATATAATCGCAGGCCATCTTCTAATAACCCTCCTCGGAAATACCGGAACTGCTATATCATTATATATAATTAACTTACTATTAATTGTCCAGATTCTACTTCTATTACTAGAATCAGCTGTTGCAATTATTCAATCCTATGTATTTGCTGTATTAACAACTTTATACTCTAGAGAAGTAAATATACCACAAATAGCACCATTAAACTGATTAACCTTAATACTATTTTTCATTTCAGTATTTTTAACATTTAACATTATAAATTACTATTCGTTTAATTACAACATTCCTGTAAAAAAAACTATTTACATTAAAAAATTCAAAATTAATTGAAAATGAATGAAAATACCTATACGAAAAGCTTCCCCTTTAATTAAAATCATAAATAATGCATTAATTGACCTACCATCGCCTTCTAATATTTCTACTCTATGAAACTTTGGATCCCTATTAGGAATATGTCTATTAATTCAAATTATTACAGGAATTTTTCTAGCCATACACTACTGCCCTAATATCGACTTAGCCTTTAATAGAGTAGTACACATCTGTCGAGACGTTAATTACGGATGAATTATACGTACAATTCACGCCAACGGTGCTTCTCTATTTTTCATTTGTATCTACATACACATTGGACGGGGAATATATTATAGATCATACAATCTTATACACACATGAATAATTGGGGTAACTATTCTATTTGTAGTAATAGCAACAGCATTTCTTGGATACGTTTTACCTTGAGGACAAATATCATTCTGAGGAG?CACAGTTATTACCAATCTACTTTCAGCAATTCCATATCTAGGATCTACTATTGTCCAATGAATCTGAGGCGGGTTCGCAGTTGATAATGCTACATTGACCCGATTCTTTGCGTTTCACTTCCTTTTTCCATTTATTGTCACCGCACTTGTAATAGTACACTTATTGTTTCTTCATCAAACGGGGTCCAATAACCCCCTTGGTATTAACAGAAATACAGATAAAATTCCATTCCACCCCTTCTTTACTTTTAAGGATTTATTAGGATTTATAATTGCATCTATAATGCTAGTAAT????TCTCTTATTAACCCATATATACTAGGAGACCCTGACAATTTTATTCCAGCTAACCCCCTAGTAACACCCGTACACATTCAGCCAGAATGATATTTCCTATTTGCTTATGCTATTCTTCGGTCAATTCCCAACAAACT??GGGGAGTAATTGCATTAGTAATGTCAATTGC??????TTATATTTTACCATTCTCTAATAAAAAAAAATTTTTAAGAAACCAGTTCTACCCTATCAATAAATTAATATTCTGAACTATAGTGACTATTATTATTATATTAACCTGAATTGGAGCTCGCCCTGTTGAAGACCCTTACATTCTAACTGGGCAAACCTTAACTGTACTATATTTCTCTTATTATATTATAGATCCACTGATATCCAAATTTTGAGATAAAACCTTAATAAACATTCTACCGAATAAATGATTATTTTCAACTAACCACAAAGATATTGGAACACTTTACTTCATCCTAGGAGCTTGAGCTGGAATAGTAGGTACATCTATAAGACTATTGATTCGAGCAGAACTAGGAAACCCTGGGTCATTAATTGGAGATGACCAAATCTATAATGTTATTGTTACAGCCCATGCTTTTATTATAATTTTTTTTATAGTTATACCAATTATAATTGGAGGATTTGGAAACTGACTAGTCCCCCTTATATTAGGTGCCCCTGATATGGCATTCCCCCGAATAAATAATATAAGATTTTGACTACTCCCCCCTTCCTTAACACTTCTTTTAATAAGAAGAATAGTAGAAAGAGGCGCAGGGACAGGATGAACAGTTTACCCCCCCCTATCTTCTAATATTGCTCATAGAGGATCCTCAGTTGATTTAGCAATTTTTAGACTACACTTAGCTGGGGTATCCTCGATTCTAGGTGCAGTAAATTTTATTACAACCGTAATTAATATACGACCTCAAGGTATAACATTTGATCGAATACCTTTATTTGTATGGGCCGTAGTAATTACAGCTGTACTCCTACTTTTATCCCTTCCAGTTCTTGCTGGCGCAATTACCATACTATTAACAGATCGAAATATCAATACATCATTTTTTGACCCGGCAGGAGGGGGAGACCCTATCCTATACCAGCACCTATTTTGATTTTTTGGTCATCCAGAAGTATACATTTTAATTCTCCCTGGATTCGGAATAATTTCTCATATTATTAGGCAGGAGAGAGGGAAAAAAGAAGCATTTGGAACTTTAGGAATAATCTACGCAATAATAGCAATCGGCCTTCTAGGATTTGTAGTATGAGCTCATCACATATTCACAGTAGGAATGGATGTGGATACACGGGCCTACTTTACGTCCGCTACTATAATCATTGCCGTACCTACAGGAATTAAAATTTTTAGATGATTAGCTACCCTTCACGGAACTCAAATAAATTACAGTCCTTCAATATTATGGGCGTTAGGGTTTGTATTTCTATTCACTGTGGGTGGATTAACTGGAGTAATTCTAGCCAATTCATCAATTGATATTATGTTACACGACACCTACTATGTTGTAGCTCACTTCCACTATGTTCTATCAATAGGAGCTGTGTTTGCTATTATAGGCGGATTAGTTCACTGATTTCCTTTATTTACAGGGCTATCTCTCAATATAAAAATATGTAAAATCCAGTTTCTCGCAATATTTATCGGAGTAAACCTAACATTCTTTCCCCAACATTTTCTAGGATTAAGAGGTATACCACGTCGTTATTCTGACTATCCTGATGCCTATATGCTATGAAATGTAATCTCATCTATTGGATCTATTATTTCATTAGTAGCAGTACTATTCTTAATTTTTATTATTTGAGAAAGATTTGCTTCATCACGAAAAACTATGTTCAGCTTAAACATAACATCTTCAATTGAATGACTACAATCTACTCCCCCAGCAGAACATAGATATTCTGAACTACCTATACTCTCTTCATCTT??ATAGCTACATGAAAGATAATACTACTTCAAGATAGATCATCCCCTCTAATAGAACAATTATCATTCTTCCATGACCATACCCTCTTAATTCTAGTAATTATTACAATCCTGGTAGGACAAATAATAATAGGATTATTTTTCAATAAATATACTCACCGTTTTCTTCTAGAAGGACAATTAATTGAACTCATTTGAACTATTTTACCCGCAATTACTTTAATTTTCATTGCCCTACCGTCCCTTCGATTAATCTATATCCTAGACGAAACCAATAATCCATTAATTTCAATTAAAACTATCGGTCACCAGTGATACTGATCTTATGAGTACTCTGATTTCCAAAACATTGAATTTGACTCATACATAATCCCCCAAACTGAAATAAATCCTTTCAATTTCCGACTATTAGATGTAGATAATCGAATAACGGTACCCTATATATCACAAGTACGAATATTAATCTCCGCCGCGGATGTTATTCACTCATGAACTATCCCATCCCTAGGAGTAAAAGTTGACGCTACCCCCGGACGACTAAATCAAGTAAGATTTACCCCTAGACGAACAGGCCTCATATACGGTCAATGCTCTGAAATTTGTGGGGCAAATCATAGATTCATGCCTATTGTAGTAGAAAGAATTTCACCTAAATACTTCATTAAATGAATTTCTAAAATAATTGAAATTATGTCACACAAAAACCATCCCTTCCATCTAGTAGATGTTAGACCTTGGCCAATCTTAGGATCCCTAAGAGCATTAATATTAATATCAGGAATTATTAAATGATTCCATTTCTTTGATAACTCCTTATTATTAATAAGATTTATTACAATAATCATAATTATATACCAATGATGACGAGACATTTCCCGAGAAGGAACATTCCAAGGACTGCATACATTTATTGTAACAATAGGATTACGATGAGGAATAATCTTATTCATTACATCTGAAGTATTCTTCTTCATTTCATTCTTCTGGGGATTTTTCCACAATAGACTAGCCCCAGCTATTGAAATTGGGATACTATGACCCCCAAAAGGAATTTTAACTTTCA??????????????CCCCTATTAAATACTTTGATTCTCCTCACCTCAGGCTTAACTGTAACATGGGCACATCACAGTTTAATGGAAAATAATTTCAAACAAGCCACTCAAGGGCTCCTATTAACAGTAATTCTTGGAATTTATTTTTCAATTCTACAAGGATATGAATATTACGAATCTTCATTTACAATTTCAGATGCAGCCTATGGATCATCATTTTTTATAGCCACAGGATTCCATGGCCTTCATGTAATTATTGGATCAACATTTTTAATAGTGTGTTTATTTCGACATTTAAATAATCACTTCTCACAAATTCACCACTTTGGTTTTGAAGCAGCTGCATGATACTGACATTTCGTAGACGTTGTATGACTATTCTTATATGTTTCTATTTACTGATGAGGTAGATTGGTTTTGAAAGATTTAATTTTGATAATGTTATCTATGTTAACTTTGGTGGTGTTTGTATTGGTAGGAGTGGCATTTTTGACCTTGCTTGAACGAAAGGTCTTAGGCTATATTCAGATCCGTAAAGGCCCTAATAAGGTAGGTTTTATAGGAATTTTGCAGCCTTTCAGAGATGCGATTAAGTTATTTACTAAGGAGCAAACATTTCCTTATATATCTAATTTTAATGTATATTATTTATCTCCTGTGATTAATTTTTTTGTTTCTTTATTGTTGTGAATATGTATACCTTTTATTAGTGTTTATTTAAATTTTAATTTGTCTTTATTGTTTTTCCTTAGAGTTTCTAGTTTAAGAGTTTACACTATTATAATAGCGGGCTGGTCAAGAAATTCTAATTATTCTTTATTAGGGAGATTACGTTCAGTTGCTCAAACTATTTCTTATGAAGTAAGTTTAGCAATGATTTTAATATCTTTTATTTTTTTAACTTTAAGTTTGAATTTGATTGATTTTATACTGTTTCAAAATTATGTTTGATTCTTTTTTTTTTGTATACCTTTGTGTTTAATATGGTTAATTTCAGGGTTAGCTGAAACTAATCGAACTCCTTTTGATTTTGCTGAGGGGGAATCAGAGTTGGTTTCTGGTTTTAATGTCGAGTATAGAAGAGGCACCTTTGCAATAATTTTTTTAGCAGAGTATGCTAGTATTTTATTTATAAGAATAATTAGAGTTGTAATTTTTTTAGGGGGGGATTTGAACTCTTTCTTTTTTTATGTTAAGTTGGTATTTATTAGATTTTTTTGAATTTGGGTTCGAGGGACTCTACCTCGTTTTCGTTATGATAAGCTTATGTACTTGGCATGGAAGAGGTTTCTTCCTTGTTCATTAAATTATTTAATTATATTTTTTAGATTTAAAATAATAGTTTTTATTTTTTTATTAATAAAATTATACAATATTATATTTTTCAATACTATAATTATAGGAACGTTAATTGCAATCTCATCTTACTCATGAATAGGAATATGGATAGGACTAGAAATCAATCTATTATCAATTATTCCGTTATTTTCAAGTAAAAAAAATATTCTGTCATCAGAATCTTCTCTAAAATATTTTATTACTCAAGCCATAGCCTCATCAGTTCTACTGATATCAGTAATCTTAATGCTAGTAACTAATGAATTTATTGCCCCCACAATAAATTTTTACTTAATAATAGTATTAAATTCAGCACTATTAACTAAATTAGGAGCTGCCCCCTTCCATTACTGGTTCCCCGAAGTAATAGAAGGCCTAAACTGAGTAAACTGTCTCATTCTACTAACATGGCAAAAAATCGCACCCATAATACTTTTAATAAACAACATAATAAACCCCAAATTTACCATTTGCATCATTTTTATATGTATAGTGGTAAGAACTGTAATAGCATTTAACCAGATCAGGCTACGAAAAATCTTAACATTTTCGTCAATTAACCATATTGGATGAATAATATCTACTACGATAATGTCATTTTCATCATGAACAATCTATTTCATTGTTTATACCGTACTAAATATCAATATAATCACTATATTCCAACAAACCAATTCATTCTATTTAAACCAAATCAATAATTCAATTAACAAAAACAAAATACTAAAATTCGCCCTAATCACCAATTTTATGTCACTAGGGGGACTACCCCCATTTCTTGGCTTTCTACCAAAATGAATTGTAATCAACTGAATAATTATAAATAACCTATTCTTAACTGCAATCTTAATAATCATGCTTACCCTGGTAATGCTATTCATTTATATACGAATTACCTTATCATCGCTATTAATACAATTATCAGAAACAAAATTCATTAACTTAAAATTCAAAAATAATTACCTTCTAATTCAAAATTTCATCACCACAATAAGACTAGCACTATGCACTTTAATCTTCAATTTACTA???CTGAACATCTTAACTTTAATTTCTACGATCATTCTAATAATTAGCCTTCTAATGATTATAATTCTAAACCTAACTTCAAAAAAAATATATTCTGACCGAGAAAAAAGCTCACCCTTTGAATG????TTCGACCCTAAATCCCCAGCACGATTACCGTTTTCTCTACATTTCTTTCTAATTGCAATTATTTTCCTAATTTTTGACGTAGAAATCACCCTGTTATTCCCTATAATCATCTCAATAAAATTAAGAAATACAACTATATACTTTATTGTATTAACTTTATTTATTATTATTCTACTAGTAGGATTATTCCACGAATGAAAGCAAGGAGCCTTAAACTGATCAACC????????????ATTTTTATAATGGTTATAATGATTCCTTTAAGTTTTTTGGGCAGGTTTTGATTTAATCAACTTGTGTGATTTATTATAAGATTTATATTTTTTTGTATATTTAGAATGGATTATATGTTTATTGGAATTTCTTATGATTATGGGGTGGACTTACTTTCTTATGTAATGATTTTATTGAGTTTTTGAATTTGTTCTTTGATAATTTTATCTAGTGAGAAAATTAGTTTTTATAGAAATTGAGTAAGTTTTTTTTTATTTGTAGTTTTGTTATTAATGTTTTCTTTGTATATAACTTTTAGTTCTTTAAATTTGTTTATTTTTTATGTGTTTTTTGAGTTTAGTTTGATCCCTACATTGTTTTTAATTTTGGGGTGGGGCTATCAACCCGAGCGTTTACAAGCTGGTTTGTATCTATTGTTTTATACAATATTTGCTTCATTACCTATAATAATTTCTATTTTTTATTGTTATTCAATTTTTGGGACATTATTTTTTGGCTTATTGGGTGAAATAAATAATTTATTAGTTTATTTTCTTATTAATATAGTTTTTTTTATTAAGATTCCTATATTTTTTGTTCATTTATGGCTTCCTAAGGCACATGTAGAAGCCCCAGTTTCTGGTTCAATGATTTTGGCGGGAATTATGCTGAAATTAGGAGGTTATGGGATGATACGTTTGATAGTAATATTTATGTTAATTGGTTTAAGGGTTAATTTAATTTTTT????????AGGTTGGTTGGGGGTTTATATATCTCTTTAATTTGTTTACGGCAAAGAGATATGAAGTCTTTAATTGCTTATTCTTCAGTTGCTCATATAGGCTTGGTTTTGTCAGGAGTTATAACTATAAACTTTTGAGGTATAGGGGGGGCTTTGGCTATAATAGTGGCTCATGGGTTATGTTCTTCCGGACTTTTTTGTTTGGCCAATATTTCTTATGAGCGTTTGTCTAG??????TCTTTATTTAAATAAGGGTTTGATTAATTTAATGCCTAATTTGTCTTTAATGTGGTTTTTATTAGTTTCTTGTAATATAGCTGCCCCTCCTTCTTTAAATTTGCTTGGTGAAATTATGTTGATTAATAGAATTTTAAGTTTTAGCGAATTTAATATGATTTTTCTGATATTAATTTCTTTTTTTGGGGCTGTTTACTCTCTTTTTTTATATTCTTTTAGTCAGCATGGGTCTATTTGTTCGGGTTTTTATTCTTTTTATTCATGTAGAGTTCGCGAGTATTTGCTTTTAATATTACATTGATTACCATTAAATTTATTAGTTTTAACAGGAGATTGTTTAGTACTTTGAATTTATTTAAATAGTTTAATTATGTTAATATATAAGTTTATTAGTTTATTTATATTTTTAGGAGGTTTATATGTTTTTAGAATGAAGCGTAAGCATTTATTGCTTATGCTTTTAAGCTTAGAATTTATTGTTTTGTCTATTTATATAATTATATTTATTTATTTGAGATTTTTTAATAATGAGTATTTTTTTTCTATAATTTTCTTGACTTTTAGGGTTTG??????????????????ATCAATTTTGGTTTCATTAATTCGTTCTCATGGTAACGATTATTTTCAGAGATTTAGTCTTTTATGAATATTTTTAGTTAGGATATCTTTTTTTATCAGGTCTCTTTATTTTATAGTTTTTGAATTGGTATATTTTTTGGAATTTAATTTAGTTATGATTAACTCTGCTTCGGTTTCTATAACTATCTTATTAGATTGGATATCTTTACTTTTTATAAGTTTTGTATTACTAATTTCTTGTATAGTTATTTATTATAGGGAAGAATATATAGGTGGTGACATTTATTTAAATCGTTTTATTATGTTGGTGGTTATATTTGTTCTTTCTATGATACTTTTAATTATTAGACCTAATTTGATTAGAATTTTGTTAGGATGAGACGGTTTAGGATTAGTCTCTTATTGTTTAGTAATTTATTATCAGAATTTAAAGTCTTATAATGCGGGTATATTAACAGCTTTAACTAATCGATTAGGGGATGTGGCATTATTATTGTCCATTGCTTGAATATTAAATTATGGCAGATGGAATTATGTATTTTATTTAGAGGAACTGAAAAGGGATTATTATATGGGTATTATTTCTATTTTGATTATTTTGGCTGCAATAACTAAGAGAGCCCAGATTCCTTTTTCTTCTTGGTTACCAGCTGCTATAGCAGCTCCTACGCCGGTATCTTCTCTAGTTCATTCATCTACCTTGGTAACTGCAGGGGTTTATTTATTAATTCGTTTTAATTATTCTTTTAGTGAATTTTTGATATATTTTTTATTATTTTTTTCTATAATGACTATATTTATGTCGGGGTTAGGAGCTAGATTTGAGTACGATTTAAAGAAGATTATTGCTTTATCGACACTTAGTCAATTGGGTTTAATAATGAGAATTTTAGCTTTAGGAAGCTATAAGTTAGCTTTTTTTCACCTTTTAACTCATGCATTATTTAAGGCTTTATTATTCATGTGTGCGGGAAATGTTATTCACAATTTGCAGAATTGTCAGGATATTCGTTATATGGGGGGGTTAATTATCTCTATGCCATTAACTTGTGTTTATTTAAATATTTGTAATTTGGCTTTATGCGGGTTACCTTTTTTAAGAGGATTTTATTCAAAGGATTTAATTTTGGAAGTAATGAGTATAGGTTATTTGAATATTTTTGTTTATATTATTTTTTATTTATCTATTGGTTTAACTGTTTGCTATAGCTTTCGTTTGGTTTACTATACTTGTACAGGGGGCTTTAATTATACTTCAGTTAATTTATTAACTGATAAGAATTTTATTATTTTAAAGGGTATAAGAGGGTTAATTTTATTGGTTGTTATTATAGGGAGAGTTCTTTCATGGGTTATGTTTTCTAATCCTTATTTAATTATTTTGCCTTTCTATATGAAGATAATAACTTTGCTTATAATTTTACTAGGTGCATTGATTGGTTATGAAATATCTAAATTTTTTTTAAATAATTATTTGAGGTTTAATTGGTATAGAATAAAATGATTCTCTGCTTCT???ATATGAAACATGCCTTTGATTTCTACTTATGGGGTAAATTATTACCCTATTATAATGGGGAGGTTTTTATATAAAAACTTGGATCAAGGTTGGTTAGAATATTTCGGGGCTCAGAAAATTTATATTTCTATTTCTAACAATTCTAAAATTATACAAATTATTTTTTCTAATAATATTAAATTGTTTTTTATTTTATTTATTATATGGATAATTATGTTGTTTATGTTAT?????????????????ATAATTATTCTACTATCATTAAATTTTATAATAACATTAATCTTCATCTCTTTAACCCACCCTTTGTCTATAGGTTTAATTTTACTCCTTCAAACCTTAATAGTAAGAATAATCTCAGGAAACTTTAGATTTAACTTTTGATTCTCTTATATCCTATTCCTAATCATAGTGGGGGGAATATTAATTCTATTTATATACATAACAAGAATTGCCTCAAATGAAAAATTCTCTTTTAACATAAAATCAATAATCATTACAGTAAGAGTTCCACTTATACTCATACTCCCCCTAATTAACTTCAACATTAACACTATCAACAATGAAATAATAGAGTGACAAT?AGATATAATAATCAACCTATCACTAAACAAATTCATTAACTTCCCATCCAATCTAATCTTAATCTTCATAATAATATACTTATTACTAACTATAATTGCTACAGTAAAAATTACCAATTTTAAACACGGCCCAATCCGACACATAAAC
	'IC44_to_Phact_JT'               ????????????????????????????????????????????????????????????????????AAATTTAAATAGTTTAGTTTATTGTT?GCAGTGTATAGTTTTAAA???????????????????????????????????????????????????????????????????????????????????????????????????????????????????????????????????????????????????????????????????????????????????????AAGTTGGGAAATTTC?TTTTTAAACTAGGATTAGAT?????????????????????????????????????????????????????????????????????????????????????????????????????????????????????????????????????????????????????????????????????????????????????????????????????????????????????????????????????????????????????????????????ACATTATATTTATATGTGGTTT?TATAGTTGAAAACTATATAATAAATTGGATT???????????????????????????????????????????????????????????????????????????????????????????????????????????????????????????????????????????????????????GATTATTAATTTTATTGTTGAATAAATATTTATAATATTCGATTA???????????????????????????????????????????????????????????????????????????????TTAATTTAAAAAAGTAATGTTTATTCAATTAAATACCTAAGGGGATTAGCTTTT???????????????????????????????????????????????????????????????????????????????????????????????????????????????????????????????????????????TTGATTGGTTAAGTAGTAATGGTATAATTA???????????????????????????????????????????????????????????????????????????????????????????????????????????????????????????????????????????????????????????????????????????????????????????????????????????????????????????????????????????????????????????????????????????????????????????????????????????????????????????????????????????????????????????????????????????????????????????????????????????????????????????????????????????????????????????????????????????????????????????????????????????????????????????????????????????????????????????????????????????????????????????????????????????????????????????????????????????????????????????????????????????????????????????????????????????????????????????????????????????????????????????????????????????????????????????????????????????????????????????????????????????????????????ACAGCCCATAGAGGGTGCCAGGCCCGTAGCGACCGCTGCC???????????????????????????????????????????????????????????????????????????????????????????????????TAGCAAACAAGTACCGCGAGGGAAAGATGAAAAGGACTTTGAAGAGAGAGTTCAAGAGTACGTGAAACCGTTCAGGGG??????????????????????????????????????????????????????????????????????????????????????????????????????????????????????????????????????????????????????????????????????????????????????????????????????????????????????????????????????????????????????????????????????????????????????????????????????????????????????????????????????????????????????????????????????????????????????????????????????????????????????????????????????????????????????ACCCGTCTTGAAACACGGACCAAGGARTCTAACATCTAYGCGAGT?????????????????????????????????????????????????????????????????????TGGGCGGTCGTTGCGGCTGCCGCCCCGCACTCCCGGGGCGT???????????????????????????????????????????????????????????????????????????????????????????????????????????????????????????????????????????????????????????????????????????????????????????????????????????????????????????????????????????????????????????????????????????????????????????????????????????????????????????????????????????????????????????????????TTAGCCCTACCACTATGATTAACTTTTATACTATTCGGTTGATTAAAAAACAC??????????????????????????????????????????????????????????????TGTGTATTGAAAC?ATTAGAAATATTATTCGTCCCGGGA??????????????????????????????????????????????????????????????????????????????????ATTATATATAATTAACTTACTATTAATTGTCCAGATTCT????????????????????????????????????????????????????????????????????????????????????????????????????????????????????????????????????????????????????????????????????????????????????????????????????????????????????????????????????????????????????????????????????????????????????????????????????????????????????????????????????????????????????????????????????????????????????????????????????????????????????????????????????????????????????????????????????????????????????????????????????????????????????????????????????????????????????????????????????????????????????????????????????????????????????????????????????????????????????????????????????????????????????ATTCTGAGGAGCTACAGTAATTACCAATCTACTTTCAG????TCCGTATCTAGGATCTACTATTGTCCAATGAATCTGAG???????????????????????????????????????????????????????????????????????????????????????TACACTTATTATTTCTTCATCAAACAGGATCCAATAACCCCCTTG??????????????????????????????????????????????????????????????????????????????????????????????????????????????????????????????????????????????????????????????????????????????????????????????????????????????????????????????????????????????????????????????????????????????????????????????????????????????????????????????????????????????????????????????????????????????????????????????????????????????????????????????????????????????????????????????????????????????????????????????????????????????????????????????????????????????????????????????????????????????????????????????????????????????????????????????????????????????????????????????????????????????ATGACCAAATCTATAATGTTATTGTTACAGCCCACGCTTTTATT???????????????????????????????????????????????????????????????????????????????????????????????????????????????????????????????????????????????????????????????????????????????GGACAGGATGAACAGTTTACCCACCCCTATCTTCTAATATTGCTCATAGAGGATCCTCAGTTGATTTAGCAATTTTTAGAC?????????????????????????????????????????????????????????????????????????????????????????????????????????????????????????????????????????????????????????????????????????????????????????????????????????????????????????????????????????????????????????????????????????????????????????????????????????????????????????????????????????????????????????????????????????????????????????????????????????????????????????????????????????????????????????????????????????????????????????????????????????????????????????????????????????????????????????????TCAAATAAATTACAGTCCTTCAATATTATGGGC???????????????????????????????????????????????????????????????????????????????????????????????????????????????????????????????????????????????????????????????????????????????????????????????????????????????????????????????????????????????????????????????????????????????????????????????????????????????????????????????????????????????????????????????????????????????????????????????????????????????????????????????????????????????????????????????????????????????????????????????????????????????????????????????????????????????????????????????????????????????????????????????????????????????????????????????????????????????????????????????????????????????????????????????????????????????????????????????????????????????????????????????????????????????????????????????????????????????????????????????????????????????????????????????????????????????GAATATTCTGATTTCCAAAACATTGAATTCGACT??????????????????????????????????????????????????????????????????????????????????????????????????????????????????????????????????????????????????????????????????????????????????????????????????????????????????????????????????????????????????????????????????????????????????????????????????????????????????????????????????????????????????????????????????????????????????????????????????????????????????????????????????????????????????????????????????????????????????????????????????????????????????????????????????????????????????????????????????????????????????????????????????????????????????????????????????????????????????????????????????????????????????????????????????????????????????????????????????????????????????????????????????????????????????????????????????????????????????????????????????????????????????????????????????????????????????????????????????????????????????????????????????????????????????????????????????????????????????????????????????????????????????????????????????????????????????????????????????????????????????????????????????????????????????????????????????????????????????????????????????????????????????????????????????????????????????????????????????????????????????????????????????????????????????????????????????????????????????????????????????????????????????????????????????????????????????????????????????????????????????????????????????????????????????????????????????????????????????????????????????????????????????????????????????????????????????????????????????????????????????????????????????????????????????????????????????????????????????????????????????????????????????????????????????????????????????????????????????????????????????????????????????????????????????????????????????????????????????????????????????????????????????????????????????????????????????????????????????????????????????????????????????????????????????????????????????????????????TATTTATTAGATTTTTTTGAATTTGGGTTCGAGG????????????????????????????????????????????????????????????????????????????????TTATATTTTTTAGATTTAAAATGATAGTTTTTATTTTTTTATTA?????????????????????????????????????????????????????????????????????????????????????????????????????????????????????????????????????????????????????????????????????????????????????????????????????????????????????????????????????????????????????????????????????????????????????????????????????????????????????GGAGCTGCCCCCTTCCATTACTTGTTCCCCGAAGTAATAGAA??????????????????????????????????????????????????????ATAATACTTTTAATAAACAACATAATAAATTCCAAATTTACCATTT????????????????????????????????????????????????????????????????????????????????????????????????????????????????????????????????????????????????????????GTTTATACCGTACTAAATATCAATATAATCGCTATATTCCAACAAACCAATTCATTCTATTTAAACCAAATCAATAATTCA?????????????????????????????????????????????????????????????????????????????????????????????????????????????????????????????????????????????????????????????????????????????????????????????????????????????????????????????????????????????????????????????????????????????????????????????????????????????????????????????????????????????????????????????????????????????????????????????????????????????????????????????????TCTGACCGAGAAAAAAGTTCAACCTTTGAATGTGGT????????????????????????????????????????????????????????????????????????????????????????????????????????????????????????????????????????????????????????????????????????????????????????????????????????????????????????????????????????????????????????????????????????????????????????????????????????????????????????????????????????????????????????????????????????????????????????????????????????????????????????????????TTTTTGAATTTTTTCTTTGATAATTTTATCTAGTGAGAAAATTA?????????????????????????????????????????????????????????????????????????????????????????????????????????????????????????????????????????????????????TGGGGCTATCAACCCGAGCGTTTACAAGCTGGTTTGTATTTATTGTTTTATACAATATTTGCTTCATTACCTATAATAATTTCTATTTTTTATTGTTATTC???????????????????????????????????????????????????????????????????????????????????????????????????????????????????????????????????????????????????????????????????????????????????????????????????????????????????????????????????????????????????????????????????????????????????????????????????????????????????????????????????????????????????????????????????????????????????????????????????????????????????????????????????????????????????????????????????????????????????????????????????????????????????????????????????????????????????????????????????????????????????????????????????TCCTTCTTTAAATTTGCTTGGTGAAATTATGTTG???????????????????????????????????????????????????????????????????????????????????????????????????????????????????????????????????????????????????????????????????????????????????????????????????????????????????????????????????????????????????????????????????????????????????????????????????????????????????????????????????????????????????????????????????????????????????????????????????????????????????????????????????????????????????????????????????????????????????????ATTTTGGTTTCATTAATTCGTTCTCATGGTAACGATTATTTTCAGAGATTTAGTCTTTT????????????????????????????????????????????????????????????????????????????GAATTTAATTTAGTTATGATTAACTCTGCCTCGGTTTCTATAACTATTTTATTAGATTGGATATCTTTACTTTTTATAAGTTTTGTATTATTAATTTCTTGTATAGTTAT?????????????????????????????????????????????????????????????????????????????????????????????????????????????????????????????????????????????????????????????????????????????????????????????????????????????????????????????????????????????????????????????????????????????????????????????????????????????????????????????????????????????????????????????????????????????????????????????????????????????????????????????????????CCGGTATCTTCTCTAGTTCATTCATCTACCTTGGTAACCGCAGGGGTTTATTTATTAATTCGTTTTAATTATTCTT????????????????????????????????????????????????????????????????????????????????????????????????????????????????????????????????TTAATAATGAGAATTTTAGCTTTAGGAAGCTATAAGTTAGCTTTTTT?????????????????????????????????????????????????????????????????????????????????????????????????????????????????????????????????????????????????????????????????????????????????????????????????????????????????????????????????????????????????????????????????????????????????????????????????????????????????????????????????????????????????????????????????????????????????????????????????????????????????????????????????????????????????????????????????????????????????????????????????????????GCTTATAATTTTACTAGGTGCATTGATTGGTTATGAAATATCTAAATTTTTTTTAA??????????????????????????????????????????????????????????????????????????????????????????????????????????????????????????????????????????????????????????????????????????????????????????????????????????????????????????????????????????????????????????????????????????????????????????????????????????????????????????????????????????????????????????????????????????????????????????????????????????????????????????????????????????????????????????????????????????????????????????????????????????????????????????????????????????????????????????????????????????????????????????????????????????????????????????????????????????????????????????????????????????ATCAACCTATCACTAAACAAATTCATTAACTTCCCATCCAATCTAATCTTAATCTTCATAATAATATACTTAT?????????????????????????????????????????????????????????????????
	Philolithus_carinatus_TB13392    ??????????????????????????????????????????????????????????????????????????????????????????????????????????????????????????????????????????????????????????????????????????????????????????????????????????????????????????????????????????????????????????????????????????????????????????????????????????????????????????????????????????????????????TGGAAAGGTGAATTTTTAAACTATAATTATTAATAGTTAATATCTTTAAAATTAAAGATTTTGGCGGTATTTTAGTCTTTTCAGAGGAACCTGTTTATTGATCGATAGTCCACGATTTATTTCACTTTAGTTTTAAATTTGCATATCGTTGTAAAATAAATATTTTTATAGAATTTTAATGTTTAGGATTTATTATTATATATTAATTCAGATCAAGGTGTAGTTTATATTAAAGTTTAAATGGGTTACATTATATTTATATGTGGTTT?TATAGTTGAAAACTATATATTAAATTGGATTTGAGAGTAATTTTTATAGTTTTATAGAATGATTTAGCTCTAAAATATGC??????????????????????????????????????????????????????????????????????????????????????????????????????????????????????????????????????????????????????????????????????????????????????????????????????????????????????????????????????????????????????????????????????????????????????????????????????????????????????????????????????????????????????????????????????????????????????????????????????????????????????????????????????????????????????????????????????????????????????????????????????????????????????????????????????????????????????????????????????????????????????????????????????????????????????????????????????????????????????????????????????????????????????????????????????????????????????????????????????????????????????????????????????????????????????????????????????????????????????????????????????????????????????????????????????????????????????????????????????????????????????????????????????????????????????????????????????????????????????????????????????????????????????????????????????????????????????????????????????????????????????????????????????????????????????????????????????????????????????????????????????????????????????????????????????????????????????????????????????????????????????????????????????????????????????????????????????????????????????????????????????????????????????????????????????????????????????????????????????????????????????????????????????????????????????????????????????????????????????????????????????????????????????????????????????????????????????????????????????????????????????????????????????????????????????????????????????????????????????????????????????????????????????????????????????????????????????????????????????????????????????????????????????????????????????????????????????????????????????????????????????????????????????????????????????????????????????????????????????????????????????????????????????????????????????????????????????????????????????????????????????????????????????????????????????????????????????????????????????????????????????????????????????????????????????????????????????????????????????????????????????????????????????????????????????????????????????????????????????????????????????????????????????????????????????????????????????????????????????????????????????????????????????????????????????????????????????????????????????????????????????????????????????????????????????????????????????????????????????????????????????????????????????????????????????????????????????????????????????????????????????????????????????????????????????????????????????????????????????????????????????????????????????????????????????????????????????????????????????????????????????????????????????????????????????????????????????????????????????????????????????????????????????????????????????????????????????????????????????????????????????????????????????????????????????????????????????????????????????????????????????????????????????????????????????????????????????????????????????????????????????????????????????????????????????????????????????????????????????????????????????????????????????????????????????????????????????????????????????????????????????????????????????????????????????????????????????????????????????????????????????????????????????????????????????????????????????????????????????????????????????????????????????????????????????????????????????????????????????????????????????????????????????????????????????????????????????????????????????????????????????????????????????????????????????????????????????????????????????????????????????????????????????????????????????????????????????????????????????????????????????????????????????????????????????????????????????????????????????????????????????????????????????????????????????????????????????????????????????????????????????????????????????????????????????????????????????????????????????????????????????????????????????????????????????????????????????????????????????????????????????????????????????????????????????????????????????????????????????????????????????????????????????????????????????????????????????????????????????????????????????????????????????????????????????????????????????????ACACTTTACTTCATCCTAGGAGCTTGAGCTGGTATAGTCGGTACATCAATAAGACTATTGATTCGAGCAGAACTGGGAAACCCTGGATCATTAATTGGAGATGACCAAATCTATAATGTTATTGTTACAGCCCATGCTTTTATTATAATTTTTTTTATAGTTATACCAATTATAATTGGAGGATTTGGAAATTGACTAGTTCCTCTTATACTAGGTGCCCCTGATATAGCATTCCCCCGAATAAATAATATAAGATTTTGACTACTTCCCCCTTCCTTAACACTTCTTTTAATAAGAAGAATAGTAGAAAGAGGTGCAGGAACAGGATGAACAGTTTACCCCCCTTTATCTTCCAATATTGCTCATAGAGGATCATCAGTTGATTTAGCAATTTTTAGACTACATTTAGCCGGAGTATCTTCAATTCTAGGTGCAGTAAATTTTATTACAACTGTAATTAATATACGACCACAAGGAATAACATTTGATCGAATACCTTTATTTGCATGAGCCGTAGTAATTACAGCTGTACTCCTACTTCTATCCCTCCCAGTTCTAGCTGGTGCAATTACTATACTATTAACAGACCGAAATATTAATACATCATTTTTTGACCCGGCAGGGGGAGGAGACCCTATCCTATACCAACATCTATTT????????????CACCCAGAAGTATACATTTTAATTCTTCCTGGATTCGGGATAATTTCTCACATTATCAGGCAGGAAAGAGGAAAAAAGGAAGCATTTGGAACTTTAGGAATAATCTATGCAATAATAGCAATCGGTCTTCTAGGATTTGTAGTATGAGCTCATCACATATTCACAGTAGGAATAGATGTAGATACACGAGCCTACTTTACGTCCGCTACTATAATCATTGCTGTACCTACGGGAATTAAAATTTTTAGATGATTAGCTACCCTTCACGGAACTCAAATAAATTACAGTCCCTCAATATTGTGAGCGTTAGGATTTGTATTTTTGTTCACTGTGGGTGGATTAACTGGAGTAATTCTAGCCAATTCATCAATTGATATTATATTACACGACACCTATTATGTTGTAGCCCACTTCCACTATGTCCTATCAATAGGAGCCGTATTTGCTATTATAGGCGGATTAGTTCACTGATTTCCTTTATTTACAGGCCTATCTCTTAATATAAGAATATGTAAAATCCAGTTTCTCGCAATATTTATCGGAGTAAACCTAACATTCTTTCCCCAACATTTTCTTGGATTAAGAGGTATACCACGTCGTTATTCTGACTATCCTGATGCCTATATGCTATGAAATGTAATTTCATCTATTGGATCTATTATTTCATTAGTAGCAGTCCTATTCTTAATTTTTATTATTTGAGAAAGATTTGCTTCATCACGAAAAACTATGTTCAGTTTAAACATAACATCTTCAATTGAATGACTACAATCTACCCCTCCAGCAGAACATAGATATTCTGAACTACCTATACTC????????????ATAGCTACATGAAAGATAATACTACTTCAAGATAGATCATCCCCTCTAATAGAACAATTATCATTCTTCCATGATCATACTCTTTTAATTCTAGTAATTATTACAATCCTGGTAGGACAAATAATAATAGGGTTATTTTTCAATAAATATACTCACCGATTTCTTCTAGAAGGACAATTAATTGAACTCATTTGAACTATTTTACCTGCAATTACTCTAATTTTCATTGCCTTACCTTCCCTTCGATTAATTTATATCCTAGATGAAACCAATAATCCATTAATTTCAATTAAAACTATTGGTCACCAATGATACTGATCTTACGAATATTCTGACTTCCAAAACATTGAATTTGATTCATACATAATCCCCCAAACTGAAATAAATCCTTTCAATTTCCGACTATTAGATGTAGATAATCGAATAACAGTCCCCTATATATCACAAGTACGAATATTAATCTCCGCCGCGGATGTTATCCACTCATGGACTATCCCATCCCTAGGAGTAAAAGTTGATGCTACCCCCGGACGATTAAATCAAGTAAGATTTACCCCTAGACGAACAGGCCTTATATACGGTCAATGCTCAGAAATTTGTGGGGCAAATCATAGATTTATACCCATTGTAGTAGAAAGAATTTCACCTAAATACTTCATAAAATGAATTTCTAAAATAATTGAAATT????????????????????????????????????????????????????????????????????????????????????????????????????????????????????????????????????????????????????????????????????????????????????????????????????????????????????????????????????????????????????????????????????????????????????????????????????????????????????????????????????????????????????????????????????????????????????????????????????????????????????????????????????????????????????????????????????????????????????????????????????????????????????????????????????????????????????????????????????????????????????????????????????????????????????????????????????????????????????????????????????????????????????????????????????????????????????????????????????????????????????????????????????????????????????????????????????????????????????????????????????????????????????????????????????????????????????????????????????????????????????????????????????????????????????????????????????????????????????????????????????????????????????????????????????????????????????????????????????????????????????????????????????????????????????????????????????????????????????????????????????????????????????????????????????????????????????????????????????????????????????????????????????????????????????????????????????????????????????????????????????????????????????????????????????????????????????????????????????????????????????????????????????????????????????????????????????????????????????????????????????????????????????????????????????????????????????????????????????????????????????????????????????????????????????????????????????????????????????????????????????????????????????????????????????????????????????????????????????????????????????????????????????????????????????????????????????????????????????????????????????????????????????????????????????????????????????????????????????????????????????????????????????????????????????????????????????????????????????????????????????????????????????????????????????????????????????????????????????????????????????????????????????????????????????????????????????????????????????????????????????????????????????????????????????????????????????????????????????????????????????????????????????????????????????????????????????????????????????????????????????????????????????????????????????????????????????????????????????????????????????????????????????????????????????????????????????????????????????????????????????????????????????????????????????????????????????????????????????????????????????????????????????????????????????????????????????????????????????????????????????????????????????????????????????????????????????????????????????????????????????????????????????????????????????????????????????????????????????????????????????????????????????????????????????????????????????????????????????????????????????????????????????????????????????????????????????????????????????????????????????????????????????????????????????????????????????????????????????????????????????????????????????????????????????????????????????????????????????????????????????????????????????????????????????????????????????????????????????????????????????????????????????????????????????????????????????????????????????????????????????????????????????????????????????????????????????????????????????????????????????????????????????????????????????????????????????????????????????????????????????????????????????????????????????????????????????????????????????????????????????????????????????????????????????????????????????????????????????????????????????????????????????????????????????????????????????????????????????????????????????????????????????????????????????????????????????????????????????????????????????????????????????????????????????????????????????????????????????????????????????????????????????????????????????????????????????????????????????????????????????????????????????????????????????????????????????????????????????????????????????????????????????????????????????????????????????????????????????????????????????????????????????????????????????????????????????????????????????????????????????????????????????????????????????????????????????????????????????????????????????????????????????????????????????????????????????????????????????????????????????????????????????????????????????????????????????????????????????????????????????????????????????????????????????????????????????????????????????????????????????????????????????????????????????????????????????????????????????????????????????????????????????????????????????????????????????????????????????????????????????????????????????????????????????????????????????????????????????????????????????????????????????????????????????????????????????????????????????????????????????????????????????????????????????????????????????????????????????????????????????????????????????????????????????????????????????????????????????????????????????????????????????????????????????????????????????????????????????????????????????????????????????????????????????????????????????????????????????????????????????????????????????????????????????????????????????????????????????????????????????????????????????????????????????????????????????????????????????????????????????????????????????????????????????????????????????????????????????????????????????????????????????????????????????????????????????????????????????????????????????????????????????????????????????????????????????????????????????????????????????????????????????????????????????????????????????????????????????????????????????????????????????????????????????????????????????????????????????????????????????????????????????????????????????????????????????????????????????????????????????????????????????????????????????????????????????????????????????????????????????????????????????????????????????????????????????????????????????????????????????????????????????????????????????????????????????????????????????????????????????????????????????????????????????????????????????????????????????????????????????????????????????????????????????????????????????????????????????????????????????????????????????????????????????????????????????????????????????????????????????????????????????????????????????????????????????????????????????????????????????????????????????????????????????????????????????????????????????????????????????????????????????????????????????????????????????????????????????????????????????????????????????????????????????????????????????????????????????????????????????????????????????????????????????????????????????????????????????????????????????????????????????????????????????????????????????????????????????????????????????????????????????????????????????????????????????????????????????????????????????????????????????????????????????????????????????????????????????????????????????????????????????????????????????????????????????????????????????????????????????????????????????????????????
	Philolithus_morbilosus_TB15436   ??????????????????????????????????????????????????????????????????????????????????????????????????????????????????????????????????????????????????????????????????????????????????????????????????????????????????????????????????????????????????????????????????????????????????????????????????????????????????????????????????????????????????????TGGAAAAGTGAATTTTTAAACTATAATTATTAATAGTTAATGTCTTTAAAATTAAAGATTTTGGCGGTATTTTAGTCTTTTCAGAGGAACCTGTTTATTAATCGATAGTCCACGATTTATTTTACTTTAGTTTTAAATTTATATATCGTTGTAAAATAAATATTTTTATAGAATTTTAATGTTTGGGATTTATTATTATATATTAATTCAGATCAAGGTGTAGTTTATATTAAAGTTTAAATGGGTTACATTATATTTATATGTGGTTT?TATAGTTGAAAACTATTGGATAAATTGGATTTGAGAGTAATTTTTATAGTTTTATAGAATGATTTAGCTCTAAAATATGC????????????????????????????????????????????????????????????????????????????????????????????????????????????????????????????????????????????????????????????????????????????????????????????????????????????????????????????????????????????????????????????????????????????????????????????????????????????????????????????????????????????????????????????????????????????????????????????????????????????????????????????????????????????????????????????????????????????????????????????????????????????????????????????????????????????????????????????????????????????????????????????????????????????????????????????????????????????????????????????????????????????????????????????????????????????????????????????????????????????????????????????????????????????????????????????????????????????????????????????????????????????????????????????????????????????????????????????????????????????????????????????????????????????????????????????????????????????????????????????????????????????????????????????????????????????????????????????????????????????????????????????????????????????????????????????????????????????????????????????????????????????????????????GCGAGCGAACAGGGAAGAGCCCAGCACCGAATCCCGCGGCCGAAACCGGACGCCGGGAAATGTGGTGTTAGGGAGGGTCCGTTATCCCGAGATTGTGCGGTGCGTCCAAGTCCATCTTGAACGGGGCCACAGCCCATAGAGGGTGCCAGGCCCGTAGCGACCGCTGCCGATCGCGGGAGGATCTCTCCTCAGAGTCGGGTTGCTTGAGAGTGCAGCCCTAAGTGGGTGGTAAACTCCATCTAAGGCTAAATATGACCACGAGACCGATAGCGAACAAGTACCGTGAGGGAAAGTTGAAAAGAACTTTGAAGAGAGAGTTCAATAGTACGTGAAACCGTTCAGGGGTAAACCTGAGAAACCCGAAAGGTCGAAAGGGGAGATTCAGCGTGTCTCGATTGCGGCGCTGGACGGTCGTGCGACGGAAGACGTACGCGTCATCCGCACCTTCCGTTCTCCGAACCGCAGTCGAACGCGTGCACTTCTCCCCCTGTAGGACGTCGCGATCCGTTGGGTGCCGGCCTAAGGCCCGCGATGGAGCCCGTCCGGACGGTTTTCCGTTCCGGACGAACTCGCGGTGTTTCCCGGTCGGCTCGCTCGACGGTATACAGATGGCGCGGGGCCGCTACACATCAGTTAGCGTCCGACCGGCGGCAAGCGCGCTCGTCGTGACGGTGATCGGACCTGGTGCCGGTCCTGTCCCCGAGTGGCTGTTCGCTGCCGTGTTCTCGGACAGACCTCGTCGAAACGCCGATCTGCGACGCTATAGCTTTGGGTACTTTCAGGACCCGTCTTGAAACACGGACCAAGGAGTCTAGCATGTGCGCGAGTCATTGGGACATGACTAAACCTAAAGGCGCAATGAAAGTGAAGGTCCGCCTTGCGCGGACCGAGGGAGGATGGGCGGTCGTTGCGGCTGCCGCCCCGCACTCCCGGGGCGTCTCGTTCTCATTGCGAGAAGAGGCGCACCAAGAGCGTACACGCTGG???????????????????????????????????????????????????????????????????????????????????????????????????????????????????????????????????????????????????????????????????????????????????????????????????????????????????????????????????????????????????????????????????????????????????????????????????????????????????????????????????????????????????????????????????????????????????????????????????????????????????????????????????????????????????????????????????????????????????????????????????????????????????????????????????????????????????????????????????????????????????????????????????????????????????????????????????????????????????????????????????????????????????????????????????????????????????????????????????????????????????????????????????????????????????????????????????????????????????????????????????????????????????????????????????????????????????????????????????????????????????????????????????????????????????????????????????????????????????????????????????????????????????????????????????????????????????????????????????????????????????????????????????????????????????????????????????????????????????????????????????????????????????????????????????????????????????????????????????????????????????????????????????????????????????????????????????????????????????????????????????????????????????????????????????????????????????????????????????????????????????????????????????????????????????????????????????????????????????????????????????????????????????????????????????????????????????????????????????????????????????????????????????????????????????????????????????????????????????????????????????????????????????????????????????????????????????????????????????????????????????????????????????????????????????????????????????????????????????????????????????????????????????????????????????????????????????????????????????????????????????????????????????????????????????????????????????????????????????????????????????????????????????????????????????????????????????????????????????????????????????????????????????????????????????????????????????????????????????????????????????????????????????????????????????????????????????????????????????????????????????????????????????????????????????????????????????????????????????????????????????????????????????????????????????????????????????????????????????????????????????????????????????????????????????????????????????????????????????????????????????????????????????????????????????????????????????????????????????????????????????????????????????????????????????????????????????????????????????????????????????????????????????????????????????????????????????????????????????????????????????????????????????????????????????????CATCCAGAAGTATACATTTTAATTCTTCCGGGATTTGGGATAATTTCTCACATTATTAGACAAGAAAGAGGAAAAAAAGAGGCATTCGGAACTTTAGGGATAATCTATGCAATAATAGCAATTGGACTATTAGGATTTGTAGTATGAGCTCATCATATATTTACAGTAGGAATAGATGTAGATACCCGAGCTTACTTTACATCAGCCACTATAATCATTGCAGTCCCTACAGGAATCAAAATTTTTAGATGATTAGCTACCCTTCACGGAACTCAAATGAACTATAGTCCTTCAATACTATGAGCACTAGGATTTGTATTCTTATTCACTGTGGGCGGGTTAACTGGAGTAATTTTAGCCAATTCATCTATTGATATTATATTGCACGACACATATTATGTTGTAGCTCATTTTCACTATGTTCTTTCTATAGGAGCTGTATTCGCTATTATAGGAGGATTAGTACACTGATTCCCTTTATTTACAGGCCTATCCCTCAATATAAAAATATGTAAAATCCAATTTCTCGCAATATTTATCGGGGTAAACTTAACATTCTTTCCTCAACATTTTTTAGGATTAAGAGGAATACCACGCCGATATTCAGATTATCCTGATGCCTATATACTATGAAATGTAATCTCCTCTATTGGATCTATTATTTCGTTAGTAGCAGTTCTATTCTTAATTTTCATTATTTGAGAAAGATTCGCTTCATCACGAAAAACTATATTCGGCTTAAACATAACATCTTCTATTGAATGATTACAATCCACTCCTCCGGCAGAACATAGATACTCTGAACTACCTATACTC????????????ATAGCTACATGAAAGATAATACTACTTCAAGATAGATCATCCCCTCTAATAGAACAATTATCATTCTTCCATGATCACGCTCTTCTAATTCTAGTAATTATTACAATCCTAGTAGGACAAATAATAATAGGATTATTTTTCAATAAATATACTCACCGATTTCTCCTAGAAGGACAACTAATTGAACTCATCTGAACCATTTTACCCGCTATTACTTTAATTTTTATTGCTTTACCATCTCTTCGATTAATTTATATCCTAGACGAAACTAACAACCCTTTAATTTCAATTAAAACTATCGGACATCAATGATATTGATCTTATGAATACTCTGATTTCCAAAATATTGAATTTGACTCATATATAATCCCTCAAACTGAAATAACACCCTTCAATTTCCGCCTATTAGATGTAGATAATCGAATAACAGTTCCCTATATATCACAAGTACGAATATTAATCTCTGCTGCTGATGTTATTCACTCATGAACTATCCCATCTCTGGGAGTGAAAGTTGATGCTACCCCTGGACGATTAAATCAAGTAAGATTTACCCCTAGACGAACTGGTCTTATATACGGACAGTGCTCAGAAATTTGTGGGGCAAATCATAGATTTATACCCATTGTAGTAGAAAGAATTTCACCTAAATACTTCATTAAATGAATTTCTAAAATAATTGAAATT????????????????????????????????????????????????????????????????????????????????????????????????????????????????????????????????????????????????????????????????????????????????????????????????????????????????????????????????????????????????????????????????????????????????????????????????????????????????????????????????????????????????????????????????????????????????????????????????????????????????????????????????????????????????????????????????????????????????????????????????????????????????????????????????????????????????????????????????????????????????????????????????????????????????????????????????????????????????????????????????????????????????????????????????????????????????????????????????????????????????????????????????????????????????????????????????????????????????????????????????????????????????????????????????????????????????????????????????????????????????????????????????????????????????????????????????????????????????????????????????????????????????????????????????????????????????????????????????????????????????????????????????????????????????????????????????????????????????????????????????????????????????????????????????????????????????????????????????????????????????????????????????????????????????????????????????????????????????????????????????????????????????????????????????????????????????????????????????????????????????????????????????????????????????????????????????????????????????????????????????????????????????????????????????????????????????????????????????????????????????????????????????????????????????????????????????????????????????????????????????????????????????????????????????????????????????????????????????????????????????????????????????????????????????????????????????????????????????????????????????????????????????????????????????????????????????????????????????????????????????????????????????????????????????????????????????????????????????????????????????????????????????????????????????????????????????????????????????????????????????????????????????????????????????????????????????????????????????????????????????????????????????????????????????????????????????????????????????????????????????????????????????????????????????????????????????????????????????????????????????????????????????????????????????????????????????????????????????????????????????????????????????????????????????????????????????????????????????????????????????????????????????????????????????????????????????????????????????????????????????????????????????????????????????????????????????????????????????????????????????????????????????????????????????????????????????????????????????????????????????????????????????????????????????????????????????????????????????????????????????????????????????????????????????????????????????????????????????????????????????????????????????????????????????????????????????????????????????????????????????????????????????????????????????????????????????????????????????????????????????????????????????????????????????????????????????????????????????????????????????????????????????????????????????????????????????????????????????????????????????????????????????????????????????????????????????????????????????????????????????????????????????????????????????????????????????????????????????????????????????????????????????????????????????????????????????????????????????????????????????????????????????????????????????????????????????????????????????????????????????????????????????????????????????????????????????????????????????????????????????????????????????????????????????????????????????????????????????????????????????????????????????????????????????????????????????????????????????????????????????????????????????????????????????????????????????????????????????????????????????????????????????????????????????????????????????????????????????????????????????????????????????????????????????????????????????????????????????????????????????????????????????????????????????????????????????????????????????????????????????????????????????????????????????????????????????????????????????????????????????????????????????????????????????????????????????????????????????????????????????????????????????????????????????????????????????????????????????????????????????????????????????????????????????????????????????????????????????????????????????????????????????????????????????????????????????????????????????????????????????????????????????????????????????????????????????????????????????????????????????????????????????????????????????????????????????????????????????????????????????????????????????????????????????????????????????????????????????????????????????????????????????????????????????????????????????????????????????????????????????????????????????????????????????????????????????????????????????????????????????????????????????????????????????????????????????????????????????????????????????????????????????????????????????????????????????????????????????????????????????????????????????????????????????????????????????????????????????????????????????????????????????????????????????????????????????????????????????????????????????????????????????????????????????????????????????????????????????????????????????????????????????????????????????????????????????????????????????????????????????????????????????????????????????????????????????????????????????????????????????????????????????????????????????????????????????????????????????????????????????????????????????????????????????????????????????????????????????????????????????????????????????????????????????????????????????????????????????????????????????????????????????????????????????????????????????????????????????????????????????????????????????????????????????????????????????????????????????????????????????????????????????????????????????????????????????????????????????????????????????????????????????????????????????????????????????????????????????????????????????????????????????????????????????????????????????????????????????????????????????????????????????????????????????????????????????????????????????????????????????????????????????????????????????????????????????????????????????????????????????????????????????????????????????????????????????????????????????????????????????????????????????????????????????????????????????????????????????????????????????????????????????????????????????????????????????????????????????????????????????????????????????????????????????????????????????????????????????????????????????????????????????????????????????????????????????????????????????????????????????????????????????????????????????????????????????????????????????????????????????????????????????????????????????????????????????????????????????????????????????????????????????????????????????????????????????????????????????????????????????????????????????????????????????????????????????????????????????????????????????????????????????????????????????
	Philolithus_densicollis_TB15236  ?????????????????????????????????????????????????????????????????????????????????????????????????????????????????????????????????????????????????????????????????????????????????????????????????????????????????????????????????????????????????????????????????????????????????????????????????????????????????????????????????????????????????????????????????????????????????????????????????????????TTAAAGATTTTGGCGGTATTTTAGTCTTTTCAGAGGAACCTGTTTATTAATCGATAGTCCACGATTTATTTTACTTTAGTTTTAAATTTACATATCGTTGTAAAATAAATATTTTTATAGAATTTAAATGTTTGAAATTTATTATTATATATTAATTCAGATCAAGGTGTAGTTTATATTAAAGTTTAAATGGGTTACATTATATTTATATGTGGTTT?TTTAGTTGAAAACTATTGGATAAATTGGATTTGAGAGTAATTTTTATATTTTTATAAAATGATTTAGCTCTAAAATATGT?????????????????????????????????????????????????????????????????????????????????????????????????????????????????????????????????????????????????????????????????????????????????????????????????????????????????????????????????????????????????????????????????????????????????????????????????????????????????????????????????????????????????????????????????????????????????????????????????????????????????????????????????????????????????????????????????????????????????????????????????????????????????????????????????????????????????????????????????????????????????????????????????????????????????????????????????????????????????????????????????????????????????????????????????????????????????????????????????????????????????????????????????????????????????????????????????????????????????????????????????????????????????????????????????????????????????????????????????????????????????????????????????????????????????????????????????????????????????????????????????????????????????????????????????????????????????????????????????????????????????????????????????????????????????????????????????????????????????????????????????????????????CCTCAGTAGCGGCGAGCGAACAGGGAAGAGCCCAGCACCGAATCCCGCGGCCGAAACCGGACGCCGGGAAATGTGGTGTTAGGGAGGGTCCGTTATCCCGAGATTGTGCGGTGCGTCCAAGTCCATCTTGAACGGGGCCACAGCCCATAGAGGGTGCCAGGCCCGTAGCGACCGCTGCCGATCGCGGGAGGATCTCTCCTCAGAGTCGGGTTGCTTGAGAGTGCAGCCCTAAGTGGGTGGTAAACTCCATCTAAGGCTAAATATGACCACGAGACCGATAGCGAACAAGTACCGTGAGGGAAAGTTGAAAAGAACTTTGAAGAGAGAGTTCAATAGTACGTGAAACCGTTCAGGGGTAAACCTGAGAAACCCGAAAGGTCGAAAGGGGAGATTCAGCGTGTCTCGATTGCGGCGCTGGACGGTCGTGCGACGGAAGACGTACGCGTCATCCGCACCTTCCGTTCTCCGAACCGTAGTCGAACGCGTGCACTTCTCCCCCTGTAGGACGTCGCGATCCGTTGGGTGTCGGCCTAAGGCCCGCGATGGAGCCCGTTCGGACGGTTTTCCGTTCCGGACGAACTCGCGGTGTTTCCCGGTCGGCTCGCTCGACGGTATACAGATGGCGCGGGGCCGCTACACATCAGTTAGCGTCCGACCGGCGGCAAGCGCGCTCGTCGTGACGGTGATCGGACCTGGTGCCGGTCCTGTCCCCGAGTGGCTGTTCGCTGCCGTGTTCTCGGACAGACCTCGTCGAAACGCCGATCTGCGACGCTATAGCTTTGGGTACTTTCAGGACCCGTCTTGAAACACGGACCAAGGAGTCTAGCATGTGCGCGAGTCATTGGGACATGACTAAACCTAAAGGCGCAATGAAAGTGAAGGTCCGCCTTGCGCGGACCGAGGGAGGATGGGCGGTCGTTGCGGCTGCCGCCCCGCACTCCCGGGGCGTCTCGTTCTCATTGCGAGAAGAGGCGCACCAAGAGCGTACACGCTGG??????????????????????????????????????????????????????????????????????????????????????????????????????????????????????????????????????????????????????????????????????????????????????????????????????????????????????????????????????????????????????????????????????????????????????????????????????????????????????????????????????????????????????????????????????????????????????????????????????????????????????????????????????????????????????????????????????????????????????????????????????????????????????????????????????????????????????????????????????????????????????????????????????????????????????????????????????????????????????????????????????????????????????????????????????????????????????????????????????????????????????????????????????????????????????????????????????????????????????????????????????????????????????????????????????????????????????????????????????????????????????????????????????????????????????????????????????????????????????????????????????????????????????????????????????????????????????????????????????????????????????????????????????????????????????????????????????????????????????????????????????????????????????????????????????????????????????????????????????????????????????????????????????????????????????????????????????????????????????????????????????????????????????????????????????????????????????????????????????????????????????????????????????????????????????????????????????????????????????????????????????????????????????????????????????????????????????????????????????????????????????????????????????????????????????????????????????????????????????????????????????????????????????????????????????????????????????????????????????????????????????????????????????????????????????????????????????????????????????????????????????????????????????????????????????????????????????????????????????????????????????????????????????????????????????????????????????????????????????????????????????????????????????????????????????????????????????????????????????????????????????????ACACTTTATTTTATCCTAGGAGCATGAGCTGGAATAGTAGGTACATCAATAAGACTATTAATTCGGGCAGAATTAGGAAATCCTGGATCGTTAATTGGGGATGACCAAATTTATAATGTTATTGTTACAGCCCACGCTTTTATTATAATTTTTTTCATAGTTATACCTATTATAATTGGGGGATTCGGGAATTGATTGGTCCCCCTTATATTAGGTGCCCCTGATATAGCATTCCCTCGAATAAATAACATAAGATTTTGATTGCTACCGCCTTCGTTAACACTTCTTCTGATAAGAAGAATAGTAGAAAGAGGGGCAGGAACAGGATGAACAGTTTATCCTCCTTTATCCTCTAATATTGCCCATAGAGGATCCTCAGTTGATTTAGCAATTTTTAGTCTACATTTAGCCGGAGTATCCTCAATTCTAGGTGCAGTAAATTTTATTACAACTGTAATTAATATACGACCCCAAGGAATAACCTTTGATCGAATACCTTTATTTGTATGGGCCGTAGTAATTACTGCTATTCTTCTACTTTTATCTCTACCGGTTCTTGCTGGTGCTATTACTATACTTTTAACAGACCGAAACATCAATACATCATTTTTTGACCCAGCAGGAGGGGGAGACCCTATTTTATACCAACACTTATTT????????????CACCCAGAAGTATATATTTTAATTCTCCCCGGATTCGGAATAATTTCCCACATTATTAGACAAGAAAGAGGTAAAAAGGAAGCATTTGGAACTTTAGGAATAATCTATGCAATAATAGCAATTGGGCTCCTAGGATTTGTAGTATGGGCTCATCACATGTTTACAGTAGGCATAGATGTAGATACCCGGGCTTACTTCACTTCTGCTACTATAATTATTGCCGTACCTACAGGAATTAAAATTTTTAGATGACTAGCTACTCTCCATGGAACTCAAATAAACTATAGCCCTTCAATACTATGGGCGTTAGGGTTTGTATTTCTATTTACTGTAGGTGGATTAACTGGAGTAATTCTAGCCAATTCATCTATTGACATTATATTACACGACACTTATTATGTTGTAGCCCACTTCCACTACGTCTTATCAATAGGGGCCGTGTTTGCTATTATAGGTGGGTTAGTACACTGATTTCCTTTATTTACAGGTTTATCTCTTAACATAAAAATATGTAAAATCCAATTTCTCGCAATATTTATTGGTGTAAACCTAACATTTTTTCCCCAACATTTCCTAGGACTAAGAGGAATACCACGTCGATACTCAGATTACCCAGACGCCTATATACTATGAAATGTAATTTCCTCCATTGGATCTATTATTTCGTTAGTAGCAGTTCTATTTTTAATTTTTATTATTTGAGAAAGATTTGCTTCATCACGTAAAACTTTATTCGGTTTAAATATACCATCTTCTATTGAGTGACTGCAACATACTCCGCCCGCGGAACATAGATATTCTGAGCTACCTATACTT????????????ATAGCTACATGAAAGATAATACTACTCCAAGATAGGTCATCCCCTTTAATAGAACAATTATCATTCTTCCATGATCATACTCTTCTAATTCTGGTAATTATTACAATTCTAGTAGGACAAATAATAATAGGATTATTTTTCAATAAGTATATTCACCGATTCCTTCTAGAGGGACAACTAATTGAACTAATTTGAACCATTTTACCTGCAATTACTTTAATTTTTATTGCTTTACCGTCTCTTCGATTAATTTATATTCTAGACGAAACCAATAATCCCTTAATTTCAATTAAAACTATTGGACATCAATGGTACTGATCTTATGAATATTCTGATTTCCAAAATATTGAATTTGATTCCTACATAATTCCCCAAACTGAAATAAACCCTTTCAATTTCCGTCTATTAGATGTAGATAATCGAATAACAGTTCCCTATATATCCCAAGTACGAATATTAATTTCCGCTGCTGACGTTATTCATTCATGAACTATCCCATCTCTAGGGGTAAAGGTTGATGCTACTCCAGGACGATTAAATCAAGTAAGATTTACCCCTAGACGAACAGGTCTTATATACGGACAATGCTCAGAAATTTGTGGAGCAAATCATAGATTTATACCTATTGTAGTAGAAAGAATCTCACCTAAATACTTCATTAAATGAATTTCTAAAATAATTGAAATT????????????????????????????????????????????????????????????????????????????????????????????????????????????????????????????????????????????????????????????????????????????????????????????????????????????????????????????????????????????????????????????????????????????????????????????????????????????????????????????????????????????????????????????????????????????????????????????????????????????????????????????????????????????????????????????????????????????????????????????????????????????????????????????????????????????????????????????????????????????????????????????????????????????????????????????????????????????????????????????????????????????????????????????????????????????????????????????????????????????????????????????????????????????????????????????????????????????????????????????????????????????????????????????????????????????????????????????????????????????????????????????????????????????????????????????????????????????????????????????????????????????????????????????????????????????????????????????????????????????????????????????????????????????????????????????????????????????????????????????????????????????????????????????????????????????????????????????????????????????????????????????????????????????????????????????????????????????????????????????????????????????????????????????????????????????????????????????????????????????????????????????????????????????????????????????????????????????????????????????????????????????????????????????????????????????????????????????????????????????????????????????????????????????????????????????????????????????????????????????????????????????????????????????????????????????????????????????????????????????????????????????????????????????????????????????????????????????????????????????????????????????????????????????????????????????????????????????????????????????????????????????????????????????????????????????????????????????????????????????????????????????????????????????????????????????????????????????????????????????????????????????????????????????????????????????????????????????????????????????????????????????????????????????????????????????????????????????????????????????????????????????????????????????????????????????????????????????????????????????????????????????????????????????????????????????????????????????????????????????????????????????????????????????????????????????????????????????????????????????????????????????????????????????????????????????????????????????????????????????????????????????????????????????????????????????????????????????????????????????????????????????????????????????????????????????????????????????????????????????????????????????????????????????????????????????????????????????????????????????????????????????????????????????????????????????????????????????????????????????????????????????????????????????????????????????????????????????????????????????????????????????????????????????????????????????????????????????????????????????????????????????????????????????????????????????????????????????????????????????????????????????????????????????????????????????????????????????????????????????????????????????????????????????????????????????????????????????????????????????????????????????????????????????????????????????????????????????????????????????????????????????????????????????????????????????????????????????????????????????????????????????????????????????????????????????????????????????????????????????????????????????????????????????????????????????????????????????????????????????????????????????????????????????????????????????????????????????????????????????????????????????????????????????????????????????????????????????????????????????????????????????????????????????????????????????????????????????????????????????????????????????????????????????????????????????????????????????????????????????????????????????????????????????????????????????????????????????????????????????????????????????????????????????????????????????????????????????????????????????????????????????????????????????????????????????????????????????????????????????????????????????????????????????????????????????????????????????????????????????????????????????????????????????????????????????????????????????????????????????????????????????????????????????????????????????????????????????????????????????????????????????????????????????????????????????????????????????????????????????????????????????????????????????????????????????????????????????????????????????????????????????????????????????????????????????????????????????????????????????????????????????????????????????????????????????????????????????????????????????????????????????????????????????????????????????????????????????????????????????????????????????????????????????????????????????????????????????????????????????????????????????????????????????????????????????????????????????????????????????????????????????????????????????????????????????????????????????????????????????????????????????????????????????????????????????????????????????????????????????????????????????????????????????????????????????????????????????????????????????????????????????????????????????????????????????????????????????????????????????????????????????????????????????????????????????????????????????????????????????????????????????????????????????????????????????????????????????????????????????????????????????????????????????????????????????????????????????????????????????????????????????????????????????????????????????????????????????????????????????????????????????????????????????????????????????????????????????????????????????????????????????????????????????????????????????????????????????????????????????????????????????????????????????????????????????????????????????????????????????????????????????????????????????????????????????????????????????????????????????????????????????????????????????????????????????????????????????????????????????????????????????????????????????????????????????????????????????????????????????????????????????????????????????????????????????????????????????????????????????????????????????????????????????????????????????????????????????????????????????????????????????????????????????????????????????????????????????????????????????????????????????????????????????????????????????????????????????????????????????????????????????????????????????????????????????????????????????????????????????????????????????????????????????????????????????????????????????????????????????????????????????????????????????????????????????????????????????????????????????????????????????????????????????????????????????????????????????????????????????????????????????????????????????????????????????????????????????????????????????????????????????????????????????????????????????????????????????????????????????????????????????????????????????????????????????????????????????????????????????????????????????????????????????????
	Philolithus_aegrotus_TB15235     ??????????????????????????????????????????????????????????????????????????????????????????????????????????????????????????????????????????????????????????????????????????????????????????????????????????????????????????????????????????????????????????????????????????????????????????????????????????????????????????????????????????????????????TGGAAGAGTGAATTTTTAAACTATAATTATTAATAGTTAATGTCTTTAAAATTAAAGATTTTGGCGGTATTTTAGTCTTTTCAGAGGAACCTGTTTATTAATCGATAGTCCACGATTTATTTTACTTTAGTTTTAAATTTACATATCGTTGTAAAATAAATATTTTTATAGAATTTAAATGTTTGAGATTTATTATTATATATTAATTCAGATCAAGGTGTAGTTTATATTAAAGTTTAAATGGGTTACATTATATTTATATGTGGTTT?TATAGTTGAAAACTATTGAATAAATTGGATTTGAGAGTAATTTTTATAGTTTTATAGGATGATTTAGCTCTAAAATATGC??????????????????????????????????????????????????????????????????????????????????????????????????????????????????????????????????????????????????????????????????????????????????????????????????????????????????????????????????????????????????????????????????????????????????????????????????????????????????????????????????????????????????????????????????????????????????????????????????????????????????????????????????????????????????????????????????????????????????????????????????????????????????????????????????????????????????????????????????????????????????????????????????????????????????????????????????????????????????????????????????????????????????????????????????????????????????????????????????????????????????????????????????????????????????????????????????????????????????????????????????????????????????????????????????????????????????????????????????????????????????????????????????????????????????????????????????????????????????????????????????????????????????????????????????????????????????????????????????????????????????????????????????????????????????????????????????????????????????????????????????????????????CTCAGTAGCGGCGAGCGAACAGGGAAGAGCCCAGCACCGAATCCCGCGGCCGAAACCGGACGCCGGGAAATGTGGTGTTAGGGAGGGTCCGTTATCCCGAGATTGTGCGGTGCGTCCAAGTCCATCTTGAACGGGGCCACAGCCCATAGAGGGTGCCAGGCCCGTAGCGACCGCTGCCGATCGCGGGAGGATCTCTCCTCAGAGTCGGGTTGCTTGAGAGTGCAGCCCTAAGTGGGTGGTAAACTCCATCTAAGGCTAAATATGACCACGAGACCGATAGCGAACAAGTACCGTGAGGGAAAGTTGAAAAGAACTTTGAAGAGAGAGTTCAATAGTACGTGAAACCGTTCAGGGGTAAACCTGAGAAACCCGAAAGGTCGAAAGGGGAGATTCAGCGTGTCTCGATTGCGGCGCTGGACGGTCGTGCGACGGAAGACGTACGCGTCATCCGCACCTTCCGTTCTCCGAACCGTAGTCGAACGCGTGCACTTCTCCCCCTGTAGGACGTCGCGATCCGTTGGGTGTCGGCCTAAGGCCCGCAATGGAGCCCGTTCGGACGGTTTTCCGTTCCGGACGAACTTGCGGTGTTTCCCGGTCGGCTCGCTCGACGGTATACAGATGGCGCGGGGCCRCTACACATCAGTTAGCGTCCGACCGGCGGCAAGCGCGCTCGTCGTGACGGTGATCGGACCTGGTGCCGGTCCTGTCCCCGAGTGGCTGTTCGCTGCCGTGTTCTCGGACAGACCTCGTCGAAACGCCGATCTGCGACGCTATAGCTTTGGGTACTTTCAGGACCCGTCTTGAAACACGGACCAAGGAGTCTAGCATGTGCGCGAGTCATTGGGACATGACTAAACCTAAAGGCGCAATGAAAGTGAAGGTCCGCCTTGCGCGGACCGAGGGAGGATGGGCGGTCGTTGCGGCTGCCGCCCCGCACTCCCGGGGCGTCTCGTTCTCATTGCGAGAAGAGGCGCACCAAGAGCGTACACGCTGG??????????????????????????????????????????????????????????????????????????????????????????????????????????????????????????????????????????????????????????????????????????????????????????????????????????????????????????????????????????????????????????????????????????????????????????????????????????????????????????????????????????????????????????????????????????????????????????????????????????????????????????????????????????????????????????????????????????????????????????????????????????????????????????????????????????????????????????????????????????????????????????????????????????????????????????????????????????????????????????????????????????????????????????????????????????????????????????????????????????????????????????????????????????????????????????????????????????????????????????????????????????????????????????????????????????????????????????????????????????????????????????????????????????????????????????????????????????????????????????????????????????????????????????????????????????????????????????????????????????????????????????????????????????????????????????????????????????????????????????????????????????????????????????????????????????????????????????????????????????????????????????????????????????????????????????????????????????????????????????????????????????????????????????????????????????????????????????????????????????????????????????????????????????????????????????????????????????????????????????????????????????????????????????????????????????????????????????????????????????????????????????????????????????????????????????????????????????????????????????????????????????????????????????????????????????????????????????????????????????????????????????????????????????????????????????????????????????????????????????????????????????????????????????????????????????????????????????????????????????????????????????????????????????????????????????????????????????????????????????????????????????????????????????????????????????????????????????????????????????????????????????ACACTTTACTTTATCCTAGGAGCTTGAGCTGGTATAGTCGGTACATCAATAAGACTATTGATTCGGGCAGAACTAGGAAACCCCGGATCGTTAATTGGAGATGACCAAATCTATAACGTTATTGTTACAGCCCACGCTTTTATTATAATTTTTTTCATAGTTATGCCAATCATGATTGGAGGATTTGGAAATTGACTAGTCCCACTTATATTAGGTGCTCCCGATATAGCATTTCCTCGAATAAATAATATAAGATTTTGATTACTACCCCCCTCATTAACACTCCTACTAATAAGTAGAATAGTAGAAAGAGGGGCAGGAACAGGATGAACAGTATACCCCCCTTTATCTTCAAATATTGCTCATAGAGGATCCTCAGTTGATTTGGCAATTTTTAGATTACACCTAGCTGGTGTATCATCAATCCTAGGTGCAGTAAATTTTATTACAACTGTAATTAATATACGACCTCAAGGAATAACATTTGACCGAATACCTCTATTTGTATGAGCTGTAGTAATTACTGCAGTACTTCTACTTTTATCTCTTCCAGTTCTTGCTGGTGCAATTACTATGCTTTTAACAGACCGAAATATTAATACATCATTTTTTGACCCAGCAGGAGGGGGAGATCCTATTTTATACCAACATTTATTT????????????CACCCAGAAGTATATATTTTAATTCTTCCCGGATTCGGAATAATTTCTCATATTATTAGACAAGAAAGAGGAAAAAAGGAAGCATTCGGAACTTTAGGGATAATCTACGCAATAATAGCAATTGGACTATTGGGATTTGTAGTATGAGCTCATCACATATTCACGGTAGGTATAGATGTAGATACACGAGCTTACTTCACATCTGCTACTATAATTATTGCCGTGCCTACTGGAATTAAAATTTTTAGATGATTAGCTACCCTGCACGGAACTCAAATAAACTATAGACCCTCGATACTATGAGCATTAGGGTTTGTATTTTTATTCACTGTAGGTGGACTAACTGGGGTAATTTTAGCTAATTCATCTATTGACATTATATTACACGACACTTATTATGTTGTAGCCCATTTCCACTATGTCCTTTCTATAGGAGCTGTATTTGCTATTATAGGTGGATTAGTACACTGATTTCCCTTATTTACAGGTTTATCCCTAAACATAAAGATATGTAAAATTCAATTTCTCGCAATATTTATTGGAGTAAACCTAACATTTTTCCCCCAACATTTTCTAGGGTTAAGTGGAATACCACGTCGTTACTCAGATTATCCAGATGCTTATATACTATGAAATGTAGTTTCCTCTATTGGATCTATTATTTCATTAGTAGCAGTCCTATTCTTAATTTTTATTATTTGAGAAAGATTTGCTACATCACGAAAAACTATATTTAGCTTAAACATAACATCTTCTATTGAATGACTACAATCTACTCCTCCAGCGGAACATAGATATTCTGAATTACCTATACTT????????????ATAGCTACATGAAAGATAATATTACTACAAGACAGATCATCCCCTCTAATAGAACAATTATCATTCTTCCATGATCATACTCTCCTAATTTTGGTAATTATTACAATCCTAGTAGGACAAATAATAATAGGGTTATTTTTCAATAAATATACTCACCGATTCCTTCTAGAAGGACAACTAATTGAATTAATTTGAACCATTTTACCCGCAATTACTTTAATTTTCATTGCTTTACCATCTCTTCGATTAATTTATATTTTAGACGAAACCAATAATCCCTTAATTTCAATTAAAACTATTGGCCATCAATGATACTGATCATATGAATATTCTGATTTTCAAAACATTGAATTTGATTCATATATAATTCCTCAAACTGAAATAAGACCTTTCAATTTCCGTCTATTAGACGTAGATAATCGAATAACAGTTCCCTATATATCACAAGTACGAATATTAATCTCTGCTGCTGATGTTATTCACTCATGAACTATTCCATCTCTAGGAGTAAAGGTTGATGCCACCCCAGGACGACTAAATCAAGTCAGATTCACCCCTAGACGGACAGGTCTTATATACGGGCAATGTTCAGAAATTTGTGGAGCAAACCATAGATTTATACCCATTGTAGTAGAAAGAATCTCACCCAAATACTTTATTAAATGAATTTCTAAAATAATTGAAATT????????????????????????????????????????????????????????????????????????????????????????????????????????????????????????????????????????????????????????????????????????????????????????????????????????????????????????????????????????????????????????????????????????????????????????????????????????????????????????????????????????????????????????????????????????????????????????????????????????????????????????????????????????????????????????????????????????????????????????????????????????????????????????????????????????????????????????????????????????????????????????????????????????????????????????????????????????????????????????????????????????????????????????????????????????????????????????????????????????????????????????????????????????????????????????????????????????????????????????????????????????????????????????????????????????????????????????????????????????????????????????????????????????????????????????????????????????????????????????????????????????????????????????????????????????????????????????????????????????????????????????????????????????????????????????????????????????????????????????????????????????????????????????????????????????????????????????????????????????????????????????????????????????????????????????????????????????????????????????????????????????????????????????????????????????????????????????????????????????????????????????????????????????????????????????????????????????????????????????????????????????????????????????????????????????????????????????????????????????????????????????????????????????????????????????????????????????????????????????????????????????????????????????????????????????????????????????????????????????????????????????????????????????????????????????????????????????????????????????????????????????????????????????????????????????????????????????????????????????????????????????????????????????????????????????????????????????????????????????????????????????????????????????????????????????????????????????????????????????????????????????????????????????????????????????????????????????????????????????????????????????????????????????????????????????????????????????????????????????????????????????????????????????????????????????????????????????????????????????????????????????????????????????????????????????????????????????????????????????????????????????????????????????????????????????????????????????????????????????????????????????????????????????????????????????????????????????????????????????????????????????????????????????????????????????????????????????????????????????????????????????????????????????????????????????????????????????????????????????????????????????????????????????????????????????????????????????????????????????????????????????????????????????????????????????????????????????????????????????????????????????????????????????????????????????????????????????????????????????????????????????????????????????????????????????????????????????????????????????????????????????????????????????????????????????????????????????????????????????????????????????????????????????????????????????????????????????????????????????????????????????????????????????????????????????????????????????????????????????????????????????????????????????????????????????????????????????????????????????????????????????????????????????????????????????????????????????????????????????????????????????????????????????????????????????????????????????????????????????????????????????????????????????????????????????????????????????????????????????????????????????????????????????????????????????????????????????????????????????????????????????????????????????????????????????????????????????????????????????????????????????????????????????????????????????????????????????????????????????????????????????????????????????????????????????????????????????????????????????????????????????????????????????????????????????????????????????????????????????????????????????????????????????????????????????????????????????????????????????????????????????????????????????????????????????????????????????????????????????????????????????????????????????????????????????????????????????????????????????????????????????????????????????????????????????????????????????????????????????????????????????????????????????????????????????????????????????????????????????????????????????????????????????????????????????????????????????????????????????????????????????????????????????????????????????????????????????????????????????????????????????????????????????????????????????????????????????????????????????????????????????????????????????????????????????????????????????????????????????????????????????????????????????????????????????????????????????????????????????????????????????????????????????????????????????????????????????????????????????????????????????????????????????????????????????????????????????????????????????????????????????????????????????????????????????????????????????????????????????????????????????????????????????????????????????????????????????????????????????????????????????????????????????????????????????????????????????????????????????????????????????????????????????????????????????????????????????????????????????????????????????????????????????????????????????????????????????????????????????????????????????????????????????????????????????????????????????????????????????????????????????????????????????????????????????????????????????????????????????????????????????????????????????????????????????????????????????????????????????????????????????????????????????????????????????????????????????????????????????????????????????????????????????????????????????????????????????????????????????????????????????????????????????????????????????????????????????????????????????????????????????????????????????????????????????????????????????????????????????????????????????????????????????????????????????????????????????????????????????????????????????????????????????????????????????????????????????????????????????????????????????????????????????????????????????????????????????????????????????????????????????????????????????????????????????????????????????????????????????????????????????????????????????????????????????????????????????????????????????????????????????????????????????????????????????????????????????????????????????????????????????????????????????????????????????????????????????????????????????????????????????????????????????????????????????????????????????????????????????????????????????????????????????????????????????????????????????????????????????????????????????????????????????????????????????????????????????????????????????????????????????????????????????????????????????????????????????????????????????????????????????????????????????????????????????????????????????????????????????????????????????????????????????????????????????????????????????????????????????????????????????????????????????????????
	Philolithus_elatus_TB15442       ??????????????????????????????????????????????????????????????????????????????????????????????????????????????????????????????????????????????????????????????????????????????????????????????????????????????????????????????????????????????????????????????????????????????????????????????????????????????????????????????????????????????????????TAGAAAAGTTAATTTTTAAACTATAATTATTAATAGTTAATGTCTTTAAAATTAAAGATTTTGGCGGTATTTTAGTCTTTTCAGAGGAACCTGTTTATTAATCGATATTCCACGATTTATTTTACTTTAGTTTTAAATTTATATATCGTTGTAAAATAAATATTTTTATAGGATTTAAATGTTTGGGATTTATTATTATATATTAATTCAGATCAAGGTGTAGTTTATATTAAAGTTTAAATGGGTTACATTATATTTATATGTGGTTT?TATAGTTGCAAATTATTGAATAAATTGGATTTGGGAGTAATTTTTATATTTTTATAAAGTGATTTAGCTCTAAAATATGC?????????????????????????????????????????????????????????????????????????????????????????????????????????????????????????????????????????????????????????????????????????????????????????????????????????????????????????????????????????????????????????????????????????????????????????????????????????????????????????????????????????????????????????????????????????????????????????????????????????????????????????????????????????????????????????????????????????????????????????????????????????????????????????????????????????????????????????????????????????????????????????????????????????????????????????????????????????????????????????????????????????????????????????????????????????????????????????????????????????????????????????????????????????????????????????????????????????????????????????????????????????????????????????????????????????????????????????????????????????????????????????????????????????????????????????????????????????????????????????????????????????????????????????????????????????????????????????????????????????????????????????????????????????????????????????????????????????????????????????????????????????????????????GCGGCGAGCGAACAGGGAAGAGCCCAGCACCGAATCCCGCGGCCGAAACCGGACGCCGGGAAATGTGGTGTTAGGGAGGGTCCGTTATCCCGAGATTGTGCGGTGCGTCCAAGTCCATCTTGAACGGGGCCACAGCCCATAGAGGGTGCCAGGCCCGTAGCGACCGCTGCCGATCGCGGGAGGATCTCTCCTCAGAGTCGGGTTGCTTGAGAGTGCAGCCCTAAGTGGGTGGTAAACTCCATCTAAGGCTAAATATGACCACGAGACCGATAGCGAACAAGTACCGTGAGGGAAAGTTGAAAAGAACTTTGAAGAGAGAGTTCAATAGTACGTGAAACCGTTCAGGGGTAAACCTGAGAAACCCGAAAGGTCGAAAGGGGAGATTCAGCGTGTCTCGATTGCGGCGCTGGACGGTCGTGCGACGGAAGACGTACGCGTCATCCGCACCTTCCGTTCTCCGAACCGTAGTCGAACGCGTGCACTTCTCCCCCTGTAGGACGTCGCGATCCGTTGGGTGTCGGCCTAAGGCCCGCAATGGAGCCCGTCCGGACGGTCCGCCGTTCCGGACGAACTTGCGGTGTTTCCCGGTCGGCTCGCTCGACGGTATACAGATGGCGCGGGGCCGCTACACGTTAGTTAGCGTCCGACCGGCGGCAAGCGCGCTCGTCGTGACGGTGATCGGACCTGGTGCCGGTCCTGTCCCCGAGTGGCTGTTCGCTGCCGTGTTCTCGGACAGACCTCGTCGAAACGCCGATCTGCGACGCTATAGCTTTGGGTACTTTCAGGACCCGTCTTGAAACACGGACCAAGGAGTCTAGCATGTGCGCGAGTCATTGGGACATGACTAAACCTAAAGGCGCAATGAAAGTGAAGGTCCGCCTTGCGCGGACCGAGGGAGGATGGGCGGCCGTTGCGGCTGCCGCCCCGCACTCCCGGGGCGTCTCGTTCTCATTGCGAGAAGAGGCGCACCAAGAGCGTACACGCTGG??????????????????????????????????????????????????????????????????????????????????????????????????????????????????????????????????????????????????????????????????????????????????????????????????????????????????????????????????????????????????????????????????????????????????????????????????????????????????????????????????????????????????????????????????????????????????????????????????????????????????????????????????????????????????????????????????????????????????????????????????????????????????????????????????????????????????????????????????????????????????????????????????????????????????????????????????????????????????????????????????????????????????????????????????????????????????????????????????????????????????????????????????????????????????????????????????????????????????????????????????????????????????????????????????????????????????????????????????????????????????????????????????????????????????????????????????????????????????????????????????????????????????????????????????????????????????????????????????????????????????????????????????????????????????????????????????????????????????????????????????????????????????????????????????????????????????????????????????????????????????????????????????????????????????????????????????????????????????????????????????????????????????????????????????????????????????????????????????????????????????????????????????????????????????????????????????????????????????????????????????????????????????????????????????????????????????????????????????????????????????????????????????????????????????????????????????????????????????????????????????????????????????????????????????????????????????????????????????????????????????????????????????????????????????????????????????????????????????????????????????????????????????????????????????????????????????????????????????????????????????????????????????????????????????????????????????????????????????????????????????????????????????????????????????????????????????????????????????????????????????????????ACACTTTATTTTATTCTAGGAGCTTGAGCTGGGATAGTCGGCACATCTATAAGACTATTAATTCGAGCAGAACTAGGAAACCCTGGATCACTAATTGGAGATGATCAAATCTACAATGTTATTGTTACAGCCCACGCTTTTATTATAATTTTCTTTATAGTTATACCAATTATAATTGGGGGATTTGGAAATTGACTTGTACCCCTAATATTAGGTGCTCCTGACATAGCATTCCCTCGAATAAATAATATAAGATTTTGATTGCTACCCCCTTCATTAACACTATTACTAATAAGAAGAATGGTAGAAAGAGGGGCAGGGACAGGATGAACTGTTTACCCCCCCTTATCTTCTAATATCGCCCATAGAGGATCTTCAGTTGATTTAGCAATTTTTAGACTTCATCTAGCCGGTGTATCTTCAATTCTAGGAGCAGTAAATTTTATTACAACTGTAATTAATATACGACCCCAAGGAATAACATTTGATCGAATACCTTTATTTGTATGGGCTGTAGTAATTACTGCCGTGCTTTTACTACTATCCCTACCAGTTCTTGCTGGTGCAATTACCATACTTCTAACAGACCGAAATATTAATACATCATTTTTTGATCCAGCAGGAGGAGGAGATCCTATCTTGTACCAACACTTATTC????????????CATCCAGAAGTATACATTTTAATTCTTCCTGGATTCGGAATAATTTCTCATATTATTAGACAAGAAAGAGGAAAAAAGGAAGCATTTGGAACCTTAGGAATAATTTATGCAATAATAGCAATTGGATTACTAGGGTTTGTAGTATGAGCCCATCATATGTTTACGGTAGGTATAGACGTAGATACTCGAGCTTACTTTACATCCGCTACTATAATTATTGCTGTCCCTACAGGAATTAAAATTTTTAGATGATTAGCAACCTTACATGGAACTCAAATAAACTATAGTCCTTCAATACTATGAGCATTAGGATTTGTATTCCTATTCACCGTAGGAGGATTAACTGGAGTAATTCTAGCTAATTCATCTATTGACATTATATTACATGACACTTATTATGTTGTCGCCCACTTCCACTACGTTCTATCAATAGGAGCTGTATTTGCCATTATAGGAGGATTAGTACACTGATTTCCTTTATTTACAGGTCTATCCCTTAATATAAAAATATGTAAAACCCAATTTCTCGCAATATTTATTGGAGTAAACCTAACATTTTTCCCCCAACATTTCCTGGGATTAAGAGGAATGCCTCGTCGCTATTCAGATTACCCTGATGCTTACATAATATGAAATGTAATTTCCTCAATTGGATCTATCATTTCATTAATAGCAGTTCTATTCCTAATTTTTATTATATGAGAAAGATTTGCCTCATCACGTAAAATTATATTTAGTCTAAACATAACATCATCAATTGAATGACTTCAATCTACACCCCCAGCAGAACATAGATTTTCTGAACTACCTATACTT????????????ATAGCTACATGAAAGATAATACTACTTCAAGATAGATCATCACCTCTAATAGAACAATTATCATTCTTCCATGATCATACCCTTCTAATTTTAGTAATTATTACAATTCTAGTTGGACAAATAATAATAGGCTTATTTTTCAATAAATATACCCACCGATTCCTTCTAGAAGGACAACTAATTGAACTTATTTGAACTATTCTACCCGCAATTACTTTAATTTTTATTGCTCTACCATCTCTTCGATTAATTTATATTCTAGACGAAACCAATAATCCCTTAATTTCAATTAAAACTATTGGTCACCAATGATATTGATCATATGAATACTCAGATTTCCAAAATATTGAATTCGACTCGTACATAATTCCCCAAAATGAAATAAACCCTTTCAATTTCCGTTTATTAGATGTAGATAATCGAATAACAGTTCCCTACATATCTCAAGTACGAATATTAATCTCCGCCGCTGACGTTATTCACTCGTGAACTATCCCGTCTCTAGGAGTAAAAGTTGATGCTACCCCAGGACGACTAAATCAAGTAAGATTTACCCCTAGACGTACAGGCCTAATATATGGACAATGCTCAGAAATTTGTGGAGCAAACCATAGATTTATACCCATTGTAGTAGAAAGAATTTCACCTAAATACTTCATTAAATGAATTTCTAAAATAATTGAAATT????????????????????????????????????????????????????????????????????????????????????????????????????????????????????????????????????????????????????????????????????????????????????????????????????????????????????????????????????????????????????????????????????????????????????????????????????????????????????????????????????????????????????????????????????????????????????????????????????????????????????????????????????????????????????????????????????????????????????????????????????????????????????????????????????????????????????????????????????????????????????????????????????????????????????????????????????????????????????????????????????????????????????????????????????????????????????????????????????????????????????????????????????????????????????????????????????????????????????????????????????????????????????????????????????????????????????????????????????????????????????????????????????????????????????????????????????????????????????????????????????????????????????????????????????????????????????????????????????????????????????????????????????????????????????????????????????????????????????????????????????????????????????????????????????????????????????????????????????????????????????????????????????????????????????????????????????????????????????????????????????????????????????????????????????????????????????????????????????????????????????????????????????????????????????????????????????????????????????????????????????????????????????????????????????????????????????????????????????????????????????????????????????????????????????????????????????????????????????????????????????????????????????????????????????????????????????????????????????????????????????????????????????????????????????????????????????????????????????????????????????????????????????????????????????????????????????????????????????????????????????????????????????????????????????????????????????????????????????????????????????????????????????????????????????????????????????????????????????????????????????????????????????????????????????????????????????????????????????????????????????????????????????????????????????????????????????????????????????????????????????????????????????????????????????????????????????????????????????????????????????????????????????????????????????????????????????????????????????????????????????????????????????????????????????????????????????????????????????????????????????????????????????????????????????????????????????????????????????????????????????????????????????????????????????????????????????????????????????????????????????????????????????????????????????????????????????????????????????????????????????????????????????????????????????????????????????????????????????????????????????????????????????????????????????????????????????????????????????????????????????????????????????????????????????????????????????????????????????????????????????????????????????????????????????????????????????????????????????????????????????????????????????????????????????????????????????????????????????????????????????????????????????????????????????????????????????????????????????????????????????????????????????????????????????????????????????????????????????????????????????????????????????????????????????????????????????????????????????????????????????????????????????????????????????????????????????????????????????????????????????????????????????????????????????????????????????????????????????????????????????????????????????????????????????????????????????????????????????????????????????????????????????????????????????????????????????????????????????????????????????????????????????????????????????????????????????????????????????????????????????????????????????????????????????????????????????????????????????????????????????????????????????????????????????????????????????????????????????????????????????????????????????????????????????????????????????????????????????????????????????????????????????????????????????????????????????????????????????????????????????????????????????????????????????????????????????????????????????????????????????????????????????????????????????????????????????????????????????????????????????????????????????????????????????????????????????????????????????????????????????????????????????????????????????????????????????????????????????????????????????????????????????????????????????????????????????????????????????????????????????????????????????????????????????????????????????????????????????????????????????????????????????????????????????????????????????????????????????????????????????????????????????????????????????????????????????????????????????????????????????????????????????????????????????????????????????????????????????????????????????????????????????????????????????????????????????????????????????????????????????????????????????????????????????????????????????????????????????????????????????????????????????????????????????????????????????????????????????????????????????????????????????????????????????????????????????????????????????????????????????????????????????????????????????????????????????????????????????????????????????????????????????????????????????????????????????????????????????????????????????????????????????????????????????????????????????????????????????????????????????????????????????????????????????????????????????????????????????????????????????????????????????????????????????????????????????????????????????????????????????????????????????????????????????????????????????????????????????????????????????????????????????????????????????????????????????????????????????????????????????????????????????????????????????????????????????????????????????????????????????????????????????????????????????????????????????????????????????????????????????????????????????????????????????????????????????????????????????????????????????????????????????????????????????????????????????????????????????????????????????????????????????????????????????????????????????????????????????????????????????????????????????????????????????????????????????????????????????????????????????????????????????????????????????????????????????????????????????????????????????????????????????????????????????????????????????????????????????????????????????????????????????????????????????????????????????????????????????????????????????????????????????????????????????????????????????????????????????????????????????????????????????????????????????????????????????????????????????????????????????????????????????????????????????????????????????????????????????????????????????????????????????????????????????????????????????????????????????????????????????????????????????????????????????????????????????????????????????????????????????????????????????????????????????????????????????????????????????????????????????????????????????????????????????????????????????????????????????????????????????????????????????????????????
	Philolithus_aegra_TB15221        ??????????????????????????????????????????????????????????????????????????????????????????????????????????????????????????????????????????????????????????????????????????????????????????????????????????????????????????????????????????????????????????????????????????????????????????????????????????????????????????????????????????????????????TGGAAGAGTGAATATTTAAACTATAATTATTAATAGTTAATATCTTTAAAATTAAAGATTTTGGCGGTATTTTAGTCTTTTCAGAGGAACCTGTTTATTAATCGATAGTCCACGATTTATTTTACTTTAGTTTTAAATTTACATATCGTTGTAAAATAAATATTTTTATAGGATTTAAATGTTTGGGATTTATTATTATATATTAATTCAGATCAAGGTGTAGTTTATATTAAAGTTTAAATGGGTTACATTATATTTATATTTGGTTT?TATAATTGAAAATTATTAAATAAATTGGATTTGAGAGTAATTTTTATATTTTTATAAAGTGATTTAGCTCTAAAATATGC?????????????????????????????????????????????????????????????????????????????????????????????????????????????????????????????????????????????????????????????????????????????????????????????????????????????????????????????????????????????????????????????????????????????????????????????????????????????????????????????????????????????????????????????????????????????????????????????????????????????????????????????????????????????????????????????????????????????????????????????????????????????????????????????????????????????????????????????????????????????????????????????????????????????????????????????????????????????????????????????????????????????????????????????????????????????????????????????????????????????????????????????????????????????????????????????????????????????????????????????????????????????????????????????????????????????????????????????????????????????????????????????????????????????????????????????????????????????????????????????????????????????????????????????????????????????????????????????????????????????????????????????????????????????????????????????????????????????????????????????????????????????CCTCAGTAGCGGCGAGCGAACAGGGAAGAGCCCAGCACCGAATCCCGCGGCCGAAACCGGACGCCGGGAAATGTGGTGTTAGGGAGGGTCCGTTATCCCGAGATTGTGCGGTGCGTCCAAGTCCATCTTGAACGGGGCCACAGCCCATAGAGGGTGCCAGGCCCGTAGCGACCGCTGCCGATCGCGGGAGGATCTCTCCTCAGAGTCGGGTTGCTTGAGAGTGCAGCCCTAAGTGGGTGGTAAACTCCATCTAAGGCTAAATATGACCACGAGACCGATAGCGAACAAGTACCGTGAGGGAAAGTTGAAAAGAACTTTGAAGAGAGAGTTCAATAGTACGTGAAACCGTTCAGGGGTAAACCTGAGAAACCCGAAAGGTCGAAAGGGGAGATTCAGCGTGTCTCGATTGCGGCGCTGGACGGTCGTGCGACGGAAGACGTACGCGTCATCCGCACCTTCCGTTCTCCGAACCGTAGTCGAACGCGTGCACTTCTCCCCCTGTAGGACGTCGCGATCCGTTGGGTGTCGGCCTAAGGCCCGCAATGGAGCCCGTTCGGACGGTTCGCCGTTCCGGACGAACTTGCGGTGTTTCCCGGTCGGCTCGCTCGACGGTATACAGATGGCGCGGGGCCGCTACACATCAGTTAGCGTCCGACCGGCGGCAAGCGCGCTCGTCGTGACGGTGATCGGACCTGGTGCCGGTCCTGTCCCCGAGTGGCTGTTCGCTGCCGTGTTCTCGGACAGACCTCGTCGAAACGCCGATCTGCGACGCTATAGCTTTGGGTACTTTCAGGACCCGTCTTGAAACACGGACCAAGGAGTCTAGCATGTGCGCGAGTCATTGGGACATGACTAAACCTAAAGGCGCAATGAAAGTGAAGGTCCGCCTTGCGCGGACCGAGGGAGGATGGGCGGCCGTTGCGGCTGCCGCCCCGCACTCCCGGGGCGTCTCGTTCTCATTGCGAGAAGAGGCGCACCAAGAGCGTACACGCTGG??????????????????????????????????????????????????????????????????????????????????????????????????????????????????????????????????????????????????????????????????????????????????????????????????????????????????????????????????????????????????????????????????????????????????????????????????????????????????????????????????????????????????????????????????????????????????????????????????????????????????????????????????????????????????????????????????????????????????????????????????????????????????????????????????????????????????????????????????????????????????????????????????????????????????????????????????????????????????????????????????????????????????????????????????????????????????????????????????????????????????????????????????????????????????????????????????????????????????????????????????????????????????????????????????????????????????????????????????????????????????????????????????????????????????????????????????????????????????????????????????????????????????????????????????????????????????????????????????????????????????????????????????????????????????????????????????????????????????????????????????????????????????????????????????????????????????????????????????????????????????????????????????????????????????????????????????????????????????????????????????????????????????????????????????????????????????????????????????????????????????????????????????????????????????????????????????????????????????????????????????????????????????????????????????????????????????????????????????????????????????????????????????????????????????????????????????????????????????????????????????????????????????????????????????????????????????????????????????????????????????????????????????????????????????????????????????????????????????????????????????????????????????????????????????????????????????????????????????????????????????????????????????????????????????????????????????????????????????????????????????????????????????????????????????????????????????????????????????????????????????????????ACACTTTACTTTATCCTAGGAGCTTGAGCTGGTATAGTCGGTACATCAATAAGACTATTGATTCGAGCAGAGCTTGGAAATCCTGGATCTCTAATTGGCGATGATCAAATCTACAATGTTATTGTTACAGCCCATGCTTTTATCATAATTTTTTTTATAGTTATACCAATTATAATTGGGGGGTTTGGAAATTGATTAGTCCCTCTTATATTAGGAGCCCCCGATATAGCATTTCCCCGAATAAATAATATAAGATTTTGGTTACTACCCCCATCTCTCACACTTCTTCTAATAAGAAGAATAGTAGAAAGAGGAGCAGGAACAGGGTGAACAGTTTATCCTCCTTTATCCTCTAATATTGCTCATAGAGGATCTTCAGTTGACCTAGCAATTTTTAGGCTCCACCTGGCTGGGGTATCCTCAATTTTAGGTGCAGTAAATTTTATTACAACCGTAATTAATATACGACCTCAAGGAATAACATTTGATCGAATACCTTTATTTGTATGAGCTGTAGTAATTACTGCTGTACTTCTACTTCTATCTCTTCCTGTTCTCGCTGGGGCAATTACCATACTTTTAACAGATCGAAATATCAATACATCATTCTTTGACCCAGCAGGGGGAGGAGATCCAATTCTATACCAACATCTATTC????????????CATCCAGAAGTTTACATTTTAATTCTTCCGGGATTTGGGATAATCTCCCACATTATTAGACAAGAAAGAGGGAAAAAGGAAGCATTCGGAACTTTAGGGATAATTTATGCAATAATGGCAATTGGTTTATTAGGATTTGTAGTATGAGCTCATCACATGTTTACAGTAGGAATAGACGTAGATACCCGCGCTTACTTTACATCTGCCACTATAATTATTGCCGTACCTACAGGAATTAAAATTTTTAGATGATTAGCTACTCTTCACGGCACCCAAATAAATTACAGTCCTTCAATACTATGAGCATTAGGATTTGTATTCTTATTTACCGTAGGTGGACTAACCGGGGTAATTCTAGCTAATTCATCCATTGATATTATACTACACGACACTTATTATGTTGTAGCCCACTTTCATTATGTTCTATCAATAGGAGCTGTATTTGCTATTATAGGTGGGTTAGTACACTGATTTCCTTTATTTACAGGCTTGTCTCTCAACATAAAAATATGTAAAATCCAATTTCTCGCAATATTTATTGGAGTAAACTTAACATTTTTCCCCCAACATTTCTTAGGACTAAGAGGAATGCCTCGCCGTTATTCAGATTACCCTGATGCCTACATACTATGAAATGTAATTTCCTCTATTGGATCTATTATTTCATTAGTAGCAGTTCTATTCTTAATTTTTATTATCTGAGAAAGATTTGCCTCATCACGTAAAACTATATTCAGTTTAAATATAACATCCTCAATTGAATGACTTCAGTCTACTCCCCCTGCAGAACATAGATATTCTGAACTACCTATACTT????????????ATAGCCACATGAAAGATAATACTACTCCAAGATAGATCATCTCCCCTAATAGAACAATTATCATTCTTTCACGATCATACCCTCCTAATTTTAGTGATTATTACAATCTTAGTAGGGCAAATAATAATAGGTTTATTTTTCAATAAATACACTCATCGATTCCTTCTAGAAGGACAACTAATTGAACTAATTTGAACTATCCTACCCGCAATCACTTTAATTTTTATTGCCTTACCATCCCTTCGATTAATTTATATTTTAGATGAAACTAATAATCCCCTGATTTCAATTAAAACTATTGGGCATCAATGGTACTGATCCTATGAATATTCTGATTTTCAAAATATTGAATTCGATTCATATATAATCCCTCAAACTGAAATAAACCCCTTCAATTTTCGACTATTAGATGTAGATAATCGAATAACAGTCCCCTATATATCACAAGTACGAATACTAATTTCTGCTGCTGATGTTATCCACTCATGAACTATCCCATCTTTAGGAGTAAAAGTTGATGCTACTCCAGGACGACTAAATCAAGTAAGATTTACCCCTAGACGTACAGGTCTAATGTACGGGCAATGTTCAGAAATTTGTGGGGCAAATCACAGATTTATACCCATTGTAGTAGAAAGAATTTCCCCCAAATACTTCATTAAATGAATTTCTAAAATAATTGAAATT????????????????????????????????????????????????????????????????????????????????????????????????????????????????????????????????????????????????????????????????????????????????????????????????????????????????????????????????????????????????????????????????????????????????????????????????????????????????????????????????????????????????????????????????????????????????????????????????????????????????????????????????????????????????????????????????????????????????????????????????????????????????????????????????????????????????????????????????????????????????????????????????????????????????????????????????????????????????????????????????????????????????????????????????????????????????????????????????????????????????????????????????????????????????????????????????????????????????????????????????????????????????????????????????????????????????????????????????????????????????????????????????????????????????????????????????????????????????????????????????????????????????????????????????????????????????????????????????????????????????????????????????????????????????????????????????????????????????????????????????????????????????????????????????????????????????????????????????????????????????????????????????????????????????????????????????????????????????????????????????????????????????????????????????????????????????????????????????????????????????????????????????????????????????????????????????????????????????????????????????????????????????????????????????????????????????????????????????????????????????????????????????????????????????????????????????????????????????????????????????????????????????????????????????????????????????????????????????????????????????????????????????????????????????????????????????????????????????????????????????????????????????????????????????????????????????????????????????????????????????????????????????????????????????????????????????????????????????????????????????????????????????????????????????????????????????????????????????????????????????????????????????????????????????????????????????????????????????????????????????????????????????????????????????????????????????????????????????????????????????????????????????????????????????????????????????????????????????????????????????????????????????????????????????????????????????????????????????????????????????????????????????????????????????????????????????????????????????????????????????????????????????????????????????????????????????????????????????????????????????????????????????????????????????????????????????????????????????????????????????????????????????????????????????????????????????????????????????????????????????????????????????????????????????????????????????????????????????????????????????????????????????????????????????????????????????????????????????????????????????????????????????????????????????????????????????????????????????????????????????????????????????????????????????????????????????????????????????????????????????????????????????????????????????????????????????????????????????????????????????????????????????????????????????????????????????????????????????????????????????????????????????????????????????????????????????????????????????????????????????????????????????????????????????????????????????????????????????????????????????????????????????????????????????????????????????????????????????????????????????????????????????????????????????????????????????????????????????????????????????????????????????????????????????????????????????????????????????????????????????????????????????????????????????????????????????????????????????????????????????????????????????????????????????????????????????????????????????????????????????????????????????????????????????????????????????????????????????????????????????????????????????????????????????????????????????????????????????????????????????????????????????????????????????????????????????????????????????????????????????????????????????????????????????????????????????????????????????????????????????????????????????????????????????????????????????????????????????????????????????????????????????????????????????????????????????????????????????????????????????????????????????????????????????????????????????????????????????????????????????????????????????????????????????????????????????????????????????????????????????????????????????????????????????????????????????????????????????????????????????????????????????????????????????????????????????????????????????????????????????????????????????????????????????????????????????????????????????????????????????????????????????????????????????????????????????????????????????????????????????????????????????????????????????????????????????????????????????????????????????????????????????????????????????????????????????????????????????????????????????????????????????????????????????????????????????????????????????????????????????????????????????????????????????????????????????????????????????????????????????????????????????????????????????????????????????????????????????????????????????????????????????????????????????????????????????????????????????????????????????????????????????????????????????????????????????????????????????????????????????????????????????????????????????????????????????????????????????????????????????????????????????????????????????????????????????????????????????????????????????????????????????????????????????????????????????????????????????????????????????????????????????????????????????????????????????????????????????????????????????????????????????????????????????????????????????????????????????????????????????????????????????????????????????????????????????????????????????????????????????????????????????????????????????????????????????????????????????????????????????????????????????????????????????????????????????????????????????????????????????????????????????????????????????????????????????????????????????????????????????????????????????????????????????????????????????????????????????????????????????????????????????????????????????????????????????????????????????????????????????????????????????????????????????????????????????????????????????????????????????????????????????????????????????????????????????????????????????????????????????????????????????????????????????????????????????????????????????????????????????????????????????????????????????????????????????????????????????????????????????????????????????????????????????????????????????????????????????????????????????????????????????????????????????????????????????????????????????????????????????????????????????????????????????????????????????????????????????????????????????????????????????????????????????????????????????????????????????????????????????????????????????????????????????????????????????????????????????????????????????????????????????????????????????????????????????????????????????????????????????????????????????????????????????
	Philolithus_sordidus_TB15443     ??????????????????????????????????????????????????????????????????????????????????????????????????????????????????????????????????????????????????????????????????????????????????????????????????????????????????????????????????????????????????????????????????????????????????????????????????????????????????????????????????????????????????????TGGAAGAGTAAATTTTTAAACTATAATTATTAATAGTTAATATCTTTAAAATTAAAGATTTTGGCGGTATTTTAGTCTTTTCAGAGGAACCTGTTTATTAATCGATAGTCCACGATTTATTTTACTTTAGTTTTAAATTTACATATCGTTGTAAAATAAATATTTTTATAGGATTTAAATGTTTGAGATTTATTATTATATATTAATTCAGATCAAGGTGTAGTTTATATTAAAGTTTAAATGGGTTACATTATATTTATATTTGGTTT?TATAACTGAAAATTATTAAATAAATTGGATTTGAGAGTAACTTTTATATTTATATAAAGTGATTTAGCTCTAAAATATGC??????????????????????????????????????????????????????????????????????????????????????????????????????????????????????????????????????????????????????????????????????????????????????????????????????????????????????????????????????????????????????????????????????????????????????????????????????????????????????????????????????????????????????????????????????????????????????????????????????????????????????????????????????????????????????????????????????????????????????????????????????????????????????????????????????????????????????????????????????????????????????????????????????????????????????????????????????????????????????????????????????????????????????????????????????????????????????????????????????????????????????????????????????????????????????????????????????????????????????????????????????????????????????????????????????????????????????????????????????????????????????????????????????????????????????????????????????????????????????????????????????????????????????????????????????????????????????????????????????????????????????????????????????????????????????????????????????????????????????????????????????????????????????CGGCGAGCGAACAGGGAAGAGCCCAGCACCGAATCCCGCGGCCGAAACCGGACGCCGGGAAATGTGGTGTTAGGGAGGGTCCGTTATCCCGAGATTGTGCGGTGCGTCCAAGTCCATCTTGAACGGGGCCACAGCCCATAGAGGGTGCCAGGCCCGTAGCGACCGCTGCCGATCGCGGGAGGATCTCTCCTCAGAGTCGGGTTGCTTGAGAGTGCAGCCCTAAGTGGGTGGTAAACTCCATCTAAGGCTAAATATGACCACGAGACCGATAGCGAACAAGTACCGTGAGGGAAAGTTGAAAAGAACTTTGAAGAGAGAGTTCAATAGTACGTGAAACCGTTCAGGGGTAAACCTGAGAAACCCGAAAGGTCGAAAGGGGAGATTCAGCGTGTCTCGATTGCGGCGCTGGACGGTCGTGTGACGGAAGACGTACGCGTCATCCGCACCTTCCGTTCTCCGAACCGTAGTCGAACGCGTGCACTTCTCCCCCTGTAGGACGTCGCGATCCGTTGGGTGTCGGCCTAAGGCCCGCAATGGAGCCCGTTCGGACGGTTCGCCGTTCCGGACGAACTTGCGGTGTTTCCCGGTCGGCTCGCTCGACGGTATACAGATGGCGCGGGGCCGCTACACATCAGTTAGCGTCCGACCGGCGGCAAGCGCGCTCGTCGTGACGGTGATCGGACCTGGTGCCGGTCCTGTCCCCGAGTGGCTGTTCGCTGCCGTGTTCTCGGACAGACCTCGTCGAAACGCCGATCTGCGACGCTATAGCTTTGGGTACTTTCAGGACCCGTCTTGAAACACGGACCAAGGAGTCTAGCATGTGCGCGAGTCATTGGGACATGACTAAACCTAAAGGCGCAATGAAAGTGAAGGTCCGCCTTGCGCGGACCGAGGGAGGATGGGCGGCCGTTGCGGCTGCCGCCCCGCACTCCCGGGGCGTCTCGTTCTCATTGCGAGAAGAGGCGCACCAAGAGCGTACACGCTGG??????????????????????????????????????????????????????????????????????????????????????????????????????????????????????????????????????????????????????????????????????????????????????????????????????????????????????????????????????????????????????????????????????????????????????????????????????????????????????????????????????????????????????????????????????????????????????????????????????????????????????????????????????????????????????????????????????????????????????????????????????????????????????????????????????????????????????????????????????????????????????????????????????????????????????????????????????????????????????????????????????????????????????????????????????????????????????????????????????????????????????????????????????????????????????????????????????????????????????????????????????????????????????????????????????????????????????????????????????????????????????????????????????????????????????????????????????????????????????????????????????????????????????????????????????????????????????????????????????????????????????????????????????????????????????????????????????????????????????????????????????????????????????????????????????????????????????????????????????????????????????????????????????????????????????????????????????????????????????????????????????????????????????????????????????????????????????????????????????????????????????????????????????????????????????????????????????????????????????????????????????????????????????????????????????????????????????????????????????????????????????????????????????????????????????????????????????????????????????????????????????????????????????????????????????????????????????????????????????????????????????????????????????????????????????????????????????????????????????????????????????????????????????????????????????????????????????????????????????????????????????????????????????????????????????????????????????????????????????????????????????????????????????????????????????????????????????????????????????????????????????????ACACTTTACTTTATCCTAGGAGCTTGGGCTGGAATAGTCGGCACATCGATAAGACTATTGATTCGAGCAGAACTTGGAAACCCGGGATCTCTTATTGGTGATGACCAAATCTACAATGTTATTGTTACAGCACATGCTTTTATTATAATTTTTTTTATAGTTATACCAATTATGATTGGAGGGTTTGGAAATTGATTAGTCCCTCTTATATTAGGTGCCCCTGATATAGCATTCCCCCGAATAAATAATATGAGATTTTGATTACTGCCTCCTTCTCTCACACTTCTTCTAATAAGAAGAATAGTAGAAAGAGGAGCAGGAACAGGATGAACAGTTTATCCTCCTTTATCTTCTAATATTGCCCATAGAGGATCTTCAGTTGACTTAGCAATTTTTAGACTTCACCTGGCCGGAGTATCCTCAATTTTAGGTGCAGTAAATTTTATTACAACCGTAATTAATATACGGCCTCAAGGAATAACATTCGATCGAATACCTTTATTTGTATGGGCTGTAGTAATTACCGCTGTACTTCTACTTCTATCTCTCCCTGTTCTTGCTGGGGCAATTACTATACTCCTAACAGATCGAAATATTAATACATCATTCTTTGACCCGGCAGGAGGGGGAGACCCAATTCTGTACCAACACCTATWC????????????????????????????????????????????????????????????????????????????????????????????????????????????????????????????????????????????????????????????????????????????????????????????????????????????????????????????????????????????????????????????????????????????????????????????????????????????????????????????????????????????????????????????????????????????????????????????????????????????????????????????????????????????????????????????????????????????????????????????????????????????????????????????????????????????????????????????????????????????????????????????????????????????????????????????????????????????????????????????????????????????????????????????????????????????????????????????????????????????????????????????????????????????????????????????????????????????????????????????????????????????????????????????????????????ATAGCCACATGAAAGATAATACTACTCCAAGATAGGTCATCCCCTCTAATAGAACAATTATCATTTTTTCACGATCATACTCTTCTAATTTTAGTAATTATTACAATTTTAGTAGGACAAATAATAATAGGTTTATTTTTCAATAAATACACTCATCGATTCCTTTTAGAAGGACAACTAATTGAACTAATTTGAACTATTCTACCTGCAATCACTTTAATTTTTATTGCCCTACCATCCCTTCGATTAATTTATATTTTAGATGAAACTAATAATCCCTTAATTTCAATTAAAACTATTGGACATCAATGATACTGATCCTATGAATATTCTGATTTTCAAAATATTGAATTTGATTCATATATAATCCCTCAAACTGAAATAAATCCCTTCAATTTTCGACTATTAGATGTAGATAATCGAATAACAGTCCCCTATATATCGCAAGTACGAATGCTAATTTCTGCTGCCGATGTTATTCACTCATGAACTATTCCATCTTTAGGGGTAAAAGTTGATGCTACCCCAGGACGACTAAATCAAGTAAGATTTACCCCTAGACGTGCAGGTCTAATGTACGGACAATGTTCAGAAATTTGTGGGGCAAATCACAGATTTATACCCATTGTAGTAGAAAGAATTTCCCCCAAATACTTCATTAAATGAATTTCTAAAATAATTGAAATT????????????????????????????????????????????????????????????????????????????????????????????????????????????????????????????????????????????????????????????????????????????????????????????????????????????????????????????????????????????????????????????????????????????????????????????????????????????????????????????????????????????????????????????????????????????????????????????????????????????????????????????????????????????????????????????????????????????????????????????????????????????????????????????????????????????????????????????????????????????????????????????????????????????????????????????????????????????????????????????????????????????????????????????????????????????????????????????????????????????????????????????????????????????????????????????????????????????????????????????????????????????????????????????????????????????????????????????????????????????????????????????????????????????????????????????????????????????????????????????????????????????????????????????????????????????????????????????????????????????????????????????????????????????????????????????????????????????????????????????????????????????????????????????????????????????????????????????????????????????????????????????????????????????????????????????????????????????????????????????????????????????????????????????????????????????????????????????????????????????????????????????????????????????????????????????????????????????????????????????????????????????????????????????????????????????????????????????????????????????????????????????????????????????????????????????????????????????????????????????????????????????????????????????????????????????????????????????????????????????????????????????????????????????????????????????????????????????????????????????????????????????????????????????????????????????????????????????????????????????????????????????????????????????????????????????????????????????????????????????????????????????????????????????????????????????????????????????????????????????????????????????????????????????????????????????????????????????????????????????????????????????????????????????????????????????????????????????????????????????????????????????????????????????????????????????????????????????????????????????????????????????????????????????????????????????????????????????????????????????????????????????????????????????????????????????????????????????????????????????????????????????????????????????????????????????????????????????????????????????????????????????????????????????????????????????????????????????????????????????????????????????????????????????????????????????????????????????????????????????????????????????????????????????????????????????????????????????????????????????????????????????????????????????????????????????????????????????????????????????????????????????????????????????????????????????????????????????????????????????????????????????????????????????????????????????????????????????????????????????????????????????????????????????????????????????????????????????????????????????????????????????????????????????????????????????????????????????????????????????????????????????????????????????????????????????????????????????????????????????????????????????????????????????????????????????????????????????????????????????????????????????????????????????????????????????????????????????????????????????????????????????????????????????????????????????????????????????????????????????????????????????????????????????????????????????????????????????????????????????????????????????????????????????????????????????????????????????????????????????????????????????????????????????????????????????????????????????????????????????????????????????????????????????????????????????????????????????????????????????????????????????????????????????????????????????????????????????????????????????????????????????????????????????????????????????????????????????????????????????????????????????????????????????????????????????????????????????????????????????????????????????????????????????????????????????????????????????????????????????????????????????????????????????????????????????????????????????????????????????????????????????????????????????????????????????????????????????????????????????????????????????????????????????????????????????????????????????????????????????????????????????????????????????????????????????????????????????????????????????????????????????????????????????????????????????????????????????????????????????????????????????????????????????????????????????????????????????????????????????????????????????????????????????????????????????????????????????????????????????????????????????????????????????????????????????????????????????????????????????????????????????????????????????????????????????????????????????????????????????????????????????????????????????????????????????????????????????????????????????????????????????????????????????????????????????????????????????????????????????????????????????????????????????????????????????????????????????????????????????????????????????????????????????????????????????????????????????????????????????????????????????????????????????????????????????????????????????????????????????????????????????????????????????????????????????????????????????????????????????????????????????????????????????????????????????????????????????????????????????????????????????????????????????????????????????????????????????????????????????????????????????????????????????????????????????????????????????????????????????????????????????????????????????????????????????????????????????????????????????????????????????????????????????????????????????????????????????????????????????????????????????????????????????????????????????????????????????????????????????????????????????????????????????????????????????????????????????????????????????????????????????????????????????????????????????????????????????????????????????????????????????????????????????????????????????????????????????????????????????????????????????????????????????????????????????????????????????????????????????????????????????????????????????????????????????????????????????????????????????????????????????????????????????????????????????????????????????????????????????????????????????????????????????????????????????????????????????????????????????????????????????????????????????????????????????????????????????????????????????????????????????????????????????????????????????????????????????????????????????????????????????????????????????????????????????????????????????????????????????????????????????????????????????????????????????????????????????????????????????????????????????????????????????????????????????????????????????????????????????????????????????????????????????????????????????????????????????????????????????????????????????????????????????????????????????????????????????????????????????????????????????????????????????????
	Philolithus_elatus_TB13141       ??????????????????????????????????????????????????????????????????????????????????????????????????????????????????????????????????????????????????????????????????????????????????????????????????????????????????????????????????????????????????????????????????????????????????????????????????????????????????????????????????????????????????????TAGAAAAGTTAATTTTTAAACTATAATTATTAATAGTTAATGTCTTTAAAATTAAAGATTTTGGCGGTATTTTAGTCTTTTCAGAGGAACCTGTTTATTAATCGATATTCCACGATTTATTTTACTTTAGTTTTAAATTTACATATCGTTGTAAGATAAATATTTTTATAGGATTTAAATGTTTGAGATTTATTATTATATATTAATTCAGATCAAGGTGTAGTTTATATTAAAGTTTAAATGGGTTACATTATATTTATATGTGGTTT?TATAGTTGCAAATTATTGAATAAATTGGATTTGGGAGTAATTTTTATATTTTTATAAAATGATTTAGCTCTAAAATATGT?????????????????????????????????????????????????????????????????????????????????????????????????????????????????????????????????????????????????????????????????????????????????????????????????????????????????????????????????????????????????????????????????????????????????????????????????????????????????????????????????????????????????????????????????????????????????????????????????????????????????????????????????????????????????????????????????????????????????????????????????????????????????????????????????????????????????????????????????????????????????????????????????????????????????????????????????????????????????????????????????????????????????????????????????????????????????????????????????????????????????????????????????????????????????????????????????????????????????????????????????????????????????????????????????????????????????????????????????????????????????????????????????????????????????????????????????????????????????????????????????????????????????????????????????????????????????????????????????????????????????????????????????????????????????????????????????????????????????????????????????????????????CCTCAGTAGCGGCGAGCGAACAGGGAAGAGCCCAGCACCGAATCCCGCGGCCGAAACCGGACGCCGGGAAATGTGGTGTTAGGGAGGGTCCGTTATCCCGAGATTGTGCGGTGCGTCCAAGTCCATCTTGAACGGGGCCACAGCCCATAGAGGGTGCCAGGCCCGTAGCGACCGCTGCCGATCGCGGGAGGATCTCTCCTCAGAGTCGGGTTGCTTGAGAGTGCAGCCCTAAGTGGGTGGTAAACTCCATCTAAGGCTAAATATGACCACGAGACCGATAGCGAACAAGTACCGTGAGGGAAAGTTGAAAAGAACTTTGAAGAGAGAGTTCAATAGTACGTGAAACCGTTCAGGGGTAAACCTGAGAAACCCGAAAGGTCGAAAGGGGAGATTCAGCGTGTCTCGATTGCGGCGCTGGACGGTCGTGCGACGGAAGACGTACGCGTCATCCGCACCTTCCGTTCTCCGAACCGTAGTCGAACGCGTGCACTTCTCCCCCTGTAGGACGTCGCGATCCGTTGGGTGTCGGCCTAAGGCCCGCAATGGAGCCCGTCCGGACGGTCCGCCGTTCCGGACGAACTTGCGGTGTTTCCCGGTCGGCTCGCTCGACGGTATACAGATGGCGCGGGGCCGCTACACGTTAGTTAGCGTCCGACCGGCGGCAAGCGCGCTCGTCGTGACGGTGATCGGACCTGGTGCCGGTCCTGTCCCCGAGTGGCTGTTCGCTGCCGTGTTCTCGGACAGACCTCGTCGAAACGCCGATCTGCGACGCTATAGCTTTGGGTACTTTCAGGACCCGTCTTGAAACACGGACCAAGGAGTCTAGCATGTGCGCGAGTCATTGGGACATGACTAAACCTAAAGGCGCAATGAAAGTGAAGGTCCGCCTTGCGCGGACCGAGGGAGGATGGGCGGCCGTTGCGGCTGCCGCCCCGCACTCCCGGGGCGTCTCGTTCTCATTGCGAGAAGAGGCGCACCAAGAGCGTACACGCTGG??????????????????????????????????????????????????????????????????????????????????????????????????????????????????????????????????????????????????????????????????????????????????????????????????????????????????????????????????????????????????????????????????????????????????????????????????????????????????????????????????????????????????????????????????????????????????????????????????????????????????????????????????????????????????????????????????????????????????????????????????????????????????????????????????????????????????????????????????????????????????????????????????????????????????????????????????????????????????????????????????????????????????????????????????????????????????????????????????????????????????????????????????????????????????????????????????????????????????????????????????????????????????????????????????????????????????????????????????????????????????????????????????????????????????????????????????????????????????????????????????????????????????????????????????????????????????????????????????????????????????????????????????????????????????????????????????????????????????????????????????????????????????????????????????????????????????????????????????????????????????????????????????????????????????????????????????????????????????????????????????????????????????????????????????????????????????????????????????????????????????????????????????????????????????????????????????????????????????????????????????????????????????????????????????????????????????????????????????????????????????????????????????????????????????????????????????????????????????????????????????????????????????????????????????????????????????????????????????????????????????????????????????????????????????????????????????????????????????????????????????????????????????????????????????????????????????????????????????????????????????????????????????????????????????????????????????????????????????????????????????????????????????????????????????????????????????????????????????????????????????????????ACACTTTATTTTATTCTAGGAGCTTGAGCTGGGATAGTTGGTACATCTATAAGACTATTAATTCGAGCAGAACTAGGAAACCCTGGATCACTAATTGGAGATGATCAAATCTACAATGTTATTGTTACAGCCCATGCTTTTATTATAATTTTCTTTATAGTTATACCAATTATAATTGGAGGATTTGGAAATTGACTAGTACCCCTAATATTAGGTGCTCCTGACATAGCATTCCCCCGAATAAATAATATAAGATTTTGATTGCTACCCCCTTCATTAACACTTTTACTAATAAGAAGAATGGTAGAAAGAGGAGCAGGAACAGGATGAACTGTTTACCCCCCATTATCTTCTAATATTGCCCATAGAGGATCTTCAGTTGATTTAGCAATTTTCAGACTCCATCTAGCTGGTGTATCTTCAATTCTAGGAGCAGTAAATTTTATCACAACTGTAATTAATATACGACCCCAAGGAATAACATTTGATCGAATACCTTTATTTGTATGGGCTGTGGTAATTACTGCTGTGCTTTTACTACTATCCCTACCAGTTCTTGCTGGTGCAATTACCATACTTTTAACAGACCGAAATATTAATACATCATTTTTTGATCCAGCAGGAGGAGGAGATCCTATCTTATACCAACACTTATTC????????????CATCCAGAAGTATACATTTTAATTCTTCCTGGATTCGGAATAATTTCCCATATTATTAGACAAGAAAGAGGAAAAAAGGAAGCATTTGGAACCTTGGGAATAATCTACGCTATAATAGCAATTGGATTACTAGGGTTTGTAGTATGAGCCCATCATATGTTTACAGTAGGTATAGACGTAGATACTCGAGCTTACTTTACATCCGCTACTATAATTATTGCTGTTCCTACAGGAATTAAAATTTTCAGATGATTAGCAACCTTACATGGAACTCAAATAAACTATAGTCCTTCAATACTATGGGCATTAGGATTTGTATTCCTATTCACGGTAGGAGGATTAACTGGAGTAATTCTAGCTAATTCATCTATTGACATTATATTACATGACACTTATTATGTTGTCGCCCACTTCCACTACGTTCTATCAATAGGAGCTGTATTTGCTATTATAGGAGGATTAGTACACTGATTTCCTTTATTTACAGGTCTATCCCTTAATATAAAAATATGTAAAACCCAATTTCTTGCAATATTTATTGGAGTAAACCTAACATTTTTCCCCCAACACTTCCTGGGATTAAGGGGTATGCCTCGTCGCTATTCAGATTACCCCGATGCTTATATAATATGAAATGTAATTTCCTCAATTGGATCTATCATTTCATTAATAGCAGTTCTATTTCTAATTTTTATTATATGAGAAAGATTTGCCTCATCACGTAAAATTATATTTAGTCTAAACATAACATCATCAATTGAATGACTTCAATCTACACCCCCAGCAGAACATAGATATTCTGAACTACCTATACTT????????????ATAGCTACATGAAAGATAATACTACTTCAAGATAGATCATCACCTCTAATAGAACAATTATCATTCTTCCATGATCATACCCTTCTAATTTTAGTAATTATTACGATTCTAGTTGGACAAATAATAATAGGTTTATTCTTCAATAAATATACCCACCGATTCCTTCTAGAAGGACAACTAATTGAACTTATTTGAACCATTCTACCCGCAATTACTTTAATTTTTATTGCTCTACCATCTCTTCGATTAATTTATATCCTAGACGAAACCAATAATCCCTTAATTTCAATTAAAACTATTGGTCACCAATGATATTGATCATATGAATACTCAGATTTCCAAAATATTGAATTCGACTCATACATAATTCCCCAAAATGAAATAAACCCTTTCAATTTCCGTTTATTAGATGTAGATAATCGAATAACAGTTCCCTACATATCTCAAGTACGAATATTAATCTCCGCCGCTGACGTTATTCACTCATGAACTATTCCGTCTCTAGGAGTAAAAGTTGATGCTACCCCAGGACGACTAAATCAAGTAAGATTTACCCCTAGACGTACAGGCCTAATATATGGACAATGCTCAGAAATTTGTGGAGCAAACCATAGATTTATACCCATTGTAGTAGAAAGAATTTCACCTAAATACTTCATTAAATGAATTTCTAAAATAATTGAAATT????????????????????????????????????????????????????????????????????????????????????????????????????????????????????????????????????????????????????????????????????????????????????????????????????????????????????????????????????????????????????????????????????????????????????????????????????????????????????????????????????????????????????????????????????????????????????????????????????????????????????????????????????????????????????????????????????????????????????????????????????????????????????????????????????????????????????????????????????????????????????????????????????????????????????????????????????????????????????????????????????????????????????????????????????????????????????????????????????????????????????????????????????????????????????????????????????????????????????????????????????????????????????????????????????????????????????????????????????????????????????????????????????????????????????????????????????????????????????????????????????????????????????????????????????????????????????????????????????????????????????????????????????????????????????????????????????????????????????????????????????????????????????????????????????????????????????????????????????????????????????????????????????????????????????????????????????????????????????????????????????????????????????????????????????????????????????????????????????????????????????????????????????????????????????????????????????????????????????????????????????????????????????????????????????????????????????????????????????????????????????????????????????????????????????????????????????????????????????????????????????????????????????????????????????????????????????????????????????????????????????????????????????????????????????????????????????????????????????????????????????????????????????????????????????????????????????????????????????????????????????????????????????????????????????????????????????????????????????????????????????????????????????????????????????????????????????????????????????????????????????????????????????????????????????????????????????????????????????????????????????????????????????????????????????????????????????????????????????????????????????????????????????????????????????????????????????????????????????????????????????????????????????????????????????????????????????????????????????????????????????????????????????????????????????????????????????????????????????????????????????????????????????????????????????????????????????????????????????????????????????????????????????????????????????????????????????????????????????????????????????????????????????????????????????????????????????????????????????????????????????????????????????????????????????????????????????????????????????????????????????????????????????????????????????????????????????????????????????????????????????????????????????????????????????????????????????????????????????????????????????????????????????????????????????????????????????????????????????????????????????????????????????????????????????????????????????????????????????????????????????????????????????????????????????????????????????????????????????????????????????????????????????????????????????????????????????????????????????????????????????????????????????????????????????????????????????????????????????????????????????????????????????????????????????????????????????????????????????????????????????????????????????????????????????????????????????????????????????????????????????????????????????????????????????????????????????????????????????????????????????????????????????????????????????????????????????????????????????????????????????????????????????????????????????????????????????????????????????????????????????????????????????????????????????????????????????????????????????????????????????????????????????????????????????????????????????????????????????????????????????????????????????????????????????????????????????????????????????????????????????????????????????????????????????????????????????????????????????????????????????????????????????????????????????????????????????????????????????????????????????????????????????????????????????????????????????????????????????????????????????????????????????????????????????????????????????????????????????????????????????????????????????????????????????????????????????????????????????????????????????????????????????????????????????????????????????????????????????????????????????????????????????????????????????????????????????????????????????????????????????????????????????????????????????????????????????????????????????????????????????????????????????????????????????????????????????????????????????????????????????????????????????????????????????????????????????????????????????????????????????????????????????????????????????????????????????????????????????????????????????????????????????????????????????????????????????????????????????????????????????????????????????????????????????????????????????????????????????????????????????????????????????????????????????????????????????????????????????????????????????????????????????????????????????????????????????????????????????????????????????????????????????????????????????????????????????????????????????????????????????????????????????????????????????????????????????????????????????????????????????????????????????????????????????????????????????????????????????????????????????????????????????????????????????????????????????????????????????????????????????????????????????????????????????????????????????????????????????????????????????????????????????????????????????????????????????????????????????????????????????????????????????????????????????????????????????????????????????????????????????????????????????????????????????????????????????????????????????????????????????????????????????????????????????????????????????????????????????????????????????????????????????????????????????????????????????????????????????????????????????????????????????????????????????????????????????????????????????????????????????????????????????????????????????????????????????????????????????????????????????????????????????????????????????????????????????????????????????????????????????????????????????????????????????????????????????????????????????????????????????????????????????????????????????????????????????????????????????????????????????????????????????????????????????????????????????????????????????????????????????????????????????????????????????????????????????????????????????????????????????????????????????????????????????????????????????????????????????????????????????????????????????????????????????????????????????????????????????????????????????????????????????????????????????????????????????????????????????????????????????????????????????????????????????????????????????????????????????????????????????????????????????????????????????????????????????????????????????????????????????????????????????????????????
	'JR53_denovo_mitogenome'         AGAAAGTTTTATTATGGCTTTAAAATTGGTTATTTAATTTTTTCACATGTAAATTTTAGT-AAAAGTTAAATTTAAATAGTTTAGTTTATTGTT-G-AGTGTATAGTTTTAAGTATTAATTTAATTTAGACTTAGATATTTATTTAAATGTAAACAAAATTTGTGCCAGCAGTAGCGGTTATACAAATTACGTTAATCAATTATTTATAGTTTAATTAAGC-GTATAATTATGAGTTAGGAATTGGGTTTTTTAGGTGAAATTTTAAATTTAATTTAAATTTT-TATTTGTTGCTGAAGTTGGGAAATTTC-TTTTTAAACTAGGATTAGATACCCTATTATTGGAAAAGTGAATTTTTAAACTATAATTATTAATAGTTAATATCTTTAAAATTAAAGATTTTGGCGGTATTTTAGTCTTTTCAGAGGAACCTGTTTATTGATCGATAGTCCACGATTTATTTTACTTTAGTTTTAAATTTGCATATCGTTGTAAAATAAATATTTTTATAGAATTTTAATGTTTGAGATTTATTATTATATATTAATTCAGATCAAGGTGTAGTTTATATTAAAGTTTAAATGGGTTACATTATATTTATATGTGGTTTATATAGTTGAAAACTATATAATAAACTGGATTTGAGAGTAATTTTTATAGTTTTATAGAATGATTTAGCTCTAAAATATGCACATATCGCCCGTCGCTTTCATTATAAAATGAAATAAGTCGTAACAAAGTAGGCTTATTGGAAAATGAGCCTGGAATGATCCCGAATTCAGAAGGGCTAATTGATTATTAATTTTATTGTTGAATAAATATTTATAATATTCGATTAGTAATGAAATGTTATTCGTTTCTGAATTTATCTGGTTTCTTAAGAAATAAATTCAATTTATTTTG-CTTGAATATTATTTTAATTTAAAAAAGTAATGTTTATTCAATTAAATATCTAAGGGGATTAGCTTTTGGGTATTTTTATAAATCTTTTCTATTTA-ATAGTTTATAGGATTAGAATTTTCCACTAATATAAGTATGTTATAATAAGCTATTTTGGTTTTTATATTTATATAGATTTTAGATTTATTATTAAGATTTTTACTTTAATTTGATTGGTTAAGTAGTAATGGTATAATTAGTATAATTTATTGTATTATTAAGTTTATAT-TTAAGTTTATTTTAAGGAATTCGGCAAATGATTTTTCACCTGTTTAATAAAAACATGTCCTTTTGTTGATGCTTTAAGGTCTGACCTGCCCAATGATGAGTTGAATGGCCGCAGTATTTTGACTGTGCAAAGGTAGCATAATCATTAGTTTCTTAATTAGAAGCTGGAATGAATGGTTTGATGAGAAAATTTCTGTCTCAATATAAATGATTTAGAATTTTAATTTTAAGTGAAAAAGCTTAAATTTTTTAGGAAGACGAGAAGACCCTATAGAGTTTTACATTTAATTATATTAATTAATTTTGGTTTTGATTTTATTTATTTTAGTTAATTGTTTTGTTGGGGTGATATTAAAATTTAATAAACTTTTATTTTATATATACATTGATTTATGAATATTTGATCCTAATTTTTAGATTATAAGATTAAATTACCTTAGGGATAACAGCGTAATTTTTTTTGGAGAGTTCTTATCGATAAAGAAGTTTGCGACCTCGATGTTGGATTAAAATTTAATTTGGGTGTAGAAGCT-TGAATTTTAGGTCTGTTCGACCTTTAAAATTTTACATGATCTGAGTTTAAACCGGTGTGAGCCAGGTTGGTTTCTATCTCTTGAAATTTAGAGTGTTTTAGTACGAAAGGACCAAATAC------------------------------------------------------------------------------------------------------------------------------------------------------------------------------------------------------------------------------------------------------------------------------------------------------------------------------------------------------------------------------------------------------------------------------------------------------------------------------------------------------------------------------------------------------------------------------------------------------------------------------------------------------------------------------------------------------------------------------------------------------------------------------------------------------------------------------------------------------------------------------------------------------------------------------------------------------------------------------------------------------------------------------------ATGATAATAAACTTATTTTCATCTTTTGACCCCTCTGCTAATTGAAACTTATCTACTAATTGATTAAGAACTATAATCGGAATAATTATTATCCCATCCTTGTTTTGATTTATCCCTTCACGCCTAAATTATATCTGAACTAAAATTATTATAACCTTACACAAAGAATTCAAAAATCTATTGGGAAATGAAGTTAAAGGAATAACATTAATTTTTATTTCACTATTTACAATAATTATATTCAATAACTTCCTAGGACTATTCCCTTACATTTTTACTTCAACCAGACATATGGTATTGACGCTATCATTAGCCCTACCACTATGATTAACTTTTATACTATTCGGTTGATTAAAAAACACAATTCATATATTTGCACATCTCGTTCCTCAGGGAACCCCTCCTGTACTTATACCATTTATAGTATGTATTGAAACAATTAGAAATATTATTCGTCCCGGGACTCTGGCAATTCGTCTATCAGCCAATATAATCGCAGGCCATCTTCTAATAACCCTCCTCGGAAATACCGGAACTGCTATATCATTATATATAATTAACTTACTATTAATTGTCCAGATTCTACTTCTATTACTAGAATCAGCTGTTGCAATTATTCAATCCTATGTATTTGCTGTATTAACAACTTTATACTCTAGAGAAGTAAATATACCACAAATAGCACCATTAAACTGATTAACCTTAATACTATTTTTCATTTCAGTATTTTTAACATTTAACATTATAAATTACTATTCGTTTAATTACAACATTCCTGTAAAAAAAACTATTTACATTAAAAAATTCAAAATTAATTGAAAATGAATGAAAATACCTATACGAAAAGCTTCCCCTTTAATTAAAATCATAAATAATGCATTAATTGACCTACCATCGCCTTCTAATATTTCTACTCTATGAAACTTTGGATCCCTATTAGGAATATGTCTATTAATTCAAATTATTACAGGAATTTTTCTAGCCATACACTACTGCCCTAATATCGACTTAGCCTTTAATAGAGTAGTACACATCTGTCGAGACGTTAATTACGGATGAATTATACGTACAATTCACGCCAACGGTGCTTCTCTATTTTTCATTTGTATCTACATACACATTGGACGGGGAATATATTATAGATCATACAATCTTATACACACATGAATAATTGGGGTAACTATTCTATTTGTAGTAATAGCAACAGCATTTCTTGGATACGTTTTACCTTGAGGACAAATATCATTCTGAGGGGCTACAGTTATTACCAATCTACTTTCAGCAATTCCATATCTAGGATCTACTATTGTCCAATGAATCTGAGGCGGGTTCGCAGTTGATAATGCTACATTGACCCGATTCTTTGCGTTTCACTTCCTTTTTCCATTTATTGTCACCGCACTTGTAATAGTACACTTATTGTTTCTTCATCAAACGGGGTCCAATAACCCCCTTGGTATTAACAGAAATACAGATAAAATTCCATTCCACCCCTTCTTTACTTTTAAGGATTTATTAGGATTTATAATTGCATCTATAATGCTAGTAATGCTATCTCTTATTAACCCATATATACTAGGAGACCCTGACAATTTTATTCCAGCTAACCCCCTAGTAACACCCGTACACATTCAGCCAGAATGATATTTCCTATTTGCTTATGCTATTCTTCGGTCAATTCCCAACAAACTAGGAGGAGTAATTGCATTAGTAATGTCAATTGCAATCCTTTATATTTTACCATTCTCTAATAAAAAAAAATTTTTAAGAAACCAGTTCTACCCTATCAATAAATTAATATTCTGAACTATAGTGACTATTATTATTATATTAACCTGAATTGGAGCTCGCCCTGTTGAAGACCCTTACATTCTAACTGGGCAAACCTTAACTGTACTATATTTCTCTTATTATATTATAGATCCACTGATATCCAAATTTTGAGATAAAACCTTAATAAACATTCTACCGAATAAATGATTATTTTCAACTAACCACAAAGATATTGGAACACTTTACTTCATCCTAGGAGCTTGAGCTGGAATAGTAGGTACATCTATAAGACTATTGATTCGAGCAGAACTAGGAAACCCTGGGTCATTAATTGGAGATGACCAAATCTATAATGTTATTGTTACAGCCCATGCTTTTATTATAATTTTTTTTATAGTTATACCAATTATAATTGGAGGATTTGGAAACTGACTAGTCCCCCTTATATTAGGTGCCCCTGATATGGCATTCCCCCGAATAAATAATATAAGATTTTGACTACTCCCCCCTTCCTTAACACTTCTTTTAATAAGAAGAATAGTAGAAAGAGGCGCAGGGACAGGATGAACAGTTTACCCCCCCCTATCTTCTAATATTGCTCATAGAGGATCCTCAGTTGATTTAGCAATTTTTAGACTACACTTAGCTGGGGTATCCTCGATTCTAGGTGCAGTAAATTTTATTACAACCGTAATTAATATACGACCTCAAGGTATAACATTTGATCGAATACCTTTATTTGTATGGGCCGTAGTAATTACAGCTGTACTCCTACTTTTATCCCTTCCAGTTCTTGCTGGCGCAATTACCATACTATTAACAGATCGAAATATCAATACATCATTTTTTGACCCGGCAGGAGGGGGAGACCCTATCCTATACCAGCACCTATTTTGATTTTTTGGTCATCCAGAAGTATACATTTTAATTCTCCCTGGATTCGGAATAATTTCTCATATTATTAGGCAGGAGAGAGGGAAAAAAGAAGCATTTGGAACTTTAGGAATAATCTACGCAATAATAGCAATCGGCCTTCTAGGATTTGTAGTATGAGCTCATCACATATTCACAGTAGGAATGGATGTGGATACACGGGCCTACTTTACGTCCGCTACTATAATCATTGCCGTACCTACAGGAATTAAAATTTTTAGATGATTAGCTACCCTTCACGGAACTCAAATAAATTACAGTCCTTCAATATTATGGGCGTTAGGGTTTGTATTTCTATTCACTGTGGGTGGATTAACTGGAGTAATTCTAGCCAATTCATCAATTGATATTATGTTACACGACACCTACTATGTTGTAGCTCACTTCCACTATGTTCTATCAATAGGAGCTGTGTTTGCTATTATAGGCGGATTAGTTCACTGATTTCCTTTATTTACAGGGCTATCTCTCAATATAAAAATATGTAAAATCCAGTTTCTCGCAATATTTATCGGAGTAAACCTAACATTCTTTCCCCAACATTTTCTAGGATTAAGAGGTATACCACGTCGTTATTCTGACTATCCTGATGCCTATATGCTATGAAATGTAATCTCATCTATTGGATCTATTATTTCATTAGTAGCAGTACTATTCTTAATTTTTATTATTTGAGAAAGATTTGCTTCATCACGAAAAACTATGTTCAGCTTAAACATAACATCTTCAATTGAATGACTACAATCTACTCCCCCAGCAGAACATAGATATTCTGAACTACCTATACTCTCTTCATCTT--ATAGCTACATGAAAGATAATACTACTTCAAGATAGATCATCCCCTCTAATAGAACAATTATCATTCTTCCATGACCATACCCTCTTAATTCTAGTAATTATTACAATCCTGGTAGGACAAATAATAATAGGATTATTTTTCAATAAATATACTCACCGTTTTCTTCTAGAAGGACAATTAATTGAACTCATTTGAACTATTTTACCCGCAATTACTTTAATTTTCATTGCCCTACCGTCCCTTCGATTAATCTATATCCTAGACGAAACCAATAATCCATTAATTTCAATTAAAACTATCGGTCACCAGTGATACTGATCTTATGAGTACTCTGATTTCCAAAACATTGAATTTGACTCATACATAATCCCCCAAACTGAAATAAATCCTTTCAATTTCCGACTATTAGATGTAGATAATCGAATAACGGTACCCTATATATCACAAGTACGAATATTAATCTCCGCCGCGGATGTTATTCACTCATGAACTATCCCATCCCTAGGAGTAAAAGTTGACGCTACCCCCGGACGACTAAATCAAGTAAGATTTACCCCTAGACGAACAGGCCTCATATACGGTCAATGCTCTGAAATTTGTGGGGCAAATCATAGATTCATGCCTATTGTAGTAGAAAGAATTTCACCTAAATACTTCATTAAATGAATTTCTAAAATAATTGAAATTATGTCACACAAAAACCATCCCTTCCATCTAGTAGATGTTAGACCTTGACCAATCTTAGGATCCCTAAGAGCATTAATATTAATATCAGGAATTATTAAATGATTCCATTTCTTTGATAACTCCTTATTATTAATAAGATTTATTACAATAATCATAATTATATACCAATGATGACGAGACATTTCCCGAGAAGGAACATTCCAAGGACTGCATACATTTATTGTAACAATAGGATTACGATGAGGAATAATCTTATTCATTACATCTGAAGTATTCTTCTTCATTTCATTCTTCTGGGGATTTTTCCACAATAGACTAGCCCCAGCTATTGAAATTGGGATACTATGACCCCCAAAAGGAATTTTAACTTTCAACCCAATTCAAATTCCGCTATTAAATACTTTGATTCTCCTCACCTCAGGCTTAACTGTAACATGGGCACATCACAGTTTAATGGAAAATAATTTCAAACAAGCCACTCAAGGGCTCCTATTAACAGTAATTCTTGGAATTTATTTTTCAATTCTACAAGGATATGAATATTACGAATCTTCATTTACAATTTCAGATGCAGCCTATGGATCATCATTTTTTATAGCCACAGGATTCCATGGCCTTCATGTAATTATTGGATCAACATTTTTAATAGTGTGTTTATTTCGACATTTAAATAATCACTTCTCACAAATTCACCACTTTGGTTTTGAAGCAGCTGCATGATACTGACATTTCGTAGACGTTGTATGACTATTCTTATATGTTTCTATTTACTGATGAGGTAGATTGGTTTTGAAAGATTTAATTTTGATAATGTTATCTATGTTAACTTTGGTGGTGTTTGTATTGGTAGGAGTGGCATTTTTGACCTTGCTTGAACGAAAGGTCTTAGGCTATATTCAGATCCGTAAAGGCCCTAATAAGGTAGGTTTTATAGGAATTTTGCAGCCTTTCAGAGATGCGATTAAGTTATTTACTAAGGAGCAAACATTTCCTTATATATCTAATTTTAATGTATATTATTTATCTCCTGTGATTAATTTTTTTGTTTCTTTATTGTTGTGAATATGTATACCTTTTATTAGTGTTTATTTAAATTTTAATTTGTCTTTATTGTTTTTCCTTAGAGTTTCTAGTTTAAGAGTTTACACTATTATAATAGCGGGCTGGTCAAGAAATTCTAATTATTCTTTATTAGGGAGATTACGTTCAGTTGCTCAAACTATTTCTTATGAAGTAAGTTTAGCAATGATTTTAATATCTTTTATTTTTTTAACTTTAAGTTTGAATTTGATTGATTTTATACTGTTTCAAAATTATGTTTGATTCTTTTTTTTTTGTATACCTTTGTGTTTAATATGGTTAATTTCAGGGTTAGCTGAAACTAATCGAACTCCTTTTGATTTTGCTGAGGGGGAATCAGAGTTGGTTTCTGGTTTTAATGTCGAGTATAGAAGAGGCACCTTTGCAATAATTTTTTTAGCAGAGTATGCTAGTATTTTATTTATAAGAATAATTAGAGTTGTAATTTTTTTAGGGGGGGATTTGAACTCTTTCTTTTTTTATGTTAAGTTGGTATTTATTAGATTTTTTTGAATTTGGGTTCGAGGGACTCTACCTCGTTTTCGTTATGATAAGCTTATGTACTTGGCATGGAAGAGGTTTCTTCCTTGTTCATTAAATTATTTAATTATATTTTTTAGATTTAAAATAATAGTTTTTATTTTTTTATTAATAAAATTATACAATATTATATTTTTCAATACTATAATTATAGGAACGTTAATTGCAATCTCATCTTACTCATGAATAGGAATATGGATAGGACTAGAAATCAATCTATTATCAATTATTCCGTTATTTTCAAGTAAAAAAAATATTCTGTCATCAGAATCTTCTCTAAAATATTTTATTACTCAAGCCATAGCCTCATCAGTTCTACTGATATCAGTAATCTTAATGCTAGTAACTAATGAATTTATTGCCCCCACAATAAATTTTTACTTAATAATAGTATTAAATTCAGCACTATTAACTAAATTAGGAGCTGCCCCCTTCCATTACTGGTTCCCCGAAGTAATAGAAGGCCTAAACTGAGTAAACTGTCTCATTCTACTAACATGGCAAAAAATCGCACCCATAATACTTTTAATAAACAACATAATAAACCCCAAATTTACCATTTGCATCATTTTTATATGTATAGTGGTAAGAACTGTAATAGCATTTAACCAGATCAGGCTACGAAAAATCTTAACATTTTCGTCAATTAACCATATTGGATGAATAATATCTACTACGATAATGTCATTTTCATCATGAACAATCTATTTCATTGTTTATACCGTACTAAATATCAATATAATCACTATATTCCAACAAACCAATTCATTCTATTTAAACCAAATCAATAATTCAATTAACAAAAACAAAATACTAAAATTCGCCCTAATCACCAATTTTATGTCACTAGGGGGACTACCCCCATTTCTTGGCTTTCTACCAAAATGAATTGTAATCAACTGAATAATTATAAATAACCTATTCTTAACTGCAATCTTAATAATCATGCTTACCCTGGTAATGCTATTCATTTATATACGAATTACCTTATCATCGCTATTAATACAATTATCAGAAACAAAATTCATTAACTTAAAATTCAAAAATAATTACCTTCTAATTCAAAATTTCATCACCACAATAAGACTAGCACTATGCACTTTAATCTTCAATTTACTA---CTGAACATCTTAACTTTAATTTCTACGATCATTCTAATAATTAGCCTTCTAATGATTATAATTCTAAACCTAACTTCAAAAAAAATATATTCTGACCGAGAAAAAAGCTCACCCTTTGAATGCGGGTTCGACCCTAAATCCCCAGCACGATTACCGTTTTCTCTACATTTCTTTCTAATTGCAATTATTTTCCTAATTTTTGACGTAGAAATCACCCTGTTATTCCCTATAATCATCTCAATAAAATTAAGAAATACAACTATATACTTTATTGTATTAACTTTATTTATTATTATTCTACTAGTAGGATTATTCCACGAATGAAAGCAAGGAGCCTTAAACTGATCAACC------------ATTTTTATAATGGTTATAATGATTCCTTTAAGTTTTTTGGGCAGGTTTTGATTTAATCAACTTGTGTGATTTATTATAAGATTTATATTTTTTTGTATATTTAGAATGGATTATATGTTTATTGGAATTTCTTATGATTATGGGGTGGACTTACTTTCTTATGTAATGATTTTATTGAGTTTTTGAATTTGTTCTTTGATAATTTTATCTAGTGAGAAAATTAGTTTTTATAGAAATTGAGTAAGTTTTTTTTTATTTGTAGTTTTGTTATTAATGTTTTCTTTGTATATAACTTTTAGTTCTTTAAATTTGTTTATTTTTTATGTGTTTTTTGAGTTTAGTTTGATCCCTACATTGTTTTTAATTTTGGGGTGGGGCTATCAACCCGAGCGTTTACAAGCTGGTTTGTATCTATTGTTTTATACAATATTTGCTTCATTACCTATAATAATTTCTATTTTTTATTGTTATTCAATTTTTGGGACATTATTTTTTGGCTTATTGGGTGAAATAAATAATTTATTAGTTTATTTTCTTATTAATATAGTTTTTTTTATTAAGATTCCTATATTTTTTGTTCATTTATGGCTTCCTAAGGCACATGTAGAAGCCCCAGTTTCTGGTTCAATGATTTTGGCGGGAATTATGCTGAAATTAGGAGGTTATGGGATGATACGTTTGATAGTAATATTTATGTTAATTGGTTTAAGGGTTAATTTAATCTTTTTAAGTTTAAGGTTGGTTGGGGGTTTATATATCTCTTTAATTTGTTTACGGCAAAGAGATATGAAGTCTTTAATTGCTTATTCTTCAGTTGCTCATATAGGCTTGGTTTTGTCAGGAGTTATAACTATAAACTTTTGAGGTATAGGGGGGGCTTTGGCTATAATAGTGGCTCATGGGTTATGTTCTTCCGGACTTTTTTGTTTGGCCAATATTTCTTATGAGCGTTTGTCTAGTCGTAGTCTTTATTTAAATAAGGGTTTGATTAATTTAATGCCTAATTTGTCTTTAATGTGGTTTTTATTAGTTTCTTGTAATATAGCTGCTCCTCCTTCTTTAAATTTGCTTGGTGAAATTATGTTGATTAATAGAATTTTAAGTTTTAGCGAATTTAATATGATTTTTCTGATATTAATTTCTTTTTTTGGGGCTGTTTACTCTCTTTTTTTATATTCTTTTAGTCAGCATGGGTCTATTTGTTCGGGTTTTTATTCTTTTTATTCATGTAGAGTTCGCGAGTATTTGCTTTTAATATTACATTGATTACCATTAAATTTATTAGTTTTAACAGGAGATTGTTTAGTACTTTGAATTTATTTAAATAGTTTAATTATGTTAATATATAAGTTTATTAGTTTATTTATATTTTTAGGAGGTTTATATGTTTTTAGAATGAAGCGTAAGCATTTATTGCTTATGCTTTTAAGCTTAGAATTTATTGTTTTGTCTATTTATATAATTATATTTATTTATTTGAGATTTTTTAATAATGAGTATTTTTTTTCTATAATTTTCTTGACTTTTAGGGTGTGTGAGGGGGTTTTGGGACTATCAATTTTGGTTTCATTAATTCGTTCTCATGGTAACGATTATTTTCAGAGATTTAGTCTTTTATGAATATTTTTAGTTAGGATATCTTTTTTTATCAGGTCTCTTTATTTTATAGTTTTTGAATTGGTATATTTTTTGGAATTTAATTTAGTTATGATTAACTCTGCTTCGGTTTCTATAACTATCTTATTAGATTGGATATCTTTACTTTTTATAAGTTTTGTATTACTAATTTCTTGTATAGTTATTTATTATAGGGAAGAATATATAGGTGGTGACATTTATTTAAATCGTTTTATTATGTTGGTGGTTATATTTGTTCTTTCTATGATACTTTTAATTATTAGACCTAATTTGATTAGAATTTTGTTAGGATGAGACGGTTTAGGATTAGTCTCTTATTGTTTAGTAATTTATTATCAGAATTTAAAGTCTTATAATGCGGGTATATTAACAGCTTTAACTAATCGATTAGGGGATGTGGCATTATTATTGTCCATTGCTTGAATATTAAATTATGGCAGATGGAATTATGTATTTTATTTAGAGGAACTGAAAAGGGATTATTATATGGGTATTATTTCTATTTTGATTATTTTGGCTGCAATAACTAAGAGAGCCCAGATTCCTTTTTCTTCTTGGTTACCAGCTGCTATAGCAGCTCCTACGCCGGTATCTTCTCTAGTTCATTCATCTACCTTGGTAACTGCAGGGGTTTATTTATTAATTCGTTTTAATTATTCTTTTAGTGAATTTTTGATATATTTTTTATTATTTTTTTCTATAATGACTATATTTATGTCGGGGTTAGGAGCTAGATTTGAGTACGATTTAAAGAAGATTATTGCTTTATCGACACTTAGTCAATTGGGTTTAATAATGAGAATTTTAGCTTTAGGAAGCTATAAGTTAGCTTTTTTTCACCTTTTAACTCATGCATTATTTAAGGCTTTATTATTCATGTGTGCGGGAAATGTTATTCACAATTTGCAGAATTGTCAGGATATTCGTTATATGGGGGGGTTAATTATCTCTATGCCATTAACTTGTGTTTATTTAAATATTTGTAATTTGGCTTTATGCGGGTTACCTTTTTTAAGAGGATTTTATTCAAAGGATTTAATTTTGGAAGTAATGAGTATAGGTTATTTGAATATTTTTGTTTATATTATTTTTTATTTATCTATTGGTTTAACTGTTTGCTATAGCTTTCGTTTGGTTTACTATACTTGTACAGGGGGCTTTAATTATACTTCAGTTAATTTATTAACTGATAAGAATTTTATTATTTTAAAGGGTATAAGAGGGTTAATTTTATTGGTTGTTATTATAGGGAGAGTTCTTTCATGGGTTATGTTTTCTAATCCTTATTTAATTATTTTGCCTTTCTATATGAAGATAATAACTTTGCTTATAATTTTACTAGGTGCATTGATTGGTTATGAAATATCTAAATTTTTTTTAAATAATTATTTGAGGTTTAATTGGTATAGAATAAAATGATTCTCTGCTTCT---ATATGAAACATGCCTTTGATTTCTACTTATGGGGTAAATTATTACCCTATTATAATGGGGAGGTTTTTATATAAAAACTTGGATCAAGGTTGGTTAGAATATTTCGGGGCTCAGAAAATTTATATTTCTATTTCTAACAATTCTAAAATTATACAAATTATTTTTTCTAATAATATTAAATTGTTTTTTATTTTATTTATTATATGGATAATTATGTTGTTTATGTTAT-----------------ATAATTATTCTACTATCATTAAATTTTATAATAACATTAATCTTCATCTCTTTAACCCACCCTTTGTCTATAGGTTTAATTTTACTCCTTCAAACCTTAATAGTAAGAATAATCTCAGGAAACTTTAGATTTAACTTTTGATTCTCTTATATCCTATTCCTAATCATAGTGGGGGGAATATTAATTCTATTTATATACATAACAAGAATTGCCTCAAATGAAAAATTCTCTTTTAACATAAAATCAATAATCATTACAGTAAGAGTTCCACTTATACTCATACTCCCCCTAATTAACTTCAACATTAACACTATCAACAATGAAATAATAGAGTGACAATCAAACATAATAATCAACCTATCACTAAACAAATTCATTAACTTCCCATCCAATCTAATCTTAATCTTCATAATAATATACTTATTACTAACTATAATTGCTACAGTAAAAATTACCAATTTTAAACACGGCCCAATCCGACACATAAAC
	'JT2_denovo_mitogenome'          AGAAAGTTTTATTATGGCTTTAAAATTGGTTATTTAATTTTTTCACATGTAAATTTTAGT-AAAAGTTAAATTTAAATAGTTTAGTTTATTGTT-GCAGTGTATAGTTTTAAGTATTAATTTAATTTAGACTTAGATATTTATTTAAATGTAAACAAAATTTGTGCCAGCAGTAGCGGTTATACAAATTACGTTAATCAATTATTTATAGTTTAATTAAGC-GTATAATTATGAGTTAGGAATTGGGTTTTTTAGGTGAAATTTTAAATTTAATTTAAATTTT-TATTTGTTGCTGAAGTTGGGAAATTTC-TTTTTAAACTAGGATTAGATACCCTATTATTGGAAAAGTGAATTTTTAAACTATAATTATTAATAGTTAATATCTTTAAAATTAAAGATTTTGGCGGTATTTTAGTCTTTTCAGAGGAACCTGTTTATTGATCGATAGTCCACGATTTATTTTACTTTAGTTTTAAATTTGCATATCGTTGTAAAATAAATATTTTTATAGAATTTTAATATTTGAGATTTATTATTATATATTAATTCAGATCAAGGTGTAGTTTATATTAAAGTTTAAATGGGTTACATTATATTTATATGTGGTTTATATAGTTGAAAACTATATAATAAACTGGATTTGAGAGTAATTTTTATAGTTTTATAGAATGATTTAGCTCTAAAATATGCACATATTGCCCGTCGCTTTCATTATAAAATGAAATAAGTCGTAACAAAGTAGGCTTATTGGA------------------CCCGAATTCAGAAGGGCTAATTGATTATTAATTTTATTGTTGAATAAATATTTATAATATTCGATTAGTAATGAAATGTTATTCGTTTCTGAATTTATCTGGTTTCTTAAGAAATAAATTCAATTTATTTTG-CTTGAATATTATTTTAATTTAAAAAAGTAATGTTTATTCAATTAAATATCTAAGGGGATTAGCTTTTGGGTATTTTTATAAATCTTTTTTATTTA-ATAGTTTATAGGATTAGAATTTTCCACTAATATAAGTATGTTATAATAAGCTATTTTGGTTTTTATATTTATATAGATTTTAGATTTATTATTAAGATTTTTACTTTAATTTGATTGGTTAAGTAGTAATGGTATAATTAGTATAATTTATTGTATTATTAAGTTTATAT-TTAAGTTTATTTTAAGGAATTCGGCAAATGATTTTTCACCTGTTTAATAAAAACATGTCCTTTTGTTGATGCTTTAAGGTCTGACCTGCCCAATGATGAGTTGAATGGCCGCAGTATTTTGACTGTGCAAAGGTAGCATAATCATTAGTTTCTTAATTAGAAGCTGGAATGAATGGTTTGATGAGAAAATTTCTGTCTCAATATAAATGATTTAGAATTTTAATTTTAAGTGAAAAAGCTTAAATTTTTTAGGAAGACGAGAAGACCCTATAGAGTTTTACATTTAATTATATTAATTAATTTTGGTTTTGATTTTATTTATTTTAGTTAATTGTTTTGTTGGGGTGATATTAAAATTTAATAAACTTTTATTTTATATATACATTGATTTATGAATATTTGATCCTAATTTTTAGATTATAAGATTAAATTACCTTAGGGATAACAGCGTAATTTTTTTTGGAGAGTTCTTATCGATAAAGAAGTTTGCGACCTCGATGTTGGATTAAAATTTAATTTGGGTGTAGAAGCT-TGAATTTTAGGTCTGTTCGACCTTTAAAATTTTACATGATCTGAGTTTAAACCGGTGTGAGCCAGGTTGGTTTCTATCTCTTGAAATTTAGAGTGTTTTAGTACGAAAGGACCAAATAC------------------------------------------------------------------------------------------------------------------------------------------------------------------------------------------------------------------------------------------------------------------------------------------------------------------------------------------------------------------------------------------------------------------------------------------------------------------------------------------------------------------------------------------------------------------------------------------------------------------------------------------------------------------------------------------------------------------------------------------------------------------------------------------------------------------------------------------------------------------------------------------------------------------------------------------------------------------------------------------------------------------------------------ATGATAATAAACTTATTTTCATCTTTTGACCCCTCTGCTAATTGAAACTTATCTACTAATTGATTAAGAACTATAATCGGAATAATTATTATCCCATCCTTGTTTTGATTTATCCCTTCACGCCTAAATTATATCTGAACTAAAATTATTATAACCTTACACAAAGAATTCAAAAATCTATTGGGAAATGAAGTTAAAGGAATAACATTAATTTTTATTTCACTATTTACAATAATTATATTCAATAACTTCCTAGGACTATTCCCTTACATTTTTACTTCAACCAGACATATGGTATTGACGCTATCATTAGCCCTACCACTATGATTAACTTTTATACTATTCGGTTGATTAAAAAACACAATTCATATATTTGCACATCTCGTTCCTCAGGGAACCCCTCCTGTACTTATACCATTTATAGTATGTATTGAAACAATTAGAAATATTATTCGTCCCGGGACTCTGGCAATTCGTCTATCAGCCAATATAATCGCAGGCCATCTTCTAATAACCCTCCTCGGAAATACCGGAACTGCTATATCATTATATATAATTAACTTACTATTAATTGTCCAGATTCTACTTCTATTACTAGAATCAGCTGTTGCAATTATTCAATCCTATGTATTTGCCGTATTAACAACTTTATACTCTAGAGAAGTAAATATACCACAAATAGCACCATTAAACTGATTAACCTTAATACTATTTTTCATTTCAGTATTTTTAACATTTAACATTATAAATTACTATTCGTTTAATTACAACATTCCTGTAAAAAAAACTATTTACATTAAAAAATTCAAAATCAATTGAAAATGAATGAAAATACCTATACGAAAAGCTTCCCCTTTAATTAAAATCATAAATAATGCATTAATTGACCTACCATCACCTTCTAATATTTCTACTCTATGAAACTTTGGATCCCTATTAGGAATATGTCTATTAATTCAAATTATTACAGGAATTTTTCTAGCCATACACTACTGCCCTAATATCGACTTAGCCTTTAATAGAGTAGTACACATCTGTCGAGACGTTAATTACGGATGAATTATACGTACAATTCACGCCAACGGTGCTTCTTTATTTTTCATTTGTATCTACATACACATTGGACGGGGAATATATTATAGATCATATAATCTTATACACACATGAATAATTGGGGTAACTATTCTATTTGTAGTAATAGCAACAGCATTTCTTGGATACGTTTTACCTTGAGGACAAATATCATTCTGAGGGGCTACAGTTATTACCAATCTACTTTCAGCAATTCCATATCTAGGATCTACTATTGTCCAATGAATCTGAGGTGGGTTCGCAGTTGATAATGCTACATTGACCCGATTCTTTGCGTTTCACTTCCTTTTTCCATTTATTGTCACCGCACTTGTAATAGTACACTTATTGTTTCTTCATCAAACAGGGTCCAATAACCCCCTTGGTATTAACAGAAATACAGATAAAATCCCATTCCACCCCTTCTTTACTTTTAAGGATTTATTAGGATTTATAATTGCATCTATAATGCTAGTAATGCTATCTCTTATTAACCCATATATACTAGGAGACCCTGACAATTTTATTCCAGCTAACCCCCTAGTAACACCCGTACACATTCAGCCAGAATGATATTTCCTATTTGCTTATGCTATTCTTCGGTCAATTCCCAACAAACTAGGAGGAGTAATTGCATTAGTAATGTCAATTGCAATCCTTTATATTTTACCATTCTCTAATAAAAAAAAATTTTTAAGAAACCAGTTCTACCCTATCAATAAATTAATATTCTGAACTATAGTGACTATTATTATTATATTAACCTGAATTGGAGCTCGCCCTGTCGAAGACCCTTACATTCTAACTGGGCAAACCTTAACTGCACTATATTTCTCTTATTATATTATAGATCCACTGATATCCAAATTTTGAGATAAAACCTTAATAAACATTCTACCGAATAAATGATTATTTTCAACTAACCACAAAGATATTGGAACACTTTACTTCATCCTAGGAGCTTGAGCTGGAATAGTAGGTACATCTATAAGACTATTGATTCGAGCAGAACTAGGAAACCCTGGGTCATTAATTGGAGATGACCAAATCTATAATGTTATTGTTACAGCCCATGCTTTTATTATAATTTTTTTTATAGTTATACCAATTATAATTGGAGGATTTGGAAACTGACTAGTCCCCCTTATATTAGGTGCCCCTGATATGGCATTCCCCCGAATAAATAATATAAGATTTTGACTACTCCCCCCTTCCTTAACACTTCTTTTAATAAGAAGAATAGTAGAAAGAGGCGCAGGGACAGGATGAACAGTTTACCCCCCCCTATCTTCCAATATTGCTCATAGAGGATCCTCAGTTGATTTAGCAATTTTTAGACTACACTTAGCTGGGGTATCCTCGATTCTAGGTGCAGTAAATTTTATTACAACCGTAATTAATATACGACCTCAAGGTATAACATTTGATCGAATACCTTTATTTGTATGGGCCGTAGTAATTACAGCTGTACTCCTACTTTTATCCCTTCCAGTTCTTGCTGGCGCAATTACCATACTATTAACAGATCGAAATATCAATACATCATTTTTTGACCCGGCAGGAGGGGGAGACCCTATCCTATACCAGCACCTATTTTGATTTTTTGGTCATCCAGAAGTATACATTTTAATTCTCCCTGGATTCGGAATAATTTCTCATATTATTAGGCAGGAGAGAGGGAAAAAAGAAGCATTTGGAACTTTAGGAATAATCTACGCAATAATAGCAATCGGCCTTCTAGGATTTGTAGTATGAGCTCATCACATATTCACAGTAGGAATGGATGTGGATACACGGGCCTACTTTACGTCCGCTACTATAATCATTGCCGTACCTACAGGAATTAAAATTTTTAGATGATTAGCTACCCTTCACGGAACTCAAATAAATTACAGTCCTTCAATATTATGGGCGTTAGGGTTTGTATTTCTATTCACTGTGGGTGGATTAACTGGAGTAATTCTAGCCAATTCATCAATTGATATTATGTTACACGACACCTACTATGTTGTAGCTCACTTCCACTATGTTCTATCAATAGGAGCTGTGTTTGCTATTATAGGCGGATTAGTTCACTGATTTCCTTTATTTACAGGGCTATCTCTCAATATAAAAATATGTAAAATCCAGTTTCTCGCAATATTTATCGGAGTAAACCTAACATTCTTTCCCCAACATTTTCTAGGATTAAGAGGTATACCACGTCGTTATTCTGACTATCCTGATGCCTATATGCTATGAAATGTAATCTCATCTATTGGATCTATTATTTCATTAGTAGCAGTACTATTCTTAATTTTTATTATTTGAGAAAGATTTGCTTCATCACGAAAAACTATGTTCAGCTTAAACATAACATCTTCAATTGAATGACTACAATCTACTCCCCCAGCAGAGCATAGATATTCTGAACTACCTATACTCTCTTCATCTT--ATAGCTACATGAAAGATAATACTACTTCAAGATAGATCATCCCCTCTAATAGAACAATTATCATTCTTCCATGACCATACCCTATTAATTCTAGTAATTATTACAATCCTGGTAGGACAAATAATAATAGGATTATTTTTCAATAAATATACTCACCGTTTTCTTCTAGAAGGACAATTAATTGAACTCATTTGAACTATTTTACCCGCAATTACTTTAATTTTCATTGCCCTACCGTCCCTTCGATTAATCTATATCCTAGACGAAACCAATAATCCATTAATTTCAATTAAAACTATCGGTCACCAGTGATACTGATCTTATGAGTACTCTGATTTCCAAAACATTGAATTTGACTCATACATAATCCCCCAAACTGAAATAAATCCTTTCAATTTCCGACTATTAGATGTAGATAATCGAATAACGGTACCCTATATATCACAAGTACGAATATTAATCTCCGCCGCGGATGTTATTCACTCATGAACTATCCCATCCCTAGGAGTAAAAGTTGACGCTACCCCCGGACGACTAAATCAAGTAAGATTTACCCCTAGACGAACAGGCCTCATATACGGTCAATGCTCTGAAATTTGTGGGGCAAATCATAGATTCATGCCTATTGTAGTAGAAAGAATTTCACCTAAATACTTCATTAAATGAATTTCTAAAATAATTGAAATTATGTCACACAAAAACCATCCCTTCCATCTAGTAGATGTTAGACCTTGACCAATCCTAGGATCCTTAAGAGCATTAATATTAATATCAGGAATTATTAAATGATTCCATTTCTTTGATAACTCCTTATTATTAATAAGATTTATTACAATAATTATAATTATATACCAATGATGACGAGACATTTCCCGAGAAGGAACATTCCAAGGACTGCATACATTTATTGTAACAATAGGATTACGATGAGGAATAATCTTATTCATTACATCTGAAGTATTCTTCTTCATTTCATTCTTCTGGGGATTTTTCCACAATAGACTAGCCCCAGCTATTGAAATTGGGATACTATGACCCCCAAAAGGAATTTTAACTTTCAACCCAATCCAAATTCCACTATTAAATACTTTGATTCTCCTCACCTCAGGCTTAACTGTAACATGGGCACATCACAGTTTAATGGAAAATAATTTCAAACAAGCCACTCAAGGGCTCCTATTAACAGTAATTCTTGGAATTTATTTTTCAATTCTACAAGGATATGAATATTACGAATCTTCATTTACAATTTCAGATGCAGCCTATGGATCATCATTTTTTGTAGCCACAGGATTCCATGGCCTTCATGTAATTATTGGATCAACATTTTTAATAGTGTGTTTATTTCGACATTTAAATAATCACTTCTCACAAATTCACCACTTTGGTTTTGAAGCAGCTGCATGATACTGACATTTCGTAGACGTTGTATGACTATTCTTGTATGTTTCTATTTACTGATGAGGTAGATTGGTTTTGAAAGATTTAATTTTGATAATGTTATCTATGTTAACTTTGGTGGTGTTTGTATTGGTAGGAGTGGCATTTTTGACCTTGCTTGAACGAAAGGTCTTAGGCTATATTCAGATCCGTAAAGGCCCTAATAAGGTAGGTTTTATAGGAATTTTGCAGCCTTTCAGAGATGCAATTAAGTTATTTACTAAGGAGCAAACATTTCCTTATATATCTAATTTTAATGTATATTATTTATCTCCTGTGATTAATTTTTTTGTTTCTTTATTGTTGTGAATATGTATACCTTTTATTAGTGTTTATTTAAATTTTAATTTGTCTTTATTGTTTTTTCTTAGAGTTTCTAGTTTAAGAGTTTACACTATTATAATAGCGGGCTGGTCAAGAAATTCTAATTATTCTTTATTAGGGAGATTACGTTCAGTTGCTCAAACTATTTCTTATGAAGTAAGTTTAGCAATGATTTTAATATCTTTTATTTTTTTAACTTTAAGTTTGAATTTGATTGATTTTATACTGTTTCAAAATTATGTTTGATTCTTTTTTTTTTGTATACCTTTGTGTTTAATATGGTTAATTTCAGGGTTAGCTGAAACTAATCGAACTCCTTTTGATTTTGCTGAGGGGGAATCAGAGTTGGTTTCTGGTTTTAATGTCGAGTATAGAAGAGGTACCTTTGCAATAATTTTTTTAGCAGAGTATGCTAGTATTTTATTTATAAGAATAATTAGAGTTGTAATTTTTTTAGGGGGGGATTTGAACTCTTTCTTTTTTTATGTTAAGTTGGTATTTATTAGATTTTTTTGAATTTGGGTTCGAGGGACTCTGCCTCGTTTTCGTTATGATAAGCTTATGTACTTGGCATGGAAGAGGTTTCTTCCTTGTTCATTAAATTATTTAATTATATTTTTTAGATTTAAAATAATAGTTTTTATTTTTTTATTAATAAAATTATACAATATTATATTTTTCAATACTATAATTATAGGAACGTTAATTGCAATCTCATCTTACTCATGAATAGGAATATGGATAGGACTAGAAATCAATCTATTATCAATTATTCCGTTATTTTCAAGTAAAAAAAATATTCTGTCATCAGAATCTTCTCTAAAATATTTTATTACTCAAGCCATAGCCTCATCAGTTCTACTGATATCAGTAATCTTAATGCTAGTAACTAATGAATTTATTGCCCCCACAATAAATTTTTACTTAATAATAGTATTAAATTCAGCACTATTAACTAAATTAGGAGCTGCCCCCTTCCATTACTGGTTCCCCGAAGTAATAGAAGGCCTAAACTGAGTAAACTGTCTCATTCTACTAACATGGCAAAAAATTGCACCCATAATACTTTTAATAAACAACATAATAAACCCCAAATTTACCATTTGCATCATTTTTATATGTATAGTGGTAAGAACTGTAATAGCATTTAACCAGATCAGGCTACGAAAAATCTTAACATTTTCGTCAATTAACCATATTGGATGAATAATATCTACTACGATAATGTCATTTTCATCATGAACAATCTATTTCATTGTTTATACCGTACTAAATATAAATATAATCGCTATATTCCAACAAACCAATTCATTCTACTTAAACCAAATCAATAATTCAATTAACAAAAACAAAATACTAAAATTCGCCCTAATCACCAATTTTATATCACTAGGAGGACTACCCCCATTTCTTGGCTTTCTACCAAAATGAATTGTAATCAACTGAATAATTATAAATAACCTATTCTTAACTGCAATCTTAATAATCATGCTTACCCTGGTAATGCTATTCATTTATATACGAATTACCTTATCATCGCTATTAATACAATTATCAGAAACAAAATTCATTAACTTAAAATTCAAAAATAATTACCTTCTAATTCAAAATTTCATCACCACAATAAGACTAGCACTATGCACTTTAATCTTCAATTTACTA---CTGAACATCTTAACTTTAATTTCTACGATCATTCTAATAATTAGCCTTCTAATGATTATAATTCTAAACCTAACTTCAAAAAAAATATATTCTGACCGAGAAAAAAGCTCACCCTTTGAATGCGGGTTCGACCCTAAATCCCCAGCACGATTACCATTTTCTCTACATTTCTTTCTAATTGCAATTATTTTCCTAATTTTTGACGTAGAAATCACCCTGTTATTCCCTATAATCATCTCAATAAAATTAAGAAATACAACTATATACTTTATTGTATTAACTTTATTTATTATTATTCTACTAGTAGGATTATTCCACGAATGAAAGCAAGGAGCCTTAAACTGATCAACC------------ATTTTTATAATGGTTATGATGATTCCTTTAAGTTTTTTGGGCAGGTTTTGATTTAATCAACTTGTGTGATTTATTATAAGATTTATATTTTTTTGTATATTTAGAATGGATTATATGTTTATTGGGATTTCTTATGATTATGGGGTGGACTTACTTTCTTATGTAATGATTTTATTGAGTTTTTGAATTTGTTCTTTGATAATTTTATCTAGTGAGAAAATTAGTTTTTACAGAAATTGAGTAAGTTTTTTTTTATTTGTAGTTTTATTATTAATGTTTTCTTTGTATATAACTTTTAGTTCTTTAAATTTGTTTATTTTTTATGTGTTTTTTGAGTTTAGTTTGATCCCTACATTGTTTTTAATTTTGGGGTGGGGCTATCAACCCGAGCGTTTACAAGCTGGTTTGTATCTATTGTTTTATACAATATTTGCTTCATTACCTATAATAATTTCTATTTTTTATTGTTATTCAATTTTTGGGACATTATTTTTTGGCTTATTGGGTGAAATAAATAATTTATTAGTTTATTTTCTTATTAATATAGTTTTTTTTATTAAGATTCCTATATTTTTTGTTCATTTATGGCTTCCTAAGGCACATGTAGAAGCCCCAGTTTCTGGTTCAATGATTTTGGCGGGAATTATACTGAAATTAGGAGGTTATGGGATGATACGTTTGATAGTAATATTTATGTTAATTGGTTTAAGGGTTAATTTAATCTTTTTAAGTTTAAGGTTGGTTGGGGGTTTATATATCTCTTTAATTTGTTTACGACAAAGAGATATGAAGTCTTTAATTGCTTATTCTTCAGTTGCTCATATAGGCTTGGTTTTGTCAGGAGTTATAACTATAAATTTTTGAGGTATAGGGGGGGCTTTGGCTATAATAGTGGCTCATGGGTTATGTTCTTCCGGACTTTTTTGTTTGGCCAATATTTCTTATGAGCGTTTGTCTAGTCGTAGTCTTTATTTAAATAAGGGTTTGATTAATTTAATGCCTAATTTGTCTTTAATGTGGTTTTTATTAGTTTCTTGTAATATAGCTGCTCCCCCTTCTCTAAATTTGCTTGGTGAAATTATGTTGATTAATAGAATTTTAAGTTTTAGCGAATTTAATATGATTTTTCTGATATTAATTTCTTTTTTTGGGGCTGTTTACTCTCTTTTTTTATATTCTTTTAGTCAGCATGGGTCTATTTGTTCGGGTTTTTATTCTTTTTATTCATGTAGAGTTCGCGAGTATTTGCTTTTAATATTACATTGATTACCATTAAATTTATTAGTTTTAACAGGAGATTGTTTAGTACTTTGAATTTATTTAAATAGTTTAATTATGTTAATATATAAGTTTATTAGTTTATTTATATTTTTAGGAGGTTTATATGTTTTTAGAATGAAGCGTAAGCATTTATTGCTTATGCTTTTAAGCTTAGAATTTATTGTTTTGTCTATTTATATAATTATATTTATTTATTTGAGATTTTTTAATAATGAGTATTTTTTTTCTATAATTTTCTTGACTTTCAGGGTGTGTGAGGGGGTTTTGGGACTATCAATTTTGGTTTCATTAATTCGTTCTCATGGTAATGATTATTTTCAGAGATTTAGTCTTTTATGAATATTTTTAGTTAGGATATCTTTTTTTATCAGGTCTCTTTATTTTATAGTTTTTGAATTGGTATATTTTTTGGAATTTAATTTAGTTATGATTAACTCTGCTTCGGTTTCTATAACTATCTTATTAGATTGGGTATCTTTACTTTTTATAAGTTTTGTATTACTAATCTCTTGTATAGTTATTTATTATAGGGAAGAATATATAGGTGGTGACATTTATTTAAATCGTTTTATTATGTTGGTGGTTATATTTGTTCTTTCTATGATGCTTTTAATTATTAGACCTAATTTGATTAGAATTTTGTTAGGATGAGACGGTTTAGGATTAGTCTCTTATTGTTTAGTAATTTATTATCAGAATTTAAAGTCTTATAATGCGGGTATATTAACAGCTTTAACTAATCGATTAGGGGATGTGGCATTATTATTGTCCATTGCTTGAATATTAAATTATGGCAGATGGAATTATGTATTTTATTTAGAGGAACTGAAAAGGGATTATTATATGGGTATTATTTCTATTTTGATTATTTTGGCTGCAATAACTAAGAGAGCCCAGATTCCTTTTTCTTCTTGGTTACCAGCTGCTATAGCAGCTCCTACACCGGTATCTTCTCTAGTTCATTCATCTACCTTGGTAACTGCAGGGGTTTATTTATTAATTCGTTTTAATTATTCTTTTAGTGAATTTTTGATATATTTTTTATTATTTTTTTCTATAATGACTATATTTATGTCGGGGTTAGGAGCTAGATTTGAGTACGATTTAAAGAAGATTATTGCTTTATCGACACTTAGTCAATTGGGTTTAATAATGAGAATTTTAGCTTTAGGAAGCTATAAGTTAGCTTTTTTTCACCTTTTAACTCATGCATTATTTAAGGCTTTATTATTCATGTGTGCGGGAAATGTTATTCACAATTTGCAGAATTGTCAGGATATTCGTTATATGGGGGGGTTAATTATCTCTATGCCATTAACTTGTGTTTATTTAAATATTTGTAATTTGGCTTTATGCGGGTTACCTTTTTTAAGAGGATTTTATTCAAAGGATTTAATTTTGGAAGTAATGAGTATAGGTTATTTGAATATTTTTGTTTATATTATTTTTTATTTATCTATTGGTTTAACTGTTTGCTATAGCTTTCGTTTGGTTTACTATACTTGTACAGGGGGCTTTAATTATACTTCAGTTAATTTATTAACTGATAAGAATTTTATTATTTTAAAGGGTATAAGAGGGTTAATTTTATTGGTTGTTATTATAGGGAGAGTTCTTTCATGGGTTATGTTTCCTAATCCTTATTTAATTATTTTGCCTTTCTATATGAAGATAATAACTTTGCTTATAATTTTACTAGGTGCATTGATTGGTTATGAAATATCTAAATTTTTTTTAAATAATTATTTGAGGTTTAATTGGTATAGAATAAAATGATTCTCTGCTTCT---ATATGAAACATGCCTTTGATTTCTACTTATGGGGTAAATTATTACCCTATTATAATGGGGAGGTTTTTATATAAAAACTTGGATCAAGGTTGGTTAGAATATTTCGGGGCTCAGAAAATTTATATTTCTATTTCTAACAATTCTAAAATTATACAAATTATTTTTTCTAATAATATTAAATTGTTTTTTATTTTATTTATTATATGGATAATTATGTTGTTTATGTTAT-----------------ATAATTATTCTACTATCATTAAATTTTATAATAACATTAATCTTCATCTCTTTAACCCACCCTTTGTCTATAGGTTTAATTTTACTCCTTCAAACCTTAATAGTAACAATAATCTCAGGAAACTTTAGATTTAACTTTTGATTCTCTTATATCCTATTCCTAATCATAGTGGGGGGAATATTAATTCTATTTATATACATAACAAGAATTGCCTCAAATGAAAAATTCTCTTTTAACATAAAATCAATAATCATTACAGTAAGAGTTCCACTTATACTCATACTCCCCCTAATTAACTTCAACATTAACACTATCAACAATGAAATAATAGAGTGGCAATCAAACATAATAATCAACCTATCACTAAACAAATTCATTAACTTCCCATCCAATCTAATCTTAATCTTCATAATAATATACTTATTACTAACTATAATTGCTACAGTAAAAATTACCAATTTTAAACACGGCCCAATCCGACACATAAAC

;


END;
