# Supplementary material for: Recovery and analysis of ancient beetle DNA from subfossil packrat middens using high-throughput sequencing
Source: Sci Rep. 2021 Jun 16;11:12635. doi: 10.1038/s41598-021-91896-8 (PMC8209150; doi:10.1038/s41598-021-91896-8)
Supplement: Supplementary file 6 — Supplementary Information 6. [file 41598_2021_91896_MOESM6_ESM.zip]

Archive with 60 entries (60 files):
- results_IC44.Phact_JT.filter/3pGtoA_freq.txt
- results_IC44.Phact_JT.filter/5pCtoT_freq.txt
- results_IC44.Phact_JT.filter/dnacomp.txt
- results_IC44.Phact_JT.filter/dnacomp_genome.csv
- results_IC44.Phact_JT.filter/Fragmisincorporation_plot.pdf
- results_IC44.Phact_JT.filter/Length_plot.pdf
- results_IC44.Phact_JT.filter/lgdistribution.txt
- results_IC44.Phact_JT.filter/misincorporation.txt
- results_IC44.Phact_JT.filter/Runtime_log.txt
- results_IC44.Phact_JT.filter/Stats_out_MCMC_correct_prob.csv
- results_IC44.Phact_JT.filter/Stats_out_MCMC_hist.pdf
- results_IC44.Phact_JT.filter/Stats_out_MCMC_iter.csv
- results_IC44.Phact_JT.filter/Stats_out_MCMC_iter_summ_stat.csv
- results_IC44.Phact_JT.filter/Stats_out_MCMC_post_pred.pdf
- results_IC44.Phact_JT.filter/Stats_out_MCMC_trace.pdf
- results_JR53.Phact_JT.filter/3pGtoA_freq.txt
- results_JR53.Phact_JT.filter/5pCtoT_freq.txt
- results_JR53.Phact_JT.filter/dnacomp.txt
- results_JR53.Phact_JT.filter/dnacomp_genome.csv
- results_JR53.Phact_JT.filter/Fragmisincorporation_plot.pdf
- results_JR53.Phact_JT.filter/Length_plot.pdf
- results_JR53.Phact_JT.filter/lgdistribution.txt
- results_JR53.Phact_JT.filter/misincorporation.txt
- results_JR53.Phact_JT.filter/Runtime_log.txt
- results_JR53.Phact_JT.filter/Stats_out_MCMC_correct_prob.csv
- results_JR53.Phact_JT.filter/Stats_out_MCMC_hist.pdf
- results_JR53.Phact_JT.filter/Stats_out_MCMC_iter.csv
- results_JR53.Phact_JT.filter/Stats_out_MCMC_iter_summ_stat.csv
- results_JR53.Phact_JT.filter/Stats_out_MCMC_post_pred.pdf
- results_JR53.Phact_JT.filter/Stats_out_MCMC_trace.pdf
- results_JT2.Phact_JT.filter/3pGtoA_freq.txt
- results_JT2.Phact_JT.filter/5pCtoT_freq.txt
- results_JT2.Phact_JT.filter/dnacomp.txt
- results_JT2.Phact_JT.filter/dnacomp_genome.csv
- results_JT2.Phact_JT.filter/Fragmisincorporation_plot.pdf
- results_JT2.Phact_JT.filter/Length_plot.pdf
- results_JT2.Phact_JT.filter/lgdistribution.txt
- results_JT2.Phact_JT.filter/misincorporation.txt
- results_JT2.Phact_JT.filter/Runtime_log.txt
- results_JT2.Phact_JT.filter/Stats_out_MCMC_correct_prob.csv
- results_JT2.Phact_JT.filter/Stats_out_MCMC_hist.pdf
- results_JT2.Phact_JT.filter/Stats_out_MCMC_iter.csv
- results_JT2.Phact_JT.filter/Stats_out_MCMC_iter_summ_stat.csv
- results_JT2.Phact_JT.filter/Stats_out_MCMC_post_pred.pdf
- results_JT2.Phact_JT.filter/Stats_out_MCMC_trace.pdf
- results_JT8.Phact_JT.filter/3pGtoA_freq.txt
- results_JT8.Phact_JT.filter/5pCtoT_freq.txt
- results_JT8.Phact_JT.filter/dnacomp.txt
- results_JT8.Phact_JT.filter/dnacomp_genome.csv
- results_JT8.Phact_JT.filter/Fragmisincorporation_plot.pdf
- results_JT8.Phact_JT.filter/Length_plot.pdf
- results_JT8.Phact_JT.filter/lgdistribution.txt
- results_JT8.Phact_JT.filter/misincorporation.txt
- results_JT8.Phact_JT.filter/Runtime_log.txt
- results_JT8.Phact_JT.filter/Stats_out_MCMC_correct_prob.csv
- results_JT8.Phact_JT.filter/Stats_out_MCMC_hist.pdf
- results_JT8.Phact_JT.filter/Stats_out_MCMC_iter.csv
- results_JT8.Phact_JT.filter/Stats_out_MCMC_iter_summ_stat.csv
- results_JT8.Phact_JT.filter/Stats_out_MCMC_post_pred.pdf
- results_JT8.Phact_JT.filter/Stats_out_MCMC_trace.pdf
