# Supplementary material for: Recovery and analysis of ancient beetle DNA from subfossil packrat middens using high-throughput sequencing
Source: Sci Rep. 2021 Jun 16;11:12635. doi: 10.1038/s41598-021-91896-8 (PMC8209150; doi:10.1038/s41598-021-91896-8)
Supplement: Supplementary file 6 — Supplementary Information 6. [file 41598_2021_91896_MOESM6_ESM.zip › results_IC44.Phact_JT.filter/5pCtoT_freq.txt]

pos	5pC>T
1	0.166666666666667
2	0
3	0
4	0
5	0.166666666666667
6	0
7	0
8	0
9	0
10	0
11	0
12	0.25
13	0
14	0
15	0
16	0
17	0.333333333333333
18	0
19	0.111111111111111
20	0
21	0
22	0
23	0
24	0
25	0
