# Supplementary material for: Recovery and analysis of ancient beetle DNA from subfossil packrat middens using high-throughput sequencing
Source: Sci Rep. 2021 Jun 16;11:12635. doi: 10.1038/s41598-021-91896-8 (PMC8209150; doi:10.1038/s41598-021-91896-8)
Supplement: Supplementary file 6 — Supplementary Information 6. [file 41598_2021_91896_MOESM6_ESM.zip › results_IC44.Phact_JT.filter/dnacomp.txt]

# table produced by mapDamage version 2.2.0
# using mapped file IC44.Phact_JT.filter.bam and Phact_JT_renum.fasta as reference file
# Chr: reference from sam/bam header, End: from which termini of DNA sequences, Std: strand of reads
Chr	End	Std	Pos	A	C	G	T	Total
Phact_JT_(reversed)	3p	+	-70	2	1	1	0	4
Phact_JT_(reversed)	3p	+	-69	1	1	0	2	4
Phact_JT_(reversed)	3p	+	-68	2	0	0	2	4
Phact_JT_(reversed)	3p	+	-67	2	0	0	2	4
Phact_JT_(reversed)	3p	+	-66	3	1	0	0	4
Phact_JT_(reversed)	3p	+	-65	3	0	1	0	4
Phact_JT_(reversed)	3p	+	-64	2	1	0	1	4
Phact_JT_(reversed)	3p	+	-63	2	0	0	2	4
Phact_JT_(reversed)	3p	+	-62	2	1	0	1	4
Phact_JT_(reversed)	3p	+	-61	1	1	1	1	4
Phact_JT_(reversed)	3p	+	-60	3	1	0	0	4
Phact_JT_(reversed)	3p	+	-59	2	2	0	0	4
Phact_JT_(reversed)	3p	+	-58	2	0	0	2	4
Phact_JT_(reversed)	3p	+	-57	3	0	0	1	4
Phact_JT_(reversed)	3p	+	-56	2	0	0	2	4
Phact_JT_(reversed)	3p	+	-55	2	1	0	1	4
Phact_JT_(reversed)	3p	+	-54	1	0	0	3	4
Phact_JT_(reversed)	3p	+	-53	3	1	0	2	6
Phact_JT_(reversed)	3p	+	-52	4	1	1	1	7
Phact_JT_(reversed)	3p	+	-51	2	0	2	3	7
Phact_JT_(reversed)	3p	+	-50	2	2	1	2	7
Phact_JT_(reversed)	3p	+	-49	3	3	0	1	7
Phact_JT_(reversed)	3p	+	-48	6	1	0	0	7
Phact_JT_(reversed)	3p	+	-47	4	2	1	1	8
Phact_JT_(reversed)	3p	+	-46	3	1	1	4	9
Phact_JT_(reversed)	3p	+	-45	5	1	0	4	10
Phact_JT_(reversed)	3p	+	-44	3	3	1	5	12
Phact_JT_(reversed)	3p	+	-43	5	4	1	3	13
Phact_JT_(reversed)	3p	+	-42	4	2	1	6	13
Phact_JT_(reversed)	3p	+	-41	8	1	2	2	13
Phact_JT_(reversed)	3p	+	-40	5	5	0	3	13
Phact_JT_(reversed)	3p	+	-39	6	4	1	3	14
Phact_JT_(reversed)	3p	+	-38	6	1	3	5	15
Phact_JT_(reversed)	3p	+	-37	7	1	3	5	16
Phact_JT_(reversed)	3p	+	-36	10	1	0	6	17
Phact_JT_(reversed)	3p	+	-35	7	1	2	7	17
Phact_JT_(reversed)	3p	+	-34	5	6	1	5	17
Phact_JT_(reversed)	3p	+	-33	7	3	0	7	17
Phact_JT_(reversed)	3p	+	-32	10	2	1	4	17
Phact_JT_(reversed)	3p	+	-31	8	2	2	5	17
Phact_JT_(reversed)	3p	+	-30	6	4	5	4	19
Phact_JT_(reversed)	3p	+	-29	8	6	2	3	19
Phact_JT_(reversed)	3p	+	-28	9	3	1	6	19
Phact_JT_(reversed)	3p	+	-27	6	4	1	8	19
Phact_JT_(reversed)	3p	+	-26	4	5	2	8	19
Phact_JT_(reversed)	3p	+	-25	12	3	0	4	19
Phact_JT_(reversed)	3p	+	-24	5	2	1	11	19
Phact_JT_(reversed)	3p	+	-23	6	3	1	9	19
Phact_JT_(reversed)	3p	+	-22	8	3	1	7	19
Phact_JT_(reversed)	3p	+	-21	7	1	2	9	19
Phact_JT_(reversed)	3p	+	-20	7	2	1	9	19
Phact_JT_(reversed)	3p	+	-19	6	3	1	9	19
Phact_JT_(reversed)	3p	+	-18	8	5	0	6	19
Phact_JT_(reversed)	3p	+	-17	11	2	1	5	19
Phact_JT_(reversed)	3p	+	-16	9	4	1	5	19
Phact_JT_(reversed)	3p	+	-15	9	2	1	7	19
Phact_JT_(reversed)	3p	+	-14	10	3	0	6	19
Phact_JT_(reversed)	3p	+	-13	8	5	2	4	19
Phact_JT_(reversed)	3p	+	-12	6	2	0	11	19
Phact_JT_(reversed)	3p	+	-11	7	1	4	7	19
Phact_JT_(reversed)	3p	+	-10	8	4	1	6	19
Phact_JT_(reversed)	3p	+	-9	10	3	2	4	19
Phact_JT_(reversed)	3p	+	-8	8	5	1	5	19
Phact_JT_(reversed)	3p	+	-7	8	2	1	8	19
Phact_JT_(reversed)	3p	+	-6	9	2	1	7	19
Phact_JT_(reversed)	3p	+	-5	12	3	1	3	19
Phact_JT_(reversed)	3p	+	-4	9	1	2	7	19
Phact_JT_(reversed)	3p	+	-3	4	3	2	10	19
Phact_JT_(reversed)	3p	+	-2	6	2	5	6	19
Phact_JT_(reversed)	3p	+	-1	7	3	2	7	19
Phact_JT_(reversed)	3p	+	1	11	3	2	3	19
Phact_JT_(reversed)	3p	+	2	6	4	2	7	19
Phact_JT_(reversed)	3p	+	3	6	5	3	5	19
Phact_JT_(reversed)	3p	+	4	9	5	0	5	19
Phact_JT_(reversed)	3p	+	5	6	4	2	7	19
Phact_JT_(reversed)	3p	+	6	8	2	3	6	19
Phact_JT_(reversed)	3p	+	7	6	1	4	8	19
Phact_JT_(reversed)	3p	+	8	7	1	2	9	19
Phact_JT_(reversed)	3p	+	9	7	4	1	7	19
Phact_JT_(reversed)	3p	+	10	8	0	0	11	19
Phact_JT_(reversed)	3p	-	-70	0	0	0	1	1
Phact_JT_(reversed)	3p	-	-69	0	0	0	1	1
Phact_JT_(reversed)	3p	-	-68	1	0	0	0	1
Phact_JT_(reversed)	3p	-	-67	1	0	0	0	1
Phact_JT_(reversed)	3p	-	-66	1	0	0	0	1
Phact_JT_(reversed)	3p	-	-65	1	0	0	0	1
Phact_JT_(reversed)	3p	-	-64	1	0	0	0	1
Phact_JT_(reversed)	3p	-	-63	0	0	0	1	1
Phact_JT_(reversed)	3p	-	-62	0	0	0	1	1
Phact_JT_(reversed)	3p	-	-61	0	0	0	1	1
Phact_JT_(reversed)	3p	-	-60	1	0	0	0	1
Phact_JT_(reversed)	3p	-	-59	1	0	0	2	3
Phact_JT_(reversed)	3p	-	-58	1	0	0	2	3
Phact_JT_(reversed)	3p	-	-57	1	0	0	3	4
Phact_JT_(reversed)	3p	-	-56	2	0	1	2	5
Phact_JT_(reversed)	3p	-	-55	1	1	0	4	6
Phact_JT_(reversed)	3p	-	-54	0	0	1	7	8
Phact_JT_(reversed)	3p	-	-53	1	0	3	4	8
Phact_JT_(reversed)	3p	-	-52	4	0	0	4	8
Phact_JT_(reversed)	3p	-	-51	4	0	0	4	8
Phact_JT_(reversed)	3p	-	-50	2	0	1	5	8
Phact_JT_(reversed)	3p	-	-49	2	1	1	4	8
Phact_JT_(reversed)	3p	-	-48	1	0	3	5	9
Phact_JT_(reversed)	3p	-	-47	2	0	3	5	10
Phact_JT_(reversed)	3p	-	-46	3	0	0	8	11
Phact_JT_(reversed)	3p	-	-45	4	2	2	5	13
Phact_JT_(reversed)	3p	-	-44	7	0	2	5	14
Phact_JT_(reversed)	3p	-	-43	6	2	2	4	14
Phact_JT_(reversed)	3p	-	-42	4	1	3	7	15
Phact_JT_(reversed)	3p	-	-41	4	2	2	7	15
Phact_JT_(reversed)	3p	-	-40	1	1	4	9	15
Phact_JT_(reversed)	3p	-	-39	5	1	4	6	16
Phact_JT_(reversed)	3p	-	-38	7	3	1	7	18
Phact_JT_(reversed)	3p	-	-37	4	4	3	7	18
Phact_JT_(reversed)	3p	-	-36	5	3	4	7	19
Phact_JT_(reversed)	3p	-	-35	8	4	1	7	20
Phact_JT_(reversed)	3p	-	-34	7	4	2	10	23
Phact_JT_(reversed)	3p	-	-33	8	2	3	11	24
Phact_JT_(reversed)	3p	-	-32	6	6	5	8	25
Phact_JT_(reversed)	3p	-	-31	6	4	3	12	25
Phact_JT_(reversed)	3p	-	-30	8	4	4	10	26
Phact_JT_(reversed)	3p	-	-29	10	3	6	7	26
Phact_JT_(reversed)	3p	-	-28	9	3	4	10	26
Phact_JT_(reversed)	3p	-	-27	7	2	6	11	26
Phact_JT_(reversed)	3p	-	-26	10	1	7	8	26
Phact_JT_(reversed)	3p	-	-25	8	1	5	12	26
Phact_JT_(reversed)	3p	-	-24	14	1	3	8	26
Phact_JT_(reversed)	3p	-	-23	14	1	1	10	26
Phact_JT_(reversed)	3p	-	-22	8	2	2	14	26
Phact_JT_(reversed)	3p	-	-21	7	1	7	11	26
Phact_JT_(reversed)	3p	-	-20	10	0	2	14	26
Phact_JT_(reversed)	3p	-	-19	7	4	2	13	26
Phact_JT_(reversed)	3p	-	-18	7	5	3	11	26
Phact_JT_(reversed)	3p	-	-17	7	4	1	14	26
Phact_JT_(reversed)	3p	-	-16	8	0	5	13	26
Phact_JT_(reversed)	3p	-	-15	4	5	9	8	26
Phact_JT_(reversed)	3p	-	-14	10	1	2	13	26
Phact_JT_(reversed)	3p	-	-13	10	0	4	12	26
Phact_JT_(reversed)	3p	-	-12	7	4	5	10	26
Phact_JT_(reversed)	3p	-	-11	9	2	4	11	26
Phact_JT_(reversed)	3p	-	-10	10	4	4	8	26
Phact_JT_(reversed)	3p	-	-9	11	2	5	8	26
Phact_JT_(reversed)	3p	-	-8	2	3	10	11	26
Phact_JT_(reversed)	3p	-	-7	9	1	3	13	26
Phact_JT_(reversed)	3p	-	-6	10	2	3	11	26
Phact_JT_(reversed)	3p	-	-5	6	4	4	12	26
Phact_JT_(reversed)	3p	-	-4	9	4	4	9	26
Phact_JT_(reversed)	3p	-	-3	7	0	4	15	26
Phact_JT_(reversed)	3p	-	-2	4	2	8	12	26
Phact_JT_(reversed)	3p	-	-1	10	5	2	9	26
Phact_JT_(reversed)	3p	-	1	13	3	7	3	26
Phact_JT_(reversed)	3p	-	2	11	1	2	12	26
Phact_JT_(reversed)	3p	-	3	10	2	3	11	26
Phact_JT_(reversed)	3p	-	4	10	2	3	11	26
Phact_JT_(reversed)	3p	-	5	7	2	3	14	26
Phact_JT_(reversed)	3p	-	6	11	1	2	12	26
Phact_JT_(reversed)	3p	-	7	12	2	4	8	26
Phact_JT_(reversed)	3p	-	8	7	3	7	9	26
Phact_JT_(reversed)	3p	-	9	11	2	4	9	26
Phact_JT_(reversed)	3p	-	10	4	2	7	13	26
Phact_JT_(reversed)	5p	+	-10	7	3	1	8	19
Phact_JT_(reversed)	5p	+	-9	7	4	2	6	19
Phact_JT_(reversed)	5p	+	-8	9	2	1	7	19
Phact_JT_(reversed)	5p	+	-7	11	2	1	5	19
Phact_JT_(reversed)	5p	+	-6	5	2	2	10	19
Phact_JT_(reversed)	5p	+	-5	6	2	3	8	19
Phact_JT_(reversed)	5p	+	-4	8	3	5	3	19
Phact_JT_(reversed)	5p	+	-3	5	2	3	9	19
Phact_JT_(reversed)	5p	+	-2	6	5	2	6	19
Phact_JT_(reversed)	5p	+	-1	11	2	4	2	19
Phact_JT_(reversed)	5p	+	1	10	1	2	6	19
Phact_JT_(reversed)	5p	+	2	7	0	2	10	19
Phact_JT_(reversed)	5p	+	3	9	3	3	4	19
Phact_JT_(reversed)	5p	+	4	12	3	2	2	19
Phact_JT_(reversed)	5p	+	5	7	4	1	7	19
Phact_JT_(reversed)	5p	+	6	9	4	2	4	19
Phact_JT_(reversed)	5p	+	7	9	4	3	3	19
Phact_JT_(reversed)	5p	+	8	7	3	1	8	19
Phact_JT_(reversed)	5p	+	9	7	3	1	8	19
Phact_JT_(reversed)	5p	+	10	9	3	1	6	19
Phact_JT_(reversed)	5p	+	11	12	3	0	4	19
Phact_JT_(reversed)	5p	+	12	11	2	1	5	19
Phact_JT_(reversed)	5p	+	13	4	6	1	8	19
Phact_JT_(reversed)	5p	+	14	10	0	0	9	19
Phact_JT_(reversed)	5p	+	15	10	3	2	4	19
Phact_JT_(reversed)	5p	+	16	7	2	1	9	19
Phact_JT_(reversed)	5p	+	17	9	1	2	7	19
Phact_JT_(reversed)	5p	+	18	6	5	3	5	19
Phact_JT_(reversed)	5p	+	19	9	2	1	7	19
Phact_JT_(reversed)	5p	+	20	8	2	1	8	19
Phact_JT_(reversed)	5p	+	21	8	3	1	7	19
Phact_JT_(reversed)	5p	+	22	9	4	0	6	19
Phact_JT_(reversed)	5p	+	23	6	5	0	8	19
Phact_JT_(reversed)	5p	+	24	5	4	2	8	19
Phact_JT_(reversed)	5p	+	25	12	2	0	5	19
Phact_JT_(reversed)	5p	+	26	8	2	1	8	19
Phact_JT_(reversed)	5p	+	27	8	3	0	8	19
Phact_JT_(reversed)	5p	+	28	8	3	1	7	19
Phact_JT_(reversed)	5p	+	29	13	2	2	2	19
Phact_JT_(reversed)	5p	+	30	8	1	2	8	19
Phact_JT_(reversed)	5p	+	31	6	6	0	5	17
Phact_JT_(reversed)	5p	+	32	4	6	0	7	17
Phact_JT_(reversed)	5p	+	33	5	7	2	3	17
Phact_JT_(reversed)	5p	+	34	7	5	1	4	17
Phact_JT_(reversed)	5p	+	35	5	4	1	7	17
Phact_JT_(reversed)	5p	+	36	7	3	3	4	17
Phact_JT_(reversed)	5p	+	37	5	3	2	6	16
Phact_JT_(reversed)	5p	+	38	4	4	2	5	15
Phact_JT_(reversed)	5p	+	39	6	2	2	4	14
Phact_JT_(reversed)	5p	+	40	8	0	0	5	13
Phact_JT_(reversed)	5p	+	41	5	1	2	5	13
Phact_JT_(reversed)	5p	+	42	5	2	1	5	13
Phact_JT_(reversed)	5p	+	43	4	5	0	4	13
Phact_JT_(reversed)	5p	+	44	3	2	0	7	12
Phact_JT_(reversed)	5p	+	45	6	1	1	2	10
Phact_JT_(reversed)	5p	+	46	6	0	0	3	9
Phact_JT_(reversed)	5p	+	47	3	0	2	3	8
Phact_JT_(reversed)	5p	+	48	2	2	2	1	7
Phact_JT_(reversed)	5p	+	49	3	1	1	2	7
Phact_JT_(reversed)	5p	+	50	5	0	0	2	7
Phact_JT_(reversed)	5p	+	51	1	1	3	2	7
Phact_JT_(reversed)	5p	+	52	4	1	2	0	7
Phact_JT_(reversed)	5p	+	53	0	1	1	4	6
Phact_JT_(reversed)	5p	+	54	1	1	1	1	4
Phact_JT_(reversed)	5p	+	55	1	0	0	3	4
Phact_JT_(reversed)	5p	+	56	2	0	0	2	4
Phact_JT_(reversed)	5p	+	57	1	1	0	2	4
Phact_JT_(reversed)	5p	+	58	2	0	1	1	4
Phact_JT_(reversed)	5p	+	59	2	1	0	1	4
Phact_JT_(reversed)	5p	+	60	4	0	0	0	4
Phact_JT_(reversed)	5p	+	61	1	2	0	1	4
Phact_JT_(reversed)	5p	+	62	1	1	0	2	4
Phact_JT_(reversed)	5p	+	63	4	0	0	0	4
Phact_JT_(reversed)	5p	+	64	2	1	1	0	4
Phact_JT_(reversed)	5p	+	65	2	0	0	2	4
Phact_JT_(reversed)	5p	+	66	2	0	1	1	4
Phact_JT_(reversed)	5p	+	67	2	1	0	1	4
Phact_JT_(reversed)	5p	+	68	4	0	0	0	4
Phact_JT_(reversed)	5p	+	69	1	1	1	1	4
Phact_JT_(reversed)	5p	+	70	1	0	0	3	4
Phact_JT_(reversed)	5p	-	-10	7	2	7	10	26
Phact_JT_(reversed)	5p	-	-9	8	2	6	10	26
Phact_JT_(reversed)	5p	-	-8	8	1	7	10	26
Phact_JT_(reversed)	5p	-	-7	11	2	5	8	26
Phact_JT_(reversed)	5p	-	-6	8	4	1	13	26
Phact_JT_(reversed)	5p	-	-5	7	1	6	12	26
Phact_JT_(reversed)	5p	-	-4	8	5	4	9	26
Phact_JT_(reversed)	5p	-	-3	6	3	6	11	26
Phact_JT_(reversed)	5p	-	-2	4	4	6	12	26
Phact_JT_(reversed)	5p	-	-1	7	7	6	6	26
Phact_JT_(reversed)	5p	-	1	5	4	6	11	26
Phact_JT_(reversed)	5p	-	2	6	4	3	13	26
Phact_JT_(reversed)	5p	-	3	5	8	4	9	26
Phact_JT_(reversed)	5p	-	4	10	2	3	11	26
Phact_JT_(reversed)	5p	-	5	7	1	6	12	26
Phact_JT_(reversed)	5p	-	6	8	2	6	10	26
Phact_JT_(reversed)	5p	-	7	9	0	5	12	26
Phact_JT_(reversed)	5p	-	8	9	1	3	13	26
Phact_JT_(reversed)	5p	-	9	9	4	1	12	26
Phact_JT_(reversed)	5p	-	10	8	3	4	11	26
Phact_JT_(reversed)	5p	-	11	13	2	1	10	26
Phact_JT_(reversed)	5p	-	12	8	1	5	12	26
Phact_JT_(reversed)	5p	-	13	7	3	5	11	26
Phact_JT_(reversed)	5p	-	14	4	2	7	13	26
Phact_JT_(reversed)	5p	-	15	6	3	3	14	26
Phact_JT_(reversed)	5p	-	16	9	1	4	12	26
Phact_JT_(reversed)	5p	-	17	10	1	6	9	26
Phact_JT_(reversed)	5p	-	18	6	2	4	14	26
Phact_JT_(reversed)	5p	-	19	5	6	5	10	26
Phact_JT_(reversed)	5p	-	20	8	1	6	11	26
Phact_JT_(reversed)	5p	-	21	11	5	4	6	26
Phact_JT_(reversed)	5p	-	22	7	3	3	13	26
Phact_JT_(reversed)	5p	-	23	8	2	4	12	26
Phact_JT_(reversed)	5p	-	24	8	1	3	14	26
Phact_JT_(reversed)	5p	-	25	8	3	5	10	26
Phact_JT_(reversed)	5p	-	26	14	1	3	8	26
Phact_JT_(reversed)	5p	-	27	5	2	6	13	26
Phact_JT_(reversed)	5p	-	28	8	2	6	10	26
Phact_JT_(reversed)	5p	-	29	9	2	4	11	26
Phact_JT_(reversed)	5p	-	30	9	5	2	10	26
Phact_JT_(reversed)	5p	-	31	5	2	8	10	25
Phact_JT_(reversed)	5p	-	32	12	0	3	10	25
Phact_JT_(reversed)	5p	-	33	7	4	6	7	24
Phact_JT_(reversed)	5p	-	34	8	2	4	9	23
Phact_JT_(reversed)	5p	-	35	6	1	5	8	20
Phact_JT_(reversed)	5p	-	36	9	2	2	6	19
Phact_JT_(reversed)	5p	-	37	6	3	3	6	18
Phact_JT_(reversed)	5p	-	38	8	0	1	9	18
Phact_JT_(reversed)	5p	-	39	4	4	1	7	16
Phact_JT_(reversed)	5p	-	40	6	2	3	4	15
Phact_JT_(reversed)	5p	-	41	4	1	4	6	15
Phact_JT_(reversed)	5p	-	42	4	3	1	7	15
Phact_JT_(reversed)	5p	-	43	1	2	2	9	14
Phact_JT_(reversed)	5p	-	44	8	0	3	3	14
Phact_JT_(reversed)	5p	-	45	9	0	2	2	13
Phact_JT_(reversed)	5p	-	46	2	0	0	9	11
Phact_JT_(reversed)	5p	-	47	1	1	1	7	10
Phact_JT_(reversed)	5p	-	48	3	0	1	5	9
Phact_JT_(reversed)	5p	-	49	3	0	1	4	8
Phact_JT_(reversed)	5p	-	50	4	1	0	3	8
Phact_JT_(reversed)	5p	-	51	3	0	1	4	8
Phact_JT_(reversed)	5p	-	52	2	0	3	3	8
Phact_JT_(reversed)	5p	-	53	1	1	3	3	8
Phact_JT_(reversed)	5p	-	54	1	1	0	6	8
Phact_JT_(reversed)	5p	-	55	1	1	0	4	6
Phact_JT_(reversed)	5p	-	56	2	0	0	3	5
Phact_JT_(reversed)	5p	-	57	1	0	0	3	4
Phact_JT_(reversed)	5p	-	58	0	1	1	1	3
Phact_JT_(reversed)	5p	-	59	0	1	0	2	3
Phact_JT_(reversed)	5p	-	60	0	0	0	1	1
Phact_JT_(reversed)	5p	-	61	1	0	0	0	1
Phact_JT_(reversed)	5p	-	62	1	0	0	0	1
Phact_JT_(reversed)	5p	-	63	0	1	0	0	1
Phact_JT_(reversed)	5p	-	64	0	0	0	1	1
Phact_JT_(reversed)	5p	-	65	1	0	0	0	1
Phact_JT_(reversed)	5p	-	66	1	0	0	0	1
Phact_JT_(reversed)	5p	-	67	1	0	0	0	1
Phact_JT_(reversed)	5p	-	68	0	0	0	1	1
Phact_JT_(reversed)	5p	-	69	0	0	0	1	1
Phact_JT_(reversed)	5p	-	70	0	0	0	1	1
