# Supplementary material for: Recovery and analysis of ancient beetle DNA from subfossil packrat middens using high-throughput sequencing
Source: Sci Rep. 2021 Jun 16;11:12635. doi: 10.1038/s41598-021-91896-8 (PMC8209150; doi:10.1038/s41598-021-91896-8)
Supplement: Supplementary file 6 — Supplementary Information 6. [file 41598_2021_91896_MOESM6_ESM.zip › results_IC44.Phact_JT.filter/lgdistribution.txt]

# table produced by mapDamage version 2.2.0
# using mapped file IC44.Phact_JT.filter.bam and Phact_JT_renum.fasta as reference file
# Std: strand of reads
Std	Length	Occurences
+	44	2
+	52	1
+	30	2
+	53	2
+	39	2
+	47	1
+	76	4
+	43	1
+	36	1
+	45	1
+	38	1
+	46	1
-	55	1
-	47	1
-	33	1
-	34	3
-	76	1
-	36	1
-	57	1
-	56	1
-	39	1
-	46	1
-	44	1
-	59	2
-	32	1
-	38	2
-	45	2
-	54	2
-	35	1
-	42	1
-	30	1
-	48	1
