# Supplementary material for: Recovery and analysis of ancient beetle DNA from subfossil packrat middens using high-throughput sequencing
Source: Sci Rep. 2021 Jun 16;11:12635. doi: 10.1038/s41598-021-91896-8 (PMC8209150; doi:10.1038/s41598-021-91896-8)
Supplement: Supplementary file 6 — Supplementary Information 6. [file 41598_2021_91896_MOESM6_ESM.zip › results_IC44.Phact_JT.filter/misincorporation.txt]

# table produced by mapDamage version 2.2.0
# using mapped file IC44.Phact_JT.filter.bam and Phact_JT_renum.fasta as reference file
# Chr: reference from sam/bam header, End: from which termini of DNA sequences, Std: strand of reads
Chr	End	Std	Pos	A	C	G	T	Total	G>A	C>T	A>G	T>C	A>C	A>T	C>G	C>A	T>G	T>A	G>C	G>T	A>-	T>-	C>-	G>-	->A	->T	->C	->G	S
Phact_JT_(reversed)	3p	+	1	6	4	2	7	19	0	0	0	0	0	0	0	1	0	0	0	0	0	0	0	0	0	0	0	0	0
Phact_JT_(reversed)	3p	+	2	6	2	5	6	19	0	0	0	0	0	0	0	0	0	0	0	0	0	0	0	0	0	0	0	0	0
Phact_JT_(reversed)	3p	+	3	4	3	2	10	19	0	0	0	0	0	0	0	0	0	0	0	0	0	0	0	0	0	0	0	0	0
Phact_JT_(reversed)	3p	+	4	9	1	2	7	19	0	0	0	0	0	0	0	0	0	0	0	0	0	0	0	0	0	0	0	0	0
Phact_JT_(reversed)	3p	+	5	12	3	1	3	19	0	0	0	0	0	0	0	0	0	0	0	0	0	0	0	0	0	0	0	0	0
Phact_JT_(reversed)	3p	+	6	9	2	1	7	19	0	0	0	0	0	0	0	0	0	0	0	0	0	0	0	0	0	0	0	0	0
Phact_JT_(reversed)	3p	+	7	8	2	1	8	19	0	0	0	0	0	0	0	0	0	0	0	0	0	0	0	0	0	0	0	0	0
Phact_JT_(reversed)	3p	+	8	8	5	1	5	19	0	0	0	0	0	0	0	0	0	0	0	0	0	0	0	0	0	0	0	0	0
Phact_JT_(reversed)	3p	+	9	10	3	2	4	19	0	0	0	0	0	0	0	0	0	0	0	0	0	0	0	0	0	0	0	0	0
Phact_JT_(reversed)	3p	+	10	8	4	1	6	19	0	0	0	0	0	0	0	0	0	0	0	0	0	0	0	0	0	0	0	0	0
Phact_JT_(reversed)	3p	+	11	8	1	3	7	19	0	0	1	0	0	0	0	0	0	0	0	0	0	0	0	0	0	0	0	0	0
Phact_JT_(reversed)	3p	+	12	6	2	0	11	19	0	0	0	0	0	0	0	0	0	0	0	0	0	0	0	0	0	0	0	0	0
Phact_JT_(reversed)	3p	+	13	8	5	2	4	19	0	0	0	0	0	0	0	0	0	0	0	0	0	0	0	0	0	0	0	0	0
Phact_JT_(reversed)	3p	+	14	10	3	0	6	19	0	0	0	0	0	0	0	0	0	0	0	0	0	0	0	0	0	0	0	0	0
Phact_JT_(reversed)	3p	+	15	9	2	1	7	19	0	0	0	0	0	0	0	0	0	0	0	0	0	0	0	0	0	0	0	0	0
Phact_JT_(reversed)	3p	+	16	10	4	1	4	19	0	1	0	0	1	0	0	0	0	0	0	0	0	0	0	0	0	0	0	0	0
Phact_JT_(reversed)	3p	+	17	11	3	1	4	19	0	1	0	0	0	0	0	0	0	0	0	0	0	0	0	0	0	0	0	0	0
Phact_JT_(reversed)	3p	+	18	8	5	0	6	19	0	0	0	0	0	0	0	0	0	0	0	0	0	0	0	0	0	0	0	0	0
Phact_JT_(reversed)	3p	+	19	6	3	1	9	19	0	0	0	0	0	0	0	0	0	0	0	0	0	0	0	0	0	0	0	0	0
Phact_JT_(reversed)	3p	+	20	7	2	1	9	19	0	0	0	0	0	0	0	0	0	0	0	0	0	0	0	0	0	0	0	0	0
Phact_JT_(reversed)	3p	+	21	7	1	2	9	19	0	0	0	0	0	0	0	0	0	0	0	0	0	0	0	0	0	0	0	0	0
Phact_JT_(reversed)	3p	+	22	8	3	1	7	19	0	0	0	0	0	0	0	0	0	0	0	0	0	0	0	0	0	0	0	0	0
Phact_JT_(reversed)	3p	+	23	6	3	1	9	19	0	0	0	0	0	0	0	0	0	0	0	0	0	0	0	0	0	0	0	0	0
Phact_JT_(reversed)	3p	+	24	5	2	1	11	19	0	0	0	0	0	0	0	0	0	0	0	0	0	0	0	0	0	0	0	0	0
Phact_JT_(reversed)	3p	+	25	12	3	0	4	19	0	0	0	0	0	0	0	0	0	0	0	0	0	0	0	0	0	0	0	0	0
Phact_JT_(reversed)	3p	+	26	5	3	2	9	19	0	0	0	0	0	0	0	0	0	0	0	0	1	1	0	0	0	0	0	0	0
Phact_JT_(reversed)	3p	+	27	4	6	1	8	19	0	0	0	0	0	0	0	0	0	0	0	0	0	0	0	0	0	0	0	0	0
Phact_JT_(reversed)	3p	+	28	9	3	1	6	19	0	0	0	0	0	0	0	0	0	0	0	0	0	0	0	0	0	0	0	0	0
Phact_JT_(reversed)	3p	+	29	9	5	2	3	19	0	0	0	0	0	0	0	0	0	0	0	0	0	0	0	0	0	0	0	0	0
Phact_JT_(reversed)	3p	+	30	6	6	3	4	19	0	0	0	0	0	0	0	1	0	0	0	0	0	0	0	0	0	0	0	0	0
Phact_JT_(reversed)	3p	+	31	7	2	4	4	17	0	0	0	0	0	0	0	0	0	0	0	0	0	0	0	0	0	0	0	0	0
Phact_JT_(reversed)	3p	+	32	11	2	1	3	17	0	0	0	0	0	0	0	0	0	0	0	0	0	0	0	0	0	0	0	0	0
Phact_JT_(reversed)	3p	+	33	6	3	0	8	17	0	0	0	0	0	0	0	0	0	0	0	0	0	0	0	0	0	0	0	0	0
Phact_JT_(reversed)	3p	+	34	5	6	1	5	17	0	0	0	0	0	0	0	0	0	0	0	0	0	0	0	0	0	0	0	0	0
Phact_JT_(reversed)	3p	+	35	7	1	1	8	17	0	0	0	0	0	0	0	0	0	0	0	0	0	0	0	0	0	0	0	0	0
Phact_JT_(reversed)	3p	+	36	10	1	1	5	17	0	0	0	0	0	0	0	0	0	0	0	0	0	0	0	0	0	0	0	0	0
Phact_JT_(reversed)	3p	+	37	8	1	1	6	16	0	0	0	0	0	0	0	0	0	0	0	0	0	0	0	0	0	0	0	0	0
Phact_JT_(reversed)	3p	+	38	7	1	4	4	16	0	0	1	0	0	0	0	0	0	0	0	0	0	0	0	0	0	0	0	0	0
Phact_JT_(reversed)	3p	+	39	7	4	0	4	15	0	0	1	0	0	0	0	0	0	0	0	0	0	0	0	0	0	0	0	0	0
Phact_JT_(reversed)	3p	+	40	5	5	0	3	13	0	0	0	0	0	0	0	0	0	0	0	0	0	0	0	0	0	0	0	0	0
Phact_JT_(reversed)	3p	+	41	8	1	2	2	13	0	0	0	0	0	0	0	0	0	0	0	0	0	0	0	0	0	0	0	0	0
Phact_JT_(reversed)	3p	+	42	3	2	2	6	13	1	0	0	0	0	0	0	0	0	0	0	0	0	0	0	0	0	0	0	0	0
Phact_JT_(reversed)	3p	+	43	5	4	1	3	13	0	0	0	0	0	0	0	0	0	0	0	0	0	0	0	0	0	0	0	0	0
Phact_JT_(reversed)	3p	+	44	3	4	1	4	12	0	1	0	0	0	0	0	0	0	0	0	0	0	0	0	0	0	0	0	0	0
Phact_JT_(reversed)	3p	+	45	5	1	0	4	10	0	0	0	0	0	0	0	0	0	0	0	0	0	0	0	0	0	0	0	0	0
Phact_JT_(reversed)	3p	+	46	3	1	1	4	9	0	0	0	0	0	0	0	0	0	0	0	0	0	0	0	0	0	0	0	0	0
Phact_JT_(reversed)	3p	+	47	4	2	1	1	8	0	0	0	0	0	0	0	0	0	0	0	0	0	0	0	0	0	0	0	0	0
Phact_JT_(reversed)	3p	+	48	6	1	0	0	7	0	0	0	0	0	0	0	0	0	0	0	0	0	0	0	0	0	0	0	0	0
Phact_JT_(reversed)	3p	+	49	3	3	0	1	7	0	0	0	0	0	0	0	0	0	0	0	0	0	0	0	0	0	0	0	0	0
Phact_JT_(reversed)	3p	+	50	2	2	1	2	7	0	0	0	0	0	0	0	0	0	0	0	0	0	0	0	0	0	0	0	0	0
Phact_JT_(reversed)	3p	+	51	2	0	2	3	7	0	0	0	0	0	0	0	0	0	0	0	0	0	0	0	0	0	0	0	0	0
Phact_JT_(reversed)	3p	+	52	4	1	1	1	7	0	0	0	0	0	0	0	0	0	0	0	0	0	0	0	0	0	0	0	0	0
Phact_JT_(reversed)	3p	+	53	3	1	0	2	6	0	0	0	0	0	0	0	0	0	0	0	0	0	0	0	0	0	0	0	0	0
Phact_JT_(reversed)	3p	+	54	1	0	0	3	4	0	0	0	0	0	0	0	0	0	0	0	0	0	0	0	0	0	0	0	0	0
Phact_JT_(reversed)	3p	+	55	2	1	0	1	4	0	0	0	0	0	0	0	0	0	0	0	0	0	0	0	0	0	0	0	0	0
Phact_JT_(reversed)	3p	+	56	2	0	0	2	4	0	0	0	0	0	0	0	0	0	0	0	0	0	0	0	0	0	0	0	0	0
Phact_JT_(reversed)	3p	+	57	3	0	0	1	4	0	0	0	0	0	0	0	0	0	0	0	0	0	0	0	0	0	0	0	0	0
Phact_JT_(reversed)	3p	+	58	2	0	0	2	4	0	0	0	0	0	0	0	0	0	0	0	0	0	0	0	0	0	0	0	0	0
Phact_JT_(reversed)	3p	+	59	2	2	0	0	4	0	0	0	0	0	0	0	0	0	0	0	0	0	0	0	0	0	0	0	0	0
Phact_JT_(reversed)	3p	+	60	3	1	0	0	4	0	0	0	0	0	0	0	0	0	0	0	0	0	0	0	0	0	0	0	0	0
Phact_JT_(reversed)	3p	+	61	1	1	1	1	4	0	0	0	0	0	0	0	0	0	0	0	0	0	0	0	0	0	0	0	0	0
Phact_JT_(reversed)	3p	+	62	2	1	0	1	4	0	0	0	0	0	0	0	0	0	0	0	0	0	0	0	0	0	0	0	0	0
Phact_JT_(reversed)	3p	+	63	2	0	0	2	4	0	0	0	0	0	0	0	0	0	0	0	0	0	0	0	0	0	0	0	0	0
Phact_JT_(reversed)	3p	+	64	2	1	0	1	4	0	0	0	0	0	0	0	0	0	0	0	0	0	0	0	0	0	0	0	0	0
Phact_JT_(reversed)	3p	+	65	3	0	1	0	4	0	0	0	0	0	0	0	0	0	0	0	0	0	0	0	0	0	0	0	0	0
Phact_JT_(reversed)	3p	+	66	3	1	0	0	4	0	0	0	0	0	0	0	0	0	0	0	0	0	0	0	0	0	0	0	0	0
Phact_JT_(reversed)	3p	+	67	2	0	0	2	4	0	0	0	0	0	0	0	0	0	0	0	0	0	0	0	0	0	0	0	0	0
Phact_JT_(reversed)	3p	+	68	2	0	0	2	4	0	0	0	0	0	0	0	0	0	0	0	0	0	0	0	0	0	0	0	0	0
Phact_JT_(reversed)	3p	+	69	1	1	0	2	4	0	0	0	0	0	0	0	0	0	0	0	0	0	0	0	0	0	0	0	0	0
Phact_JT_(reversed)	3p	+	70	2	1	1	0	4	0	0	0	0	0	0	0	0	0	0	0	0	0	0	0	0	0	0	0	0	0
Phact_JT_(reversed)	3p	-	1	10	5	2	9	26	0	0	0	0	0	0	0	0	0	0	0	0	0	0	0	0	0	0	0	0	0
Phact_JT_(reversed)	3p	-	2	4	2	8	12	26	0	0	0	0	0	0	0	0	0	0	0	0	0	0	0	0	0	0	0	0	0
Phact_JT_(reversed)	3p	-	3	7	0	4	15	26	0	0	0	0	0	0	0	0	0	0	0	0	0	0	0	0	0	0	0	0	0
Phact_JT_(reversed)	3p	-	4	9	3	4	10	26	0	0	0	1	0	0	0	0	0	0	0	0	0	0	0	0	0	0	0	0	0
Phact_JT_(reversed)	3p	-	5	6	4	4	12	26	0	0	0	0	0	0	0	0	0	0	0	0	0	0	0	0	0	0	0	0	0
Phact_JT_(reversed)	3p	-	6	10	2	3	11	26	0	0	0	0	0	0	0	0	0	0	0	0	0	0	0	0	0	0	0	0	0
Phact_JT_(reversed)	3p	-	7	9	1	3	13	26	0	0	0	0	0	0	0	0	0	0	0	0	0	0	0	0	0	0	0	0	0
Phact_JT_(reversed)	3p	-	8	2	3	10	11	26	0	0	0	0	0	0	0	0	0	0	0	0	0	0	0	0	0	0	0	0	0
Phact_JT_(reversed)	3p	-	9	11	2	5	8	26	0	0	0	0	0	0	0	0	0	0	0	0	0	0	0	0	0	0	0	0	0
Phact_JT_(reversed)	3p	-	10	10	4	5	7	26	1	0	0	0	0	1	0	0	0	0	0	0	0	0	0	0	0	0	0	0	0
Phact_JT_(reversed)	3p	-	11	9	2	4	11	26	0	0	0	0	0	0	0	0	0	0	0	0	0	0	0	0	0	0	0	0	0
Phact_JT_(reversed)	3p	-	12	7	3	5	11	26	0	0	0	1	0	0	0	0	0	0	0	0	0	0	0	0	0	0	0	0	0
Phact_JT_(reversed)	3p	-	13	9	0	5	12	26	1	0	0	0	0	0	0	0	0	0	0	0	0	0	0	0	0	0	0	0	0
Phact_JT_(reversed)	3p	-	14	10	1	2	13	26	0	0	0	0	0	0	0	0	0	0	0	0	0	0	0	0	0	0	0	0	0
Phact_JT_(reversed)	3p	-	15	4	5	9	8	26	0	0	0	0	0	0	0	0	0	0	0	0	0	0	0	0	0	0	0	0	0
Phact_JT_(reversed)	3p	-	16	8	0	5	13	26	0	0	0	0	0	0	0	0	0	0	0	0	0	0	0	0	0	0	0	0	0
Phact_JT_(reversed)	3p	-	17	7	4	1	14	26	0	0	0	0	0	0	0	0	0	0	0	0	0	0	0	0	0	0	0	0	0
Phact_JT_(reversed)	3p	-	18	7	5	3	11	26	0	0	0	0	0	0	0	0	0	0	0	0	0	0	0	0	0	0	0	0	0
Phact_JT_(reversed)	3p	-	19	7	3	2	14	26	0	0	0	1	0	0	0	0	0	0	0	0	0	0	0	0	0	0	0	0	0
Phact_JT_(reversed)	3p	-	20	10	0	2	14	26	0	0	0	0	0	0	0	0	0	0	0	0	0	0	0	0	0	0	0	0	0
Phact_JT_(reversed)	3p	-	21	7	1	7	11	26	0	0	0	0	0	0	0	0	0	0	0	0	0	0	0	0	0	0	0	0	0
Phact_JT_(reversed)	3p	-	22	8	2	3	13	26	0	0	0	0	0	0	0	0	0	0	0	1	0	0	0	0	0	0	0	0	0
Phact_JT_(reversed)	3p	-	23	13	2	1	10	26	0	0	0	0	0	0	0	1	0	0	0	0	0	0	0	0	0	0	0	0	0
Phact_JT_(reversed)	3p	-	24	14	1	3	8	26	0	0	0	0	0	0	0	0	0	0	0	0	0	0	0	0	0	0	0	0	0
Phact_JT_(reversed)	3p	-	25	8	1	5	12	26	0	0	0	0	0	0	0	0	0	0	0	0	0	0	0	0	0	0	0	0	0
Phact_JT_(reversed)	3p	-	26	10	2	7	7	26	0	1	0	0	0	0	0	0	0	0	0	0	0	0	0	0	0	0	0	0	0
Phact_JT_(reversed)	3p	-	27	7	2	6	11	26	0	0	0	0	0	0	0	0	0	0	0	0	0	0	0	0	0	0	0	0	0
Phact_JT_(reversed)	3p	-	28	9	4	4	9	26	0	1	0	0	0	0	0	0	0	0	0	0	0	0	0	0	0	0	0	0	0
Phact_JT_(reversed)	3p	-	29	10	4	6	6	26	0	1	0	0	0	0	0	0	0	0	0	0	0	0	0	0	0	0	0	0	0
Phact_JT_(reversed)	3p	-	30	9	4	3	10	26	0	0	1	0	0	0	0	0	0	0	0	0	0	0	0	0	0	0	0	0	0
Phact_JT_(reversed)	3p	-	31	6	4	3	12	25	0	0	0	0	0	0	0	0	0	0	0	0	0	0	0	0	0	0	0	0	0
Phact_JT_(reversed)	3p	-	32	6	6	5	8	25	0	0	0	0	0	0	0	0	0	0	0	0	0	0	0	0	0	0	0	0	0
Phact_JT_(reversed)	3p	-	33	8	3	4	9	24	0	1	0	0	0	0	0	0	0	0	0	1	0	0	0	0	0	0	0	0	0
Phact_JT_(reversed)	3p	-	34	7	5	2	9	23	0	1	0	0	0	0	0	0	0	0	0	0	0	0	0	0	0	0	0	0	0
Phact_JT_(reversed)	3p	-	35	8	4	1	7	20	0	0	0	0	0	0	0	0	0	0	0	0	0	0	0	0	0	0	0	0	0
Phact_JT_(reversed)	3p	-	36	5	3	4	7	19	0	0	0	0	0	0	0	0	0	0	0	0	0	0	0	0	0	0	0	0	0
Phact_JT_(reversed)	3p	-	37	4	4	3	7	18	0	0	0	0	0	0	0	0	0	0	0	0	0	0	0	0	0	0	0	0	0
Phact_JT_(reversed)	3p	-	38	7	4	1	6	18	0	1	0	0	0	0	0	0	0	0	0	0	0	0	0	0	0	0	0	0	0
Phact_JT_(reversed)	3p	-	39	5	1	4	6	16	0	0	0	0	0	0	0	0	0	0	0	0	0	0	0	0	0	0	0	0	0
Phact_JT_(reversed)	3p	-	40	1	1	4	9	15	0	0	0	0	0	0	0	0	0	0	0	0	0	0	0	0	0	0	0	0	0
Phact_JT_(reversed)	3p	-	41	4	2	1	8	15	0	0	0	0	0	0	0	0	1	0	0	0	0	0	0	0	0	0	0	0	0
Phact_JT_(reversed)	3p	-	42	4	1	3	7	15	0	0	0	0	0	0	0	0	0	0	0	0	0	0	0	0	0	0	0	0	0
Phact_JT_(reversed)	3p	-	43	6	2	2	4	14	0	0	0	0	0	0	0	0	0	0	0	0	0	0	0	0	0	0	0	0	0
Phact_JT_(reversed)	3p	-	44	7	0	2	5	14	0	0	0	0	0	0	0	0	0	0	0	0	0	0	0	0	0	0	0	0	0
Phact_JT_(reversed)	3p	-	45	4	2	2	5	13	0	0	0	0	0	0	0	0	0	0	0	0	0	0	0	0	0	0	0	0	0
Phact_JT_(reversed)	3p	-	46	3	0	0	8	11	0	0	0	0	0	0	0	0	0	0	0	0	0	0	0	0	0	0	0	0	0
Phact_JT_(reversed)	3p	-	47	2	0	3	5	10	0	0	0	0	0	0	0	0	0	0	0	0	0	0	0	0	0	0	0	0	0
Phact_JT_(reversed)	3p	-	48	0	0	3	6	9	0	0	0	0	0	0	0	0	0	1	0	0	0	0	0	0	0	0	0	0	0
Phact_JT_(reversed)	3p	-	49	2	1	1	4	8	0	0	0	0	0	0	0	0	0	0	0	0	0	0	0	0	0	0	0	0	0
Phact_JT_(reversed)	3p	-	50	2	0	1	5	8	0	0	0	0	0	0	0	0	0	0	0	0	0	0	0	0	0	0	0	0	0
Phact_JT_(reversed)	3p	-	51	4	0	0	4	8	0	0	0	0	0	0	0	0	0	0	0	0	0	0	0	0	0	0	0	0	0
Phact_JT_(reversed)	3p	-	52	4	0	0	4	8	0	0	0	0	0	0	0	0	0	0	0	0	0	0	0	0	0	0	0	0	0
Phact_JT_(reversed)	3p	-	53	1	0	3	4	8	0	0	0	0	0	0	0	0	0	0	0	0	0	0	0	0	0	0	0	0	0
Phact_JT_(reversed)	3p	-	54	0	0	1	7	8	0	0	0	0	0	0	0	0	0	0	0	0	0	0	0	0	0	0	0	0	0
Phact_JT_(reversed)	3p	-	55	2	1	0	3	6	0	0	0	0	0	1	0	0	0	0	0	0	0	0	0	0	0	0	0	0	0
Phact_JT_(reversed)	3p	-	56	2	0	1	2	5	0	0	0	0	0	0	0	0	0	0	0	0	0	0	0	0	0	0	0	0	0
Phact_JT_(reversed)	3p	-	57	1	0	0	3	4	0	0	0	0	0	0	0	0	0	0	0	0	0	0	0	0	0	0	0	0	0
Phact_JT_(reversed)	3p	-	58	1	0	0	2	3	0	0	0	0	0	0	0	0	0	0	0	0	0	0	0	0	0	0	0	0	0
Phact_JT_(reversed)	3p	-	59	1	0	0	2	3	0	0	0	0	0	0	0	0	0	0	0	0	0	0	0	0	0	0	0	0	0
Phact_JT_(reversed)	3p	-	60	1	0	0	0	1	0	0	0	0	0	0	0	0	0	0	0	0	0	0	0	0	0	0	0	0	0
Phact_JT_(reversed)	3p	-	61	1	0	0	0	1	0	0	0	0	0	1	0	0	0	0	0	0	0	0	0	0	0	0	0	0	0
Phact_JT_(reversed)	3p	-	62	0	0	0	1	1	0	0	0	0	0	0	0	0	0	0	0	0	0	0	0	0	0	0	0	0	0
Phact_JT_(reversed)	3p	-	63	0	0	0	1	1	0	0	0	0	0	0	0	0	0	0	0	0	0	0	0	0	0	0	0	0	0
Phact_JT_(reversed)	3p	-	64	1	0	0	0	1	0	0	0	0	0	0	0	0	0	0	0	0	0	0	0	0	0	0	0	0	0
Phact_JT_(reversed)	3p	-	65	1	0	0	0	1	0	0	0	0	0	0	0	0	0	0	0	0	0	0	0	0	0	0	0	0	0
Phact_JT_(reversed)	3p	-	66	1	0	0	0	1	0	0	0	0	0	0	0	0	0	0	0	0	0	0	0	0	0	0	0	0	0
Phact_JT_(reversed)	3p	-	67	1	0	0	0	1	0	0	0	0	0	0	0	0	0	0	0	0	0	0	0	0	0	0	0	0	0
Phact_JT_(reversed)	3p	-	68	1	0	0	0	1	0	0	0	0	0	0	0	0	0	0	0	0	0	0	0	0	0	0	0	0	0
Phact_JT_(reversed)	3p	-	69	0	0	0	1	1	0	0	0	0	0	0	0	0	0	0	0	0	0	0	0	0	0	0	0	0	0
Phact_JT_(reversed)	3p	-	70	0	0	0	1	1	0	0	0	0	0	0	0	0	0	0	0	0	0	0	0	0	0	0	0	0	0
Phact_JT_(reversed)	5p	+	1	10	2	2	5	19	0	1	0	0	0	0	0	0	0	0	0	0	0	0	0	0	0	0	0	0	0
Phact_JT_(reversed)	5p	+	2	8	0	1	10	19	0	0	1	0	0	0	0	0	0	0	0	0	0	0	0	0	0	0	0	0	0
Phact_JT_(reversed)	5p	+	3	9	3	3	4	19	0	0	0	0	0	0	0	0	0	0	0	0	0	0	0	0	0	0	0	0	0
Phact_JT_(reversed)	5p	+	4	12	3	2	2	19	0	0	0	0	0	0	0	0	0	0	0	0	0	0	0	0	0	0	0	0	0
Phact_JT_(reversed)	5p	+	5	7	4	1	7	19	0	0	0	0	0	0	0	0	0	0	0	0	0	0	0	0	0	0	0	0	0
Phact_JT_(reversed)	5p	+	6	9	4	2	4	19	0	0	0	0	0	0	0	0	0	0	0	0	0	0	0	0	0	0	0	0	0
Phact_JT_(reversed)	5p	+	7	9	4	3	3	19	0	0	0	0	0	0	0	0	0	0	0	0	0	0	0	0	0	0	0	0	0
Phact_JT_(reversed)	5p	+	8	7	3	1	8	19	0	0	0	0	0	0	0	0	0	0	0	0	0	0	0	0	0	0	0	0	0
Phact_JT_(reversed)	5p	+	9	7	3	1	8	19	0	0	0	0	0	0	0	0	0	0	0	0	0	0	0	0	0	0	0	0	0
Phact_JT_(reversed)	5p	+	10	9	3	1	6	19	0	0	0	0	0	0	0	0	0	0	0	0	0	0	0	0	0	0	0	0	0
Phact_JT_(reversed)	5p	+	11	12	3	0	4	19	0	0	0	0	0	0	0	0	0	0	0	0	0	0	0	0	0	0	0	0	0
Phact_JT_(reversed)	5p	+	12	10	2	2	5	19	1	0	0	0	0	0	0	0	0	0	0	0	0	0	0	0	0	0	0	0	0
Phact_JT_(reversed)	5p	+	13	4	6	1	8	19	0	0	0	0	0	0	0	0	0	0	0	0	0	1	0	0	0	0	0	0	0
Phact_JT_(reversed)	5p	+	14	10	0	0	9	19	0	0	0	0	0	0	0	0	0	0	0	0	1	0	0	0	0	0	0	0	0
Phact_JT_(reversed)	5p	+	15	12	2	2	3	19	0	0	0	0	1	0	0	0	0	0	0	0	0	0	0	0	0	0	0	0	0
Phact_JT_(reversed)	5p	+	16	7	2	1	9	19	0	0	0	0	0	0	0	0	0	0	0	0	0	0	0	0	0	0	0	0	0
Phact_JT_(reversed)	5p	+	17	8	1	2	8	19	0	0	0	0	0	0	0	0	0	0	0	0	0	0	0	0	0	0	0	0	0
Phact_JT_(reversed)	5p	+	18	7	5	2	5	19	0	0	0	0	0	0	0	0	0	0	0	0	0	0	0	0	0	0	0	0	0
Phact_JT_(reversed)	5p	+	19	8	2	2	7	19	0	0	0	0	0	0	0	0	0	0	0	0	0	0	0	0	0	0	0	0	0
Phact_JT_(reversed)	5p	+	20	8	2	1	8	19	0	0	0	0	0	0	0	0	0	0	0	0	0	0	0	0	0	0	0	0	0
Phact_JT_(reversed)	5p	+	21	8	3	1	7	19	0	0	0	0	0	0	0	0	0	0	0	0	0	0	0	0	0	0	0	0	0
Phact_JT_(reversed)	5p	+	22	10	4	0	5	19	0	0	0	0	0	0	0	0	0	0	0	0	0	0	0	0	0	0	0	0	0
Phact_JT_(reversed)	5p	+	23	4	6	0	9	19	0	0	0	0	0	0	0	1	0	0	0	0	0	0	0	0	0	0	0	0	0
Phact_JT_(reversed)	5p	+	24	6	4	2	7	19	0	0	0	0	0	0	0	0	0	0	0	0	0	0	0	0	0	0	0	0	0
Phact_JT_(reversed)	5p	+	25	12	2	0	5	19	0	0	0	0	0	0	0	0	0	0	0	0	0	0	0	0	0	0	0	0	0
Phact_JT_(reversed)	5p	+	26	6	2	1	10	19	0	0	0	0	0	0	0	0	0	0	0	0	0	0	0	0	0	0	0	0	0
Phact_JT_(reversed)	5p	+	27	9	3	0	7	19	0	0	0	0	0	0	0	0	0	0	0	0	0	0	0	0	0	0	0	0	0
Phact_JT_(reversed)	5p	+	28	9	3	1	6	19	0	0	0	0	0	0	0	0	0	0	0	0	0	0	0	0	0	0	0	0	0
Phact_JT_(reversed)	5p	+	29	13	1	1	4	19	0	0	1	0	0	0	0	0	0	0	0	0	0	0	0	0	0	0	0	0	0
Phact_JT_(reversed)	5p	+	30	8	3	1	7	19	0	1	0	0	0	0	0	0	0	0	0	0	0	0	0	0	0	0	0	0	0
Phact_JT_(reversed)	5p	+	31	7	7	1	2	17	0	1	0	0	0	0	0	0	0	0	0	0	0	0	0	0	0	0	0	0	0
Phact_JT_(reversed)	5p	+	32	4	5	0	8	17	0	0	0	0	0	0	0	0	0	0	0	0	0	0	0	0	0	0	0	0	0
Phact_JT_(reversed)	5p	+	33	5	7	1	4	17	0	0	0	0	0	0	0	0	0	0	0	0	0	0	0	0	0	0	0	0	0
Phact_JT_(reversed)	5p	+	34	6	5	2	4	17	0	0	0	0	0	0	0	0	0	0	0	0	0	0	0	0	0	0	0	0	0
Phact_JT_(reversed)	5p	+	35	6	5	0	6	17	0	0	0	0	0	0	0	0	0	0	0	0	0	0	0	0	0	0	0	0	0
Phact_JT_(reversed)	5p	+	36	7	3	3	4	17	0	0	0	0	0	0	0	0	0	0	0	0	0	0	0	0	0	0	0	0	0
Phact_JT_(reversed)	5p	+	37	5	3	2	6	16	0	0	0	0	0	0	0	0	0	0	0	0	0	0	0	0	0	0	0	0	0
Phact_JT_(reversed)	5p	+	38	4	4	2	6	16	0	0	1	0	0	0	0	0	0	0	0	0	0	0	0	0	0	0	0	0	0
Phact_JT_(reversed)	5p	+	39	7	2	2	4	15	0	0	0	0	0	0	0	0	0	0	0	0	0	0	0	0	0	0	0	0	0
Phact_JT_(reversed)	5p	+	40	8	0	0	5	13	0	0	0	0	0	0	0	0	0	0	0	0	0	0	0	0	0	0	0	0	0
Phact_JT_(reversed)	5p	+	41	5	1	2	5	13	0	0	0	0	0	0	0	0	0	0	0	0	0	0	0	0	0	0	0	0	0
Phact_JT_(reversed)	5p	+	42	5	2	1	5	13	0	0	0	0	0	0	0	0	0	0	0	0	0	0	0	0	0	0	0	0	0
Phact_JT_(reversed)	5p	+	43	4	5	0	4	13	0	0	0	0	0	0	0	0	0	0	0	0	0	0	0	0	0	0	0	0	0
Phact_JT_(reversed)	5p	+	44	3	2	0	7	12	0	0	0	0	0	0	0	0	0	0	0	0	0	0	0	0	0	0	0	0	0
Phact_JT_(reversed)	5p	+	45	6	1	1	2	10	0	0	0	0	0	0	0	0	0	0	0	0	0	0	0	0	0	0	0	0	0
Phact_JT_(reversed)	5p	+	46	6	0	0	3	9	0	0	0	0	0	0	0	0	0	0	0	0	0	0	0	0	0	0	0	0	0
Phact_JT_(reversed)	5p	+	47	3	0	2	3	8	0	0	0	0	0	0	0	0	0	0	0	0	0	0	0	0	0	0	0	0	0
Phact_JT_(reversed)	5p	+	48	2	2	2	1	7	0	0	0	0	0	0	0	0	0	0	0	0	0	0	0	0	0	0	0	0	0
Phact_JT_(reversed)	5p	+	49	3	1	1	2	7	0	0	0	0	0	0	0	0	0	0	0	0	0	0	0	0	0	0	0	0	0
Phact_JT_(reversed)	5p	+	50	5	0	0	2	7	0	0	0	0	0	0	0	0	0	0	0	0	0	0	0	0	0	0	0	0	0
Phact_JT_(reversed)	5p	+	51	1	1	3	2	7	0	0	0	0	0	0	0	0	0	0	0	0	0	0	0	0	0	0	0	0	0
Phact_JT_(reversed)	5p	+	52	4	1	2	0	7	0	0	0	0	0	0	0	0	0	0	0	0	0	0	0	0	0	0	0	0	0
Phact_JT_(reversed)	5p	+	53	0	1	1	4	6	0	0	0	0	0	0	0	0	0	0	0	0	0	0	0	0	0	0	0	0	0
Phact_JT_(reversed)	5p	+	54	1	1	1	1	4	0	0	0	0	0	0	0	0	0	0	0	0	0	0	0	0	0	0	0	0	0
Phact_JT_(reversed)	5p	+	55	1	0	0	3	4	0	0	0	0	0	0	0	0	0	0	0	0	0	0	0	0	0	0	0	0	0
Phact_JT_(reversed)	5p	+	56	2	0	0	2	4	0	0	0	0	0	0	0	0	0	0	0	0	0	0	0	0	0	0	0	0	0
Phact_JT_(reversed)	5p	+	57	1	1	0	2	4	0	0	0	0	0	0	0	0	0	0	0	0	0	0	0	0	0	0	0	0	0
Phact_JT_(reversed)	5p	+	58	2	0	1	1	4	0	0	0	0	0	0	0	0	0	0	0	0	0	0	0	0	0	0	0	0	0
Phact_JT_(reversed)	5p	+	59	2	1	0	1	4	0	0	0	0	0	0	0	0	0	0	0	0	0	0	0	0	0	0	0	0	0
Phact_JT_(reversed)	5p	+	60	4	0	0	0	4	0	0	0	0	0	0	0	0	0	0	0	0	0	0	0	0	0	0	0	0	0
Phact_JT_(reversed)	5p	+	61	1	2	0	1	4	0	0	0	0	0	0	0	0	0	0	0	0	0	0	0	0	0	0	0	0	0
Phact_JT_(reversed)	5p	+	62	1	1	0	2	4	0	0	0	0	0	0	0	0	0	0	0	0	0	0	0	0	0	0	0	0	0
Phact_JT_(reversed)	5p	+	63	4	0	0	0	4	0	0	0	0	0	0	0	0	0	0	0	0	0	0	0	0	0	0	0	0	0
Phact_JT_(reversed)	5p	+	64	2	1	1	0	4	0	0	0	0	0	0	0	0	0	0	0	0	0	0	0	0	0	0	0	0	0
Phact_JT_(reversed)	5p	+	65	2	0	0	2	4	0	0	0	0	0	0	0	0	0	0	0	0	0	0	0	0	0	0	0	0	0
Phact_JT_(reversed)	5p	+	66	2	0	1	1	4	0	0	0	0	0	0	0	0	0	0	0	0	0	0	0	0	0	0	0	0	0
Phact_JT_(reversed)	5p	+	67	2	1	0	1	4	0	0	0	0	0	0	0	0	0	0	0	0	0	0	0	0	0	0	0	0	0
Phact_JT_(reversed)	5p	+	68	4	0	0	0	4	0	0	0	0	0	0	0	0	0	0	0	0	0	0	0	0	0	0	0	0	0
Phact_JT_(reversed)	5p	+	69	1	1	1	1	4	0	0	0	0	0	0	0	0	0	0	0	0	0	0	0	0	0	0	0	0	0
Phact_JT_(reversed)	5p	+	70	1	0	0	3	4	0	0	0	0	0	0	0	0	0	0	0	0	0	0	0	0	0	0	0	0	0
Phact_JT_(reversed)	5p	-	1	6	4	6	10	26	0	0	0	0	0	1	0	0	0	0	0	0	0	0	0	0	0	0	0	0	0
Phact_JT_(reversed)	5p	-	2	6	4	3	13	26	0	0	0	0	0	0	0	0	0	0	0	0	0	0	0	0	0	0	0	0	0
Phact_JT_(reversed)	5p	-	3	5	8	4	9	26	0	0	0	0	0	0	0	0	0	0	0	0	0	0	0	0	0	0	0	0	0
Phact_JT_(reversed)	5p	-	4	10	2	3	11	26	0	0	0	0	0	0	0	0	0	0	0	0	0	0	0	0	0	0	0	0	0
Phact_JT_(reversed)	5p	-	5	8	2	5	11	26	0	1	1	0	0	0	0	0	0	0	0	0	0	0	0	0	0	0	0	0	0
Phact_JT_(reversed)	5p	-	6	8	2	6	10	26	0	0	0	0	0	0	0	0	0	0	0	0	0	0	0	0	0	0	0	0	0
Phact_JT_(reversed)	5p	-	7	9	0	5	12	26	0	0	0	0	0	0	0	0	0	0	0	0	0	0	0	0	0	0	0	0	0
Phact_JT_(reversed)	5p	-	8	9	1	3	13	26	0	0	0	0	0	0	0	0	0	0	0	0	0	0	0	0	0	0	0	0	0
Phact_JT_(reversed)	5p	-	9	9	4	1	12	26	0	0	0	0	0	0	0	0	0	0	0	0	0	0	0	0	0	0	0	0	0
Phact_JT_(reversed)	5p	-	10	8	3	4	11	26	0	0	0	0	0	0	0	0	0	0	0	0	0	0	0	0	0	0	0	0	0
Phact_JT_(reversed)	5p	-	11	13	2	1	10	26	0	0	0	0	0	0	0	0	0	0	0	0	0	0	0	0	0	0	0	0	0
Phact_JT_(reversed)	5p	-	12	7	2	6	11	26	0	1	0	0	0	0	0	0	0	1	0	1	0	0	0	0	0	0	0	0	0
Phact_JT_(reversed)	5p	-	13	7	3	5	11	26	0	0	0	0	0	0	0	0	0	0	0	0	0	0	0	0	0	0	0	0	0
Phact_JT_(reversed)	5p	-	14	4	2	6	14	26	0	0	0	0	0	0	0	0	1	0	0	0	0	0	0	0	0	0	0	0	0
Phact_JT_(reversed)	5p	-	15	6	3	4	13	26	0	0	0	0	0	0	0	0	0	0	0	1	0	0	0	0	0	0	0	0	0
Phact_JT_(reversed)	5p	-	16	10	1	4	11	26	0	0	0	0	0	1	0	0	0	0	0	0	0	0	0	0	0	0	0	0	0
Phact_JT_(reversed)	5p	-	17	10	2	6	8	26	0	1	0	0	0	0	0	0	0	0	0	0	0	0	0	0	0	0	0	0	0
Phact_JT_(reversed)	5p	-	18	6	2	4	14	26	0	0	0	0	0	0	0	0	0	0	0	0	0	0	0	0	0	0	0	0	0
Phact_JT_(reversed)	5p	-	19	5	7	5	9	26	0	1	0	0	0	0	0	0	0	0	0	0	0	0	0	0	0	0	0	0	0
Phact_JT_(reversed)	5p	-	20	7	2	6	11	26	0	0	0	0	0	0	0	1	0	0	0	0	0	0	0	0	0	0	0	0	0
Phact_JT_(reversed)	5p	-	21	11	5	4	6	26	0	0	0	0	0	0	0	0	0	0	0	0	0	0	0	0	0	0	0	0	0
Phact_JT_(reversed)	5p	-	22	7	3	3	13	26	0	0	0	0	0	0	0	0	0	0	0	0	0	0	0	0	0	0	0	0	0
Phact_JT_(reversed)	5p	-	23	8	2	4	12	26	0	0	0	0	0	0	0	0	0	0	0	0	0	0	0	0	0	0	0	0	0
Phact_JT_(reversed)	5p	-	24	8	1	3	14	26	0	0	0	0	0	0	0	0	0	0	0	0	0	0	0	0	0	0	0	0	0
Phact_JT_(reversed)	5p	-	25	8	3	5	10	26	0	0	0	0	0	0	0	0	0	0	0	0	0	0	0	0	0	0	0	0	0
Phact_JT_(reversed)	5p	-	26	13	1	4	8	26	1	0	0	0	0	0	0	0	0	0	0	0	0	0	0	0	0	0	0	0	0
Phact_JT_(reversed)	5p	-	27	5	3	6	12	26	0	1	0	0	0	0	0	0	0	0	0	0	0	0	0	0	0	0	0	0	0
Phact_JT_(reversed)	5p	-	28	8	2	6	10	26	0	0	0	0	0	0	0	0	0	0	0	0	0	0	0	0	0	0	0	0	0
Phact_JT_(reversed)	5p	-	29	9	2	4	11	26	0	0	0	0	0	0	0	0	0	0	0	0	0	0	0	0	0	0	0	0	0
Phact_JT_(reversed)	5p	-	30	9	5	2	10	26	0	0	0	0	0	0	0	0	0	0	0	0	0	0	0	0	0	0	0	0	0
Phact_JT_(reversed)	5p	-	31	5	3	8	9	25	0	1	0	0	0	0	0	0	0	0	0	0	0	0	0	0	0	0	0	0	0
Phact_JT_(reversed)	5p	-	32	12	0	3	10	25	0	0	0	0	0	0	0	0	0	0	0	0	0	0	0	0	0	0	0	0	0
Phact_JT_(reversed)	5p	-	33	7	4	6	7	24	0	0	0	0	0	0	0	0	0	0	0	0	0	0	0	0	0	0	0	0	0
Phact_JT_(reversed)	5p	-	34	8	2	4	9	23	0	0	0	0	0	0	0	0	0	0	0	0	0	0	0	0	0	0	0	0	0
Phact_JT_(reversed)	5p	-	35	6	0	5	9	20	0	0	0	1	0	0	0	0	0	0	0	0	0	0	0	0	0	0	0	0	0
Phact_JT_(reversed)	5p	-	36	9	2	2	6	19	0	0	0	0	0	0	0	0	0	0	0	0	0	0	0	0	0	0	0	0	0
Phact_JT_(reversed)	5p	-	37	6	2	3	7	18	0	0	0	1	0	0	0	0	0	0	0	0	0	0	0	0	0	0	0	0	0
Phact_JT_(reversed)	5p	-	38	8	0	1	9	18	0	0	0	0	0	0	0	0	0	0	0	0	0	0	0	0	0	0	0	0	0
Phact_JT_(reversed)	5p	-	39	4	4	1	7	16	0	0	0	0	0	0	0	0	0	0	0	0	0	0	0	0	0	0	0	0	0
Phact_JT_(reversed)	5p	-	40	6	2	3	4	15	0	0	0	0	0	0	0	0	0	0	0	0	0	0	0	0	0	0	0	0	0
Phact_JT_(reversed)	5p	-	41	4	1	4	6	15	0	0	0	0	0	0	0	0	0	0	0	0	0	0	0	0	0	0	0	0	0
Phact_JT_(reversed)	5p	-	42	4	3	1	7	15	0	0	0	0	0	0	0	0	0	0	0	0	0	0	0	0	0	0	0	0	0
Phact_JT_(reversed)	5p	-	43	1	2	2	9	14	0	0	0	0	0	0	0	0	0	0	0	0	0	0	0	0	0	0	0	0	0
Phact_JT_(reversed)	5p	-	44	8	0	3	3	14	0	0	0	0	0	0	0	0	0	0	0	0	0	0	0	0	0	0	0	0	0
Phact_JT_(reversed)	5p	-	45	9	0	2	2	13	0	0	0	0	0	0	0	0	0	0	0	0	0	0	0	0	0	0	0	0	0
Phact_JT_(reversed)	5p	-	46	3	0	0	8	11	0	0	0	0	0	1	0	0	0	0	0	0	0	0	0	0	0	0	0	0	0
Phact_JT_(reversed)	5p	-	47	1	1	1	7	10	0	0	0	0	0	0	0	0	0	0	0	0	0	0	0	0	0	0	0	0	0
Phact_JT_(reversed)	5p	-	48	3	0	1	5	9	0	0	0	0	0	0	0	0	0	0	0	0	0	0	0	0	0	0	0	0	0
Phact_JT_(reversed)	5p	-	49	3	0	1	4	8	0	0	0	0	0	0	0	0	0	0	0	0	0	0	0	0	0	0	0	0	0
Phact_JT_(reversed)	5p	-	50	3	1	1	3	8	1	0	0	0	0	0	0	0	0	0	0	0	0	0	0	0	0	0	0	0	0
Phact_JT_(reversed)	5p	-	51	3	0	1	4	8	0	0	0	0	0	0	0	0	0	0	0	0	0	0	0	0	0	0	0	0	0
Phact_JT_(reversed)	5p	-	52	2	0	3	3	8	0	0	0	0	0	0	0	0	0	0	0	0	0	0	0	0	0	0	0	0	0
Phact_JT_(reversed)	5p	-	53	1	1	3	3	8	0	0	0	0	0	0	0	0	0	0	0	0	0	0	0	0	0	0	0	0	0
Phact_JT_(reversed)	5p	-	54	1	1	0	6	8	0	0	0	0	0	0	0	0	0	0	0	0	0	0	0	0	0	0	0	0	0
Phact_JT_(reversed)	5p	-	55	1	1	0	4	6	0	0	0	0	0	0	0	0	0	0	0	0	0	0	0	0	0	0	0	0	0
Phact_JT_(reversed)	5p	-	56	2	0	0	3	5	0	0	0	0	0	0	0	0	0	0	0	0	0	0	0	0	0	0	0	0	0
Phact_JT_(reversed)	5p	-	57	1	0	0	3	4	0	0	0	0	0	0	0	0	0	0	0	0	0	0	0	0	0	0	0	0	0
Phact_JT_(reversed)	5p	-	58	0	0	1	2	3	0	0	0	1	0	0	0	0	0	0	0	0	0	0	0	0	0	0	0	0	0
Phact_JT_(reversed)	5p	-	59	0	1	0	2	3	0	0	0	0	0	0	0	0	0	0	0	0	0	0	0	0	0	0	0	0	0
Phact_JT_(reversed)	5p	-	60	0	0	0	1	1	0	0	0	0	0	0	0	0	0	0	0	0	0	0	0	0	0	0	0	0	0
Phact_JT_(reversed)	5p	-	61	1	0	0	0	1	0	0	0	0	0	0	0	0	0	0	0	0	0	0	0	0	0	0	0	0	0
Phact_JT_(reversed)	5p	-	62	1	0	0	0	1	0	0	0	0	0	0	0	0	0	0	0	0	0	0	0	0	0	0	0	0	0
Phact_JT_(reversed)	5p	-	63	0	1	0	0	1	0	0	0	0	0	0	0	0	0	0	0	0	0	0	0	0	0	0	0	0	0
Phact_JT_(reversed)	5p	-	64	0	0	0	1	1	0	0	0	0	0	0	0	0	0	0	0	0	0	0	0	0	0	0	0	0	0
Phact_JT_(reversed)	5p	-	65	1	0	0	0	1	0	0	0	0	0	0	0	0	0	0	0	0	0	0	0	0	0	0	0	0	0
Phact_JT_(reversed)	5p	-	66	1	0	0	0	1	0	0	0	0	0	0	0	0	0	0	0	0	0	0	0	0	0	0	0	0	0
Phact_JT_(reversed)	5p	-	67	1	0	0	0	1	0	0	0	0	0	0	0	0	0	0	0	0	0	0	0	0	0	0	0	0	0
Phact_JT_(reversed)	5p	-	68	0	0	0	1	1	0	0	0	0	0	0	0	0	0	0	0	0	0	0	0	0	0	0	0	0	0
Phact_JT_(reversed)	5p	-	69	0	0	0	1	1	0	0	0	0	0	0	0	0	0	0	0	0	0	0	0	0	0	0	0	0	0
Phact_JT_(reversed)	5p	-	70	0	0	0	1	1	0	0	0	0	0	0	0	0	0	0	0	0	0	0	0	0	0	0	0	0	0
