# Supplementary material for: Recovery and analysis of ancient beetle DNA from subfossil packrat middens using high-throughput sequencing
Source: Sci Rep. 2021 Jun 16;11:12635. doi: 10.1038/s41598-021-91896-8 (PMC8209150; doi:10.1038/s41598-021-91896-8)
Supplement: Supplementary file 6 — Supplementary Information 6. [file 41598_2021_91896_MOESM6_ESM.zip › results_IC44.Phact_JT.filter/Runtime_log.txt]

2020-06-17 15:53:05,604	INFO	main: Started with the command: /home/sweet19/.conda/envs/cent7/5.1.0-py27/mapDamage2/bin/mapDamage -i IC44.Phact_JT.filter.bam -r Phact_JT_renum.fasta
2020-06-17 15:53:05,670	DEBUG	main: BAM read in 3.032470 seconds
2020-06-17 15:53:07,002	INFO	mapdamage.rscript: Performing Bayesian estimates
2020-06-17 15:53:07,002	DEBUG	mapdamage.rscript: Call: Rscript /home/sweet19/.conda/envs/cent7/5.1.0-py27/mapDamage2/lib/python3.7/site-packages/mapdamage/Rscripts/stats/runGeneral.R --args 30 10000 10 50000 0 0 1 1 0 0 1 12 results_IC44.Phact_JT.filter/ /home/sweet19/.conda/envs/cent7/5.1.0-py27/mapDamage2/lib/python3.7/site-packages/mapdamage/Rscripts/stats/ results_IC44.Phact_JT.filter/Stats_out 0 0 0 results_IC44.Phact_JT…
2020-06-17 15:56:51,060	DEBUG	mapdamage.rscript: Bayesian estimates completed in 224.058101 seconds
2020-06-17 15:56:51,062	INFO	main: Successful run
2020-06-17 15:56:51,062	DEBUG	main: Run completed in 228.424515 seconds
