# Supplementary material for: Recovery and analysis of ancient beetle DNA from subfossil packrat middens using high-throughput sequencing
Source: Sci Rep. 2021 Jun 16;11:12635. doi: 10.1038/s41598-021-91896-8 (PMC8209150; doi:10.1038/s41598-021-91896-8)
Supplement: Supplementary file 6 — Supplementary Information 6. [file 41598_2021_91896_MOESM6_ESM.zip › results_IC44.Phact_JT.filter/Stats_out_MCMC_correct_prob.csv]

	Position	C.T	G.A
1	1	0.900112052531528	0
2	2	0.853542448752815	0
3	3	0.826642499760204	0
4	4	0.812051764044707	0
5	5	0.803717059551999	0
6	6	0.798618206869955	0
7	7	0.795262531405739	0
8	8	0.792903215250704	0
9	9	0.791156986480038	0
10	10	0.789815684295013	0
11	11	0.788757741344905	0
12	12	0.78790639936725	0
13	-12	0	0.859392337982137
14	-11	0	0.860032024839673
15	-10	0	0.860824056838534
16	-9	0	0.861822304451129
17	-8	0	0.863114165329083
18	-7	0	0.864852517149058
19	-6	0	0.867321562671008
20	-5	0	0.87107102982753
21	-4	0	0.87717001690156
22	-3	0	0.887727390484537
23	-2	0	0.90681863760614
24	-1	0	0.938326840333943
