# Supplementary material for: Recovery and analysis of ancient beetle DNA from subfossil packrat middens using high-throughput sequencing
Source: Sci Rep. 2021 Jun 16;11:12635. doi: 10.1038/s41598-021-91896-8 (PMC8209150; doi:10.1038/s41598-021-91896-8)
Supplement: Supplementary file 6 — Supplementary Information 6. [file 41598_2021_91896_MOESM6_ESM.zip › results_IC44.Phact_JT.filter/Stats_out_MCMC_iter.csv]

	Theta	DeltaD	DeltaS	Lambda	Rho	LogLik
1	0.0343906329354113	0.0197756021902361	0.16028229501164	0.77823073184965	0.219144564132807	-51.8297254964397
2	0.0321847504637906	0.0197756021902361	0.95269121305552	0.77823073184965	0.269480052676162	-51.6649485708735
3	0.0321847504637906	0.0197756021902361	0.95269121305552	0.948270649446703	0.269480052676162	-51.5528083575594
4	0.0321847504637906	0.0197756021902361	0.95269121305552	0.948270649446703	0.269480052676162	-51.5528083575594
5	0.0321847504637906	0.0197756021902361	0.95269121305552	0.948270649446703	0.366659808697628	-51.6934821668828
6	0.0321847504637906	0.0349269081608109	0.95269121305552	0.948270649446703	0.366659808697628	-52.1063168834964
7	0.0278696916060231	0.0349269081608109	0.624131822232342	0.948270649446703	0.366659808697628	-52.0959193476706
8	0.0278696916060231	0.0349269081608109	0.624131822232342	0.948270649446703	0.58558774439307	-53.0271090724616
9	0.0278696916060231	0.0349269081608109	0.410725340095572	0.948270649446703	0.177977490263579	-52.9420238025542
10	0.0278696916060231	0.0349269081608109	0.410725340095572	0.870859206813293	0.177977490263579	-52.8428267130692
11	0.0229720354920651	0.0392031617873877	0.887998446329048	0.870859206813293	0.177977490263579	-53.7384779301352
12	0.0229720354920651	0.0421105690516386	0.887998446329048	0.870859206813293	0.177977490263579	-53.92919856429
13	0.0319217721769265	0.0421105690516386	0.90764801926379	0.870859206813293	0.177977490263579	-52.8760248476926
14	0.0301071091795204	0.0421105690516386	0.165197623535708	0.870859206813293	0.177977490263579	-53.1405342541946
15	0.0522358139016858	0.0369249693019335	0.444712696442966	0.870859206813293	0.177977490263579	-52.9812733614308
16	0.0476345575647784	0.0369249693019335	0.142883659539145	0.870859206813293	0.177977490263579	-52.813682904198
17	0.0306502297649995	0.0369249693019335	0.142883659539145	0.870859206813293	0.177977490263579	-52.8268487874451
18	0.0403886526612093	0.0369249693019335	0.142883659539145	0.870859206813293	0.177977490263579	-52.5655320059224
19	0.0403886526612093	0.0369249693019335	0.142883659539145	0.879244981082436	0.177977490263579	-52.5688894547478
20	0.0403886526612093	0.0369249693019335	0.142883659539145	0.879244981082436	0.177977490263579	-52.5688894547478
21	0.0433375610022941	0.0368016816266819	0.142883659539145	0.879244981082436	0.177977490263579	-52.627077623297
22	0.0433375610022941	0.048341732476038	0.886846582624521	0.879244981082436	0.177977490263579	-53.2303107036434
23	0.0433375610022941	0.048341732476038	0.375427706874713	0.879244981082436	0.177977490263579	-53.2680144783736
24	0.0433375610022941	0.048341732476038	0.375427706874713	0.879244981082436	0.177977490263579	-53.2680144783736
25	0.0324022087119407	0.0896247487614944	0.375427706874713	0.879244981082436	0.177977490263579	-57.2144740398131
26	0.0324022087119407	0.0563293118326441	0.915960173338392	0.879244981082436	0.177977490263579	-53.954972167052
27	0.0324022087119407	0.0563293118326441	0.915960173338392	0.814910457507245	0.177977490263579	-54.151945454189
28	0.0264885790803823	0.0563293118326441	0.362114627463132	0.814910457507245	0.177977490263579	-54.5101384218658
29	0.0365675315508165	0.0563293118326441	0.807221012686642	0.603031992493195	0.170948199034523	-55.5806846848993
30	0.0496594897937371	0.0563293118326441	0.807221012686642	0.603031992493195	0.170948199034523	-55.900737705251
31	0.0496594897937371	0.0687919750686312	0.807221012686642	0.603031992493195	0.170948199034523	-57.1062630019726
32	0.0496594897937371	0.0687919750686312	0.807221012686642	0.603031992493195	0.170948199034523	-57.1062630019726
33	0.0327290125163825	0.0687919750686312	0.807221012686642	0.603031992493195	0.305275890631886	-56.3982408126787
34	0.0327290125163825	0.0687919750686312	0.807221012686642	0.603031992493195	0.305275890631886	-56.3982408126787
35	0.0327290125163825	0.0687919750686312	0.492283678145344	0.603031992493195	0.305275890631886	-55.4700132334718
36	0.0327290125163825	0.0687919750686312	0.492283678145344	0.958017967572991	0.305275890631886	-54.6011489581856
37	0.0327290125163825	0.0548681339514041	0.528344953924624	0.958017967572991	0.305275890631886	-53.3847687709023
38	0.0343075977885315	0.0177530608180327	0.528344953924624	0.843392920335577	0.305275890631886	-51.5304724506649
39	0.0220376020865923	0.02480552932803	0.512691260831161	0.843392920335577	0.305275890631886	-52.1666532949652
40	0.0220376020865923	0.00567027807811857	0.512691260831161	0.843392920335577	0.305275890631886	-53.2546246873634
41	0.0331820958865909	0.00567027807811857	0.512691260831161	0.843392920335577	0.305275890631886	-52.351200616862
42	0.0331820958865909	0.00567027807811857	0.512691260831161	0.843392920335577	0.305275890631886	-52.351200616862
43	0.0331820958865909	0.0548840743279923	0.512691260831161	0.843392920335577	0.305275890631886	-53.3865271583476
44	0.0331820958865909	0.0574526370494323	0.610124899380608	0.843392920335577	0.286983611434328	-53.5979777860424
45	0.0255633581957372	0.0574526370494323	0.610124899380608	0.843392920335577	0.286983611434328	-53.8347103325064
46	0.0256362239762073	0.0574526370494323	0.610124899380608	0.843392920335577	0.353270158848829	-53.7031810262767
47	0.0256362239762073	0.0574526370494323	0.610124899380608	0.843392920335577	0.353270158848829	-53.7031810262767
48	0.0256362239762073	0.0574526370494323	0.610124899380608	0.843392920335577	0.353270158848829	-53.7031810262767
49	0.0135277531521101	0.0574526370494323	0.174023030628762	0.843392920335577	0.353270158848829	-56.1377190983063
50	0.0135277531521101	0.0574526370494323	0.174023030628762	0.843392920335577	0.809795819725825	-55.3058572410972
51	0.0135277531521101	0.0239515430757826	0.0427722489091864	0.464159691949801	0.809795819725825	-53.7557091811726
52	0.0135277531521101	0.0239515430757826	0.0427722489091864	0.464159691949801	0.776475576838365	-53.7243058394162
53	0.0135277531521101	0.035203158184015	0.0427722489091864	0.464159691949801	0.683656777771005	-53.9155317214988
54	0.0135277531521101	0.035203158184015	0.0427722489091864	0.464159691949801	0.683656777771005	-53.9155317214988
55	0.0135277531521101	0.0561574582266377	0.161808315683693	0.464159691949801	0.683656777771005	-55.4823024564308
56	0.0135277531521101	0.0202580754522596	0.161808315683693	0.464159691949801	0.956514550274557	-53.9712206078626
57	0.0103425888769394	0.0126290561700094	0.161808315683693	0.464159691949801	0.84635384241515	-54.9860925136458
58	0.0103425888769394	0.0257684715929289	0.161808315683693	0.464159691949801	0.84635384241515	-54.7467425897058
59	0.0103425888769394	0.0257684715929289	0.161808315683693	0.609251497810536	0.84635384241515	-54.5522508260071
60	0.0103425888769394	0.0257684715929289	0.294524936100797	0.609251497810536	0.965477486646386	-54.6140538610597
61	0.0103425888769394	0.0257684715929289	0.294524936100797	0.941729487464412	0.547962332334661	-55.1077854406563
62	0.0103425888769394	0.0075244865362374	0.0239922149774346	0.848103584739198	1.61995375730333	-57.5095597020158
63	0.0097020118372546	0.0075244865362374	0.0239922149774346	0.110056009351168	1.61995375730333	-56.8240153080937
64	0.0097020118372546	0.0075244865362374	0.0239922149774346	0.110056009351168	1.61995375730333	-56.8240153080937
65	0.0097020118372546	0.0549894788235088	0.0239922149774346	0.508961574249776	0.960022562728241	-56.3249563816396
66	0.0097020118372546	0.0432530402613664	0.0239922149774346	0.508961574249776	1.97388913574434	-57.2148351611715
67	0.0097020118372546	0.047543541878706	0.0239922149774346	0.508961574249776	1.35247516727065	-56.1444050964958
68	0.0097020118372546	0.0544498856913366	0.0239922149774346	0.333036713288325	0.863953059578026	-56.2028281065377
69	0.0097020118372546	0.0544498856913366	0.0239922149774346	0.333036713288325	0.863953059578026	-56.2028281065377
70	0.0097020118372546	0.0544498856913366	0.0239922149774346	0.333036713288325	0.954414013847448	-56.1751560131272
71	0.0097020118372546	0.0524197228586741	0.0239922149774346	0.270077839433958	0.954414013847448	-55.9758273020963
72	0.0181981321381664	0.00923257110262332	0.0239922149774346	0.270077839433958	0.954414013847448	-54.8735335242886
73	0.0181981321381664	0.00923257110262332	0.0239922149774346	0.270077839433958	0.954414013847448	-54.8735335242886
74	0.0181981321381664	0.00923257110262332	0.0239922149774346	0.270077839433958	0.954414013847448	-54.8735335242886
75	0.0181981321381664	0.0289391954142609	0.0239922149774346	0.270077839433958	0.324178088726666	-53.29939444817
76	0.0181981321381664	0.0289391954142609	0.0288975873448111	0.29622107129039	0.324178088726666	-53.2991011211616
77	0.0181981321381664	0.0289391954142609	0.0288975873448111	0.29622107129039	0.324178088726666	-53.2991011211616
78	0.0360888727392488	0.0198145958397551	0.0288975873448111	0.29622107129039	0.324178088726666	-52.1500320756366
79	0.0360888727392488	0.0198145958397551	0.0288975873448111	0.862012643609435	0.324178088726666	-52.1608791104252
80	0.0360888727392488	0.0198145958397551	0.0288975873448111	0.862012643609435	0.324178088726666	-52.1608791104252
81	0.0300976766018594	0.00685203874365668	0.0288975873448111	0.862012643609435	0.324178088726666	-53.1854517868945
82	0.0300976766018594	0.00685203874365668	0.0288975873448111	0.862012643609435	0.324178088726666	-53.1854517868945
83	0.0300976766018594	0.00685203874365668	0.689775584150107	0.771006664919873	0.324178088726666	-52.2079000799015
84	0.0300976766018594	0.0334061203226085	0.0905488346372247	0.356574013904759	0.324178088726666	-52.3124195082473
85	0.024892509252568	0.0334061203226085	0.0905488346372247	0.356574013904759	0.324178088726666	-52.5103673474938
86	0.024892509252568	0.0334061203226085	0.0905488346372247	0.356574013904759	0.324178088726666	-52.5103673474938
87	0.024892509252568	0.0100070867401433	0.0202886740076119	0.356574013904759	0.324178088726666	-52.9288151180253
88	0.0328284070196199	0.0100070867401433	0.0202886740076119	0.356574013904759	0.324178088726666	-52.5944814245185
89	0.0328284070196199	0.0100070867401433	0.0202886740076119	0.908815435346725	0.40611799290039	-53.0123329107769
90	0.0343602723394076	0.0100070867401433	0.0202886740076119	0.908815435346725	0.259280590238248	-52.6349331854239
91	0.0343602723394076	0.0100070867401433	0.0202886740076119	0.908815435346725	0.259280590238248	-52.6349331854239
92	0.0356966327051913	0.0100070867401433	0.0202886740076119	0.908815435346725	0.259280590238248	-52.6251507110146
93	0.0356966327051913	0.0100070867401433	0.0202886740076119	0.908815435346725	0.259280590238248	-52.6251507110146
94	0.0356966327051913	0.0100070867401433	0.0202886740076119	0.908815435346725	0.202026125576995	-52.7735629564044
95	0.0356966327051913	0.0100070867401433	0.660952637707234	0.908815435346725	0.202026125576995	-52.0112599863914
96	0.0356966327051913	0.043176460938082	0.184896329352694	0.908815435346725	0.202026125576995	-52.7644490965154
97	0.0356966327051913	0.0325742093537549	0.607085861421062	0.908815435346725	0.202026125576995	-52.0353270134812
98	0.0356966327051913	0.0325742093537549	0.607085861421062	0.908815435346725	0.501472862097705	-53.2272945235084
99	0.0356966327051913	0.0325742093537549	0.607085861421062	0.908815435346725	0.501472862097705	-53.2272945235084
100	0.0356966327051913	0.0325742093537549	0.607085861421062	0.908815435346725	0.501472862097705	-53.2272945235084
101	0.0356966327051913	0.0325742093537549	0.283578450960622	0.908815435346725	0.501472862097705	-53.3534667428964
102	0.0356966327051913	0.0325742093537549	0.283578450960622	0.908815435346725	0.37967886405447	-52.4144556430767
103	0.0536276254138662	0.0111047341527736	0.694003685468919	0.908815435346725	0.223991578141654	-52.680256162731
104	0.0536276254138662	0.0111047341527736	0.694003685468919	0.908815435346725	0.223991578141654	-52.680256162731
105	0.0354192853758956	0.0422514659195823	0.303421269190073	0.908815435346725	0.223991578141654	-52.5674821453337
106	0.0354192853758956	0.00424517233535017	0.303421269190073	0.908815435346725	0.223991578141654	-53.0802142469802
107	0.0354192853758956	0.0356236669117453	0.303421269190073	0.908815435346725	0.223991578141654	-52.1963813192924
108	0.0354192853758956	0.0356236669117453	0.669936613764518	0.908815435346725	0.223991578141654	-52.0765717430277
109	0.0446040986705612	0.0356236669117453	0.669936613764518	0.908815435346725	0.223991578141654	-52.3881735780329
110	0.0446040986705612	0.0356236669117453	0.669936613764518	0.908815435346725	0.223991578141654	-52.3881735780329
111	0.0446040986705612	0.0356236669117453	0.669936613764518	0.908815435346725	0.223991578141654	-52.3881735780329
112	0.0446040986705612	0.0356236669117453	0.669936613764518	0.908815435346725	0.223991578141654	-52.3881735780329
113	0.0446040986705612	0.0356236669117453	0.669936613764518	0.908815435346725	0.223991578141654	-52.3881735780329
114	0.0446040986705612	0.0356236669117453	0.669936613764518	0.908815435346725	0.223991578141654	-52.3881735780329
115	0.0576517029015615	0.0356236669117453	0.669936613764518	0.908815435346725	0.223991578141654	-53.608777683726
116	0.0545395010948193	0.0300065395560554	0.669936613764518	0.908815435346725	0.223991578141654	-52.9716369857146
117	0.0545395010948193	0.0428002434552001	0.669936613764518	0.908815435346725	0.223991578141654	-53.703419932428
118	0.0545395010948193	0.0284221166991613	0.669936613764518	0.908815435346725	0.223991578141654	-52.9047347815936
119	0.0545395010948193	0.0284221166991613	0.669936613764518	0.908815435346725	0.223991578141654	-52.9047347815936
120	0.0545395010948193	0.0284221166991613	0.669936613764518	0.908815435346725	0.246089843216735	-53.0815895915478
121	0.0545395010948193	0.0284221166991613	0.669936613764518	0.98223346191246	0.246089843216735	-53.303017073564
122	0.0549164356996507	0.0284221166991613	0.70956617719167	0.98223346191246	0.246089843216735	-53.3420631934334
123	0.0549164356996507	0.0338221445697105	0.70956617719167	0.890177200238223	0.246089843216735	-53.3591737749626
124	0.0399657576735456	0.0410722745840914	0.70956617719167	0.890177200238223	0.246089843216735	-52.4747782963691
125	0.0399657576735456	0.0410722745840914	0.70956617719167	0.890177200238223	0.246089843216735	-52.4747782963691
126	0.0399657576735456	0.0410722745840914	0.601324447789485	0.890177200238223	0.246089843216735	-52.4907864858216
127	0.0359294539538567	0.0167383324974143	0.601324447789485	0.890177200238223	0.246089843216735	-51.5512906106802
128	0.0359294539538567	0.0167383324974143	0.688035457571957	0.890177200238223	0.246089843216735	-51.5124404859105
129	0.0358261226223947	0.0167383324974143	0.688035457571957	0.796452360213795	0.246089843216735	-51.5324931208523
130	0.0358261226223947	0.0426923031551963	0.688035457571957	0.796452360213795	0.246089843216735	-52.5892010440319
131	0.0358261226223947	0.0148173251911702	0.688035457571957	0.796452360213795	0.250393450718159	-51.5578111140617
132	0.0398340553620737	0.0321501143651648	0.688035457571957	0.777598872357887	0.250393450718159	-52.1185790148023
133	0.0398340553620737	0.0321501143651648	0.81293483949446	0.777598872357887	0.250393450718159	-52.1782247967867
134	0.0398340553620737	0.0321501143651648	0.81293483949446	0.777598872357887	0.250393450718159	-52.1782247967867
135	0.0398340553620737	0.0321501143651648	0.81293483949446	0.777598872357887	0.250393450718159	-52.1782247967867
136	0.0360795986185759	0.0321501143651648	0.81293483949446	0.777598872357887	0.250393450718159	-52.0509374610097
137	0.0360795986185759	0.0321501143651648	0.81293483949446	0.777598872357887	0.250393450718159	-52.0509374610097
138	0.0360795986185759	0.0321501143651648	0.608480705090812	0.904816158323911	0.250393450718159	-51.8727350978699
139	0.0396040906601645	0.011940013919992	0.608480705090812	0.904816158323911	0.250393450718159	-51.8258669069802
140	0.0396040906601645	0.0290416056976145	0.608480705090812	0.904816158323911	0.250393450718159	-51.8573121302321
141	0.0396040906601645	0.0290416056976145	0.608480705090812	0.904816158323911	0.250393450718159	-51.8573121302321
142	0.0396040906601645	0.0290416056976145	0.608480705090812	0.904816158323911	0.324766486492583	-52.1391589555953
143	0.0396040906601645	0.0290416056976145	0.117208295019854	0.904816158323911	0.324766486492583	-52.3913208196791
144	0.0396040906601645	0.0290416056976145	0.117208295019854	0.39170389356169	0.324766486492583	-52.5988437465058
145	0.0396040906601645	0.0290416056976145	0.117208295019854	0.39170389356169	0.324766486492583	-52.5988437465058
146	0.0396040906601645	0.0290416056976145	0.117208295019854	0.39170389356169	0.324766486492583	-52.5988437465058
147	0.0396040906601645	0.0290416056976145	0.0332308430632455	0.39170389356169	0.324766486492583	-52.4627257951524
148	0.0396040906601645	0.0290416056976145	0.0332308430632455	0.39170389356169	0.324766486492583	-52.4627257951524
149	0.0396040906601645	0.0290416056976145	0.0332308430632455	0.112500777022861	0.324766486492583	-52.4986904700847
150	0.0396040906601645	0.0171030310126574	0.0332308430632455	0.112500777022861	0.324766486492583	-52.4261335067733
151	0.0396040906601645	0.0171030310126574	0.0332308430632455	0.370631635372732	0.324766486492583	-52.4073406603177
152	0.0396040906601645	0.0171030310126574	0.0332308430632455	0.370631635372732	0.323515284266019	-52.4000433271626
153	0.0354659497689898	0.0171030310126574	0.0332308430632455	0.370631635372732	0.323515284266019	-52.1488071387266
154	0.0354659497689898	0.0171030310126574	0.0332308430632455	0.370631635372732	0.323515284266019	-52.1488071387266
155	0.0298096190292444	0.0281818993431522	0.0332308430632455	0.079787723678741	0.323515284266019	-52.0781935141663
156	0.0426491160126331	0.0281818993431522	0.0332308430632455	0.079787723678741	0.323515284266019	-52.7657427216364
157	0.0426491160126331	0.0281818993431522	0.0332308430632455	0.079787723678741	0.323515284266019	-52.7657427216364
158	0.0340109548907022	0.0126962858115286	0.0332308430632455	0.079787723678741	0.323515284266019	-52.1668315748354
159	0.0524023260650433	0.0368538158782204	0.0332308430632455	0.971205429809681	0.164911071602419	-53.2062355939825
160	0.0524023260650433	0.0368538158782204	0.698179023289835	0.971205429809681	0.164911071602419	-53.0875650517316
161	0.0524023260650433	0.0368538158782204	0.701853740753794	0.971205429809681	0.164911071602419	-53.087005804973
162	0.0587557938163625	0.0368538158782204	0.701853740753794	0.971205429809681	0.164911071602419	-53.5927678304092
163	0.050931146486646	0.0269249408462502	0.701853740753794	0.971205429809681	0.164911071602419	-52.5786887659771
164	0.050931146486646	0.0269249408462502	0.701853740753794	0.971205429809681	0.164911071602419	-52.5786887659771
165	0.050931146486646	0.0269249408462502	0.701853740753794	0.971205429809681	0.164911071602419	-52.5786887659771
166	0.050931146486646	0.0269249408462502	0.701853740753794	0.971205429809681	0.164911071602419	-52.5786887659771
167	0.050931146486646	0.0468264790190215	0.701853740753794	0.971205429809681	0.164911071602419	-53.6092270556714
168	0.050931146486646	0.0331281009585324	0.701853740753794	0.971205429809681	0.164911071602419	-52.8083719907352
169	0.050931146486646	0.0331281009585324	0.701853740753794	0.971205429809681	0.164911071602419	-52.8083719907352
170	0.050931146486646	0.0331281009585324	0.701853740753794	0.971205429809681	0.171987911013195	-52.7922004132971
171	0.050931146486646	0.0331281009585324	0.701853740753794	0.971205429809681	0.171987911013195	-52.7922004132971
172	0.0418905499849156	0.0220227101671975	0.192588456721994	0.971205429809681	0.171987911013195	-52.2622523314196
173	0.0418905499849156	0.0220227101671975	0.292473697305226	0.971205429809681	0.171987911013195	-52.2284783858177
174	0.0274092469225067	0.0220227101671975	0.292473697305226	0.971205429809681	0.171987911013195	-52.8978309641602
175	0.0234858466540114	0.0220227101671975	0.550064854186809	0.81706258401952	0.171987911013195	-53.1112634972249
176	0.0522462010563781	0.0220227101671975	0.550064854186809	0.81706258401952	0.171987911013195	-52.3300872058684
177	0.0522462010563781	0.0220227101671975	0.384977992569054	0.81706258401952	0.171987911013195	-52.3773389034181
178	0.0522462010563781	0.0260472572182284	0.384977992569054	0.81706258401952	0.171987911013195	-52.4878266561414
179	0.0522462010563781	0.0260472572182284	0.458281295255931	0.559553712245505	0.171987911013195	-53.2714947195946
180	0.0402112242452904	0.0260472572182284	0.458281295255931	0.559553712245505	0.171987911013195	-52.7768519755991
181	0.0402112242452904	0.0528632782780343	0.458281295255931	0.559553712245505	0.308932065383438	-54.5866327125442
182	0.0402112242452904	0.0528632782780343	0.458281295255931	0.559553712245505	0.308932065383438	-54.5866327125442
183	0.0402112242452904	0.0528632782780343	0.0450372779928175	0.827055821158039	0.308932065383438	-53.714437393154
184	0.0402112242452904	0.0528632782780343	0.0450372779928175	0.827055821158039	0.308932065383438	-53.714437393154
185	0.0402112242452904	0.0060605335977509	0.0450372779928175	0.827055821158039	0.308932065383438	-53.3163490249458
186	0.0412484490617389	0.0060605335977509	0.0450372779928175	0.827055821158039	0.308932065383438	-53.3743779160199
187	0.0412484490617389	0.0463080163500481	0.0450372779928175	0.827055821158039	0.164811754271979	-53.285196485534
188	0.0412484490617389	0.0463080163500481	0.0450372779928175	0.827055821158039	0.164811754271979	-53.285196485534
189	0.0412484490617389	0.0463080163500481	0.0450372779928175	0.827055821158039	0.164811754271979	-53.285196485534
190	0.0513062146883634	0.0463080163500481	0.0450372779928175	0.827055821158039	0.164811754271979	-53.6849976046555
191	0.0513062146883634	0.00549741652321038	0.0450372779928175	0.827055821158039	0.164811754271979	-53.5305651769056
192	0.0513062146883634	0.00549741652321038	0.123403190394641	0.827055821158039	0.164811754271979	-53.2757770303249
193	0.0513062146883634	0.00549741652321038	0.123403190394641	0.217438772562575	0.164811754271979	-53.2327843550231
194	0.0513062146883634	0.00549741652321038	0.123403190394641	0.217438772562575	0.164811754271979	-53.2327843550231
195	0.0668861324892481	0.0259553727746667	0.123403190394641	0.252796673830622	0.164811754271979	-54.6821497848084
196	0.043058079483023	0.0259553727746667	0.123403190394641	0.252796673830622	0.164811754271979	-52.9282716599932
197	0.043058079483023	0.0259553727746667	0.123403190394641	0.252796673830622	0.164811754271979	-52.9282716599932
198	0.043058079483023	0.0259553727746667	0.123403190394641	0.252796673830622	0.164811754271979	-52.9282716599932
199	0.0467121918625945	0.0259553727746667	0.123403190394641	0.339730851862586	0.164811754271979	-52.7651139788176
200	0.0461556972365437	0.0259553727746667	0.201898112704133	0.339730851862586	0.164811754271979	-53.179841536346
201	0.0461556972365437	0.0259553727746667	0.499855679293838	0.838394009876517	0.164811754271979	-52.138995629692
202	0.0461556972365437	0.0259553727746667	0.499855679293838	0.838394009876517	0.164811754271979	-52.138995629692
203	0.0461556972365437	0.0259553727746667	0.499855679293838	0.838394009876517	0.164811754271979	-52.138995629692
204	0.0316149580079541	0.0259553727746667	0.499855679293838	0.868066006340817	0.249751958283874	-51.6624869820058
205	0.0408961125504621	0.0259553727746667	0.499855679293838	0.741638502640188	0.220698783801931	-51.9017493949596
206	0.0408961125504621	0.013480598227531	0.499855679293838	0.823672494776558	0.220698783801931	-51.7300511362057
207	0.0408961125504621	0.013480598227531	0.932549736840773	0.823672494776558	0.220698783801931	-51.6772680672721
208	0.0408961125504621	0.013480598227531	0.563787927866988	0.823672494776558	0.220698783801931	-51.7055422527118
209	0.0393814885923582	0.013480598227531	0.861539425660378	0.823672494776558	0.220698783801931	-51.6328334895393
210	0.0393814885923582	0.013480598227531	0.861539425660378	0.823672494776558	0.395746207517786	-52.4143361997841
211	0.0393814885923582	0.013480598227531	0.861539425660378	0.736430764379129	0.395746207517786	-52.747975563521
212	0.0393814885923582	0.013480598227531	0.383653602316445	0.736430764379129	0.395746207517786	-52.5523727820446
213	0.0393814885923582	0.011848168160594	0.383653602316445	0.736430764379129	0.395746207517786	-52.6167571757047
214	0.0393814885923582	0.0301982716204177	0.482075501445215	0.736430764379129	0.395746207517786	-52.8119934516677
215	0.0251695630966111	0.0301982716204177	0.482075501445215	0.736430764379129	0.239184776397736	-52.4310516542032
216	0.0251695630966111	0.0301982716204177	0.482075501445215	0.736430764379129	0.239184776397736	-52.4310516542032
217	0.0388709394100321	0.0301982716204177	0.482075501445215	0.665725952232074	0.239184776397736	-52.2236404697308
218	0.0388709394100321	0.0301982716204177	0.0233150886548681	0.665725952232074	0.239184776397736	-52.1939186217878
219	0.0388709394100321	0.0301982716204177	0.741162341771038	0.665725952232074	0.239184776397736	-52.6005905318547
220	0.0388709394100321	0.0114152553552371	0.228903816693613	0.665725952232074	0.239184776397736	-51.9458509777062
221	0.0388709394100321	0.0114152553552371	0.228903816693613	0.667717445955131	0.250725584423169	-51.9503317847845
222	0.0388709394100321	0.0544833711740149	0.733930407852339	0.667717445955131	0.250725584423169	-54.3411610982978
223	0.0417221164633983	0.0544833711740149	0.733930407852339	0.667717445955131	0.250725584423169	-54.489436673352
224	0.0417221164633983	0.0544833711740149	0.733930407852339	0.667717445955131	0.250725584423169	-54.489436673352
225	0.0254556666512717	0.0617111918355426	0.733930407852339	0.667717445955131	0.454593150162742	-55.1113792673614
226	0.0254556666512717	0.0155749769932943	0.733930407852339	0.667717445955131	0.454593150162742	-52.4121728976935
227	0.0254556666512717	0.0155749769932943	0.733930407852339	0.667717445955131	0.454593150162742	-52.4121728976935
228	0.0254556666512717	0.0155749769932943	0.733930407852339	0.624306947231967	0.454593150162742	-52.7310853925114
229	0.0274917783727853	0.0155749769932943	0.733930407852339	0.624306947231967	0.454593150162742	-52.7509919770784
230	0.0274917783727853	0.0155749769932943	0.733930407852339	0.624306947231967	0.314964238193702	-52.5244233637285
231	0.0274917783727853	0.0155749769932943	0.733930407852339	0.785153345466866	0.314964238193702	-51.6594595494016
232	0.0274917783727853	0.0155749769932943	0.733930407852339	0.785153345466866	0.314964238193702	-51.6594595494016
233	0.0274917783727853	0.0155749769932943	0.733930407852339	0.785153345466866	0.314964238193702	-51.6594595494016
234	0.0479636095741192	0.0155749769932943	0.733930407852339	0.785153345466866	0.314964238193702	-52.732190446066
235	0.0479636095741192	0.0155749769932943	0.733930407852339	0.785153345466866	0.314964238193702	-52.732190446066
236	0.0479636095741192	0.0155749769932943	0.54370988479414	0.963107208619921	0.336779314650859	-53.2398203477521
237	0.0479636095741192	0.0155749769932943	0.54370988479414	0.963107208619921	0.18168979184533	-52.3307422636944
238	0.0458041144562626	0.0372148362540664	0.54370988479414	0.963107208619921	0.152151111808001	-52.8451751230853
239	0.0458041144562626	0.0372148362540664	0.54370988479414	0.963107208619921	0.152151111808001	-52.8451751230853
240	0.0439312276977591	0.00683806135926328	0.54370988479414	0.963107208619921	0.152151111808001	-53.0023178582524
241	0.0439312276977591	0.00683806135926328	0.54370988479414	0.963107208619921	0.222902232266424	-52.7649976526797
242	0.0439312276977591	0.00683806135926328	0.252530046487776	0.963107208619921	0.222902232266424	-52.974684256839
243	0.0462809166074941	0.00683806135926328	0.84532680764294	0.860960418816859	0.222902232266424	-52.2672779462937
244	0.0587888848046518	0.00683806135926328	0.84532680764294	0.860960418816859	0.222902232266424	-53.2993930429524
245	0.0587888848046518	0.00683806135926328	0.84532680764294	0.860960418816859	0.222902232266424	-53.2993930429524
246	0.0587888848046518	0.00683806135926328	0.84532680764294	0.860960418816859	0.222902232266424	-53.2993930429524
247	0.0384503264660255	0.0393610310941512	0.674139419245483	0.860960418816859	0.222902232266424	-52.3309170755681
248	0.0384503264660255	0.0393610310941512	0.674139419245483	0.860960418816859	0.222902232266424	-52.3309170755681
249	0.0384503264660255	0.0355314696967024	0.488302487725221	0.860960418816859	0.222902232266424	-52.1305593351642
250	0.0384503264660255	0.0124963663002727	0.488302487725221	0.860960418816859	0.222902232266424	-51.7527549223296
251	0.0384503264660255	0.0124963663002727	0.560588746724364	0.860960418816859	0.222902232266424	-51.7101697757206
252	0.0538138603579449	0.0124963663002727	0.560588746724364	0.713903294635839	0.222902232266424	-52.7756778428016
253	0.0303843891733343	0.0124963663002727	0.462690333965055	0.713903294635839	0.222902232266424	-52.0054884508945
254	0.0303843891733343	0.0124963663002727	0.462690333965055	0.713903294635839	0.222902232266424	-52.0054884508945
255	0.0303843891733343	0.0124963663002727	0.462690333965055	0.713903294635839	0.222902232266424	-52.0054884508945
256	0.0303843891733343	0.0124963663002727	0.462690333965055	0.713903294635839	0.222902232266424	-52.0054884508945
257	0.0328069708361881	0.0124963663002727	0.462690333965055	0.713903294635839	0.222902232266424	-51.8837015474269
258	0.0328069708361881	0.0124963663002727	0.462690333965055	0.713903294635839	0.222902232266424	-51.8837015474269
259	0.039269491024229	0.0124963663002727	0.462690333965055	0.713903294635839	0.222902232266424	-51.8363955309306
260	0.0302927284750188	0.0124963663002727	0.462690333965055	0.713903294635839	0.374410744912319	-51.8852173156963
261	0.0302927284750188	0.0124963663002727	0.85964900751422	0.713903294635839	0.374410744912319	-52.16903398219
262	0.0244552493689033	0.0124963663002727	0.85964900751422	0.713903294635839	0.374410744912319	-52.3127748390112
263	0.0244552493689033	0.0124963663002727	0.278265785300503	0.713903294635839	0.374410744912319	-52.0611962309721
264	0.0244552493689033	0.0157296610696752	0.278265785300503	0.713903294635839	0.374410744912319	-51.9093135448145
265	0.0244552493689033	0.0157296610696752	0.375278377586563	0.713903294635839	0.374410744912319	-51.8841556104732
266	0.0244552493689033	0.0157296610696752	0.375278377586563	0.64824657480865	0.322474684622451	-52.0734089750631
267	0.0244552493689033	0.0157296610696752	0.375278377586563	0.64824657480865	0.322474684622451	-52.0734089750631
268	0.0433157940573986	0.0157296610696752	0.375278377586563	0.864855237681213	0.322474684622451	-52.3541341201902
269	0.0376478578082594	0.0157296610696752	0.961873921860707	0.864855237681213	0.322474684622451	-51.6626186555115
270	0.0376478578082594	0.0303269650847878	0.961873921860707	0.864855237681213	0.322474684622451	-51.9698678114683
271	0.0353131579682351	0.0406432262544489	0.955027591665572	0.864855237681213	0.322474684622451	-52.422474927742
272	0.0353131579682351	0.0406432262544489	0.569745851690282	0.864855237681213	0.322474684622451	-52.427206838787
273	0.0383537167146177	0.0406432262544489	0.776065426105978	0.864855237681213	0.322474684622451	-52.6116727923346
274	0.0383537167146177	0.0250998472785793	0.776065426105978	0.864855237681213	0.322474684622451	-51.8289721585005
275	0.0334816815112299	0.0497617968420333	0.776065426105978	0.864855237681213	0.322474684622451	-52.9998021961539
276	0.0442741813176123	0.0566478420481552	0.776065426105978	0.864855237681213	0.26958002261603	-54.0684716312721
277	0.0442741813176123	0.0545868656076351	0.519212287666793	0.864855237681213	0.26958002261603	-53.8819380688698
278	0.0443682763978718	0.0545868656076351	0.519212287666793	0.864855237681213	0.26958002261603	-53.8901586560869
279	0.0443682763978718	0.0283191826106726	0.519212287666793	0.864855237681213	0.26958002261603	-52.2008398818413
280	0.0443682763978718	0.0283191826106726	0.519212287666793	0.864855237681213	0.26958002261603	-52.2008398818413
281	0.0443682763978718	0.0339517565998374	0.547703932270994	0.864855237681213	0.26958002261603	-52.4513131281054
282	0.0337062193351951	0.0339517565998374	0.547703932270994	0.864855237681213	0.26958002261603	-51.9099159215189
283	0.0280663968320997	0.0339517565998374	0.547703932270994	0.864855237681213	0.566938983204259	-52.8003217286022
284	0.0280663968320997	0.0339517565998374	0.547703932270994	0.864855237681213	0.566938983204259	-52.8003217286022
285	0.0280663968320997	0.0229500709206448	0.547703932270994	0.864855237681213	0.566938983204259	-52.4301665132938
286	0.0280663968320997	0.0156955795075704	0.547703932270994	0.864855237681213	0.566938983204259	-52.4711889896716
287	0.0280663968320997	0.0156955795075704	0.547703932270994	0.864855237681213	0.344043582360463	-51.6131237237819
288	0.0330022412884912	0.0156955795075704	0.547703932270994	0.864855237681213	0.344043582360463	-51.6367225842032
289	0.0272921735239676	0.0156955795075704	0.547703932270994	0.864855237681213	0.344043582360463	-51.6378267106887
290	0.0272921735239676	0.0156955795075704	0.808278270467942	0.864855237681213	0.344043582360463	-51.5424388967965
291	0.0272921735239676	0.0156955795075704	0.808278270467942	0.864855237681213	0.344043582360463	-51.5424388967965
292	0.0272921735239676	0.0294939806334068	0.808278270467942	0.864855237681213	0.344043582360463	-51.7181234636479
293	0.0272921735239676	0.0294939806334068	0.808278270467942	0.864855237681213	0.344043582360463	-51.7181234636479
294	0.0272921735239676	0.0294939806334068	0.808278270467942	0.864855237681213	0.344043582360463	-51.7181234636479
295	0.0442542362291661	0.0294939806334068	0.243840863743785	0.760213123989311	0.344043582360463	-52.8912264847568
296	0.0442542362291661	0.0294939806334068	0.243840863743785	0.760213123989311	0.344043582360463	-52.8912264847568
297	0.0442542362291661	0.0294939806334068	0.243840863743785	0.74073892679042	0.344043582360463	-52.8989083348187
298	0.0442542362291661	0.0294939806334068	0.243840863743785	0.74073892679042	0.344043582360463	-52.8989083348187
299	0.0271931357409734	0.0294939806334068	0.243840863743785	0.74073892679042	0.344043582360463	-51.8912933736014
300	0.0421500493861777	0.00859630014407035	0.243840863743785	0.74073892679042	0.344043582360463	-52.7818826105548
301	0.0272599740070942	0.00859630014407035	0.243840863743785	0.74073892679042	0.344043582360463	-52.2819888923699
302	0.0272599740070942	0.0342226125928488	0.243840863743785	0.74073892679042	0.344043582360463	-52.0906019689252
303	0.0272599740070942	0.0342226125928488	0.43173610725884	0.74073892679042	0.344043582360463	-52.1030384626422
304	0.0272599740070942	0.0342226125928488	0.158915615084251	0.74073892679042	0.344043582360463	-52.1279506076102
305	0.0272599740070942	0.0299316481638156	0.0772182607744551	0.794065309110166	0.344043582360463	-52.0578918125144
306	0.0272599740070942	0.0253741298286503	0.0772182607744551	0.794065309110166	0.342200281829584	-51.9644877615663
307	0.0272599740070942	0.0253741298286503	0.0772182607744551	0.778764728082674	0.342200281829584	-51.9600803782642
308	0.0272599740070942	0.0253741298286503	0.0772182607744551	0.778764728082674	0.342200281829584	-51.9600803782642
309	0.0272599740070942	0.0253741298286503	0.978638701572763	0.778764728082674	0.342200281829584	-51.8660193186498
310	0.0272599740070942	0.0253741298286503	0.493133813572285	0.824663045695344	0.436678006196099	-51.814521728615
311	0.0272599740070942	0.0391071719454363	0.493133813572285	0.824663045695344	0.436678006196099	-52.4355423564827
312	0.0272599740070942	0.0487557534318457	0.493133813572285	0.559396078043478	0.436678006196099	-54.1545997350581
313	0.0272599740070942	0.0487557534318457	0.493133813572285	0.559396078043478	0.436678006196099	-54.1545997350581
314	0.0272599740070942	0.0487557534318457	0.493133813572285	0.972754984908216	0.436678006196099	-53.1574539037007
315	0.025698013562642	0.0487557534318457	0.493133813572285	0.972754984908216	0.436678006196099	-53.142549290001
316	0.025698013562642	0.0487557534318457	0.493133813572285	0.972754984908216	0.436678006196099	-53.142549290001
317	0.025698013562642	0.0404332372039059	0.493133813572285	0.972754984908216	0.436678006196099	-52.6169487344826
318	0.0271443754579011	0.0419985311823284	0.493133813572285	0.972754984908216	0.436678006196099	-52.7176966884401
319	0.0250929162750572	0.0419985311823284	0.13730624691097	0.972754984908216	0.436678006196099	-52.7708592098086
320	0.0239399026994242	0.0419985311823284	0.13730624691097	0.729761861052472	0.436678006196099	-52.7443085363268
321	0.0239399026994242	0.0419985311823284	0.13730624691097	0.729761861052472	0.436678006196099	-52.7443085363268
322	0.0239399026994242	0.0419985311823284	0.13730624691097	0.729761861052472	0.436678006196099	-52.7443085363268
323	0.0334781646713082	0.0165627767574902	0.854481505525609	0.848693071313422	0.436678006196099	-52.0184578572877
324	0.0334781646713082	0.0165627767574902	0.854481505525609	0.848693071313422	0.436678006196099	-52.0184578572877
325	0.0332133898655647	0.0165627767574902	0.854481505525609	0.848693071313422	0.436678006196099	-51.9954017767769
326	0.0332133898655647	0.0165627767574902	0.954510626881682	0.848693071313422	0.436678006196099	-51.9910057564518
327	0.0332133898655647	0.0165627767574902	0.954510626881682	0.848693071313422	0.436678006196099	-51.9910057564518
328	0.0237457095315014	0.0165627767574902	0.954510626881682	0.848693071313422	0.37150230771485	-51.7139628130686
329	0.0237457095315014	0.0165627767574902	0.954510626881682	0.848693071313422	0.37150230771485	-51.7139628130686
330	0.0260613913039993	0.0165627767574902	0.954510626881682	0.848693071313422	0.37150230771485	-51.573898011665
331	0.0260613913039993	0.0165627767574902	0.954510626881682	0.848693071313422	0.37150230771485	-51.573898011665
332	0.0260613913039993	0.0358862370069081	0.685490287358177	0.681940752161354	0.37150230771485	-52.6991298417785
333	0.0260613913039993	0.0358862370069081	0.466060247931191	0.681940752161354	0.290103160921276	-52.5191865552979
334	0.0260613913039993	0.0358862370069081	0.466060247931191	0.681940752161354	0.245557700826466	-52.7281330800208
335	0.0260613913039993	0.0358862370069081	0.466060247931191	0.681940752161354	0.245557700826466	-52.7281330800208
336	0.0260613913039993	0.0358862370069081	0.466060247931191	0.681940752161354	0.313654130414157	-52.458968545607
337	0.0260613913039993	0.0323489033462814	0.0416336837675999	0.397311349907473	0.313654130414157	-52.2844989010704
338	0.0214565682727039	0.0108984069592035	0.225453270439425	0.397311349907473	0.313654130414157	-53.1609300458985
339	0.0214565682727039	0.0108984069592035	0.225453270439425	0.397311349907473	0.340050765904095	-53.0614958352073
340	0.0371298819225759	0.0108984069592035	0.225453270439425	0.397311349907473	0.340050765904095	-52.6898155324432
341	0.0371298819225759	0.0108984069592035	0.225453270439425	0.397311349907473	0.340050765904095	-52.6898155324432
342	0.0371298819225759	0.0108984069592035	0.225453270439425	0.364228207837348	0.340050765904095	-52.8088843809013
343	0.0345596699746632	0.0108984069592035	0.225453270439425	0.364228207837348	0.340050765904095	-52.665422947834
344	0.0345596699746632	0.0108984069592035	0.177781926283314	0.364228207837348	0.340050765904095	-52.4791261571615
345	0.0329662109758223	0.0108984069592035	0.177781926283314	0.922737497683753	0.340050765904095	-52.380569766969
346	0.0328754922894341	0.0108984069592035	0.177781926283314	0.355881878850048	0.269824392651495	-52.3557541365709
347	0.029701881440903	0.0108984069592035	0.177781926283314	0.355881878850048	0.501670954627944	-53.0395657135524
348	0.029701881440903	0.00594588130573154	0.177781926283314	0.838642676392942	0.220397006286759	-53.1134799140643
349	0.029701881440903	0.00594588130573154	0.150709204939226	0.838642676392942	0.220397006286759	-53.1831581127763
350	0.029701881440903	0.00594588130573154	0.150709204939226	0.263972101713633	0.220397006286759	-53.0099244979318
351	0.029701881440903	0.00594588130573154	0.150709204939226	0.327490892311618	0.220397006286759	-52.9989179798082
352	0.029701881440903	0.00594588130573154	0.150709204939226	0.310777616411719	0.220397006286759	-53.0030687148496
353	0.0460646534590051	0.00594588130573154	0.150709204939226	0.310777616411719	0.389737178519961	-54.291548864931
354	0.0460646534590051	0.00594588130573154	0.150709204939226	0.214322613962009	0.154478835211013	-53.2229920791804
355	0.0464602412365876	0.00594588130573154	0.150709204939226	0.214322613962009	0.154478835211013	-53.2334723717158
356	0.0365415030002363	0.00594588130573154	0.150709204939226	0.214322613962009	0.439180706911076	-53.6233464006617
357	0.0365415030002363	0.00594588130573154	0.150709204939226	0.214322613962009	0.439180706911076	-53.6233464006617
358	0.0365415030002363	0.00594588130573154	0.150709204939226	0.214322613962009	0.439180706911076	-53.6233464006617
359	0.0365415030002363	0.00594588130573154	0.253439245730288	0.483158400208839	0.439180706911076	-53.5264355340364
360	0.0365415030002363	0.0170875191733646	0.253439245730288	0.483158400208839	0.439180706911076	-52.9918797067093
361	0.0302141464236042	0.0170875191733646	0.253439245730288	0.483158400208839	0.439180706911076	-52.4299300271018
362	0.0302141464236042	0.0170875191733646	0.253439245730288	0.626422856095738	0.430414857033023	-52.0584413971454
363	0.0371533495086204	0.0170875191733646	0.253439245730288	0.626422856095738	0.430414857033023	-52.6556944241949
364	0.0371533495086204	0.0226168138680251	0.734997582281913	0.626422856095738	0.397762975588286	-53.16583610643
365	0.0371533495086204	0.00933404400599701	0.734997582281913	0.626422856095738	0.397762975588286	-53.2707435795613
366	0.030367649155084	0.00933404400599701	0.734997582281913	0.626422856095738	0.397762975588286	-52.8565899143249
367	0.030367649155084	0.00933404400599701	0.203984453964328	0.626422856095738	0.397762975588286	-52.3174346618226
368	0.030367649155084	0.00774695275534346	0.428409575272164	0.626422856095738	0.397762975588286	-52.5358607596906
369	0.0237187423797175	0.00774695275534346	0.428409575272164	0.658303311144185	0.397762975588286	-52.6320641501164
370	0.0237187423797175	0.00774695275534346	0.428409575272164	0.621499779901177	0.563748754039548	-53.0962504306245
371	0.0152422270340893	0.0492618043726036	0.428409575272164	0.621499779901177	0.563748754039548	-54.7072497542797
372	0.0156996775325952	0.0403476469523508	0.428409575272164	0.621499779901177	0.563748754039548	-53.9576357526491
373	0.0156996775325952	0.0403476469523508	0.572441022588692	0.87490759301819	0.563748754039548	-53.4290210988415
374	0.0156996775325952	0.0403476469523508	0.572441022588692	0.979508123885355	0.251944356651476	-54.9873590895094
375	0.0384992197220962	0.0403476469523508	0.491376665005372	0.979508123885355	0.251944356651476	-52.5430750276895
376	0.0384992197220962	0.0403476469523508	0.491376665005372	0.979508123885355	0.251944356651476	-52.5430750276895
377	0.0384992197220962	0.0403476469523508	0.60104399720439	0.979508123885355	0.251944356651476	-52.5299211612306
378	0.022667703416722	0.0403476469523508	0.60104399720439	0.979508123885355	0.251944356651476	-53.2098202883283
379	0.022667703416722	0.0403476469523508	0.146643186245741	0.979508123885355	0.251944356651476	-53.2721002533085
380	0.0322050627069086	0.0403476469523508	0.146643186245741	0.935511434574219	0.251944356651476	-52.4792175662941
381	0.0322050627069086	0.0403476469523508	0.146643186245741	0.935511434574219	0.251944356651476	-52.4792175662941
382	0.0310093754854413	0.0403476469523508	0.146643186245741	0.935511434574219	0.251944356651476	-52.5068570261061
383	0.0310093754854413	0.0403476469523508	0.146643186245741	0.935511434574219	0.251944356651476	-52.5068570261061
384	0.0310093754854413	0.0266321790290631	0.338614483558623	0.935511434574219	0.251944356651476	-51.8784973700226
385	0.0389806126328577	0.0266321790290631	0.718605366311646	0.935511434574219	0.251944356651476	-51.7805900506814
386	0.0389806126328577	0.00915040897104401	0.718605366311646	0.935511434574219	0.251944356651476	-52.0758206201064
387	0.0389806126328577	0.00915040897104401	0.466528892955361	0.935511434574219	0.331048892695395	-52.5364313286653
388	0.0413696526394749	0.00915040897104401	0.466528892955361	0.935511434574219	0.331048892695395	-52.7169996077221
389	0.0413696526394749	0.00915040897104401	0.51540674125619	0.935511434574219	0.331048892695395	-52.6800967920252
390	0.0413696526394749	0.00915040897104401	0.51540674125619	0.81818733617853	0.331048892695395	-52.3885651247832
391	0.0413696526394749	0.00915040897104401	0.537083168952828	0.81818733617853	0.331048892695395	-52.3787441619223
392	0.0413696526394749	0.00915040897104401	0.537083168952828	0.81818733617853	0.27905656285866	-52.0783705194418
393	0.0413696526394749	0.0166035283743288	0.537083168952828	0.81818733617853	0.27905656285866	-51.7946113817631
394	0.0403747660846902	0.0166035283743288	0.537083168952828	0.81818733617853	0.27905656285866	-51.7310751057759
395	0.0403747660846902	0.0166035283743288	0.537083168952828	0.81818733617853	0.27905656285866	-51.7310751057759
396	0.0403747660846902	0.0166035283743288	0.537083168952828	0.81818733617853	0.27905656285866	-51.7310751057759
397	0.0403747660846902	0.0332717176443622	0.537083168952828	0.81818733617853	0.27905656285866	-52.1756983726932
398	0.0403747660846902	0.0332717176443622	0.537083168952828	0.81818733617853	0.27905656285866	-52.1756983726932
399	0.0403747660846902	0.0242996859577198	0.537083168952828	0.81818733617853	0.272109118355981	-51.7872958636296
400	0.0403747660846902	0.0242996859577198	0.537083168952828	0.81818733617853	0.272109118355981	-51.7872958636296
401	0.0259193436876428	0.0486751281791067	0.537083168952828	0.634110701637534	0.272109118355981	-53.8248112524087
402	0.0195070308359932	0.0513081503036963	0.106533276431078	0.634110701637534	0.272109118355981	-54.4203294051335
403	0.0195070308359932	0.0513081503036963	0.106533276431078	0.634110701637534	0.272109118355981	-54.4203294051335
404	0.0195070308359932	0.0205894128770427	0.106533276431078	0.634110701637534	0.272109118355981	-53.1135741602584
405	0.0195070308359932	0.0205894128770427	0.106533276431078	0.634110701637534	0.272109118355981	-53.1135741602584
406	0.0230629392968634	0.0205894128770427	0.106533276431078	0.838442052995358	0.272109118355981	-52.5124641547829
407	0.0230629392968634	0.0271728806539541	0.106533276431078	0.838442052995358	0.272109118355981	-52.5287902963493
408	0.0230629392968634	0.0170019662478024	0.106533276431078	0.0260044794112611	0.272109118355981	-54.109347844663
409	0.0230629392968634	0.0170019662478024	0.100478300209967	0.0260044794112611	0.272109118355981	-53.9138925174239
410	0.0230629392968634	0.0170019662478024	0.100478300209967	0.0260044794112611	0.272109118355981	-53.9138925174239
411	0.0230629392968634	0.0117392354263047	0.100478300209967	0.301854314349498	0.272109118355981	-52.897638254891
412	0.0230629392968634	0.0117392354263047	0.100478300209967	0.301854314349498	0.272109118355981	-52.897638254891
413	0.0230629392968634	0.0124373997872997	0.100478300209967	0.924690111150537	0.272109118355981	-53.0474306166751
414	0.0278442582273729	0.0124373997872997	0.100478300209967	0.924690111150537	0.272109118355981	-52.4931857081253
415	0.0278442582273729	0.0124373997872997	0.826705468532752	0.924690111150537	0.272109118355981	-51.8774653736634
416	0.0278442582273729	0.0124373997872997	0.826705468532752	0.924690111150537	0.928357803873019	-55.5210688448694
417	0.0278442582273729	0.0124373997872997	0.579426058007893	0.924690111150537	0.500640239412108	-52.3824720746019
418	0.0278442582273729	0.0134617038870284	0.579426058007893	0.924690111150537	0.500640239412108	-52.3182145368852
419	0.0278442582273729	0.0134617038870284	0.579426058007893	0.944196565198694	0.500640239412108	-52.4158686460109
420	0.0278442582273729	0.00403595667876852	0.579426058007893	0.73573883429064	0.548891670813101	-53.6132175782129
421	0.0278442582273729	0.00403595667876852	0.579426058007893	0.73573883429064	0.548891670813101	-53.6132175782129
422	0.0278442582273729	0.0419781171901087	0.579426058007893	0.76545333867789	0.548891670813101	-53.2916751046034
423	0.0200114874209041	0.0419781171901087	0.579426058007893	0.76545333867789	0.827657966439868	-54.0575036864313
424	0.0200114874209041	0.0419781171901087	0.579426058007893	0.76545333867789	0.827657966439868	-54.0575036864313
425	0.0200114874209041	0.0453234620881878	0.0409641854672519	0.76545333867789	0.827657966439868	-54.3161170181818
426	0.0200114874209041	0.0453234620881878	0.0409641854672519	0.085886615394644	0.175188563202555	-54.9856471376962
427	0.0200114874209041	0.0459737856610844	0.0409641854672519	0.085886615394644	1.14603084053093	-56.0299590388698
428	0.0200114874209041	0.0276746306506768	0.0409641854672519	0.085886615394644	1.14603084053093	-55.4740982908223
429	0.0226454022402521	0.0276746306506768	0.0409641854672519	0.44456772698576	1.14603084053093	-56.0918608368498
430	0.0267596022229563	0.0539452976642118	0.0409641854672519	0.536804575767944	1.14603084053093	-58.8854773682467
431	0.0267596022229563	0.0588644629156202	0.0409641854672519	0.536804575767944	1.14603084053093	-59.2642731313014
432	0.0236261288460528	0.0588644629156202	0.0409641854672519	0.536804575767944	1.14603084053093	-58.1219704300173
433	0.0236261288460528	0.0588644629156202	0.0409641854672519	0.536804575767944	0.118273724453453	-56.473274726707
434	0.0236261288460528	0.036983887002205	0.0409641854672519	0.376506350423215	0.765875339289421	-53.9408456385541
435	0.0236261288460528	0.036983887002205	0.0409641854672519	0.203104659528333	0.765875339289421	-53.9635464397153
436	0.0224307381536443	0.036983887002205	0.0409641854672519	0.203104659528333	0.521796075657923	-52.8051960799015
437	0.0268494402585278	0.036983887002205	0.0409641854672519	0.203104659528333	0.521796075657923	-52.8987950883984
438	0.0268494402585278	0.036983887002205	0.0409641854672519	0.743627417471006	0.521796075657923	-52.8656195379157
439	0.0268494402585278	0.036983887002205	0.0409641854672519	0.743627417471006	0.521796075657923	-52.8656195379157
440	0.0268494402585278	0.036983887002205	0.0409641854672519	0.185505165746087	0.521796075657923	-52.9024365945647
441	0.0268494402585278	0.036983887002205	0.0409641854672519	0.634785659082966	0.521796075657923	-52.8656919272572
442	0.0268494402585278	0.036983887002205	0.0409641854672519	0.501866184146622	0.521796075657923	-52.8687108568494
443	0.0268494402585278	0.036983887002205	0.0409641854672519	0.501866184146622	0.521796075657923	-52.8687108568494
444	0.0268494402585278	0.036983887002205	0.172039633849052	0.501866184146622	0.521796075657923	-53.0025193169605
445	0.0268494402585278	0.0379348500524469	0.172039633849052	0.501866184146622	0.521796075657923	-53.0560377578727
446	0.0216932861172022	0.0379348500524469	0.172039633849052	0.501866184146622	0.521796075657923	-52.9774574929415
447	0.0315147179339416	0.0379348500524469	0.172039633849052	0.501866184146622	0.549925354356799	-53.6980604615129
448	0.0315147179339416	0.0379348500524469	0.172039633849052	0.501866184146622	0.549925354356799	-53.6980604615129
449	0.0315147179339416	0.00789201873460969	0.172039633849052	0.799557473138387	0.549925354356799	-53.5979994893866
450	0.0165352305311834	0.00789201873460969	0.172039633849052	0.799557473138387	0.549925354356799	-53.8330842774708
451	0.0165352305311834	0.00789201873460969	0.175523403836946	0.799557473138387	0.549925354356799	-53.82422432256
452	0.0165352305311834	0.00789201873460969	0.175523403836946	0.799557473138387	0.549925354356799	-53.82422432256
453	0.0165352305311834	0.00789201873460969	0.175523403836946	0.799557473138387	0.874972761209415	-54.3811985002124
454	0.0237446585034709	0.00789201873460969	0.857394607487135	0.799557473138387	0.874972761209415	-54.5078544112566
455	0.0166495589142803	0.017336196634909	0.857394607487135	0.799557473138387	0.874972761209415	-53.2160043253556
456	0.0166495589142803	0.0343947885273294	0.857394607487135	0.799557473138387	0.874972761209415	-53.635096289221
457	0.0166495589142803	0.0343947885273294	0.857394607487135	0.895635907919763	0.874972761209415	-53.4540091672474
458	0.0166495589142803	0.0343947885273294	0.857394607487135	0.868659137881361	0.874972761209415	-53.4653910458161
459	0.0166495589142803	0.0343947885273294	0.857394607487135	0.813187327831337	0.874972761209415	-53.5864146404346
460	0.0166495589142803	0.018096321948167	0.429583775379751	0.813187327831337	0.552200882813173	-52.6379712458006
461	0.0166495589142803	0.018096321948167	0.429583775379751	0.484117636442697	0.778590896361374	-54.0196350438569
462	0.0166495589142803	0.018096321948167	0.429583775379751	0.484117636442697	0.778590896361374	-54.0196350438569
463	0.0166495589142803	0.018096321948167	0.429583775379751	0.484117636442697	0.778590896361374	-54.0196350438569
464	0.0274819011201898	0.0073103532096006	0.429583775379751	0.484117636442697	0.778590896361374	-55.4064869860164
465	0.0183221390400408	0.0073103532096006	0.429583775379751	0.613932737937523	1.05758812009028	-55.1897166030881
466	0.0183221390400408	0.0306313522404787	0.429583775379751	0.613932737937523	1.05758812009028	-54.7382003730255
467	0.0180957384004803	0.0306313522404787	0.429583775379751	0.613932737937523	1.05758812009028	-54.7041151820824
468	0.0180957384004803	0.0306313522404787	0.429583775379751	0.391384493651478	1.05758812009028	-56.4133818748334
469	0.0180957384004803	0.0306313522404787	0.429583775379751	0.391384493651478	1.05758812009028	-56.4133818748334
470	0.0180957384004803	0.0374109876874388	0.429583775379751	0.78686976188888	0.580289568532523	-52.9601354982305
471	0.0180957384004803	0.0274938773897567	0.614246845961501	0.78686976188888	0.706154155009263	-52.7641698502187
472	0.0180957384004803	0.0175610787568314	0.614246845961501	0.495002115366212	0.415240911287252	-54.2584942758771
473	0.0180957384004803	0.0175610787568314	0.614246845961501	0.560056366281818	0.415240911287252	-53.6262398063233
474	0.0180957384004803	0.0175610787568314	0.614246845961501	0.606661228370236	0.415240911287252	-53.2695433837781
475	0.0180957384004803	0.00923879650015392	0.614246845961501	0.606661228370236	0.824034661070002	-54.2156037216122
476	0.0180957384004803	0.00923879650015392	0.614246845961501	0.606661228370236	0.824034661070002	-54.2156037216122
477	0.0180957384004803	0.00923879650015392	0.600182650635663	0.606661228370236	0.824034661070002	-54.1885663261954
478	0.0180957384004803	0.00923879650015392	0.600182650635663	0.606661228370236	0.824034661070002	-54.1885663261954
479	0.0180957384004803	0.00923879650015392	0.600182650635663	0.606661228370236	0.824034661070002	-54.1885663261954
480	0.0180957384004803	0.00827075548532383	0.600182650635663	0.606661228370236	0.824034661070002	-54.2999016201008
481	0.0180957384004803	0.00827075548532383	0.600182650635663	0.606661228370236	0.762087102579085	-54.0909404720086
482	0.0180957384004803	0.0396087444929846	0.600182650635663	0.606661228370236	0.762087102579085	-54.4023895918444
483	0.0180957384004803	0.0396087444929846	0.600182650635663	0.606661228370236	0.813118977344966	-54.5725347657402
484	0.0180957384004803	0.0396087444929846	0.600182650635663	0.606661228370236	0.813118977344966	-54.5725347657402
485	0.0180957384004803	0.0317993148524403	0.600182650635663	0.606661228370236	0.813118977344966	-54.1061279161611
486	0.0180957384004803	0.010548488179105	0.600182650635663	0.606661228370236	0.813118977344966	-54.0271687993732
487	0.0139551461850245	0.010548488179105	0.600182650635663	0.606661228370236	0.813118977344966	-54.3658396742754
488	0.0139551461850245	0.010548488179105	0.963942624192118	0.606661228370236	0.813118977344966	-55.2342426840763
489	0.0139551461850245	0.010548488179105	0.963942624192118	0.606661228370236	0.813118977344966	-55.2342426840763
490	0.0175440990639833	0.0440056778837027	0.548649224540066	0.606661228370236	0.448476508132559	-54.2977193741832
491	0.0298986409572683	0.0440056778837027	0.419116326696964	0.606661228370236	0.448476508132559	-53.4764777093674
492	0.0298986409572683	0.0440056778837027	0.419116326696964	0.606661228370236	0.640755499363657	-54.7714191016218
493	0.0298986409572683	0.0440056778837027	0.582808216994276	0.606661228370236	0.640755499363657	-55.143603581845
494	0.0298986409572683	0.0440056778837027	0.582808216994276	0.606661228370236	0.640755499363657	-55.143603581845
495	0.0227617444589857	0.0296033943077938	0.582808216994276	0.606661228370236	0.640755499363657	-53.441871818776
496	0.0227617444589857	0.0052493616003709	0.582808216994276	0.606661228370236	0.624309218126204	-53.9972954044364
497	0.0227617444589857	0.0472578845528088	0.582808216994276	0.606661228370236	0.624309218126204	-54.5137637285513
498	0.0227617444589857	0.0472578845528088	0.146522620006985	0.606661228370236	0.303254619872633	-53.4037811209293
499	0.0227617444589857	0.0472578845528088	0.383080251601059	0.606661228370236	0.332922034506442	-53.6426264774381
500	0.0412296902236794	0.0289203927358338	0.383080251601059	0.606661228370236	0.332922034506442	-52.7812939322171
501	0.0305078006330366	0.0248303243478199	0.373669490414488	0.606661228370236	0.332922034506442	-51.9940868807109
502	0.0305078006330366	0.0248303243478199	0.373669490414488	0.606661228370236	0.245895682617129	-52.0817605628436
503	0.0305078006330366	0.0248303243478199	0.373669490414488	0.606661228370236	0.245895682617129	-52.0817605628436
504	0.0305078006330366	0.046796754108706	0.373669490414488	0.907843013410253	0.196802488060943	-53.162397743724
505	0.0473239358396755	0.0473947037627884	0.373669490414488	0.907843013410253	0.196802488060943	-53.3582998680614
506	0.0473239358396755	0.0319749997685414	0.373669490414488	0.907843013410253	0.196802488060943	-52.4444039884081
507	0.0478207779456543	0.0319749997685414	0.00394589775122839	0.599579303890036	0.196802488060943	-52.7253525002113
508	0.0478207779456543	0.0319749997685414	0.00394589775122839	0.915244280896698	0.196802488060943	-52.6896562546228
509	0.0223068862076323	0.0319749997685414	0.00394589775122839	0.915244280896698	0.196802488060943	-53.6003262221159
510	0.0223068862076323	0.0319749997685414	0.820815815362494	0.915244280896698	0.824162442102022	-53.5629729500739
511	0.0223068862076323	0.0374472466713544	0.820815815362494	0.915244280896698	0.824162442102022	-53.8356850140532
512	0.0223068862076323	0.0094188416564506	0.820815815362494	0.915244280896698	0.824162442102022	-53.8388265841214
513	0.0223068862076323	0.0203545071990445	0.303561659893529	0.915244280896698	0.824162442102022	-53.579345690165
514	0.0223068862076323	0.0203545071990445	0.303561659893529	0.915244280896698	0.824162442102022	-53.579345690165
515	0.0353566710609364	0.0203545071990445	0.303561659893529	0.915244280896698	0.824162442102022	-56.6489292982419
516	0.0353566710609364	0.0117496325493891	0.303561659893529	0.915244280896698	0.824162442102022	-56.9395053440192
517	0.0389462439054845	0.0117496325493891	0.303561659893529	0.915244280896698	0.824162442102022	-58.0817923387885
518	0.0396411925263159	0.0117496325493891	0.815561825937267	0.915244280896698	0.038371255275267	-56.6186605025314
519	0.0396411925263159	0.0117496325493891	0.631919517889552	0.915244280896698	0.038371255275267	-56.7117047938182
520	0.0396411925263159	0.0117496325493891	0.631919517889552	0.833329047708336	0.038371255275267	-56.5740166910681
521	0.0396411925263159	0.0117496325493891	0.631919517889552	0.833329047708336	0.038371255275267	-56.5740166910681
522	0.0419564341119487	0.0117496325493891	0.923763221763542	0.833329047708336	0.038371255275267	-56.3753053597777
523	0.0419564341119487	0.0117496325493891	0.923763221763542	0.833329047708336	0.038371255275267	-56.3753053597777
524	0.0419564341119487	0.0117496325493891	0.422572459272842	0.833329047708336	0.038371255275267	-56.511443776216
525	0.0419564341119487	0.0117496325493891	0.973215717088569	0.833329047708336	0.118688065896213	-52.5487696440965
526	0.0419564341119487	0.0117496325493891	0.973215717088569	0.865825613299686	0.118688065896213	-52.5047994602568
527	0.0419564341119487	0.0117496325493891	0.973215717088569	0.865825613299686	0.118688065896213	-52.5047994602568
528	0.0419564341119487	0.0117496325493891	0.216464676473189	0.865825613299686	0.118688065896213	-52.9490850967374
529	0.0475375146132823	0.0117496325493891	0.216464676473189	0.865825613299686	0.118688065896213	-52.9180711929819
530	0.0470306302324154	0.0117496325493891	0.216464676473189	0.865825613299686	0.118688065896213	-52.913830222451
531	0.0470306302324154	0.0117496325493891	0.119070794414716	0.532035626633045	0.118688065896213	-52.9434201756775
532	0.0368847468138165	0.0117496325493891	0.119070794414716	0.532035626633045	0.35750128346594	-52.3876687498067
533	0.0345144157051146	0.0147960145102077	0.119070794414716	0.513913252259346	0.35750128346594	-52.1182356711096
534	0.0345144157051146	0.0147960145102077	0.351423857571886	0.513913252259346	0.35750128346594	-52.4345939225484
535	0.0345144157051146	0.0147960145102077	0.176270096088542	0.513913252259346	0.35750128346594	-52.1226331592593
536	0.0345144157051146	0.0147960145102077	0.176270096088542	0.513913252259346	0.435336745176008	-52.5787169174517
537	0.0200452412662118	0.028147285164544	0.176270096088542	0.513913252259346	0.435336745176008	-52.5903154073299
538	0.0200452412662118	0.028147285164544	0.176270096088542	0.513913252259346	0.435336745176008	-52.5903154073299
539	0.0255899375134722	0.0408496323894102	0.176270096088542	0.513913252259346	0.435336745176008	-52.8699295271548
540	0.0255899375134722	0.0408496323894102	0.176270096088542	0.513913252259346	0.435336745176008	-52.8699295271548
541	0.0255899375134722	0.0405474904570936	0.463185588449076	0.513913252259346	0.516185105807654	-54.0195419172455
542	0.0255899375134722	0.0485901410698512	0.463185588449076	0.513913252259346	0.516185105807654	-54.6278276206074
543	0.0255899375134722	0.0485901410698512	0.0429344261960877	0.513913252259346	0.516185105807654	-53.4444539343113
544	0.0197319848402908	0.0485901410698512	0.0429344261960877	0.513913252259346	0.246621101311896	-54.3993790273899
545	0.0592632061046975	0.0485901410698512	0.0429344261960877	0.513913252259346	0.246621101311896	-55.0526647471226
546	0.0643714275517028	0.0485901410698512	0.0429344261960877	0.513913252259346	0.246621101311896	-55.7874145812103
547	0.050355684425009	0.0485901410698512	0.0429344261960877	0.513913252259346	0.246621101311896	-53.9751869743421
548	0.050355684425009	0.0485901410698512	0.0429344261960877	0.513913252259346	0.246621101311896	-53.9751869743421
549	0.050355684425009	0.0485901410698512	0.0429344261960877	0.723870662194826	0.246621101311896	-53.9829077930147
550	0.050355684425009	0.0476701542666961	0.0429344261960877	0.723870662194826	0.246621101311896	-53.9192209743262
551	0.0461725506465439	0.0476701542666961	0.235964462364173	0.723870662194826	0.246621101311896	-53.4904211770207
552	0.0461725506465439	0.0476701542666961	0.464428226851948	0.723870662194826	0.246621101311896	-53.6028951212726
553	0.0468545969126286	0.0476701542666961	0.464428226851948	0.723870662194826	0.246621101311896	-53.6619456161262
554	0.0350785840151417	0.0476701542666961	0.464428226851948	0.723870662194826	0.246621101311896	-53.0391590289509
555	0.0350785840151417	0.0369614365302586	0.464428226851948	0.723870662194826	0.474584716024405	-53.3154583992113
556	0.0350785840151417	0.0369614365302586	0.464428226851948	0.845885151326094	0.474584716024405	-53.1431900750447
557	0.0217494298970037	0.0369614365302586	0.464428226851948	0.845885151326094	0.474584716024405	-52.4738929368908
558	0.0217494298970037	0.0369614365302586	0.464428226851948	0.987732002239847	0.474584716024405	-52.6775085948602
559	0.0217494298970037	0.0464437847600747	0.412463305414673	0.987732002239847	0.474584716024405	-53.2077810812845
560	0.0217494298970037	0.0464437847600747	0.412463305414673	0.73314981067739	0.111665587120527	-56.214234071438
561	0.0617710421693995	0.0464437847600747	0.412463305414673	0.73314981067739	0.111665587120527	-54.7670665738768
562	0.0617710421693995	0.0448652681200559	0.412463305414673	0.848686729052251	0.111665587120527	-54.5108208565596
563	0.0552454364427781	0.0214517323509526	0.412463305414673	0.848686729052251	0.111665587120527	-52.9518780403571
564	0.0552454364427781	0.0214517323509526	0.181025395874107	0.848686729052251	0.111665587120527	-53.1207858176903
565	0.0653474543551034	0.0214517323509526	0.171685433729232	0.848686729052251	0.111665587120527	-53.7614860848117
566	0.0653474543551034	0.00503568076492172	0.171685433729232	0.848686729052251	0.111665587120527	-54.2801628602636
567	0.0529149418052211	0.00503568076492172	0.171685433729232	0.848686729052251	0.111665587120527	-53.7673934943393
568	0.0529149418052211	0.00503568076492172	0.389702446766872	0.848686729052251	0.111665587120527	-53.4464719254386
569	0.0522309836246948	0.00503568076492172	0.689928989305512	0.848686729052251	0.111665587120527	-53.2344893581826
570	0.0830365353158909	0.00503568076492172	0.689928989305512	0.848686729052251	0.136990451392647	-55.4269028215861
571	0.0830365353158909	0.00503568076492172	0.689928989305512	0.848686729052251	0.136990451392647	-55.4269028215861
572	0.0830365353158909	0.00503568076492172	0.689928989305512	0.848686729052251	0.136990451392647	-55.4269028215861
573	0.0830365353158909	0.0284392111964692	0.689928989305512	0.848686729052251	0.136990451392647	-55.6394093885319
574	0.0660081952541079	0.0319443072358611	0.865770762499532	0.848686729052251	0.136990451392647	-53.8787194107526
575	0.0441645529681447	0.0319443072358611	0.865770762499532	0.848686729052251	0.136990451392647	-52.5550839932887
576	0.0441645529681447	0.0319443072358611	0.865770762499532	0.848686729052251	0.136990451392647	-52.5550839932887
577	0.0368690546299247	0.0166557207421153	0.865770762499532	0.848686729052251	0.136990451392647	-52.2295658193136
578	0.0351376082999664	0.0166557207421153	0.1324525033428	0.848686729052251	0.136990451392647	-52.7640627487136
579	0.0388428295321414	0.0166557207421153	0.28023206932416	0.848686729052251	0.136990451392647	-52.4146395656642
580	0.0594530978455658	0.0166557207421153	0.28023206932416	0.695950258454059	0.136990451392647	-53.0079920534567
581	0.0594530978455658	0.0166557207421153	0.28023206932416	0.695950258454059	0.136990451392647	-53.0079920534567
582	0.0329770902629462	0.0166557207421153	0.376192185147026	0.726361191918001	0.136990451392647	-52.6390653791255
583	0.0329770902629462	0.0258565174222262	0.376192185147026	0.726361191918001	0.136990451392647	-52.7352577079314
584	0.0211938113174715	0.0258565174222262	0.376192185147026	0.904928018035348	0.136990451392647	-54.541623338054
585	0.0178772207734105	0.0258565174222262	0.381793700812532	0.904928018035348	0.136990451392647	-55.5484121160726
586	0.0178772207734105	0.0258565174222262	0.381793700812532	0.904928018035348	0.136990451392647	-55.5484121160726
587	0.0178772207734105	0.0258565174222262	0.381793700812532	0.904928018035348	0.136990451392647	-55.5484121160726
588	0.0178772207734105	0.0258565174222262	0.360104114425402	0.904928018035348	0.299703750261261	-53.2143028479872
589	0.0178772207734105	0.0258565174222262	0.383770479056719	0.904928018035348	0.610289965611672	-52.6269588846935
590	0.0178772207734105	0.0181103924470643	0.331226302794408	0.904928018035348	0.610289965611672	-52.7088438318506
591	0.0178772207734105	0.0181103924470643	0.261230162547863	0.904928018035348	0.610289965611672	-52.7757963056834
592	0.0178772207734105	0.0181103924470643	0.261230162547863	0.904928018035348	0.367505956056533	-52.9810586670578
593	0.0178772207734105	0.0181103924470643	0.0198600021306348	0.904928018035348	0.367505956056533	-53.3104589982774
594	0.0310951900277557	0.0181103924470643	0.0198600021306348	0.781211539133237	0.367505956056533	-52.185089823067
595	0.0283096314880147	0.0181103924470643	0.0198600021306348	0.781211539133237	0.367505956056533	-52.1689481863406
596	0.0283096314880147	0.0181103924470643	0.711284658554407	0.781211539133237	0.224475618678561	-51.9110582061737
597	0.0283096314880147	0.0181103924470643	0.711284658554407	0.781211539133237	0.224475618678561	-51.9110582061737
598	0.0486979295274486	0.0181103924470643	0.711284658554407	0.781211539133237	0.224475618678561	-52.1614081341836
599	0.0486979295274486	0.0181103924470643	0.66099583609966	0.722354415020237	0.224475618678561	-52.3398306028856
600	0.0389437770477445	0.0181103924470643	0.66099583609966	0.722354415020237	0.224475618678561	-51.8210474713757
601	0.0389437770477445	0.0181103924470643	0.0431828126194951	0.722354415020237	0.224475618678561	-52.0604765534682
602	0.0423629563623613	0.0197264002478923	0.0431828126194951	0.722354415020237	0.40130380041414	-53.2608888739996
603	0.0423629563623613	0.0197264002478923	0.0431828126194951	0.376588153272591	0.40130380041414	-53.2709668373965
604	0.0423629563623613	0.0197264002478923	0.0431828126194951	0.376588153272591	0.40130380041414	-53.2709668373965
605	0.0423629563623613	0.0197264002478923	0.346550517066553	0.748271033322001	0.40130380041414	-52.9190745296914
606	0.0423629563623613	0.00895969160972791	0.633763904613134	0.748271033322001	0.40130380041414	-53.1936862243451
607	0.0423629563623613	0.00895969160972791	0.633763904613134	0.748271033322001	0.40130380041414	-53.1936862243451
608	0.0423629563623613	0.0096682038859391	0.633763904613134	0.748271033322001	0.40130380041414	-53.1464588814283
609	0.0423629563623613	0.0096682038859391	0.0292345206805606	0.748271033322001	0.40130380041414	-53.7927684378758
610	0.0219907405191815	0.0096682038859391	0.0292345206805606	0.748271033322001	0.40130380041414	-53.2233555626202
611	0.0219907405191815	0.0117014156683743	0.0292345206805606	0.748271033322001	0.40130380041414	-52.9571187030063
612	0.0219907405191815	0.0117014156683743	0.219577022019023	0.748271033322001	0.40130380041414	-52.3984320167577
613	0.0219907405191815	0.0117014156683743	0.219577022019023	0.748271033322001	0.786870649363326	-53.575231174772
614	0.0219907405191815	0.0117014156683743	0.219577022019023	0.748271033322001	0.786870649363326	-53.575231174772
615	0.0219907405191815	0.0117014156683743	0.139180226624105	0.748271033322001	0.786870649363326	-53.7271696518846
616	0.0181622931465406	0.0117014156683743	0.942686037020436	0.748271033322001	0.786870649363326	-53.4340036431419
617	0.0181622931465406	0.0117014156683743	0.154368022681426	0.748271033322001	0.786870649363326	-53.5239535581911
618	0.0181622931465406	0.0058731608270144	0.154368022681426	0.748271033322001	0.786870649363326	-54.4489225487967
619	0.0181622931465406	0.0058731608270144	0.154368022681426	0.748271033322001	0.786870649363326	-54.4489225487967
620	0.0181622931465406	0.0058731608270144	0.154368022681426	0.748271033322001	0.416624850638654	-54.0232753360505
621	0.0181622931465406	0.0058731608270144	0.682052226277895	0.748271033322001	0.416624850638654	-53.6398440745002
622	0.0181622931465406	0.0058731608270144	0.606461403080628	0.748271033322001	0.416624850638654	-53.6225260268497
623	0.0210516630172674	0.0058731608270144	0.606461403080628	0.748271033322001	0.416624850638654	-53.0951341963072
624	0.0210516630172674	0.0058731608270144	0.606461403080628	0.748271033322001	0.416624850638654	-53.0951341963072
625	0.0380424100848523	0.0284214599349599	0.606461403080628	0.748271033322001	0.409057431157305	-52.708161671548
626	0.0380424100848523	0.0284214599349599	0.606461403080628	0.748271033322001	0.409057431157305	-52.708161671548
627	0.0380424100848523	0.00852158372527664	0.595510817743631	0.720691201893032	0.409057431157305	-52.8556596926344
628	0.0380424100848523	0.00482869053140861	0.986038771221794	0.720691201893032	0.409057431157305	-53.5940983232103
629	0.0261538058528764	0.0328566517393827	0.986038771221794	0.720691201893032	0.409057431157305	-52.7010507512083
630	0.0261538058528764	0.0328566517393827	0.28688482377917	0.720691201893032	0.409057431157305	-52.1260473438462
631	0.0261538058528764	0.0328566517393827	0.874890776860125	0.684091790186452	0.409057431157305	-52.8477234198582
632	0.0261538058528764	0.0328566517393827	0.874890776860125	0.684091790186452	0.505808833879274	-53.1439405058046
633	0.0261538058528764	0.0328566517393827	0.874890776860125	0.684091790186452	0.459279260736884	-52.9737132506109
634	0.0261538058528764	0.0328566517393827	0.874890776860125	0.684091790186452	0.459279260736884	-52.9737132506109
635	0.0261538058528764	0.0328566517393827	0.943202347390671	0.684091790186452	0.459279260736884	-53.0911543596317
636	0.0261538058528764	0.0222702538642048	0.229461847349039	0.684091790186452	0.431934843123821	-51.8972224237121
637	0.0345614824062278	0.0222702538642048	0.229461847349039	0.684091790186452	0.431934843123821	-52.340512247142
638	0.0345614824062278	0.0222702538642048	0.229461847349039	0.684091790186452	0.431934843123821	-52.340512247142
639	0.0236683150467572	0.0222702538642048	0.229461847349039	0.684091790186452	0.7047582344697	-52.971295940998
640	0.0236683150467572	0.0222702538642048	0.229461847349039	0.684091790186452	0.624319098258672	-52.5582001970064
641	0.0236683150467572	0.0222702538642048	0.229461847349039	0.684091790186452	0.624319098258672	-52.5582001970064
642	0.020901174483942	0.0222702538642048	0.787932401879299	0.684091790186452	0.615432794432657	-52.8946962445378
643	0.020901174483942	0.0256548752373132	0.601525900317416	0.684091790186452	0.615432794432657	-52.7317365368079
644	0.0223178133893139	0.0256548752373132	0.963562539184739	0.684091790186452	0.615432794432657	-53.2758300165763
645	0.0223178133893139	0.0256548752373132	0.376999888143716	0.684091790186452	0.350665549405658	-52.1878403363352
646	0.0223178133893139	0.020322785874515	0.749789996518337	0.674299135276882	0.350665549405658	-52.5300138944536
647	0.0176329087754971	0.020322785874515	0.749789996518337	0.674299135276882	0.350665549405658	-53.3740926479425
648	0.0176329087754971	0.020322785874515	0.749789996518337	0.674299135276882	0.350665549405658	-53.3740926479425
649	0.0178597277486021	0.020322785874515	0.749789996518337	0.674299135276882	0.350665549405658	-53.3180889601588
650	0.0178597277486021	0.0202090211489619	0.749789996518337	0.674299135276882	0.436393832787334	-53.0469753659871
651	0.0178597277486021	0.0361348900792054	0.749789996518337	0.674299135276882	0.436393832787334	-53.64715494928
652	0.0178597277486021	0.0361348900792054	0.749789996518337	0.674299135276882	0.541726170883781	-53.5763550647423
653	0.0178597277486021	0.0361348900792054	0.998337324632176	0.965717293920073	0.541726170883781	-52.8903742488073
654	0.0178597277486021	0.0361348900792054	0.998337324632176	0.965717293920073	0.541726170883781	-52.8903742488073
655	0.0178597277486021	0.0361348900792054	0.998337324632176	0.965717293920073	0.541726170883781	-52.8903742488073
656	0.0178597277486021	0.0361348900792054	0.998337324632176	0.965717293920073	0.541726170883781	-52.8903742488073
657	0.0178597277486021	0.0447508689637611	0.998337324632176	0.965717293920073	0.541726170883781	-53.3853751485363
658	0.0165886854897111	0.0447508689637611	0.998337324632176	0.965717293920073	1.18000542490727	-55.3569179605982
659	0.0165886854897111	0.0588924190450603	0.998337324632176	0.965717293920073	1.18000542490727	-56.4350784743039
660	0.0165886854897111	0.0300713888500695	0.998337324632176	0.965717293920073	0.611276231907239	-52.8677146605324
661	0.0267911224974	0.0300713888500695	0.998337324632176	0.965717293920073	0.243375587811649	-52.1720829131541
662	0.0267911224974	0.0153636928248258	0.998337324632176	0.965717293920073	0.243375587811649	-52.1463373583113
663	0.0267911224974	0.0301003251900242	0.670424618192172	0.965717293920073	0.243375587811649	-52.2451124181893
664	0.0262491755357608	0.0301003251900242	0.0477803845846089	0.965717293920073	0.355946736134563	-52.1694271885663
665	0.0262491755357608	0.0177593630751289	0.0477803845846089	0.965717293920073	0.355946736134563	-52.2243629660804
666	0.0541957876869276	0.0125502089786333	0.0477803845846089	0.965717293920073	0.355946736134563	-54.7998631924903
667	0.0485267286742838	0.0125502089786333	0.0477803845846089	0.965717293920073	0.355946736134563	-53.9365900677134
668	0.0549850355164902	0.0125502089786333	0.0477803845846089	0.965717293920073	0.355946736134563	-54.9305850274232
669	0.0549850355164902	0.0125502089786333	0.0477803845846089	0.965717293920073	0.355946736134563	-54.9305850274232
670	0.0549850355164902	0.0125502089786333	0.0477803845846089	0.965717293920073	0.355946736134563	-54.9305850274232
671	0.0549850355164902	0.0125502089786333	0.0477803845846089	0.0179050702146714	0.355946736134563	-54.8699260116261
672	0.013025716295302	0.0730657941931334	0.0477803845846089	0.0179050702146714	0.780113360607306	-55.7784135662192
673	0.0179539936304648	0.0730657941931334	0.0477803845846089	0.0179050702146714	0.780113360607306	-55.2534708666432
674	0.0179539936304648	0.0730657941931334	0.0477803845846089	0.0179050702146714	0.780113360607306	-55.2534708666432
675	0.0179539936304648	0.039850194201007	0.0477803845846089	0.0179050702146714	0.780113360607306	-53.9298966743062
676	0.0220034860926824	0.0288970745727473	0.0477803845846089	0.0179050702146714	0.780113360607306	-53.848721176411
677	0.0220034860926824	0.0288970745727473	0.0477803845846089	0.0179050702146714	0.780113360607306	-53.848721176411
678	0.0220034860926824	0.0288970745727473	0.0477803845846089	0.0179050702146714	0.780113360607306	-53.848721176411
679	0.0220034860926824	0.0014349571446911	0.0477803845846089	0.0179050702146714	0.780113360607306	-53.604180839503
680	0.0220034860926824	0.0014349571446911	0.0477803845846089	0.0179050702146714	0.690903320407468	-53.1613262788194
681	0.0220034860926824	0.0492281305929309	0.0477803845846089	0.65629445856122	0.690903320407468	-54.0786586462618
682	0.0220034860926824	0.0492281305929309	0.0477803845846089	0.65629445856122	0.690903320407468	-54.0786586462618
683	0.0220034860926824	0.0492281305929309	0.0477803845846089	0.65629445856122	0.690903320407468	-54.0786586462618
684	0.0220034860926824	0.0573870747814911	0.0477803845846089	0.65629445856122	0.288628813444286	-54.3003280855277
685	0.0220034860926824	0.0378941664851605	0.0477803845846089	0.65629445856122	0.288628813444286	-53.0211475094208
686	0.0220034860926824	0.0378941664851605	0.0477803845846089	0.65629445856122	0.476430135184026	-52.7359634913366
687	0.0335193386513356	0.0378941664851605	0.547289119735934	0.65629445856122	0.476430135184026	-53.5418475696816
688	0.0335193386513356	0.028354918270874	0.547289119735934	0.65629445856122	0.476430135184026	-53.021853006244
689	0.0335193386513356	0.0279711491955133	0.547289119735934	0.65629445856122	0.476430135184026	-53.0055834133225
690	0.0335193386513356	0.0279711491955133	0.547289119735934	0.65629445856122	0.476430135184026	-53.0055834133225
691	0.0348892313559157	0.0148866362763176	0.547289119735934	0.65629445856122	0.476430135184026	-52.9521844547697
692	0.0348892313559157	0.0148866362763176	0.817622430823688	0.65629445856122	0.476430135184026	-53.3624663629093
693	0.0348892313559157	0.0148866362763176	0.817622430823688	0.65629445856122	0.476430135184026	-53.3624663629093
694	0.0348892313559157	0.0148866362763176	0.817622430823688	0.640598158954808	0.476430135184026	-53.4952476245593
695	0.0173097078289607	0.0148866362763176	0.817622430823688	0.640598158954808	0.476430135184026	-53.5356403425187
696	0.0173097078289607	0.0148866362763176	0.817622430823688	0.640598158954808	0.476430135184026	-53.5356403425187
697	0.0394402199429701	0.0148866362763176	0.817622430823688	0.640598158954808	0.476430135184026	-54.1357025950374
698	0.0394402199429701	0.0234158110660732	0.817622430823688	0.640598158954808	0.476430135184026	-54.2598894222487
699	0.0394402199429701	0.0234158110660732	0.817622430823688	0.640598158954808	0.476430135184026	-54.2598894222487
700	0.0394402199429701	0.0234158110660732	0.817622430823688	0.640598158954808	0.476430135184026	-54.2598894222487
701	0.0394402199429701	0.0234158110660732	0.817622430823688	0.939757750465786	0.476430135184026	-53.2717297888437
702	0.0394402199429701	0.00961106132736215	0.36956603448031	0.57995692937362	0.476430135184026	-53.8444066728302
703	0.0394402199429701	0.00961106132736215	0.36956603448031	0.57995692937362	0.476430135184026	-53.8444066728302
704	0.0394402199429701	0.00961106132736215	0.444765580885024	0.816143908578393	0.476430135184026	-53.4899564360142
705	0.0408152223422298	0.00961106132736215	0.761972138646842	0.816143908578393	0.476430135184026	-53.6090019375777
706	0.0408152223422298	0.00961106132736215	0.761972138646842	0.816143908578393	0.236936482353305	-51.8591874112363
707	0.0436086010856062	0.0100101518212709	0.761972138646842	0.816143908578393	0.236936482353305	-51.9538466550721
708	0.028201325915254	0.0100101518212709	0.761972138646842	0.816143908578393	0.789704882760501	-54.4216708848883
709	0.028201325915254	0.0100101518212709	0.808439213997679	0.816143908578393	0.789704882760501	-54.4205611060416
710	0.028201325915254	0.0100101518212709	0.808439213997679	0.816143908578393	0.789704882760501	-54.4205611060416
711	0.028201325915254	0.0100101518212709	0.808439213997679	0.816143908578393	0.789704882760501	-54.4205611060416
712	0.028201325915254	0.0100101518212709	0.808439213997679	0.816143908578393	0.654468824365549	-53.3225707268938
713	0.028201325915254	0.0100101518212709	0.808439213997679	0.938741185645584	0.164759313245346	-53.0107454404887
714	0.028201325915254	0.0100101518212709	0.808439213997679	0.938741185645584	0.164759313245346	-53.0107454404887
715	0.028201325915254	0.0100101518212709	0.808439213997679	0.938741185645584	0.164759313245346	-53.0107454404887
716	0.028201325915254	0.0100101518212709	0.0656416891943707	0.482176599122437	0.164759313245346	-53.3720485129231
717	0.0402776661852044	0.0687551621927884	0.0656416891943707	0.482176599122437	0.164759313245346	-55.0619566195467
718	0.0402776661852044	0.0687551621927884	0.0656416891943707	0.619801513239665	0.164759313245346	-55.0677477453053
719	0.0319471358375467	0.0687551621927884	0.0656416891943707	0.923969805924034	0.164759313245346	-55.294779636912
720	0.0319471358375467	0.0687551621927884	0.0656416891943707	0.155495276087428	0.164759313245346	-55.2363337595179
721	0.0319471358375467	0.0687551621927884	0.0656416891943707	0.389592774422546	0.318774697499094	-54.6261662067501
722	0.0319471358375467	0.040872812167095	0.0656416891943707	0.716898608810195	0.318774697499094	-52.5020845153812
723	0.0319471358375467	0.040872812167095	0.0656416891943707	0.884131936793848	0.318774697499094	-52.510072573047
724	0.0319471358375467	0.040872812167095	0.0656416891943707	0.884131936793848	0.318774697499094	-52.510072573047
725	0.0319471358375467	0.040872812167095	0.0656416891943707	0.884131936793848	0.318774697499094	-52.510072573047
726	0.0319471358375467	0.040872812167095	0.0656416891943707	0.884131936793848	0.204280440023937	-52.7679545475691
727	0.0409499985480285	0.040872812167095	0.0656416891943707	0.551386098472606	0.204280440023937	-52.744133969976
728	0.0409499985480285	0.00942796405039409	0.0656416891943707	0.551386098472606	0.204280440023937	-52.4483191055502
729	0.0409499985480285	0.0201111437951633	0.0656416891943707	0.551386098472606	0.204280440023937	-52.0488663630604
730	0.0409499985480285	0.0201111437951633	0.825969953809858	0.551386098472606	0.204280440023937	-53.6997998549715
731	0.0409499985480285	0.0201111437951633	0.825969953809858	0.551386098472606	0.430922310303243	-54.9494290985338
732	0.0432392644595172	0.0201111437951633	0.825969953809858	0.551386098472606	0.430922310303243	-55.303899294227
733	0.0432392644595172	0.0201111437951633	0.791452384127463	0.551386098472606	0.430922310303243	-55.1764195015977
734	0.0432392644595172	0.0195438351794273	0.791452384127463	0.551386098472606	0.430922310303243	-55.1615812532894
735	0.0432392644595172	0.0195438351794273	0.791452384127463	0.551386098472606	0.430922310303243	-55.1615812532894
736	0.0432392644595172	0.0195438351794273	0.791452384127463	0.551386098472606	0.430922310303243	-55.1615812532894
737	0.0432392644595172	0.0167051115751702	0.791452384127463	0.551386098472606	0.430922310303243	-55.1083834097784
738	0.0432392644595172	0.0167051115751702	0.791452384127463	0.572081441294673	0.430922310303243	-54.8613914785316
739	0.041158722912448	0.000510778556538066	0.0855954424368696	0.572081441294673	0.430922310303243	-55.3027481141232
740	0.07743159735998	0.000510778556538066	0.0855954424368696	0.572081441294673	0.430922310303243	-62.2277431874268
741	0.0492325693229632	0.000510778556538066	0.0855954424368696	0.210464135722609	0.430922310303243	-55.6635992506096
742	0.0492325693229632	0.000510778556538066	0.0855954424368696	0.210464135722609	0.430922310303243	-55.6635992506096
743	0.017711594965525	0.0284963717766306	0.0855954424368696	0.989185730947138	0.430922310303243	-53.0014217009134
744	0.017711594965525	0.0284963717766306	0.0855954424368696	0.989185730947138	0.430922310303243	-53.0014217009134
745	0.017711594965525	0.0284963717766306	0.0855954424368696	0.987511159159042	0.430922310303243	-53.0002832892505
746	0.017711594965525	0.0284963717766306	0.0855954424368696	0.987511159159042	0.430922310303243	-53.0002832892505
747	0.0206626117207362	0.0284963717766306	0.0855954424368696	0.987511159159042	0.430922310303243	-52.5365017044668
748	0.0206626117207362	0.0284963717766306	0.141313502643988	0.987511159159042	0.430922310303243	-52.5283770345933
749	0.0206626117207362	0.0339675129254344	0.141313502643988	0.987511159159042	0.724046285198512	-53.324007251143
750	0.0206626117207362	0.0566838575264863	0.843562726711924	0.987511159159042	0.724046285198512	-54.6603181850072
751	0.0206626117207362	0.0566838575264863	0.843562726711924	0.768068217249673	0.514505815311783	-54.3763209098787
752	0.0206626117207362	0.0566838575264863	0.7609356153352	0.768068217249673	0.514505815311783	-54.3090850048265
753	0.0206626117207362	0.0566838575264863	0.7609356153352	0.768068217249673	0.744750986227351	-55.0093231822658
754	0.0206626117207362	0.0566838575264863	0.7609356153352	0.768068217249673	0.744750986227351	-55.0093231822658
755	0.0206626117207362	0.0566838575264863	0.600825999996233	0.768068217249673	0.744750986227351	-54.8964969057851
756	0.0206626117207362	0.0566838575264863	0.600825999996233	0.768068217249673	0.744750986227351	-54.8964969057851
757	0.0206626117207362	0.0495836483281142	0.600825999996233	0.768068217249673	0.744750986227351	-54.2990289072864
758	0.0206626117207362	0.0495836483281142	0.600825999996233	0.768068217249673	0.744750986227351	-54.2990289072864
759	0.0206626117207362	0.0495836483281142	0.314021187077057	0.768068217249673	0.744750986227351	-54.1963654198549
760	0.0206626117207362	0.0800014688249274	0.314021187077057	0.768068217249673	0.744750986227351	-56.9986120406666
761	0.0206626117207362	0.0800014688249274	0.314021187077057	0.768068217249673	0.744750986227351	-56.9986120406666
762	0.0206626117207362	0.0800014688249274	0.314021187077057	0.768068217249673	0.744750986227351	-56.9986120406666
763	0.0206626117207362	0.0584275209096604	0.314021187077057	0.768068217249673	0.744750986227351	-54.9193424446408
764	0.0206626117207362	0.0584275209096604	0.314021187077057	0.627254416710622	0.744750986227351	-55.1938288464168
765	0.0160937784236495	0.0584275209096604	0.314021187077057	0.627254416710622	0.711342820379358	-55.1845265049909
766	0.0267543531665408	0.0584275209096604	0.314021187077057	0.627254416710622	0.711342820379358	-55.6987370563706
767	0.025936567110697	0.0584275209096604	0.314021187077057	0.627254416710622	0.711342820379358	-55.5723575207187
768	0.025936567110697	0.0613339983182863	0.314021187077057	0.627254416710622	0.711342820379358	-55.8319356474869
769	0.025936567110697	0.0613339983182863	0.314021187077057	0.627254416710622	0.725723182970927	-55.9312749787974
770	0.025936567110697	0.0613339983182863	0.314021187077057	0.627254416710622	0.725723182970927	-55.9312749787974
771	0.025936567110697	0.0613339983182863	0.314021187077057	0.627254416710622	0.725723182970927	-55.9312749787974
772	0.025936567110697	0.0613339983182863	0.314021187077057	0.627254416710622	0.725723182970927	-55.9312749787974
773	0.025936567110697	0.0522611745773247	0.314021187077057	0.50288300372594	0.706169761978741	-55.5003178283476
774	0.025936567110697	0.0522611745773247	0.314021187077057	0.50288300372594	0.663101603732947	-55.217454904191
775	0.025936567110697	0.0522611745773247	0.314021187077057	0.50288300372594	0.663101603732947	-55.217454904191
776	0.025936567110697	0.0267865742932961	0.314021187077057	0.50288300372594	0.459031110344036	-52.6152626378296
777	0.025936567110697	0.0267865742932961	0.314021187077057	0.287327352306414	0.459031110344036	-54.3434310685501
778	0.025936567110697	0.0267865742932961	0.314021187077057	0.287327352306414	0.459031110344036	-54.3434310685501
779	0.025936567110697	0.0267865742932961	0.00653244782290485	0.674368792517787	0.459031110344036	-52.3594416810142
780	0.0230488971585047	0.0267865742932961	0.00653244782290485	0.674368792517787	0.459031110344036	-52.4136453317584
781	0.0230488971585047	0.0217346341155343	0.00653244782290485	0.674368792517787	0.459031110344036	-52.433086178059
782	0.0230488971585047	0.0217346341155343	0.528682428669419	0.674368792517787	0.459031110344036	-52.1744749418402
783	0.0230488971585047	0.0217346341155343	0.528682428669419	0.674368792517787	0.459031110344036	-52.1744749418402
784	0.0309035582627957	0.0217346341155343	0.528682428669419	0.834106036091258	0.459031110344036	-52.0102213444707
785	0.0309035582627957	0.0217346341155343	0.528682428669419	0.834106036091258	0.274123549789124	-51.5197570557882
786	0.0236212734422901	0.0217346341155343	0.528682428669419	0.834106036091258	0.274123549789124	-52.0519073259933
787	0.0312239985498135	0.0217346341155343	0.528682428669419	0.834106036091258	0.381509705804834	-51.6615631799911
788	0.0312239985498135	0.0217346341155343	0.528682428669419	0.834106036091258	0.381509705804834	-51.6615631799911
789	0.0312239985498135	0.0217346341155343	0.528682428669419	0.834106036091258	0.381509705804834	-51.6615631799911
790	0.0312239985498135	0.0217346341155343	0.528682428669419	0.834106036091258	0.381509705804834	-51.6615631799911
791	0.0312239985498135	0.0217346341155343	0.333437992869723	0.835604506080235	0.381509705804834	-51.7571057119573
792	0.0312239985498135	0.0217346341155343	0.333437992869723	0.835604506080235	0.381509705804834	-51.7571057119573
793	0.0312239985498135	0.0217346341155343	0.0580813579333634	0.267250983203385	0.381509705804834	-52.1562990976025
794	0.0312239985498135	0.0217346341155343	0.0580813579333634	0.463716022198833	0.381509705804834	-52.0578303863339
795	0.0312239985498135	0.0217346341155343	0.0580813579333634	0.463716022198833	0.479109385841502	-52.5533794659723
796	0.0312239985498135	0.01573779453672	0.396330022013197	0.463716022198833	0.479109385841502	-53.2963454388628
797	0.0176676488877894	0.01573779453672	0.396330022013197	0.463716022198833	0.479109385841502	-53.5961914477151
798	0.0440974132804515	0.0237365407589866	0.396330022013197	0.463716022198833	0.479109385841502	-55.3458225036591
799	0.0440974132804515	0.0237365407589866	0.396330022013197	0.463716022198833	0.479109385841502	-55.3458225036591
800	0.0218710154424136	0.0237365407589866	0.516439572581863	0.463716022198833	0.479109385841502	-53.7528325378933
801	0.0218710154424136	0.0237365407589866	0.516439572581863	0.463716022198833	0.479109385841502	-53.7528325378933
802	0.0237675118397934	0.0237365407589866	0.516439572581863	0.421297678670443	0.479109385841502	-54.1808790496455
803	0.0237675118397934	0.0237365407589866	0.516439572581863	0.421297678670443	0.479109385841502	-54.1808790496455
804	0.0237675118397934	0.0237365407589866	0.837460482239871	0.421297678670443	0.539017460629321	-56.633905124096
805	0.0220934724993636	0.0237365407589866	0.837460482239871	0.421297678670443	0.539017460629321	-56.641754752751
806	0.0220934724993636	0.0237365407589866	0.837460482239871	0.421297678670443	0.57478402606565	-56.7442238396452
807	0.0220934724993636	0.0237365407589866	0.837460482239871	0.421297678670443	0.57478402606565	-56.7442238396452
808	0.0220934724993636	0.0237365407589866	0.837460482239871	0.421297678670443	0.57478402606565	-56.7442238396452
809	0.0220934724993636	0.0237365407589866	0.837460482239871	0.421297678670443	0.57478402606565	-56.7442238396452
810	0.0220934724993636	0.0237365407589866	0.837460482239871	0.421297678670443	0.57478402606565	-56.7442238396452
811	0.0220934724993636	0.0237365407589866	0.837460482239871	0.421297678670443	0.57478402606565	-56.7442238396452
812	0.0220934724993636	0.0237365407589866	0.837460482239871	0.421297678670443	0.61614898964391	-56.8865310667118
813	0.0220934724993636	0.0429441722269212	0.705718527471827	0.421297678670443	0.61614898964391	-57.1527697035353
814	0.0220934724993636	0.00552822674452829	0.522749934166737	0.873486109966318	0.61614898964391	-53.5117468322572
815	0.0220934724993636	0.00552822674452829	0.522749934166737	0.873486109966318	0.25084596707449	-53.6719216181011
816	0.0220934724993636	0.00552822674452829	0.522749934166737	0.873486109966318	0.511575349892443	-53.2034838294126
817	0.0220934724993636	0.00552822674452829	0.407836344911606	0.4203789493613	0.511575349892443	-54.0780134963194
818	0.0220934724993636	0.0299358312092128	0.407836344911606	0.4203789493613	0.511575349892443	-53.9172118863143
819	0.0220934724993636	0.0558958922284833	0.407836344911606	0.4203789493613	0.511575349892443	-55.8080842759149
820	0.0199872234863148	0.0558958922284833	0.407836344911606	0.4203789493613	0.511575349892443	-55.9301649779373
821	0.0292949369668139	0.0558958922284833	0.407836344911606	0.4203789493613	0.511575349892443	-56.0527405076061
822	0.0292949369668139	0.0558958922284833	0.407836344911606	0.4203789493613	0.511575349892443	-56.0527405076061
823	0.0292949369668139	0.0558958922284833	0.373866715731318	0.4203789493613	0.511575349892443	-55.8295721862719
824	0.0294846611914065	0.0558958922284833	0.373866715731318	0.899448074068248	0.511575349892443	-54.1342738353126
825	0.0251496877416174	0.0558958922284833	0.373866715731318	0.899448074068248	0.511575349892443	-53.865258956077
826	0.0251496877416174	0.0635185358415112	0.373866715731318	0.899448074068248	0.511575349892443	-54.5227291008906
827	0.0251496877416174	0.0635185358415112	0.373866715731318	0.698013777988792	0.185774578203309	-55.4259144277864
828	0.0251496877416174	0.0635185358415112	0.373866715731318	0.698013777988792	0.185774578203309	-55.4259144277864
829	0.0251496877416174	0.0635185358415112	0.0263893719705326	0.698013777988792	0.259234862657754	-54.5740575687424
830	0.0251496877416174	0.00126657677477589	0.0263893719705326	0.698013777988792	0.259234862657754	-55.6320228062078
831	0.0251496877416174	0.00126657677477589	0.0263893719705326	0.0390509596010483	0.480867662901985	-53.12942484368
832	0.0251496877416174	0.00126657677477589	0.0263893719705326	0.0390509596010483	0.344425481824105	-52.9558032721232
833	0.0251496877416174	0.0146847026743673	0.0263893719705326	0.0390509596010483	0.270089665060137	-52.4884059776197
834	0.0251496877416174	0.018165579414881	0.0263893719705326	0.0390509596010483	0.270089665060137	-52.4255240830717
835	0.0251496877416174	0.018165579414881	0.0310051409170708	0.358952223090845	0.270089665060137	-52.4399174190435
836	0.0251496877416174	0.018165579414881	0.0310051409170708	0.358952223090845	0.270089665060137	-52.4399174190435
837	0.0251496877416174	0.018165579414881	0.0310051409170708	0.358952223090845	0.270089665060137	-52.4399174190435
838	0.0253646461055868	0.0161996242229162	0.0310051409170708	0.358952223090845	0.270089665060137	-52.4873763675446
839	0.0253646461055868	0.0161996242229162	0.0310051409170708	0.811041610379758	0.270089665060137	-52.5345165871687
840	0.0253646461055868	0.0161996242229162	0.0310051409170708	0.811041610379758	0.270089665060137	-52.5345165871687
841	0.0253646461055868	0.0153917139134446	0.0310051409170708	0.811041610379758	0.337742346086714	-52.3861878249967
842	0.0253646461055868	0.0153917139134446	0.0310051409170708	0.811041610379758	0.337742346086714	-52.3861878249967
843	0.0253646461055868	0.0153917139134446	0.0310051409170708	0.811041610379758	0.337742346086714	-52.3861878249967
844	0.0253646461055868	0.0153917139134446	0.0310051409170708	0.0770682344607052	0.337742346086714	-52.2572745040518
845	0.0253646461055868	0.0153917139134446	0.0310051409170708	0.0770682344607052	0.337742346086714	-52.2572745040518
846	0.0253646461055868	0.0153917139134446	0.0310051409170708	0.0770682344607052	0.337742346086714	-52.2572745040518
847	0.0253646461055868	0.0153917139134446	0.0310051409170708	0.00853115544918216	0.337742346086714	-52.1813839226614
848	0.0253646461055868	0.0210752351715725	0.0310051409170708	0.00853115544918216	0.337742346086714	-52.1726042093992
849	0.0253646461055868	0.0335176663893333	0.0310051409170708	0.00853115544918216	0.85712483860872	-54.6921022396717
850	0.031217889348685	0.0335176663893333	0.0310051409170708	0.208082578559698	0.716497667628164	-54.7693516383512
851	0.031217889348685	0.0335176663893333	0.0310051409170708	0.208082578559698	0.760437432972113	-55.2039462040084
852	0.0116993538959822	0.0335176663893333	0.0310051409170708	0.208082578559698	0.760437432972113	-54.3879928837029
853	0.0116993538959822	0.0335176663893333	0.0310051409170708	0.722979847470814	0.370898547615826	-55.5446948212049
854	0.0116993538959822	0.0335176663893333	0.19100398538862	0.615430022183862	0.444949489038361	-54.9988179986516
855	0.0233440670205978	0.0335176663893333	0.19100398538862	0.472628502529556	0.444949489038361	-52.664026187445
856	0.0233440670205978	0.0335176663893333	0.19100398538862	0.472628502529556	0.444949489038361	-52.664026187445
857	0.0202806601115628	0.0335176663893333	0.54337895845409	0.472628502529556	0.444949489038361	-54.3766105270701
858	0.0193545497535682	0.0335176663893333	0.502335942875035	0.472628502529556	0.444949489038361	-54.2853678455686
859	0.0193545497535682	0.0335176663893333	0.502335942875035	0.472628502529556	0.444949489038361	-54.2853678455686
860	0.0193545497535682	0.0335176663893333	0.00593035601882952	0.472628502529556	0.444949489038361	-52.8834832589173
861	0.0193545497535682	0.0335176663893333	0.00593035601882952	0.926725124531624	0.444949489038361	-52.8443953517656
862	0.0228766617004488	0.0153679289825414	0.0512015587247292	0.926725124531624	0.357323157864319	-52.5977249371423
863	0.0228766617004488	0.0153679289825414	0.0512015587247292	0.926725124531624	0.357323157864319	-52.5977249371423
864	0.0228766617004488	0.0153679289825414	0.0512015587247292	0.926725124531624	0.357323157864319	-52.5977249371423
865	0.0228766617004488	0.0153679289825414	0.522894760681553	0.926725124531624	0.357323157864319	-52.1342907467502
866	0.0282887705405182	0.0153679289825414	0.522894760681553	0.926725124531624	0.357323157864319	-51.8056913763856
867	0.0282887705405182	0.013494806842595	0.522894760681553	0.926725124531624	0.237024182916542	-52.1199153737565
868	0.0282887705405182	0.00926994442093436	0.522894760681553	0.926725124531624	0.237024182916542	-52.4761592701173
869	0.0391910317180987	0.00926994442093436	0.522894760681553	0.926725124531624	0.237024182916542	-52.141985448121
870	0.0391910317180987	0.00926994442093436	0.53992165732559	0.926725124531624	0.237024182916542	-52.1293805907808
871	0.0391910317180987	0.00926994442093436	0.183011411572818	0.926725124531624	0.237024182916542	-52.4821928616134
872	0.0391910317180987	0.00926994442093436	0.183011411572818	0.498787920120539	0.237024182916542	-52.2558085266015
873	0.0391910317180987	0.00926994442093436	0.183011411572818	0.498787920120539	0.237024182916542	-52.2558085266015
874	0.0526124209709009	0.00926994442093436	0.183011411572818	0.498787920120539	0.237024182916542	-53.095767384469
875	0.0526124209709009	0.00926994442093436	0.354466385363842	0.614224240732667	0.237024182916542	-53.0129705857749
876	0.0526124209709009	0.0527554009895938	0.232530511949372	0.614224240732667	0.149508690789605	-54.4337153158297
877	0.0338622948138969	0.0527554009895938	0.232530511949372	0.423722221962368	0.149508690789605	-54.8024183680493
878	0.0338622948138969	0.0527554009895938	0.232530511949372	0.423722221962368	0.149508690789605	-54.8024183680493
879	0.0338622948138969	0.0527554009895938	0.232530511949372	0.423722221962368	0.149508690789605	-54.8024183680493
880	0.0338622948138969	0.0527554009895938	0.232530511949372	0.423722221962368	0.356103649104078	-54.2252446905972
881	0.0338622948138969	0.0527554009895938	0.232530511949372	0.562576648113413	0.356103649104078	-53.7346510097622
882	0.0338622948138969	0.0263345791247904	0.232530511949372	0.440036697288523	0.356103649104078	-52.5103258961168
883	0.0338622948138969	0.0263345791247904	0.232530511949372	0.440036697288523	0.710710518742112	-55.4824786887341
884	0.0338622948138969	0.0263345791247904	0.232530511949372	0.707356234327797	0.710710518742112	-54.9027655697346
885	0.0338622948138969	0.0263345791247904	0.232530511949372	0.707356234327797	0.423133652790916	-52.2861948740951
886	0.0338622948138969	0.0263345791247904	0.15444213400194	0.707356234327797	0.423133652790916	-52.3301940825923
887	0.0338622948138969	0.0263345791247904	0.15444213400194	0.707356234327797	0.423133652790916	-52.3301940825923
888	0.0338622948138969	0.0195563830444927	0.397881970346803	0.707356234327797	0.423133652790916	-52.1636021988953
889	0.0338622948138969	0.016156148921563	0.781983814035708	0.707356234327797	0.423133652790916	-52.4451902243064
890	0.0338622948138969	0.016156148921563	0.781983814035708	0.707356234327797	0.423133652790916	-52.4451902243064
891	0.0338622948138969	0.016156148921563	0.781983814035708	0.713655994073261	0.423133652790916	-52.4088065767927
892	0.0338622948138969	0.0340223924277685	0.451773436622516	0.713655994073261	0.423133652790916	-52.6534665927437
893	0.0338622948138969	0.0340223924277685	0.904323106311449	0.887745866971298	0.423133652790916	-52.3984326968125
894	0.0208767348534932	0.0340223924277685	0.597010880971257	0.887745866971298	0.563991974224128	-52.4988465325622
895	0.0208767348534932	0.0232275583112582	0.597010880971257	0.887745866971298	0.563991974224128	-52.1638206588682
896	0.0208767348534932	0.0232275583112582	0.597010880971257	0.887745866971298	0.563991974224128	-52.1638206588682
897	0.0208767348534932	0.0232275583112582	0.359021023338338	0.887745866971298	0.563991974224128	-52.2936062970861
898	0.0208767348534932	0.00258487899328751	0.359021023338338	0.660625116773664	0.563991974224128	-54.305441740419
899	0.0296626809643959	0.0285143981297143	0.359021023338338	0.90213013074684	0.563991974224128	-52.845772273897
900	0.0229065981801441	0.0285143981297143	0.44489360657892	0.90213013074684	0.563991974224128	-52.3347804722618
901	0.0229065981801441	0.0285143981297143	0.44489360657892	0.90213013074684	0.563991974224128	-52.3347804722618
902	0.0229065981801441	0.0285143981297143	0.743372898644141	0.940088167741938	1.04404196270914	-55.1057679118717
903	0.00898903971450205	0.0285143981297143	0.743372898644141	0.940088167741938	1.04404196270914	-55.00734734434
904	0.00898903971450205	0.0285143981297143	0.597456160802122	0.940088167741938	1.47834759158012	-55.4053602053694
905	0.00898903971450205	0.021874047163313	0.597456160802122	0.821966554780583	0.701778573476194	-55.1695831768213
906	0.0201839717338865	0.021874047163313	0.597456160802122	0.821966554780583	0.701778573476194	-52.5602449491498
907	0.0130276449760294	0.021874047163313	0.597456160802122	0.821966554780583	0.701778573476194	-53.3566110330833
908	0.0130276449760294	0.0249680998571611	0.597456160802122	0.821966554780583	0.701778573476194	-53.3912295932424
909	0.0130276449760294	0.0423272622740433	0.597456160802122	0.821966554780583	0.701778573476194	-54.1968525295076
910	0.0130276449760294	0.0423272622740433	0.597456160802122	0.821966554780583	0.992340224969185	-54.4919521404884
911	0.0130276449760294	0.0423272622740433	0.597456160802122	0.821966554780583	0.992340224969185	-54.4919521404884
912	0.0130276449760294	0.0423272622740433	0.927089778909663	0.821966554780583	0.992340224969185	-54.5695774437553
913	0.0130276449760294	0.0423272622740433	0.927089778909663	0.821966554780583	0.992340224969185	-54.5695774437553
914	0.0130276449760294	0.0423272622740433	0.927089778909663	0.821966554780583	0.992340224969185	-54.5695774437553
915	0.016111067360045	0.0423272622740433	0.927089778909663	0.821966554780583	0.609089252692261	-53.5962397614738
916	0.016111067360045	0.0435021511423904	0.927089778909663	0.821966554780583	0.849919896720458	-54.0927141517899
917	0.016111067360045	0.0435021511423904	0.927089778909663	0.821966554780583	0.849919896720458	-54.0927141517899
918	0.016111067360045	0.0435021511423904	0.677714787103964	0.821966554780583	0.849919896720458	-54.0235022134624
919	0.0151173231669349	0.0435021511423904	0.891344398293924	0.821966554780583	0.849919896720458	-54.1375761496003
920	0.0151173231669349	0.0435021511423904	0.891344398293924	0.821966554780583	0.849919896720458	-54.1375761496003
921	0.0151173231669349	0.0435021511423904	0.891344398293924	0.821966554780583	0.848579217269193	-54.1346211037039
922	0.0151173231669349	0.0435021511423904	0.891344398293924	0.821966554780583	0.848579217269193	-54.1346211037039
923	0.0151173231669349	0.0435021511423904	0.891344398293924	0.821966554780583	0.956430861935892	-54.4086132122846
924	0.0151173231669349	0.0435021511423904	0.0309168806572016	0.821966554780583	0.956430861935892	-54.518386999737
925	0.0151173231669349	0.0435021511423904	0.693745492083929	0.821966554780583	0.956430861935892	-54.3550100850233
926	0.0151173231669349	0.0435021511423904	0.723210685824004	0.821966554780583	0.956430861935892	-54.3611309205952
927	0.0151173231669349	0.0435021511423904	0.284126213081115	0.821966554780583	0.408857181551907	-54.1754553719764
928	0.0151173231669349	0.021827372445878	0.284126213081115	0.821966554780583	0.408857181551907	-53.3656991097917
929	0.0151173231669349	0.029495143139261	0.284126213081115	0.656906377774001	0.408857181551907	-53.5939011266975
930	0.0487753939307765	0.0174278960899429	0.284126213081115	0.656906377774001	0.408857181551907	-54.1324732154887
931	0.0483377695755346	0.0174278960899429	0.153263860001417	0.89584426437941	0.408857181551907	-54.2160858671299
932	0.0296330798148577	0.045776270843336	0.153263860001417	0.89584426437941	0.415047455931899	-52.9684104841665
933	0.0296330798148577	0.045776270843336	0.153263860001417	0.89584426437941	0.415047455931899	-52.9684104841665
934	0.0296330798148577	0.045776270843336	0.153263860001417	0.89584426437941	0.415047455931899	-52.9684104841665
935	0.0296330798148577	0.045776270843336	0.153263860001417	0.89584426437941	0.415047455931899	-52.9684104841665
936	0.0296330798148577	0.045776270843336	0.153263860001417	0.89584426437941	0.415047455931899	-52.9684104841665
937	0.0310229754908194	0.045776270843336	0.153263860001417	0.89584426437941	0.415047455931899	-53.0383360702094
938	0.0310229754908194	0.045776270843336	0.169792047030487	0.89584426437941	0.415047455931899	-53.0312587674435
939	0.0310229754908194	0.045776270843336	0.930774051468327	0.89584426437941	0.415047455931899	-52.8847800735296
940	0.0310229754908194	0.0125596681117429	0.373869819284632	0.89584426437941	0.415047455931899	-52.1683979083933
941	0.0310229754908194	0.0125596681117429	0.228941630160538	0.89584426437941	0.415047455931899	-52.3309179489902
942	0.0310229754908194	0.0125183562173177	0.228941630160538	0.89584426437941	0.415047455931899	-52.3338431885731
943	0.0310229754908194	0.0125183562173177	0.228941630160538	0.331684138289478	0.415047455931899	-52.9337158243619
944	0.027248133872377	0.0125183562173177	0.228941630160538	0.331684138289478	0.415047455931899	-52.8328259665636
945	0.027248133872377	0.0125183562173177	0.228941630160538	0.331684138289478	0.415047455931899	-52.8328259665636
946	0.027248133872377	0.0125183562173177	0.228941630160538	0.331684138289478	0.415047455931899	-52.8328259665636
947	0.0342620307802314	0.0125183562173177	0.228941630160538	0.331684138289478	0.415047455931899	-53.1532448916264
948	0.0342620307802314	0.00824702050226101	0.228941630160538	0.331684138289478	0.49072081607137	-53.8403804920248
949	0.0342620307802314	0.00824702050226101	0.228941630160538	0.331684138289478	0.49072081607137	-53.8403804920248
950	0.0174313978552171	0.00824702050226101	0.228941630160538	0.331684138289478	0.49072081607137	-53.8746216964445
951	0.035331038687091	0.00824702050226101	0.228941630160538	0.230029773098747	0.49072081607137	-54.4626531863286
952	0.035331038687091	0.00850659441203063	0.228941630160538	0.230029773098747	0.49072081607137	-54.4618273509887
953	0.035331038687091	0.00850659441203063	0.228941630160538	0.230029773098747	0.49072081607137	-54.4618273509887
954	0.035331038687091	0.00850659441203063	0.228941630160538	0.230029773098747	0.49072081607137	-54.4618273509887
955	0.035331038687091	0.0333533882485772	0.228941630160538	0.230029773098747	0.49072081607137	-55.3828433074673
956	0.035331038687091	0.0333533882485772	0.207430585438445	0.67485816421925	0.15816711523054	-52.6221999323499
957	0.035331038687091	0.00780919137387449	0.577306610565845	0.67485816421925	0.15816711523054	-52.8066870948382
958	0.0436212520789163	0.00780919137387449	0.577306610565845	0.67485816421925	0.15816711523054	-52.6223623382542
959	0.0436212520789163	0.00780919137387449	0.989953106651465	0.67485816421925	0.15816711523054	-53.175090518885
960	0.0436212520789163	0.0193525478571305	0.989953106651465	0.67485816421925	0.15816711523054	-52.9570065951485
961	0.0424838401416485	0.0193525478571305	0.989953106651465	0.903307996968402	0.15816711523054	-51.8629227659386
962	0.0424838401416485	0.0193525478571305	0.578922772275614	0.903307996968402	0.15816711523054	-51.9991337988665
963	0.0315501006432891	0.0193525478571305	0.578922772275614	0.903307996968402	0.708553879126899	-54.1441447664628
964	0.0315501006432891	0.0193525478571305	0.578922772275614	0.903307996968402	0.610930252245034	-53.239503616569
965	0.0315501006432891	0.0193525478571305	0.757870005229614	0.903307996968402	0.610930252245034	-53.1634819922397
966	0.0432227141635764	0.0193525478571305	0.757870005229614	0.903307996968402	0.610930252245034	-55.6680869037192
967	0.0432227141635764	0.0193525478571305	0.665804898838979	0.903307996968402	0.159519993129684	-51.9597026280409
968	0.0432227141635764	0.0193525478571305	0.665804898838979	0.903307996968402	0.159519993129684	-51.9597026280409
969	0.0401474247406085	0.0193525478571305	0.665804898838979	0.903307996968402	0.159519993129684	-51.9401843348505
970	0.0401474247406085	0.0193525478571305	0.618650248847828	0.903307996968402	0.159519993129684	-51.9602612498748
971	0.0401474247406085	0.0193525478571305	0.618650248847828	0.903307996968402	0.159519993129684	-51.9602612498748
972	0.0401474247406085	0.0118351446894603	0.618650248847828	0.903307996968402	0.159519993129684	-52.1323668283294
973	0.0401474247406085	0.0118351446894603	0.618650248847828	0.903307996968402	0.159519993129684	-52.1323668283294
974	0.033742073413153	0.0118351446894603	0.618650248847828	0.903307996968402	0.485624090754451	-52.7040723110964
975	0.033742073413153	0.0118351446894603	0.618650248847828	0.903307996968402	0.485624090754451	-52.7040723110964
976	0.0277884396396362	0.0118351446894603	0.618650248847828	0.903307996968402	0.50254547657226	-52.322612233103
977	0.0277884396396362	0.0118351446894603	0.618650248847828	0.749720356690385	0.432159782756119	-52.0259577058938
978	0.0277884396396362	0.0118351446894603	0.618650248847828	0.749720356690385	0.432159782756119	-52.0259577058938
979	0.0277884396396362	0.0355859841740085	0.618650248847828	0.749720356690385	0.432159782756119	-52.4052367961874
980	0.0277884396396362	0.0240015810039437	0.44597498166038	0.749720356690385	0.359765106036977	-51.6919703881606
981	0.0277884396396362	0.0240015810039437	0.854164956135239	0.749720356690385	0.359765106036977	-51.8925457106205
982	0.0151453449349447	0.0240015810039437	0.854164956135239	0.749720356690385	0.359765106036977	-53.7637837340062
983	0.0151453449349447	0.0240015810039437	0.854164956135239	0.749720356690385	0.359765106036977	-53.7637837340062
984	0.0208439078006793	0.0144076264121526	0.200631882402026	0.749720356690385	0.359765106036977	-52.4630410426168
985	0.0251218055915769	0.0144076264121526	0.200631882402026	0.749720356690385	0.359765106036977	-51.9969464821273
986	0.0178812974929647	0.0144076264121526	0.643632601932782	0.749720356690385	0.359765106036977	-52.9119049339944
987	0.0178812974929647	0.0194374960154044	0.643632601932782	0.749720356690385	0.359765106036977	-52.7981664586762
988	0.0269864786581433	0.0194374960154044	0.65421489009667	0.995261120901253	0.884048664429696	-55.1775209471967
989	0.0269864786581433	0.0194374960154044	0.65421489009667	0.995261120901253	0.884048664429696	-55.1775209471967
990	0.0269864786581433	0.0194374960154044	0.658582206270043	0.995261120901253	0.884048664429696	-55.1771901099632
991	0.0269864786581433	0.0246396551521248	0.658582206270043	0.995261120901253	0.884048664429696	-55.1173722096056
992	0.0269864786581433	0.0246396551521248	0.658582206270043	0.995261120901253	0.884048664429696	-55.1173722096056
993	0.0317481497408176	0.0246396551521248	0.658582206270043	0.995261120901253	0.884048664429696	-56.4553062933679
994	0.0317481497408176	0.0246396551521248	0.941022271256796	0.995261120901253	0.210102301948921	-52.1697559175478
995	0.0405426595120079	0.029087912980448	0.314541133296466	0.855626224470629	0.210102301948921	-51.9786943409835
996	0.0405426595120079	0.0284907471585866	0.314541133296466	0.855626224470629	0.374782764791324	-52.649473999798
997	0.0297206429106925	0.0284907471585866	0.314541133296466	0.855626224470629	0.374782764791324	-51.855728799291
998	0.0297206429106925	0.0284907471585866	0.314541133296466	0.855626224470629	0.374782764791324	-51.855728799291
999	0.0209808976734481	0.0284907471585866	0.694112302033355	0.855626224470629	0.374782764791324	-52.1526029026492
1000	0.0209808976734481	0.0284907471585866	0.694112302033355	0.855626224470629	0.374782764791324	-52.1526029026492
1001	0.0421137940087075	0.0284907471585866	0.694112302033355	0.855626224470629	0.142882268350025	-52.2973031242461
1002	0.0421137940087075	0.0481017787723733	0.334780530565348	0.855626224470629	0.142882268350025	-53.5253514398477
1003	0.0421137940087075	0.0394256216101978	0.566295443518927	0.855626224470629	0.142882268350025	-52.8918898204092
1004	0.0421137940087075	0.0394256216101978	0.566295443518927	0.855626224470629	0.142882268350025	-52.8918898204092
1005	0.0421137940087075	0.0475063751331782	0.566295443518927	0.855626224470629	0.142882268350025	-53.4545109705545
1006	0.0421137940087075	0.0475063751331782	0.566295443518927	0.855626224470629	0.186949649317729	-53.1094556992385
1007	0.0421137940087075	0.0475063751331782	0.333540571226573	0.855626224470629	0.186949649317729	-53.1369203755806
1008	0.0421137940087075	0.0578890285746343	0.333540571226573	0.855626224470629	0.186949649317729	-53.9595401390998
1009	0.0421137940087075	0.0578890285746343	0.333540571226573	0.855626224470629	0.186949649317729	-53.9595401390998
1010	0.0253860895767123	0.0578890285746343	0.333540571226573	0.855626224470629	0.274124371498906	-53.9283453266665
1011	0.0253860895767123	0.0578890285746343	0.333540571226573	0.855626224470629	0.274124371498906	-53.9283453266665
1012	0.0253860895767123	0.0578890285746343	0.333540571226573	0.855626224470629	0.274124371498906	-53.9283453266665
1013	0.0253860895767123	0.0583366544483607	0.333540571226573	0.855626224470629	0.274124371498906	-53.966509730084
1014	0.0253860895767123	0.00201452890579005	0.333540571226573	0.855626224470629	0.274124371498906	-54.2025930987933
1015	0.0253860895767123	0.00201452890579005	0.384495552523358	0.855626224470629	0.274124371498906	-54.1241510896192
1016	0.0253860895767123	0.0144451767436106	0.384495552523358	0.834875754348105	0.274124371498906	-52.0381368532094
1017	0.0253860895767123	0.0144451767436106	0.384495552523358	0.834875754348105	0.274124371498906	-52.0381368532094
1018	0.0253860895767123	0.045958169171183	0.384495552523358	0.834875754348105	0.274124371498906	-52.9928067061655
1019	0.0253860895767123	0.045958169171183	0.384495552523358	0.834875754348105	0.274124371498906	-52.9928067061655
1020	0.0253860895767123	0.045958169171183	0.384495552523358	0.834875754348105	0.274124371498906	-52.9928067061655
1021	0.0253860895767123	0.045958169171183	0.0938208665893788	0.834875754348105	0.274124371498906	-53.0982902913062
1022	0.0253860895767123	0.069200084731831	0.0938208665893788	0.638533015332228	0.274124371498906	-54.9974570443119
1023	0.0253860895767123	0.069200084731831	0.0938208665893788	0.638533015332228	0.274124371498906	-54.9974570443119
1024	0.02591450422584	0.0757225549369128	0.0938208665893788	0.737808924409976	0.274124371498906	-55.5587469057939
1025	0.0452814830423525	0.0121689960073783	0.0938208665893788	0.420269409019994	0.274124371498906	-52.5990797216238
1026	0.0452814830423525	0.0121689960073783	0.0938208665893788	0.420269409019994	0.274124371498906	-52.5990797216238
1027	0.0452814830423525	0.0121689960073783	0.0938208665893788	0.0882887134763887	0.274124371498906	-53.0996827158022
1028	0.0293204368795059	0.0121689960073783	0.0938208665893788	0.0882887134763887	0.274124371498906	-52.5330948360901
1029	0.0293204368795059	0.0017039348577672	0.0938208665893788	0.0882887134763887	0.274124371498906	-52.4315200664772
1030	0.0293204368795059	0.00417803066827655	0.0938208665893788	0.0882887134763887	0.274124371498906	-52.4305666984828
1031	0.0293204368795059	0.0085461402153201	0.0938208665893788	0.0882887134763887	0.274124371498906	-52.4690424766343
1032	0.0293204368795059	0.0085461402153201	0.0938208665893788	0.0882887134763887	0.406713940692542	-52.5849954671968
1033	0.0293204368795059	0.0085461402153201	0.145956868102771	0.0882887134763887	0.406713940692542	-53.4681557548065
1034	0.0293204368795059	0.0085461402153201	0.145956868102771	0.0882887134763887	0.292194537399466	-53.3178613164334
1035	0.0293204368795059	0.0085461402153201	0.145956868102771	0.805746679096828	0.486291328057215	-52.9805960227119
1036	0.0293204368795059	0.0085461402153201	0.145956868102771	0.661940272257706	0.486291328057215	-52.8549108860287
1037	0.0293204368795059	0.0282519953434177	0.232684501098219	0.661940272257706	0.486291328057215	-52.3849200571978
1038	0.0293204368795059	0.0282519953434177	0.232684501098219	0.661940272257706	0.486291328057215	-52.3849200571978
1039	0.0290989083544439	0.00405178233569708	0.878646657449222	0.661940272257706	0.486291328057215	-53.9144917195298
1040	0.0293124262910091	0.00405178233569708	0.553924577476015	0.661940272257706	0.232295745468866	-53.2041473095698
1041	0.0496367367896913	0.00405178233569708	0.553924577476015	0.661940272257706	0.232295745468866	-53.2228121813811
1042	0.0496367367896913	0.0172155539609371	0.579556006253113	0.661940272257706	0.232295745468866	-52.6390423816224
1043	0.038728641873543	0.0172155539609371	0.579556006253113	0.661940272257706	0.232295745468866	-51.9986130975063
1044	0.0334333934387776	0.0172155539609371	0.579556006253113	0.661940272257706	0.232295745468866	-51.9824378744301
1045	0.0334333934387776	0.0481164042519535	0.583204608514304	0.661940272257706	0.232295745468866	-53.5114348524593
1046	0.0380778114221542	0.0481164042519535	0.265692492059606	0.661940272257706	0.232295745468866	-53.1302507091418
1047	0.0380778114221542	0.0481164042519535	0.265692492059606	0.661940272257706	0.132442265475524	-53.8929730767678
1048	0.0380778114221542	0.0217867204169015	0.265692492059606	0.661940272257706	0.132442265475524	-52.5391832892402
1049	0.053341800101879	0.0277676673966544	0.265692492059606	0.661940272257706	0.149000156279135	-52.8366412903568
1050	0.0348345646661099	0.0277676673966544	0.265692492059606	0.661940272257706	0.149000156279135	-52.5582902789737
1051	0.0284846082804473	0.0277676673966544	0.265692492059606	0.661940272257706	0.149000156279135	-53.0689950489203
1052	0.0284846082804473	0.0277676673966544	0.265692492059606	0.646383935251841	0.149000156279135	-53.0931582309076
1053	0.0284846082804473	0.0277676673966544	0.265692492059606	0.695988708817055	0.149000156279135	-53.0262839975368
1054	0.0284846082804473	0.0277676673966544	0.265692492059606	0.695988708817055	0.467751140546153	-52.1871017464792
1055	0.0284846082804473	0.0277676673966544	0.265692492059606	0.397070975947798	0.467751140546153	-53.1345586056686
1056	0.0180031031157767	0.0277676673966544	0.265692492059606	0.397070975947798	0.467751140546153	-53.5717637592176
1057	0.0180031031157767	0.0277676673966544	0.265692492059606	0.734789092323682	0.347518515816265	-52.9238819331188
1058	0.0180031031157767	0.0277676673966544	0.265692492059606	0.734789092323682	0.347518515816265	-52.9238819331188
1059	0.0328576651010903	0.0277676673966544	0.265692492059606	0.734789092323682	0.347518515816265	-51.869130001151
1060	0.0331101655913055	0.0277676673966544	0.265692492059606	0.734789092323682	0.347518515816265	-51.8794884708972
1061	0.0331101655913055	0.0318439489829531	0.265692492059606	0.734789092323682	0.347518515816265	-52.0395522982388
1062	0.0331101655913055	0.0125171486591043	0.476454167391523	0.734789092323682	0.347518515816265	-51.8319566166946
1063	0.0331101655913055	0.0125171486591043	0.476454167391523	0.734789092323682	0.347518515816265	-51.8319566166946
1064	0.0331101655913055	0.0125171486591043	0.476454167391523	0.734789092323682	0.347518515816265	-51.8319566166946
1065	0.0331101655913055	0.0417256117647456	0.476454167391523	0.734789092323682	0.347518515816265	-52.6625835924126
1066	0.0338010783186891	0.0417256117647456	0.476454167391523	0.734789092323682	0.347518515816265	-52.6960572850719
1067	0.0332964187389132	0.0417256117647456	0.959528840710438	0.734789092323682	0.347518515816265	-53.1149082495687
1068	0.0332964187389132	0.0417256117647456	0.959528840710438	0.734789092323682	0.347518515816265	-53.1149082495687
1069	0.0332964187389132	0.0350829735667614	0.959528840710438	0.734789092323682	0.347518515816265	-52.6676070876524
1070	0.0332964187389132	0.0350829735667614	0.618706281150381	0.734789092323682	0.347518515816265	-52.3424852242169
1071	0.0152121057158791	0.0130475732595177	0.618706281150381	0.734789092323682	0.347518515816265	-53.8817044774405
1072	0.028202132181356	0.0130475732595177	0.618706281150381	0.734457453779579	0.347518515816265	-51.8218088277284
1073	0.028202132181356	0.0130475732595177	0.618706281150381	0.734457453779579	0.202155769827595	-52.3259622863386
1074	0.0287312167426583	0.0130475732595177	0.618706281150381	0.734457453779579	0.523556609864165	-52.4747894786699
1075	0.0287312167426583	0.0130475732595177	0.869614961600315	0.734457453779579	0.523556609864165	-52.6431893951195
1076	0.0287312167426583	0.00656009892422157	0.869614961600315	0.734457453779579	0.523556609864165	-53.1920405358943
1077	0.0287312167426583	0.00656009892422157	0.869614961600315	0.734457453779579	0.523556609864165	-53.1920405358943
1078	0.0330697010821571	0.00656009892422157	0.869614961600315	0.734457453779579	0.523556609864165	-53.5813070542944
1079	0.0330697010821571	0.00437856540765786	0.874953308646823	0.734457453779579	0.523556609864165	-53.9336322623757
1080	0.0330697010821571	0.00437856540765786	0.874953308646823	0.734457453779579	0.523556609864165	-53.9336322623757
1081	0.0330697010821571	0.00437856540765786	0.874953308646823	0.734457453779579	0.523556609864165	-53.9336322623757
1082	0.0330697010821571	0.0268829133708774	0.282116128488614	0.734457453779579	0.523556609864165	-52.91759610236
1083	0.0330697010821571	0.0268829133708774	0.814247515257871	0.734457453779579	0.523556609864165	-53.1638998402164
1084	0.0414451370663734	0.0111748578107503	0.814247515257871	0.734457453779579	0.523556609864165	-54.4806625545626
1085	0.0203574638657394	0.0111748578107503	0.196052313445135	0.734457453779579	0.523556609864165	-52.6959691410886
1086	0.0203574638657394	0.0111748578107503	0.196052313445135	0.734457453779579	0.523556609864165	-52.6959691410886
1087	0.0203574638657394	0.0111748578107503	0.46187716334512	0.734457453779579	0.867165198474748	-53.7380424552322
1088	0.0203574638657394	0.0111748578107503	0.46187716334512	0.734457453779579	0.867165198474748	-53.7380424552322
1089	0.0203574638657394	0.0111748578107503	0.502099312817762	0.734457453779579	0.809755179028112	-53.4580632473544
1090	0.0203574638657394	0.0111748578107503	0.502099312817762	0.734457453779579	0.809755179028112	-53.4580632473544
1091	0.0211527039728376	0.0111748578107503	0.502099312817762	0.505153609806833	0.809755179028112	-54.5198675374164
1092	0.030407349783382	0.0111748578107503	0.346225464916897	0.505153609806833	0.809755179028112	-55.706794807313
1093	0.030407349783382	0.0111748578107503	0.346225464916897	0.505153609806833	0.809755179028112	-55.706794807313
1094	0.030407349783382	0.0111748578107503	0.846121532461671	0.505153609806833	0.158050125535999	-55.1524101528478
1095	0.030407349783382	0.0111748578107503	0.189125829276218	0.505153609806833	0.158050125535999	-52.9850096173031
1096	0.030407349783382	0.0111748578107503	0.189125829276218	0.505153609806833	0.158050125535999	-52.9850096173031
1097	0.030407349783382	0.0142595448691031	0.189125829276218	0.505153609806833	0.158050125535999	-52.8434308021313
1098	0.030407349783382	0.0142595448691031	0.511223789916857	0.505153609806833	0.158050125535999	-53.6757473239019
1099	0.0150345205861095	0.0142595448691031	0.511223789916857	0.505153609806833	0.158050125535999	-57.3363215030582
1100	0.0242053789328688	0.0142595448691031	0.511223789916857	0.781088470095584	0.158050125535999	-53.3544535675319
1101	0.0242053789328688	0.0166598001585981	0.511223789916857	0.781088470095584	0.661332328663016	-52.6650323923044
1102	0.0242053789328688	0.0166598001585981	0.511223789916857	0.781088470095584	0.661332328663016	-52.6650323923044
1103	0.0242053789328688	0.0166598001585981	0.511223789916857	0.781088470095584	0.661332328663016	-52.6650323923044
1104	0.0212968402352237	0.0211782220866881	0.364061980693273	0.781088470095584	0.661332328663016	-52.5091011406463
1105	0.0224106090627101	0.0211782220866881	0.364061980693273	0.614764993407232	0.661332328663016	-52.8346227471799
1106	0.0224106090627101	0.0211782220866881	0.364061980693273	0.76328637325025	0.661332328663016	-52.5567897830601
1107	0.0224106090627101	0.0183408381203703	0.364061980693273	0.76328637325025	0.661332328663016	-52.569937755016
1108	0.0224106090627101	0.0183408381203703	0.357692370121241	0.76328637325025	0.661332328663016	-52.5725176902073
1109	0.0224106090627101	0.0183408381203703	0.357692370121241	0.76328637325025	0.24994445008376	-52.4882092966102
1110	0.0224106090627101	0.0183408381203703	0.357692370121241	0.76328637325025	0.24994445008376	-52.4882092966102
1111	0.0224106090627101	0.0183408381203703	0.357692370121241	0.763686514236485	0.24994445008376	-52.4880392220845
1112	0.0224106090627101	0.0183408381203703	0.357692370121241	0.763686514236485	0.24994445008376	-52.4880392220845
1113	0.03222969891301	0.0433860973300818	0.380942721050508	0.763686514236485	0.24994445008376	-52.6059559085664
1114	0.0314749344587787	0.0184746174891329	0.47317053982518	0.763686514236485	0.801242424189843	-55.0735338669144
1115	0.0314749344587787	0.0184746174891329	0.47317053982518	0.763686514236485	0.801242424189843	-55.0735338669144
1116	0.0314749344587787	0.0184746174891329	0.209628963337362	0.763686514236485	0.801242424189843	-55.2013054051831
1117	0.0314749344587787	0.0184746174891329	0.941427424308472	0.763686514236485	0.801242424189843	-55.2509764782673
1118	0.0314749344587787	0.0184746174891329	0.925122370121522	0.763686514236485	0.426059347132899	-52.0828444677836
1119	0.0314749344587787	0.0184746174891329	0.925122370121522	0.763686514236485	0.426059347132899	-52.0828444677836
1120	0.0314749344587787	0.024501022451349	0.356532975491362	0.763686514236485	0.426059347132899	-51.9980102562124
1121	0.0314749344587787	0.024501022451349	0.312890369538921	0.763686514236485	0.426059347132899	-52.011211344288
1122	0.0314749344587787	0.024501022451349	0.312890369538921	0.692692162583522	0.426059347132899	-52.0775777014562
1123	0.0314749344587787	0.024501022451349	0.312890369538921	0.937598526939232	0.426059347132899	-52.1650825969469
1124	0.0314749344587787	0.024501022451349	0.312890369538921	0.937598526939232	0.426059347132899	-52.1650825969469
1125	0.0197646777949949	0.024501022451349	0.312890369538921	0.937598526939232	0.426059347132899	-52.4365584363826
1126	0.0197646777949949	0.024501022451349	0.312890369538921	0.937598526939232	0.426059347132899	-52.4365584363826
1127	0.0197646777949949	0.024501022451349	0.348960212746013	0.937598526939232	0.426059347132899	-52.41588402356
1128	0.0197646777949949	0.024501022451349	0.348960212746013	0.937598526939232	0.530546445323104	-52.4280621381739
1129	0.0197646777949949	0.024501022451349	0.348960212746013	0.937598526939232	0.530546445323104	-52.4280621381739
1130	0.0195222969886234	0.024501022451349	0.59415769567057	0.937598526939232	0.530546445323104	-52.3304956557163
1131	0.0195222969886234	0.0428198872720508	0.59415769567057	0.937598526939232	0.43279621347347	-53.066687298208
1132	0.0195222969886234	0.0428198872720508	0.59415769567057	0.937598526939232	0.43279621347347	-53.066687298208
1133	0.0195222969886234	0.0428198872720508	0.59415769567057	0.937598526939232	0.43279621347347	-53.066687298208
1134	0.0195222969886234	0.0428198872720508	0.59415769567057	0.937598526939232	0.43279621347347	-53.066687298208
1135	0.0195222969886234	0.0428198872720508	0.592141211375801	0.745833255793849	0.557531517171438	-53.2976932994273
1136	0.0195222969886234	0.0428198872720508	0.309831444501384	0.745833255793849	0.557531517171438	-53.1758523688527
1137	0.0195222969886234	0.0734974501826181	0.309831444501384	0.745833255793849	0.317448537465851	-56.0990311341101
1138	0.0195222969886234	0.0897693689294813	0.309831444501384	0.745833255793849	0.317448537465851	-57.8196424832317
1139	0.0223588632597758	0.0481348719230063	0.309831444501384	0.745833255793849	0.317448537465851	-53.3829937501458
1140	0.0223588632597758	0.0481348719230063	0.309831444501384	0.745833255793849	0.263709797659121	-53.663871605666
1141	0.0223588632597758	0.0481348719230063	0.309831444501384	0.745833255793849	0.263709797659121	-53.663871605666
1142	0.0223588632597758	0.0481348719230063	0.309831444501384	0.745833255793849	0.333612731212307	-53.3290299456617
1143	0.0223588632597758	0.0481348719230063	0.309831444501384	0.745833255793849	0.333612731212307	-53.3290299456617
1144	0.0223588632597758	0.0253828262363536	0.309831444501384	0.752053262132535	0.290109211323974	-52.2982325855604
1145	0.0223588632597758	0.0253828262363536	0.309831444501384	0.752053262132535	0.338512876252258	-52.1087919610646
1146	0.0223588632597758	0.0170615586849747	0.59576646147282	0.752053262132535	0.338512876252258	-52.0743904083155
1147	0.0223588632597758	0.0170615586849747	0.59576646147282	0.959388654198502	0.39438846375408	-52.2029544043915
1148	0.0223588632597758	0.0577397328399658	0.59576646147282	0.959388654198502	0.39438846375408	-53.9116762488676
1149	0.0223588632597758	0.0577397328399658	0.931049984180564	0.959388654198502	0.39438846375408	-53.8787141993567
1150	0.0223588632597758	0.0577397328399658	0.931049984180564	0.959388654198502	0.39438846375408	-53.8787141993567
1151	0.0329685105864031	0.0661556252075566	0.361844165915664	0.959388654198502	0.17815171217147	-54.8130648381385
1152	0.0329685105864031	0.0661556252075566	0.548344806755311	0.959388654198502	0.345045284857255	-54.4503564842866
1153	0.024506357220767	0.0289235190177321	0.296838406220332	0.959388654198502	0.345045284857255	-52.1510903514675
1154	0.024506357220767	0.0289235190177321	0.264450030461833	0.959388654198502	0.345045284857255	-52.1631140674096
1155	0.024506357220767	0.0685353756024275	0.264450030461833	0.959388654198502	0.345045284857255	-54.7735719226857
1156	0.024506357220767	0.0685353756024275	0.487764362436525	0.959388654198502	0.345045284857255	-54.754047376848
1157	0.0396987341128945	0.0685353756024275	0.19204972020228	0.959388654198502	0.345045284857255	-55.1864239597995
1158	0.0396987341128945	0.0685353756024275	0.19204972020228	0.959388654198502	0.345045284857255	-55.1864239597995
1159	0.018770975030973	0.0588252412621889	0.19204972020228	0.517456186353509	0.345045284857255	-55.0125293948456
1160	0.018770975030973	0.0588252412621889	0.19204972020228	0.517456186353509	0.46238042381114	-54.7328057404024
1161	0.018770975030973	0.0588252412621889	0.387495850801037	0.59344194702749	0.46238042381114	-54.9827330957024
1162	0.018770975030973	0.041589686605414	0.387495850801037	0.59344194702749	0.46238042381114	-53.6060909131733
1163	0.0278642000769619	0.0187964668756715	0.780524664400673	0.59344194702749	0.46238042381114	-53.1874746536728
1164	0.0278642000769619	0.0187964668756715	0.780524664400673	0.59344194702749	0.46238042381114	-53.1874746536728
1165	0.0278642000769619	0.0187964668756715	0.35431100863915	0.59344194702749	0.46238042381114	-52.2436728673535
1166	0.0278642000769619	0.0187964668756715	0.43708853935684	0.59344194702749	0.46238042381114	-52.377155388922
1167	0.0228683785578717	0.0187964668756715	0.314675470645477	0.59344194702749	0.330225723348123	-52.2667723470502
1168	0.0228683785578717	0.0187964668756715	0.314675470645477	0.736316558563849	0.330225723348123	-52.0318790622362
1169	0.0228683785578717	0.024404662381685	0.314675470645477	0.308487679992718	0.330225723348123	-54.0947711742246
1170	0.0228683785578717	0.0300178956840777	0.314675470645477	0.308487679992718	0.330225723348123	-54.3697848386549
1171	0.0228683785578717	0.0300178956840777	0.314675470645477	0.308487679992718	0.330225723348123	-54.3697848386549
1172	0.0261940666537057	0.0300178956840777	0.314675470645477	0.473707909382253	1.05810007573182	-57.1097039801816
1173	0.00952929264120196	0.0300178956840777	0.314675470645477	0.473707909382253	0.682157309599708	-55.9255527904253
1174	0.00952929264120196	0.0300178956840777	0.314675470645477	0.473707909382253	0.682157309599708	-55.9255527904253
1175	0.00952929264120196	0.0604146395275177	0.314675470645477	0.473707909382253	0.683100268084808	-58.0776179347033
1176	0.0156825831887101	0.0604146395275177	0.314675470645477	0.473707909382253	0.683100268084808	-56.0329393964344
1177	0.0156825831887101	0.0604146395275177	0.314675470645477	0.473707909382253	0.429583338022551	-56.2176838298615
1178	0.0156825831887101	0.0604146395275177	0.314675470645477	0.473707909382253	0.429583338022551	-56.2176838298615
1179	0.0235069222088358	0.0604146395275177	0.0687106416664729	0.473707909382253	0.429583338022551	-54.1521582523532
1180	0.0235069222088358	0.0604146395275177	0.0687106416664729	0.473707909382253	0.429583338022551	-54.1521582523532
1181	0.0103857473561298	0.0604146395275177	0.0687106416664729	0.473707909382253	1.35071053468535	-56.9963130290496
1182	0.0119360810414587	0.0150632081644172	0.0687106416664729	0.405454992561996	1.31537967497916	-55.1330963966977
1183	0.0119360810414587	0.0150632081644172	0.0687106416664729	0.405454992561996	1.31537967497916	-55.1330963966977
1184	0.0119360810414587	0.0150632081644172	0.461510783241794	0.405454992561996	1.31537967497916	-56.5145777132306
1185	0.0119360810414587	0.0150632081644172	0.461510783241794	0.405454992561996	1.13855765190487	-56.1098605519749
1186	0.0119360810414587	0.0150632081644172	0.461510783241794	0.405454992561996	1.13855765190487	-56.1098605519749
1187	0.0119360810414587	0.0150632081644172	0.520131172053666	0.405454992561996	0.899440539148477	-56.1333529160047
1188	0.0119360810414587	0.0150632081644172	0.520131172053666	0.405454992561996	0.899440539148477	-56.1333529160047
1189	0.0119360810414587	0.0150632081644172	0.0464959789809868	0.547179850117011	0.899440539148477	-54.4780757383028
1190	0.0119360810414587	0.0150632081644172	0.489111661790352	0.547179850117011	0.899440539148477	-54.7292910739488
1191	0.0119360810414587	0.0150632081644172	0.489111661790352	0.547179850117011	0.899440539148477	-54.7292910739488
1192	0.0119360810414587	0.0150632081644172	0.489111661790352	0.547179850117011	0.615577200843497	-54.8088042626043
1193	0.0119360810414587	0.0150632081644172	0.489111661790352	0.79194474627532	0.615577200843497	-53.9986638583491
1194	0.023099372104565	0.0150632081644172	0.213768903456093	0.79194474627532	0.615577200843497	-52.6313481753264
1195	0.023099372104565	0.0663668449502252	0.449034499562154	0.79194474627532	0.615577200843497	-55.2211080436164
1196	0.023099372104565	0.0663668449502252	0.449034499562154	0.79194474627532	0.615577200843497	-55.2211080436164
1197	0.023099372104565	0.055937676644172	0.305603598578448	0.781570557409387	0.615577200843497	-54.2598919295464
1198	0.0281421119689885	0.055937676644172	0.10828141144348	0.781570557409387	0.615577200843497	-54.7307109703479
1199	0.0281421119689885	0.055937676644172	0.10828141144348	0.781570557409387	0.615577200843497	-54.7307109703479
1200	0.0281421119689885	0.055937676644172	0.10828141144348	0.905809532460988	0.615577200843497	-54.7337827956768
1201	0.0281421119689885	0.055937676644172	0.242548503224057	0.933734371498488	0.615577200843497	-54.7073505473935
1202	0.0281421119689885	0.055937676644172	0.242548503224057	0.933734371498488	0.434026346383186	-53.7166533766603
1203	0.0281421119689885	0.055937676644172	0.242548503224057	0.640318953921045	0.226937597393208	-53.9931437367213
1204	0.0281421119689885	0.00489131700613267	0.242548503224057	0.640318953921045	0.226937597393208	-53.1377622337403
1205	0.0281421119689885	0.00489131700613267	0.242548503224057	0.640318953921045	0.226937597393208	-53.1377622337403
1206	0.0281421119689885	0.00489131700613267	0.242548503224057	0.640318953921045	0.226937597393208	-53.1377622337403
1207	0.0281421119689885	0.0122790376619802	0.242548503224057	0.640318953921045	0.226937597393208	-52.2596167378854
1208	0.0275600005015974	0.0122790376619802	0.242548503224057	0.640318953921045	0.226937597393208	-52.3155692953742
1209	0.0275600005015974	0.0256086296393635	0.242548503224057	0.809278380134666	0.226937597393208	-52.1131633821804
1210	0.0387009425202633	0.0343030084887184	0.242548503224057	0.809278380134666	0.226937597393208	-52.1486297231809
1211	0.0387009425202633	0.0343030084887184	0.242548503224057	0.809278380134666	0.226937597393208	-52.1486297231809
1212	0.0387009425202633	0.040378437179857	0.242548503224057	0.809278380134666	0.226937597393208	-52.4860251213805
1213	0.0387009425202633	0.040378437179857	0.242548503224057	0.809278380134666	0.226937597393208	-52.4860251213805
1214	0.0387009425202633	0.040378437179857	0.242548503224057	0.809278380134666	0.315633884202134	-52.6811133275608
1215	0.0387009425202633	0.040378437179857	0.242548503224057	0.809278380134666	0.315633884202134	-52.6811133275608
1216	0.0387009425202633	0.040378437179857	0.242548503224057	0.852125674293063	0.315633884202134	-52.6846016351935
1217	0.0337246239878389	0.0390056536627199	0.242548503224057	0.852125674293063	0.315633884202134	-52.3295781768704
1218	0.0337246239878389	0.011971225689384	0.242548503224057	0.852125674293063	0.315633884202134	-51.985008006466
1219	0.0337246239878389	0.00783369101015822	0.769735101625177	0.852125674293063	0.315633884202134	-51.9563867500705
1220	0.0337246239878389	0.00783369101015822	0.427338581680627	0.852125674293063	0.315633884202134	-52.1500239150893
1221	0.0350613001967971	0.00783369101015822	0.423860039413797	0.533141889924812	0.315633884202134	-52.7049190867473
1222	0.0350613001967971	0.00783369101015822	0.423860039413797	0.829373498036854	0.315633884202134	-52.142189689098
1223	0.0350613001967971	0.00783369101015822	0.423860039413797	0.829373498036854	0.315633884202134	-52.142189689098
1224	0.0350613001967971	0.00783369101015822	0.423860039413797	0.829373498036854	0.315633884202134	-52.142189689098
1225	0.0350613001967971	0.00783369101015822	0.423860039413797	0.829373498036854	0.315633884202134	-52.142189689098
1226	0.0350613001967971	0.00783369101015822	0.423860039413797	0.829373498036854	0.315633884202134	-52.142189689098
1227	0.0350613001967971	0.00783369101015822	0.423860039413797	0.797789173364757	0.315633884202134	-52.1165602251885
1228	0.0350613001967971	0.00783369101015822	0.255779734865253	0.797789173364757	0.315633884202134	-52.2886517976916
1229	0.0350613001967971	0.0247615094611874	0.255779734865253	0.684037508123956	0.315633884202134	-51.8163956756319
1230	0.0350613001967971	0.0247615094611874	0.255779734865253	0.684037508123956	0.188920097184759	-51.9937728400564
1231	0.0350613001967971	0.0266304443336589	0.643667699247369	0.698545342725253	0.188920097184759	-52.2629263823319
1232	0.0465467775344275	0.0441643478009315	0.555244127729115	0.698545342725253	0.188920097184759	-53.4296431550231
1233	0.0465467775344275	0.0441643478009315	0.432745565344732	0.698545342725253	0.188920097184759	-53.30709212007
1234	0.0465467775344275	0.0441643478009315	0.462201952224348	0.698545342725253	0.188920097184759	-53.3338696876374
1235	0.0465467775344275	0.0441643478009315	0.800916136171085	0.698545342725253	0.188920097184759	-53.7484130983629
1236	0.0371456180500067	0.0372446007852067	0.800916136171085	0.698545342725253	0.188920097184759	-52.9944146688684
1237	0.0267122930426086	0.0372446007852067	0.800916136171085	0.698545342725253	0.188920097184759	-53.5796967646481
1238	0.0377232981772125	0.0372446007852067	0.115328327896418	0.698545342725253	0.423469934347487	-53.2210368775228
1239	0.0377232981772125	0.0372446007852067	0.115328327896418	0.698545342725253	0.423469934347487	-53.2210368775228
1240	0.0377232981772125	0.0109894053239554	0.115328327896418	0.593570068961489	0.695010226443243	-55.973931409199
1241	0.0377232981772125	0.0109894053239554	0.780150185664294	0.593570068961489	0.0426293779969642	-57.5867486771458
1242	0.0377232981772125	0.0109894053239554	0.353484327433991	0.593570068961489	0.0426293779969642	-56.7260698327299
1243	0.0377232981772125	0.0109894053239554	0.353484327433991	0.37620938960984	0.0884247140204276	-55.0857510430033
1244	0.0377232981772125	0.0109894053239554	0.353484327433991	0.37620938960984	0.0884247140204276	-55.0857510430033
1245	0.0377232981772125	0.0109894053239554	0.353484327433991	0.911572462927427	0.0884247140204276	-53.9707637705627
1246	0.0377232981772125	0.0109894053239554	0.200920705573792	0.911572462927427	0.0884247140204276	-54.144927173078
1247	0.0377232981772125	0.005778860467703	0.200920705573792	0.167730661745418	0.573969864220227	-55.8083612071916
1248	0.0377232981772125	0.005778860467703	0.200920705573792	0.167730661745418	0.573969864220227	-55.8083612071916
1249	0.0377232981772125	0.005778860467703	0.200920705573792	0.167730661745418	0.573969864220227	-55.8083612071916
1250	0.0377232981772125	0.005778860467703	0.200920705573792	0.221950670588172	0.573969864220227	-55.5143575819384
1251	0.0485950096709358	0.005778860467703	0.200920705573792	0.221950670588172	0.573969864220227	-58.0437535625795
1252	0.0485950096709358	0.005778860467703	0.200920705573792	0.221950670588172	0.573969864220227	-58.0437535625795
1253	0.0485950096709358	0.005778860467703	0.200920705573792	0.221950670588172	0.573969864220227	-58.0437535625795
1254	0.0463674108991296	0.005778860467703	0.200920705573792	0.221950670588172	0.573969864220227	-57.4705611882478
1255	0.0463674108991296	0.005778860467703	0.200920705573792	0.221950670588172	0.573969864220227	-57.4705611882478
1256	0.0463674108991296	0.005778860467703	0.200920705573792	0.26157961772743	0.573969864220227	-57.3222057035491
1257	0.0463674108991296	0.00807086613063515	0.200920705573792	0.673856809829009	0.231275315436432	-52.5099689070859
1258	0.0463674108991296	0.00807086613063515	0.200920705573792	0.673856809829009	0.231275315436432	-52.5099689070859
1259	0.0463674108991296	0.00807086613063515	0.200920705573792	0.847480965262359	0.231275315436432	-52.6504942802415
1260	0.0541542242320856	0.00807086613063515	0.200920705573792	0.847480965262359	0.231275315436432	-53.2514573594193
1261	0.0541542242320856	0.00807086613063515	0.691956824128408	0.847480965262359	0.231275315436432	-52.8467656599848
1262	0.0416771199677215	0.00807086613063515	0.691956824128408	0.847480965262359	0.231275315436432	-52.0035369318753
1263	0.0286857950539063	0.00807086613063515	0.691956824128408	0.847480965262359	0.231275315436432	-52.2798673910906
1264	0.0286857950539063	0.0373368575464308	0.651639537724111	0.847480965262359	0.231275315436432	-52.3579795145982
1265	0.0286857950539063	0.0373368575464308	0.651639537724111	0.847480965262359	0.231275315436432	-52.3579795145982
1266	0.0286857950539063	0.0373368575464308	0.651639537724111	0.847480965262359	0.231275315436432	-52.3579795145982
1267	0.0286857950539063	0.0373368575464308	0.424923718240532	0.847480965262359	0.231275315436432	-52.3893929666439
1268	0.0440782913315417	0.0373368575464308	0.424923718240532	0.847480965262359	0.271094331425752	-52.650292679739
1269	0.0436687339761425	0.0373368575464308	0.424923718240532	0.847480965262359	0.271094331425752	-52.6155942664067
1270	0.0436687339761425	0.0373368575464308	0.424923718240532	0.847480965262359	0.271094331425752	-52.6155942664067
1271	0.0436687339761425	0.0373368575464308	0.424923718240532	0.847480965262359	0.271094331425752	-52.6155942664067
1272	0.0436687339761425	0.0373368575464308	0.54065445689996	0.847480965262359	0.271094331425752	-52.5954016087848
1273	0.0293155329585164	0.0368959439569395	0.101599567446314	0.847480965262359	0.271094331425752	-52.3240785513274
1274	0.0293155329585164	0.0368959439569395	0.125981143349045	0.847480965262359	0.271094331425752	-52.3042454626537
1275	0.027706900339238	0.0368959439569395	0.125981143349045	0.847480965262359	0.271094331425752	-52.3863709217539
1276	0.027706900339238	0.0368959439569395	0.0813769727703418	0.847480965262359	0.271094331425752	-52.4242332268965
1277	0.0257050703190257	0.0368959439569395	0.0813769727703418	0.847480965262359	0.271094331425752	-52.5792364200512
1278	0.0257050703190257	0.0368959439569395	0.0813769727703418	0.346369390633532	0.657145768487051	-53.6490988591007
1279	0.0257050703190257	0.0184398662524264	0.0813769727703418	0.346369390633532	0.657145768487051	-53.2057900320108
1280	0.0257050703190257	0.01230359491555	0.0813769727703418	0.346369390633532	0.657145768487051	-53.4034573098097
1281	0.0257050703190257	0.0306451598604989	0.109830589248885	0.346369390633532	0.657145768487051	-53.4905974336238
1282	0.0257050703190257	0.0306451598604989	0.109830589248885	0.346369390633532	0.657145768487051	-53.4905974336238
1283	0.0257050703190257	0.0306451598604989	0.109830589248885	0.24018822801773	0.657145768487051	-53.7831862823441
1284	0.0257050703190257	0.00344344214321325	0.109830589248885	0.658276703873067	0.657145768487051	-54.7535662684942
1285	0.0257050703190257	0.00344344214321325	0.109830589248885	0.827201191882014	0.657145768487051	-55.0239016184575
1286	0.0257050703190257	0.00642742731614269	0.109830589248885	0.827201191882014	0.657145768487051	-54.2395069415137
1287	0.0253971571615219	0.00642742731614269	0.109830589248885	0.682825288182339	0.657145768487051	-54.0251899020431
1288	0.0253971571615219	0.00642742731614269	0.109830589248885	0.682825288182339	0.657145768487051	-54.0251899020431
1289	0.0253971571615219	0.00642742731614269	0.109830589248885	0.682825288182339	0.657145768487051	-54.0251899020431
1290	0.0253971571615219	0.00642742731614269	0.109830589248885	0.682825288182339	0.657145768487051	-54.0251899020431
1291	0.0253971571615219	0.00332197450273909	0.325462778186271	0.682825288182339	0.657145768487051	-54.3894758117024
1292	0.0253971571615219	0.038358526093345	0.610802451827077	0.682825288182339	0.657145768487051	-53.8071679711776
1293	0.0253971571615219	0.038358526093345	0.610802451827077	0.682825288182339	0.814487828671496	-54.8700870606878
1294	0.0325793253299056	0.038358526093345	0.610802451827077	0.682825288182339	0.814487828671496	-56.6236811846594
1295	0.0325793253299056	0.038358526093345	0.610802451827077	0.682825288182339	0.654954476344405	-54.9399217511013
1296	0.0325793253299056	0.0183420340134848	0.610802451827077	0.837621905312898	0.654954476344405	-53.7533138427342
1297	0.0325793253299056	0.0183420340134848	0.610802451827077	0.837621905312898	0.654954476344405	-53.7533138427342
1298	0.0214567566814673	0.0183420340134848	0.69045574073797	0.837621905312898	0.540889430408411	-52.0331654927928
1299	0.0214567566814673	0.0183420340134848	0.69045574073797	0.837621905312898	0.749908470344957	-52.801730598989
1300	0.0214567566814673	0.0183420340134848	0.69045574073797	0.837621905312898	0.749908470344957	-52.801730598989
1301	0.0214567566814673	0.0185979527810134	0.69045574073797	0.837621905312898	0.749908470344957	-52.7989607323322
1302	0.0214567566814673	0.0185979527810134	0.69045574073797	0.837621905312898	0.749908470344957	-52.7989607323322
1303	0.0214567566814673	0.0185979527810134	0.52221514320089	0.837621905312898	0.749908470344957	-52.8471627934355
1304	0.0214567566814673	0.0262679269768083	0.52221514320089	0.837621905312898	0.508331753983981	-52.0778948488282
1305	0.0214567566814673	0.0140927858884807	0.52221514320089	0.853660533269208	0.286833637795002	-52.4729465244131
1306	0.0214567566814673	0.0140927858884807	0.52221514320089	0.853660533269208	0.286833637795002	-52.4729465244131
1307	0.0427872715572897	0.0140927858884807	0.484183240279229	0.853660533269208	0.286833637795002	-52.0183949558788
1308	0.0221817038497418	0.0140927858884807	0.484183240279229	0.853660533269208	0.286833637795002	-52.3716864266498
1309	0.0221817038497418	0.017544170189809	0.484183240279229	0.853660533269208	0.286833637795002	-52.248221472449
1310	0.0232580529442332	0.017544170189809	0.606446007212903	0.853660533269208	0.286833637795002	-52.0317458897939
1311	0.0387059468142718	0.017544170189809	0.402895221517534	0.853660533269208	0.286833637795002	-51.7365124910899
1312	0.0212505222472682	0.0477079431112716	0.402895221517534	0.853660533269208	0.286833637795002	-53.5853657276839
1313	0.0296582801628534	0.0167635182318873	0.338027773578199	0.853660533269208	0.286833637795002	-51.6855491174138
1314	0.0296582801628534	0.0167635182318873	0.338027773578199	0.853660533269208	0.286833637795002	-51.6855491174138
1315	0.0296582801628534	0.0275611896149207	0.550218988173078	0.853660533269208	0.286833637795002	-51.6590737227506
1316	0.0296582801628534	0.0275611896149207	0.79621792913473	0.853660533269208	0.286833637795002	-51.6211661186149
1317	0.0296582801628534	0.0275611896149207	0.79621792913473	0.853660533269208	0.286833637795002	-51.6211661186149
1318	0.0296582801628534	0.0321457632541187	0.919908443440344	0.853660533269208	0.286833637795002	-51.8202145088466
1319	0.0296582801628534	0.0321457632541187	0.919908443440344	0.540348531898185	0.286833637795002	-54.6223282844159
1320	0.0296582801628534	0.0321457632541187	0.919908443440344	0.98589747433313	0.286833637795002	-52.0474676162011
1321	0.0296582801628534	0.0275803672176283	0.919908443440344	0.98589747433313	0.286833637795002	-51.9169787769317
1322	0.0296582801628534	0.0275803672176283	0.919908443440344	0.98589747433313	0.286833637795002	-51.9169787769317
1323	0.0296582801628534	0.0275803672176283	0.919908443440344	0.94260669070743	0.286833637795002	-51.6783158154846
1324	0.0296582801628534	0.0275803672176283	0.919908443440344	0.94260669070743	0.286833637795002	-51.6783158154846
1325	0.0296582801628534	0.0453191480999937	0.919908443440344	0.94260669070743	0.286833637795002	-52.6050061623793
1326	0.0296582801628534	0.0453191480999937	0.919908443440344	0.94260669070743	0.286833637795002	-52.6050061623793
1327	0.0296582801628534	0.0453191480999937	0.919908443440344	0.94260669070743	0.286833637795002	-52.6050061623793
1328	0.0296582801628534	0.0142153669439798	0.919908443440344	0.94260669070743	0.411054300298016	-51.876594641884
1329	0.0296582801628534	0.0142153669439798	0.919908443440344	0.94260669070743	0.411054300298016	-51.876594641884
1330	0.0296582801628534	0.0142153669439798	0.580184860407841	0.94260669070743	0.411054300298016	-52.039682688204
1331	0.0296582801628534	0.0142153669439798	0.135172394352584	0.94260669070743	0.411054300298016	-52.3821155519803
1332	0.0296582801628534	0.0142153669439798	0.135172394352584	0.94260669070743	0.411054300298016	-52.3821155519803
1333	0.0296582801628534	0.0171073363486063	0.47319911787824	0.94260669070743	0.411054300298016	-51.9877957024093
1334	0.027003259891552	0.0171073363486063	0.247919667254324	0.94260669070743	0.411054300298016	-52.1073955302547
1335	0.027003259891552	0.0171073363486063	0.548641878146943	0.94260669070743	0.411054300298016	-51.9116501955832
1336	0.027003259891552	0.0171073363486063	0.548641878146943	0.94260669070743	0.411054300298016	-51.9116501955832
1337	0.027003259891552	0.0171073363486063	0.843551408417088	0.94260669070743	0.411054300298016	-51.7748302652563
1338	0.027003259891552	0.0171073363486063	0.843551408417088	0.609974068567886	0.411054300298016	-52.9941646218619
1339	0.027003259891552	0.0171073363486063	0.843551408417088	0.609974068567886	0.411054300298016	-52.9941646218619
1340	0.020528593281016	0.0171073363486063	0.843551408417088	0.609974068567886	0.411054300298016	-53.3985215308566
1341	0.0205467182818372	0.0171073363486063	0.92251630524508	0.609974068567886	0.671200521815002	-54.0234863999422
1342	0.0205467182818372	0.0291537376358193	0.92251630524508	0.609974068567886	0.671200521815002	-54.3320388219164
1343	0.0205467182818372	0.0291537376358193	0.92251630524508	0.609974068567886	0.671200521815002	-54.3320388219164
1344	0.0205467182818372	0.0291537376358193	0.92251630524508	0.606920617039316	0.671200521815002	-54.3716092111479
1345	0.0205467182818372	0.0291537376358193	0.92251630524508	0.606920617039316	0.671200521815002	-54.3716092111479
1346	0.0205467182818372	0.0291537376358193	0.777558442629038	0.84448516623073	0.438299779818888	-52.1599927941452
1347	0.0205467182818372	0.0291537376358193	0.777558442629038	0.84448516623073	0.438299779818888	-52.1599927941452
1348	0.0205467182818372	0.0291537376358193	0.777558442629038	0.84448516623073	0.438299779818888	-52.1599927941452
1349	0.0205467182818372	0.0291537376358193	0.777558442629038	0.84448516623073	0.438299779818888	-52.1599927941452
1350	0.0205467182818372	0.0291537376358193	0.777558442629038	0.84448516623073	0.438299779818888	-52.1599927941452
1351	0.020279936680069	0.0291537376358193	0.777558442629038	0.84448516623073	0.438299779818888	-52.1906035267809
1352	0.020279936680069	0.0291537376358193	0.777558442629038	0.84448516623073	0.525336901548928	-52.2325564272919
1353	0.020279936680069	0.0291537376358193	0.777558442629038	0.870791350171977	0.525336901548928	-52.2109814656906
1354	0.020279936680069	0.0291537376358193	0.213822447006832	0.870791350171977	0.525336901548928	-52.4436550900435
1355	0.0238194033975722	0.0291537376358193	0.213822447006832	0.870791350171977	0.525336901548928	-52.3351880431691
1356	0.0238194033975722	0.0291537376358193	0.409806641028262	0.870791350171977	0.525336901548928	-52.2125515157218
1357	0.0238194033975722	0.0291537376358193	0.155726783259157	0.870791350171977	0.525336901548928	-52.385379914092
1358	0.0238194033975722	0.00850583160114728	0.155726783259157	0.870791350171977	0.525336901548928	-53.1430933730151
1359	0.0238194033975722	0.00850583160114728	0.155726783259157	0.338243238237272	0.525336901548928	-53.0327815944122
1360	0.0238194033975722	0.00850583160114728	0.273377620230992	0.433566490249024	0.379026599348781	-52.9297659355041
1361	0.0238194033975722	0.00850583160114728	0.273377620230992	0.433566490249024	0.379026599348781	-52.9297659355041
1362	0.0331504813849837	0.00850583160114728	0.273377620230992	0.433566490249024	0.366152903280905	-52.7620463717487
1363	0.0331504813849837	0.0239761153186083	0.273377620230992	0.433566490249024	0.366152903280905	-52.6270529373971
1364	0.0239257819120786	0.0239761153186083	0.273377620230992	0.679393134816004	0.268030730144235	-52.2453001965724
1365	0.0550297587829685	0.0239761153186083	0.273377620230992	0.679393134816004	0.268030730144235	-53.3740468463265
1366	0.0550297587829685	0.0257960894805175	0.0452107716248774	0.679393134816004	0.268030730144235	-53.5783068979612
1367	0.0550297587829685	0.0257960894805175	0.0452107716248774	0.861540235156404	0.268030730144235	-53.594248669885
1368	0.0231184852061817	0.0257960894805175	0.782630654452051	0.861540235156404	0.268030730144235	-52.1691361261903
1369	0.0231184852061817	0.0219824199173335	0.782630654452051	0.861540235156404	0.167533656032536	-53.195964620029
1370	0.027758545567896	0.0219824199173335	0.782630654452051	0.861540235156404	0.167533656032536	-52.4638442393935
1371	0.0690736614341954	0.0219824199173335	0.502418765632476	0.535270187604713	0.167533656032536	-55.0057462426541
1372	0.0690736614341954	0.0219824199173335	0.502418765632476	0.535270187604713	0.167533656032536	-55.0057462426541
1373	0.0690736614341954	0.0219824199173335	0.418311128944181	0.535270187604713	0.167533656032536	-54.754977416108
1374	0.0388967317020906	0.00986477416289985	0.115785231277738	0.881402266379119	0.167533656032536	-52.7047278554686
1375	0.061215033536927	0.00986477416289985	0.115785231277738	0.881402266379119	0.167533656032536	-53.5975895289357
1376	0.0402489516655542	0.00986477416289985	0.677587338256523	0.98839169427021	0.167533656032536	-52.7623174987186
1377	0.0402489516655542	0.0375925524352725	0.368534050030895	0.98839169427021	0.167533656032536	-52.7231935864768
1378	0.0461293906983341	0.0369665661405152	0.368534050030895	0.98839169427021	0.167533656032536	-52.8322429158423
1379	0.034439887325642	0.0369665661405152	0.515709668641885	0.98839169427021	0.430839301132365	-52.9240596383724
1380	0.034439887325642	0.0367885880050355	0.515709668641885	0.666266642967971	0.430839301132365	-53.1513240628917
1381	0.034439887325642	0.0367885880050355	0.515709668641885	0.666266642967971	0.460757630291371	-53.367940574082
1382	0.034439887325642	0.0356026341040839	0.515709668641885	0.666266642967971	0.558443574976445	-54.1358519228018
1383	0.034439887325642	0.0356026341040839	0.515709668641885	0.666266642967971	0.460818603495731	-53.2963396959686
1384	0.0159904424561312	0.0356026341040839	0.195562644610742	0.666266642967971	0.460818603495731	-53.4085415061919
1385	0.0159904424561312	0.0356026341040839	0.195562644610742	0.425230779701261	0.460818603495731	-53.9034594056638
1386	0.0159904424561312	0.0268134690922891	0.195562644610742	0.425230779701261	0.460818603495731	-53.5307477715975
1387	0.0159904424561312	0.0268134690922891	0.195562644610742	0.425230779701261	0.460818603495731	-53.5307477715975
1388	0.0159904424561312	0.0268134690922891	0.28863115636028	0.425230779701261	0.460818603495731	-53.9183125671265
1389	0.0159904424561312	0.0268134690922891	0.28863115636028	0.425230779701261	0.460818603495731	-53.9183125671265
1390	0.0159904424561312	0.0268134690922891	0.28863115636028	0.587277807927813	0.721800785681544	-53.2473500512398
1391	0.0287201147157702	0.0129497961129637	0.28863115636028	0.587277807927813	0.721800785681544	-54.1000485339634
1392	0.0218801490591279	0.0129497961129637	0.28863115636028	0.587277807927813	0.528056109373081	-52.5227406120855
1393	0.0218801490591279	0.0129497961129637	0.28863115636028	0.587277807927813	0.528056109373081	-52.5227406120855
1394	0.0147516132281231	0.0129497961129637	0.28863115636028	0.587277807927813	0.528056109373081	-53.5774389845795
1395	0.0175728992571779	0.0129497961129637	0.646615330832226	0.587277807927813	0.528056109373081	-53.5829299049921
1396	0.0175728992571779	0.0129497961129637	0.646615330832226	0.587277807927813	0.528056109373081	-53.5829299049921
1397	0.0175728992571779	0.0129497961129637	0.458708765094645	0.84008111157479	0.528056109373081	-52.706211358155
1398	0.0175728992571779	0.0129497961129637	0.129974149861954	0.410404613014213	0.528056109373081	-53.0857647491688
1399	0.0175728992571779	0.0129497961129637	0.164294508355907	0.410404613014213	0.528056109373081	-53.1296482666832
1400	0.0175728992571779	0.0539864334846056	0.164294508355907	0.410404613014213	0.528056109373081	-54.6642249092806
1401	0.0175728992571779	0.0503428672434626	0.16848727810582	0.410404613014213	0.528056109373081	-54.4036410618419
1402	0.0150442259438939	0.0265845872292207	0.16848727810582	0.410404613014213	0.528056109373081	-53.5969471812322
1403	0.0150442259438939	0.0265845872292207	0.16848727810582	0.410404613014213	0.528056109373081	-53.5969471812322
1404	0.0150442259438939	0.0265845872292207	0.16848727810582	0.976890157458531	0.783847854054903	-53.4915528591246
1405	0.0150442259438939	0.0265845872292207	0.16848727810582	0.976890157458531	0.783847854054903	-53.4915528591246
1406	0.0150442259438939	0.0265845872292207	0.708238015764982	0.976890157458531	0.783847854054903	-53.3547080153098
1407	0.0150442259438939	0.0265845872292207	0.568434038395056	0.976890157458531	0.783847854054903	-53.3869521383731
1408	0.0150442259438939	0.0265845872292207	0.721283170356426	0.944373897094623	0.783847854054903	-53.1854786322157
1409	0.0150442259438939	0.0265845872292207	0.721283170356426	0.944373897094623	0.641118330119886	-53.03953756664
1410	0.0150442259438939	0.0265845872292207	0.721283170356426	0.944373897094623	0.641118330119886	-53.03953756664
1411	0.0150442259438939	0.0265845872292207	0.92775196188245	0.944373897094623	0.778432869246416	-53.1129005676178
1412	0.0164871333806996	0.0265845872292207	0.486152276897496	0.629231175181378	0.778432869246416	-53.4553292132502
1413	0.0164871333806996	0.0265845872292207	0.486152276897496	0.629231175181378	0.778432869246416	-53.4553292132502
1414	0.0164871333806996	0.0265845872292207	0.486152276897496	0.629231175181378	0.778432869246416	-53.4553292132502
1415	0.0164871333806996	0.0325709709046415	0.486152276897496	0.694568519865927	0.778432869246416	-53.4307484267187
1416	0.0164871333806996	0.0291541928989964	0.438457108328548	0.694568519865927	0.796188945593558	-53.2897443112078
1417	0.0164871333806996	0.0291541928989964	0.708945145255157	0.694568519865927	0.700293763073787	-53.3582162975003
1418	0.0164871333806996	0.0337950118360778	0.708945145255157	0.694568519865927	0.781009749880123	-53.749116772372
1419	0.0164871333806996	0.0337950118360778	0.708945145255157	0.694568519865927	0.781009749880123	-53.749116772372
1420	0.0164871333806996	0.0239430233670215	0.708945145255157	0.756506126653267	0.781009749880123	-53.0623034739834
1421	0.0164871333806996	0.0367675623566389	0.692712361609685	0.639515924805656	0.781009749880123	-54.2796801832055
1422	0.0164871333806996	0.0367675623566389	0.692712361609685	0.639515924805656	0.781009749880123	-54.2796801832055
1423	0.0164871333806996	0.0367675623566389	0.734088415392761	0.639515924805656	0.598851585539439	-54.0865961462322
1424	0.0164871333806996	0.0367675623566389	0.734088415392761	0.639515924805656	0.598851585539439	-54.0865961462322
1425	0.0164871333806996	0.0367675623566389	0.734088415392761	0.639515924805656	0.598851585539439	-54.0865961462322
1426	0.0164871333806996	0.030974204048693	0.734088415392761	0.639515924805656	0.531651839583558	-53.7618244684626
1427	0.0164871333806996	0.030974204048693	0.147645246619968	0.639515924805656	0.531651839583558	-53.0286341193523
1428	0.0164871333806996	0.030974204048693	0.147645246619968	0.639515924805656	0.394683915105082	-53.3048190258266
1429	0.0164871333806996	0.030974204048693	0.147645246619968	0.639515924805656	0.394683915105082	-53.3048190258266
1430	0.0321951664367538	0.030974204048693	0.147645246619968	0.97741950783184	0.394683915105082	-52.3277808352889
1431	0.028512210041812	0.030974204048693	0.147645246619968	0.97741950783184	0.394683915105082	-52.1944197529089
1432	0.028512210041812	0.030974204048693	0.147645246619968	0.97741950783184	0.394683915105082	-52.1944197529089
1433	0.028512210041812	0.030974204048693	0.147645246619968	0.97741950783184	0.304174878400828	-52.1104610775982
1434	0.028512210041812	0.030974204048693	0.147645246619968	0.97741950783184	0.304174878400828	-52.1104610775982
1435	0.028512210041812	0.0444916119695214	0.147645246619968	0.97741950783184	0.304174878400828	-52.7439137164541
1436	0.028512210041812	0.0444916119695214	0.609208912986416	0.97741950783184	0.304174878400828	-52.6856666371871
1437	0.0353278222913464	0.0301062916673444	0.272478405934278	0.986507773648652	0.304174878400828	-52.1104458265371
1438	0.0353278222913464	0.0380868191227697	0.722117546007497	0.671201851501994	0.304174878400828	-52.9537540603727
1439	0.0353278222913464	0.0380868191227697	0.513806802439972	0.671201851501994	0.304174878400828	-52.6420180946553
1440	0.0353278222913464	0.0447234123891473	0.513806802439972	0.671201851501994	0.304174878400828	-53.1044302169268
1441	0.0353278222913464	0.0447234123891473	0.691674231375879	0.671201851501994	0.304174878400828	-53.3791056563918
1442	0.0216508841677809	0.0447234123891473	0.691674231375879	0.671201851501994	0.304174878400828	-53.921655573605
1443	0.0216508841677809	0.0447234123891473	0.691674231375879	0.671201851501994	0.304174878400828	-53.921655573605
1444	0.0216508841677809	0.0249849681255516	0.691674231375879	0.825587631457322	0.304174878400828	-52.2128797006967
1445	0.0216508841677809	0.0139478952252931	0.486414336299563	0.825587631457322	0.304174878400828	-52.3512216483722
1446	0.0505047559650956	0.0119636752974512	0.486414336299563	0.825587631457322	0.304174878400828	-52.9955809329635
1447	0.0322592179992689	0.046430397128833	0.806995975910293	0.804753276555791	0.304174878400828	-52.8356436280399
1448	0.0322592179992689	0.046430397128833	0.806995975910293	0.804753276555791	0.304174878400828	-52.8356436280399
1449	0.0217443526236238	0.046430397128833	0.806995975910293	0.924362622136118	0.304174878400828	-53.2697842923264
1450	0.0217443526236238	0.046430397128833	0.806995975910293	0.924362622136118	0.304174878400828	-53.2697842923264
1451	0.0217443526236238	0.046430397128833	0.806995975910293	0.924362622136118	0.304174878400828	-53.2697842923264
1452	0.0215195497577479	0.046430397128833	0.909919525363295	0.924362622136118	0.304174878400828	-53.2916090019751
1453	0.0215195497577479	0.046430397128833	0.909919525363295	0.924362622136118	0.304174878400828	-53.2916090019751
1454	0.0215195497577479	0.046430397128833	0.909919525363295	0.924362622136118	0.312315542919286	-53.2537921242503
1455	0.0215195497577479	0.046430397128833	0.722425766000782	0.924362622136118	0.611425974558956	-53.3760434003591
1456	0.0215195497577479	0.046430397128833	0.722425766000782	0.924362622136118	0.611425974558956	-53.3760434003591
1457	0.0215195497577479	0.0167278197605738	0.146961946317799	0.924362622136118	0.611425974558956	-52.8111662983404
1458	0.0215195497577479	0.0167278197605738	0.868215812203144	0.924362622136118	0.661898664198493	-52.4999559649786
1459	0.0215195497577479	0.0167278197605738	0.945580470532809	0.924362622136118	0.574798398441315	-52.1726103644029
1460	0.0215195497577479	0.0167278197605738	0.945580470532809	0.919723826050886	0.574798398441315	-52.1568906245042
1461	0.0279086509600136	0.0167278197605738	0.945580470532809	0.919723826050886	0.574798398441315	-52.4259126402128
1462	0.0279086509600136	0.0167278197605738	0.945580470532809	0.919723826050886	0.574798398441315	-52.4259126402128
1463	0.0270718904514045	0.0167278197605738	0.945580470532809	0.919723826050886	0.574798398441315	-52.350865243357
1464	0.0270718904514045	0.0203663781950906	0.945580470532809	0.919723826050886	0.574798398441315	-52.3139532582414
1465	0.0270718904514045	0.0203663781950906	0.945580470532809	0.919723826050886	0.574798398441315	-52.3139532582414
1466	0.0270718904514045	0.0203663781950906	0.945580470532809	0.919723826050886	0.57924122816941	-52.3398668414657
1467	0.0118315854894079	0.0203663781950906	0.617980011369568	0.919723826050886	0.57924122816941	-54.0340801925041
1468	0.0188325922526773	0.0203663781950906	0.304288193868218	0.919723826050886	0.57924122816941	-52.5781704100382
1469	0.0204273923069579	0.0203663781950906	0.591290171137979	0.919723826050886	0.57924122816941	-52.2881734915256
1470	0.0204273923069579	0.0203663781950906	0.337355849887315	0.919723826050886	0.450039433502728	-52.2906947193631
1471	0.0204273923069579	0.0203663781950906	0.337355849887315	0.950811033263516	0.450039433502728	-52.3880228075509
1472	0.0204273923069579	0.0203663781950906	0.337355849887315	0.950811033263516	0.450039433502728	-52.3880228075509
1473	0.0204273923069579	0.0203663781950906	0.0510180181650848	0.950811033263516	0.450039433502728	-52.5833260674642
1474	0.0204273923069579	0.0184480774541779	0.0510180181650848	0.950811033263516	0.450039433502728	-52.6507381279934
1475	0.0238503262979141	0.0184480774541779	0.0510180181650848	0.504812097463956	0.450039433502728	-52.2652236792094
1476	0.0238503262979141	0.0184480774541779	0.0510180181650848	0.504812097463956	0.450039433502728	-52.2652236792094
1477	0.0238503262979141	0.0184480774541779	0.306695803637355	0.504812097463956	0.450039433502728	-52.428559745267
1478	0.0238503262979141	0.00957838486451507	0.306695803637355	0.504812097463956	0.367018923500889	-52.7023778773428
1479	0.0238503262979141	0.00957838486451507	0.306695803637355	0.504812097463956	0.367018923500889	-52.7023778773428
1480	0.0238503262979141	0.0202442992962394	0.306695803637355	0.504812097463956	0.367018923500889	-52.3918862206351
1481	0.0238503262979141	0.0202442992962394	0.90431667414579	0.504812097463956	0.723846516494519	-56.0195759265558
1482	0.0238503262979141	0.0415853285268726	0.90431667414579	0.856243650040995	0.535221008974691	-52.8343678734069
1483	0.0238503262979141	0.0415853285268726	0.90431667414579	0.856243650040995	0.535221008974691	-52.8343678734069
1484	0.0238503262979141	0.0488746330601131	0.90431667414579	0.856243650040995	0.535221008974691	-53.3721446820726
1485	0.0238503262979141	0.0507823141950386	0.90431667414579	0.991215948052651	0.535221008974691	-53.5852681517546
1486	0.0238503262979141	0.0710648240429262	0.90431667414579	0.991215948052651	0.468203862603704	-55.1134134112964
1487	0.0238503262979141	0.0710648240429262	0.561977668044537	0.991215948052651	0.468203862603704	-55.1210140399811
1488	0.0238503262979141	0.0710648240429262	0.561977668044537	0.991215948052651	0.468203862603704	-55.1210140399811
1489	0.0238503262979141	0.00769099359737202	0.403163578149337	0.991215948052651	0.468203862603704	-53.4998020261081
1490	0.0196781684239397	0.00769099359737202	0.403163578149337	0.960559181770831	0.468203862603704	-53.582216869406
1491	0.0196781684239397	0.00769099359737202	0.403163578149337	0.960559181770831	0.468203862603704	-53.582216869406
1492	0.0196781684239397	0.0465432666859797	0.403163578149337	0.960559181770831	0.468203862603704	-53.3450859253347
1493	0.0435101505910047	0.044826161721603	0.0469820638827015	0.960559181770831	0.394974199712579	-54.2392791370357
1494	0.040565202828838	0.00585333092627961	0.0469820638827015	0.538680161692825	0.394974199712579	-53.8169073916082
1495	0.038922062267616	0.00585333092627961	0.0469820638827015	0.538680161692825	0.394974199712579	-53.6572127327496
1496	0.038922062267616	0.00722007477516331	0.0469820638827015	0.335972341964688	0.394974199712579	-53.386091570679
1497	0.038922062267616	0.0588036492675719	0.0469820638827015	0.335972341964688	0.394974199712579	-54.5788598395596
1498	0.038922062267616	0.0588036492675719	0.0469820638827015	0.580623523984061	0.394974199712579	-54.636745076292
1499	0.038922062267616	0.0588036492675719	0.0469820638827015	0.373622909333423	0.394974199712579	-54.5931018667239
1500	0.038922062267616	0.0588036492675719	0.0469820638827015	0.594507486127115	0.609163982638355	-56.9331112334591
1501	0.0100503620764056	0.0213834418955395	0.0469820638827015	0.198644341661563	0.609163982638355	-55.2951926065374
1502	0.0393351288023419	0.0233330627274367	0.0469820638827015	0.198644341661563	0.609163982638355	-55.2636655451805
1503	0.0205886757814635	0.0233330627274367	0.0469820638827015	0.198644341661563	0.609163982638355	-52.7923799439659
1504	0.0205886757814635	0.0233330627274367	0.0469820638827015	0.198644341661563	0.609163982638355	-52.7923799439659
1505	0.0205886757814635	0.0233330627274367	0.0469820638827015	0.198644341661563	0.609163982638355	-52.7923799439659
1506	0.0205886757814635	0.0233330627274367	0.0469820638827015	0.198644341661563	0.698923409901693	-53.0950799411311
1507	0.0205886757814635	0.0233330627274367	0.0469820638827015	0.814408377147799	0.698923409901693	-53.0236632861308
1508	0.0205886757814635	0.0233330627274367	0.0469820638827015	0.814408377147799	0.698923409901693	-53.0236632861308
1509	0.0205886757814635	0.0233330627274367	0.0469820638827015	0.814408377147799	0.460048611503687	-52.4777608163285
1510	0.0205886757814635	0.0233330627274367	0.0469820638827015	0.814408377147799	0.550084954289171	-52.5788871198575
1511	0.0205886757814635	0.0233330627274367	0.0469820638827015	0.357169011130049	0.550084954289171	-52.5811764259614
1512	0.0205886757814635	0.0233330627274367	0.0469820638827015	0.772910591879975	0.550084954289171	-52.5702757261266
1513	0.0253379823961651	0.0233330627274367	0.0469820638827015	0.772910591879975	0.550084954289171	-52.5597304173591
1514	0.0253379823961651	0.0233330627274367	0.0469820638827015	0.371559679617362	0.550084954289171	-52.5707918469893
1515	0.0192317497925431	0.0233330627274367	0.0469820638827015	0.371559679617362	0.550084954289171	-52.6765564818681
1516	0.0192317497925431	0.0233330627274367	0.0469820638827015	0.371559679617362	1.04985880994458	-54.5861666072551
1517	0.0192317497925431	0.0221154920839733	0.0469820638827015	0.371559679617362	1.04985880994458	-54.5894275064396
1518	0.0192317497925431	0.0221154920839733	0.0469820638827015	0.792793175401307	0.776401771964755	-53.2950953563869
1519	0.0192317497925431	0.0379658563643543	0.981585912467633	0.792793175401307	0.587728966650744	-53.0877768805473
1520	0.0192317497925431	0.0214148006559725	0.981585912467633	0.792793175401307	0.587728966650744	-52.405280606039
1521	0.0192317497925431	0.0214148006559725	0.981585912467633	0.792793175401307	0.587728966650744	-52.405280606039
1522	0.0206466345399813	0.0214148006559725	0.663898896719644	0.646423263356693	0.632885793954772	-52.999593196242
1523	0.0206466345399813	0.0214148006559725	0.663898896719644	0.646423263356693	0.632885793954772	-52.999593196242
1524	0.0206466345399813	0.0171853160514951	0.663898896719644	0.646423263356693	0.632885793954772	-52.990953894793
1525	0.0206466345399813	0.0171853160514951	0.663898896719644	0.646423263356693	0.632885793954772	-52.990953894793
1526	0.0206466345399813	0.0171853160514951	0.663898896719644	0.725322479867998	0.632885793954772	-52.5800081197124
1527	0.0206466345399813	0.0171853160514951	0.663898896719644	0.725322479867998	0.632885793954772	-52.5800081197124
1528	0.0206466345399813	0.0171853160514951	0.663898896719644	0.736607838073369	0.632885793954772	-52.5366972080651
1529	0.017564276029965	0.0171853160514951	0.663898896719644	0.616302002890428	0.632885793954772	-53.3685605246392
1530	0.0220852562398662	0.0171853160514951	0.663898896719644	0.616302002890428	0.191815561592478	-53.9446113929925
1531	0.0377553899107392	0.0133561506688549	0.467539194411061	0.616302002890428	0.265740276482551	-52.0891601859021
1532	0.0377553899107392	0.0133561506688549	0.259486908452229	0.616302002890428	0.265740276482551	-51.8941758833483
1533	0.0377553899107392	0.0133561506688549	0.191238939719	0.392792418957243	0.265740276482551	-52.2851497192232
1534	0.0377553899107392	0.0133561506688549	0.191238939719	0.820933518121092	0.265740276482551	-51.9377196592122
1535	0.0377553899107392	0.0133561506688549	0.191238939719	0.820933518121092	0.265740276482551	-51.9377196592122
1536	0.0377553899107392	0.0133561506688549	0.191238939719	0.820933518121092	0.265740276482551	-51.9377196592122
1537	0.0377553899107392	0.0133561506688549	0.191238939719	0.888488981475596	0.265740276482551	-52.0437264435426
1538	0.0377553899107392	0.0133561506688549	0.191238939719	0.356877090861737	0.622862286257872	-55.3618783298174
1539	0.0377553899107392	0.0133561506688549	0.191238939719	0.804867812809531	0.622862286257872	-54.8837138348241
1540	0.0157561843271874	0.0133561506688549	0.191238939719	0.804867812809531	0.622862286257872	-53.2786543598633
1541	0.0296361942525106	0.0365595058846994	0.191238939719	0.804867812809531	0.36041607148489	-52.2174954722939
1542	0.0296361942525106	0.0365595058846994	0.426973211744409	0.804867812809531	0.36041607148489	-52.1423580492512
1543	0.0234678303448711	0.0365595058846994	0.426973211744409	0.804867812809531	0.36041607148489	-52.3425593897879
1544	0.0234678303448711	0.0279873157369918	0.426973211744409	0.804867812809531	0.36041607148489	-51.9591502776317
1545	0.0234678303448711	0.0279873157369918	0.426973211744409	0.645201469613313	0.584067210844728	-52.6884432303508
1546	0.0234678303448711	0.0279873157369918	0.579673335362952	0.645201469613313	0.457868922667139	-52.5398064836663
1547	0.0288447050022608	0.00526119179445467	0.579673335362952	0.645201469613313	0.457868922667139	-53.1995517132987
1548	0.0288447050022608	0.00526119179445467	0.579673335362952	0.645201469613313	0.457868922667139	-53.1995517132987
1549	0.0288447050022608	0.00526119179445467	0.579673335362952	0.645201469613313	0.457868922667139	-53.1995517132987
1550	0.0288447050022608	0.00526119179445467	0.579673335362952	0.645201469613313	0.457868922667139	-53.1995517132987
1551	0.0288447050022608	0.00812997488048014	0.168880082623836	0.645201469613313	0.457868922667139	-52.6963191633216
1552	0.0288447050022608	0.00812997488048014	0.221333092086484	0.645201469613313	0.457868922667139	-52.6330496261138
1553	0.0146473220804179	0.00812997488048014	0.221333092086484	0.645201469613313	0.457868922667139	-54.2458204407359
1554	0.0184544095519557	0.00812997488048014	0.221333092086484	0.645201469613313	0.457868922667139	-53.2621984071283
1555	0.0297203561816651	0.00812997488048014	0.221333092086484	0.645201469613313	0.315365881135281	-52.257940712548
1556	0.037033182013268	0.00812997488048014	0.736936285667757	0.645201469613313	0.315365881135281	-52.7407252879399
1557	0.037033182013268	0.00812997488048014	0.180917225720018	0.645201469613313	0.315365881135281	-52.361475301935
1558	0.0243490981884516	0.0126270791603406	0.180917225720018	0.645201469613313	0.315365881135281	-52.2497184500449
1559	0.0243490981884516	0.0126270791603406	0.591491063542723	0.645201469613313	0.395730607641038	-52.3774802835445
1560	0.0243490981884516	0.0126270791603406	0.591491063542723	0.645201469613313	0.395730607641038	-52.3774802835445
1561	0.0358684005664101	0.0093574969904514	0.0840013202311118	0.645201469613313	0.395730607641038	-52.8238646010922
1562	0.0358684005664101	0.0093574969904514	0.0840013202311118	0.645201469613313	0.395730607641038	-52.8238646010922
1563	0.0358684005664101	0.0202505536522231	0.0840013202311118	0.645201469613313	0.395730607641038	-52.3557952942967
1564	0.0358684005664101	0.0202505536522231	0.0840013202311118	0.645201469613313	0.395730607641038	-52.3557952942967
1565	0.0210999551868232	0.0442442780718287	0.355944302974395	0.645201469613313	0.395730607641038	-53.305142698032
1566	0.0210999551868232	0.0331785680020907	0.355944302974395	0.645201469613313	0.395730607641038	-52.6277767932346
1567	0.0210999551868232	0.0331785680020907	0.355944302974395	0.645201469613313	0.395730607641038	-52.6277767932346
1568	0.0210999551868232	0.0331785680020907	0.355944302974395	0.645201469613313	0.395730607641038	-52.6277767932346
1569	0.0232315649573692	0.0331785680020907	0.355944302974395	0.645201469613313	0.296653824077315	-52.6299629338436
1570	0.0232315649573692	0.0331785680020907	0.355944302974395	0.645201469613313	0.296653824077315	-52.6299629338436
1571	0.0387476810644581	0.0331785680020907	0.355944302974395	0.431200637096471	0.296653824077315	-53.5055803414402
1572	0.0387476810644581	0.0331785680020907	0.355944302974395	0.582212155105759	0.296653824077315	-52.6319995293174
1573	0.0387476810644581	0.0331785680020907	0.529156399815749	0.582212155105759	0.296653824077315	-53.0321130361461
1574	0.0387476810644581	0.0331785680020907	0.529156399815749	0.586536648163985	0.296653824077315	-53.0023313165668
1575	0.0387476810644581	0.0331785680020907	0.529156399815749	0.586536648163985	0.296653824077315	-53.0023313165668
1576	0.0387476810644581	0.0331785680020907	0.529156399815749	0.586536648163985	0.296653824077315	-53.0023313165668
1577	0.0387476810644581	0.0330030330830606	0.529156399815749	0.941024949446831	0.296653824077315	-52.1924572681646
1578	0.0387476810644581	0.0330030330830606	0.529156399815749	0.941024949446831	0.296653824077315	-52.1924572681646
1579	0.0387476810644581	0.0330030330830606	0.529156399815749	0.941024949446831	0.296653824077315	-52.1924572681646
1580	0.0387476810644581	0.0330030330830606	0.529156399815749	0.77669788468692	0.296653824077315	-52.1829561404374
1581	0.0387476810644581	0.0330030330830606	0.0578644341822376	0.77669788468692	0.296653824077315	-52.3525780027127
1582	0.0225556106376751	0.0330030330830606	0.0578644341822376	0.77669788468692	0.296653824077315	-52.680512450923
1583	0.0308034254955395	0.0457763634770737	0.247581727207848	0.77669788468692	0.296653824077315	-52.7083211081677
1584	0.0308034254955395	0.0457763634770737	0.216603047110466	0.216114109099183	0.296653824077315	-54.9930312927313
1585	0.0308034254955395	0.0457763634770737	0.216603047110466	0.216114109099183	0.469107339744674	-55.5533962140988
1586	0.0308034254955395	0.0712449965023804	0.216603047110466	0.66260631107275	0.469107339744674	-55.5346004885603
1587	0.0308034254955395	0.0712449965023804	0.216603047110466	0.842320609480254	0.469107339744674	-55.3991990689166
1588	0.0308034254955395	0.0309914257207137	0.216603047110466	0.842320609480254	0.469107339744674	-52.4626394471335
1589	0.0308034254955395	0.0309914257207137	0.771336617096555	0.842320609480254	0.469107339744674	-52.3077599827245
1590	0.0308034254955395	0.0309914257207137	0.771336617096555	0.610931699807613	0.312982691022382	-53.0613490177768
1591	0.063308714856993	0.0309914257207137	0.358734322993513	0.610931699807613	0.312982691022382	-55.8544161787843
1592	0.0557563684739377	0.0309914257207137	0.358734322993513	0.968541582307284	0.312982691022382	-54.3477398568581
1593	0.0473378207602254	0.0309914257207137	0.358734322993513	0.968541582307284	0.103292902780846	-53.3601471687017
1594	0.0473378207602254	0.0309914257207137	0.358734322993513	0.958891501916048	0.103292902780846	-53.3380780033668
1595	0.0475718595474964	0.0309914257207137	0.976336487633086	0.958891501916048	0.103292902780846	-53.1947312033993
1596	0.0475718595474964	0.00114864058140801	0.976336487633086	0.958891501916048	0.103292902780846	-54.4895258131817
1597	0.0475718595474964	0.0341305552550423	0.840580454859924	0.958891501916048	0.103292902780846	-53.3645344403893
1598	0.0475718595474964	0.0341305552550423	0.840580454859924	0.958891501916048	0.103292902780846	-53.3645344403893
1599	0.0475718595474964	0.00211376883416336	0.0236640773224215	0.958891501916048	0.103292902780846	-55.1293556047735
1600	0.0475718595474964	0.00211376883416336	0.0236640773224215	0.958891501916048	0.103292902780846	-55.1293556047735
1601	0.0433369251188678	0.0337790692292517	0.0236640773224215	0.958891501916048	0.103292902780846	-53.5503914301051
1602	0.0768102211226981	0.0337790692292517	0.572097551795194	0.82033481806774	0.103292902780846	-55.2014455228864
1603	0.0477102678211154	0.0337790692292517	0.572097551795194	0.82033481806774	0.103292902780846	-53.3120220757089
1604	0.0477102678211154	0.0337790692292517	0.572097551795194	0.82033481806774	0.103292902780846	-53.3120220757089
1605	0.0477102678211154	0.0313144173100468	0.572097551795194	0.795649607379063	0.103292902780846	-53.2185234152763
1606	0.0477102678211154	0.059461787655121	0.572097551795194	0.795649607379063	0.103292902780846	-55.2737502710652
1607	0.0477102678211154	0.0400203511304403	0.572097551795194	0.795649607379063	0.103292902780846	-53.7317835683589
1608	0.0364289720025312	0.0400203511304403	0.572097551795194	0.795649607379063	0.103292902780846	-53.9251805061786
1609	0.0364289720025312	0.0400203511304403	0.572097551795194	0.795649607379063	0.459703038598939	-53.4374685109401
1610	0.0364289720025312	0.0400203511304403	0.572097551795194	0.795649607379063	0.459703038598939	-53.4374685109401
1611	0.0364289720025312	0.0354452819761281	0.572097551795194	0.795649607379063	0.459703038598939	-53.1553761700272
1612	0.0364289720025312	0.0354452819761281	0.0121258201810244	0.795649607379063	0.459703038598939	-53.3867554614332
1613	0.0180060383677811	0.0354452819761281	0.0121258201810244	0.795649607379063	0.459703038598939	-53.1281586528373
1614	0.0180060383677811	0.0157000125233776	0.0121258201810244	0.795649607379063	0.579370601560804	-53.2243714520612
1615	0.0184657979515723	0.0157000125233776	0.0121258201810244	0.795649607379063	0.579370601560804	-53.1698624518348
1616	0.0184657979515723	0.0157000125233776	0.0121258201810244	0.795649607379063	0.579370601560804	-53.1698624518348
1617	0.0184657979515723	0.0157000125233776	0.159157794214249	0.795649607379063	0.579370601560804	-52.7458123760656
1618	0.0184657979515723	0.0350495834072561	0.095244924911267	0.795649607379063	0.561741269081975	-52.9310881762091
1619	0.0219980917785338	0.0350495834072561	0.095244924911267	0.795649607379063	0.561741269081975	-52.7372237505465
1620	0.0219980917785338	0.0155547410869174	0.352956125365345	0.795649607379063	0.561741269081975	-52.2689500092413
1621	0.0219980917785338	0.0155547410869174	0.352956125365345	0.795649607379063	0.561741269081975	-52.2689500092413
1622	0.0219980917785338	0.0155547410869174	0.352956125365345	0.898216838845115	0.561741269081975	-52.4187785635737
1623	0.0206398143272593	0.0155547410869174	0.352956125365345	0.898216838845115	0.561741269081975	-52.4681949822665
1624	0.0277771286018403	0.0155547410869174	0.352956125365345	0.898216838845115	0.561741269081975	-52.6275686844813
1625	0.0277771286018403	0.0155547410869174	0.983865451653131	0.898216838845115	0.561741269081975	-52.3037166915717
1626	0.0279322622037216	0.0155547410869174	0.983865451653131	0.854786280365265	0.561741269081975	-52.3185822870543
1627	0.0279322622037216	0.0155547410869174	0.983865451653131	0.854786280365265	0.561741269081975	-52.3185822870543
1628	0.0279322622037216	0.0155547410869174	0.983865451653131	0.854786280365265	0.561741269081975	-52.3185822870543
1629	0.0243153185572336	0.0102133197357904	0.983865451653131	0.854786280365265	0.379744321026174	-51.9800200371815
1630	0.0243153185572336	0.0102133197357904	0.983865451653131	0.854786280365265	0.379744321026174	-51.9800200371815
1631	0.0243153185572336	0.0102133197357904	0.983865451653131	0.854786280365265	0.379744321026174	-51.9800200371815
1632	0.0299633824939724	0.0102133197357904	0.983865451653131	0.854786280365265	0.376849731957892	-51.8056193880176
1633	0.0299633824939724	0.0102133197357904	0.983865451653131	0.854786280365265	0.376849731957892	-51.8056193880176
1634	0.0299633824939724	0.0102133197357904	0.983865451653131	0.854786280365265	0.465653226613828	-52.1750942172015
1635	0.0299633824939724	0.0102133197357904	0.983865451653131	0.854786280365265	0.465653226613828	-52.1750942172015
1636	0.0299633824939724	0.0102133197357904	0.571542018347378	0.854786280365265	0.465653226613828	-52.2953201621525
1637	0.0299633824939724	0.0102133197357904	0.571542018347378	0.854786280365265	0.465653226613828	-52.2953201621525
1638	0.0299633824939724	0.0369074115674303	0.320551793138753	0.854786280365265	0.465653226613828	-52.5972913856615
1639	0.0299633824939724	0.0369074115674303	0.320551793138753	0.854786280365265	0.465653226613828	-52.5972913856615
1640	0.0299633824939724	0.0369074115674303	0.419840240105856	0.854786280365265	0.328508513271546	-52.1012613924144
1641	0.0299633824939724	0.0369074115674303	0.419840240105856	0.854786280365265	0.328508513271546	-52.1012613924144
1642	0.0299633824939724	0.0369074115674303	0.435814103192701	0.98557193398486	0.328508513271546	-52.2809123846407
1643	0.0299633824939724	0.0369074115674303	0.435814103192701	0.98557193398486	0.328508513271546	-52.2809123846407
1644	0.0299633824939724	0.0369074115674303	0.435814103192701	0.98557193398486	0.328508513271546	-52.2809123846407
1645	0.0299633824939724	0.0369074115674303	0.435814103192701	0.921505864380338	0.286860054853799	-52.1521339581962
1646	0.0299633824939724	0.0220244552887457	0.881191454677899	0.921505864380338	0.348010726440662	-51.521722756348
1647	0.0299633824939724	0.0185040831690126	0.225005037294744	0.921505864380338	0.348010726440662	-51.8911316854513
1648	0.0299633824939724	0.012866360994337	0.224015336276362	0.921505864380338	0.348010726440662	-52.1488576163642
1649	0.0299633824939724	0.012866360994337	0.224015336276362	0.27829480878352	0.348010726440662	-52.9376653393411
1650	0.0299633824939724	0.012866360994337	0.224015336276362	0.27829480878352	0.348010726440662	-52.9376653393411
1651	0.030207244439294	0.012866360994337	0.224015336276362	0.27829480878352	0.348010726440662	-52.9389346846675
1652	0.021854378401443	0.012866360994337	0.224015336276362	0.27829480878352	0.348010726440662	-53.4036732141384
1653	0.021854378401443	0.012866360994337	0.0252196705188247	0.27829480878352	0.348010726440662	-52.88515594892
1654	0.021854378401443	0.00604391097700573	0.0137024373995701	0.289313843772598	0.289719748086404	-54.2771049113875
1655	0.021854378401443	0.00604391097700573	0.511195612018048	0.259186994546046	0.289719748086404	-56.9530203546939
1656	0.021854378401443	0.00723882390356572	0.511195612018048	0.259186994546046	0.289719748086404	-56.9655028235931
1657	0.021854378401443	0.00723882390356572	0.511195612018048	0.259186994546046	0.289719748086404	-56.9655028235931
1658	0.021854378401443	0.00723882390356572	0.511195612018048	0.259186994546046	0.289719748086404	-56.9655028235931
1659	0.021854378401443	0.00723882390356572	0.511195612018048	0.619337523994011	0.289719748086404	-53.4097631106486
1660	0.021854378401443	0.00723882390356572	0.511195612018048	0.619337523994011	0.556932052222621	-53.2782300260164
1661	0.021854378401443	0.00723882390356572	0.511195612018048	0.619337523994011	0.556932052222621	-53.2782300260164
1662	0.0235758453616522	0.00723882390356572	0.511195612018048	0.619337523994011	0.337705191144083	-52.9708460779262
1663	0.0235758453616522	0.00723882390356572	0.511195612018048	0.619337523994011	0.337705191144083	-52.9708460779262
1664	0.0235758453616522	0.00723882390356572	0.236506027343762	0.619337523994011	0.337705191144083	-52.8041508336594
1665	0.0235758453616522	0.00723882390356572	0.322885171295142	0.619337523994011	0.503822522058348	-52.902265897816
1666	0.0235758453616522	0.032228858641623	0.322885171295142	0.619337523994011	0.503822522058348	-52.5526686027295
1667	0.0235758453616522	0.032228858641623	0.322885171295142	0.619337523994011	0.503822522058348	-52.5526686027295
1668	0.0235758453616522	0.032228858641623	0.322885171295142	0.405591233247277	0.503822522058348	-53.6174953818539
1669	0.0212551337454061	0.032228858641623	0.322885171295142	0.324264932557304	0.261102809440277	-54.9827130292051
1670	0.0212551337454061	0.032228858641623	0.322885171295142	0.324264932557304	0.261102809440277	-54.9827130292051
1671	0.0387513884442157	0.032228858641623	0.322885171295142	0.324264932557304	0.261102809440277	-54.1469697226208
1672	0.0387513884442157	0.032228858641623	0.335002503593176	0.324264932557304	0.261102809440277	-54.2581350193257
1673	0.0387513884442157	0.032228858641623	0.335002503593176	0.324264932557304	0.261102809440277	-54.2581350193257
1674	0.0387513884442157	0.0262085613005109	0.335002503593176	0.324264932557304	0.261102809440277	-53.9246744515744
1675	0.0387513884442157	0.0262085613005109	0.467689478867736	0.736493089686062	0.261102809440277	-51.8476361326079
1676	0.0638858244400066	0.0262085613005109	0.467689478867736	0.736493089686062	0.261102809440277	-54.5973073923379
1677	0.0594494967515662	0.0262085613005109	0.467689478867736	0.736493089686062	0.261102809440277	-53.933157536936
1678	0.0594494967515662	0.0262085613005109	0.467689478867736	0.736493089686062	0.261102809440277	-53.933157536936
1679	0.0594494967515662	0.0380503102994409	0.372444103084459	0.882128712253629	0.261102809440277	-54.4455527013346
1680	0.0571589226646643	0.00767138163091912	0.372444103084459	0.882128712253629	0.261102809440277	-53.7522659526352
1681	0.0284108191341375	0.0490585910827232	0.39809494586457	0.882128712253629	0.261102809440277	-53.0403757379988
1682	0.0468557355089104	0.0490585910827232	0.39809494586457	0.882128712253629	0.261102809440277	-53.6430479274549
1683	0.0497845119231396	0.0490585910827232	0.39809494586457	0.882128712253629	0.261102809440277	-53.9445549381798
1684	0.0497845119231396	0.0490585910827232	0.39809494586457	0.882128712253629	0.261102809440277	-53.9445549381798
1685	0.0497845119231396	0.0490585910827232	0.39809494586457	0.882128712253629	0.261102809440277	-53.9445549381798
1686	0.0497845119231396	0.0170721683640603	0.39809494586457	0.882128712253629	0.261102809440277	-52.5330275641414
1687	0.0346091977378988	0.0528162240830041	0.39809494586457	0.80978421219455	0.261102809440277	-53.2457369044561
1688	0.0346091977378988	0.0528162240830041	0.39809494586457	0.80978421219455	0.261102809440277	-53.2457369044561
1689	0.04676520922213	0.0528162240830041	0.0757618634445807	0.80978421219455	0.261102809440277	-54.0086698160579
1690	0.04676520922213	0.0528162240830041	0.787867164595852	0.624858978445721	0.281082561279046	-55.4190863284066
1691	0.0336866323655416	0.0288651519608606	0.787867164595852	0.624858978445721	0.281082561279046	-52.8600515160747
1692	0.0336866323655416	0.0288651519608606	0.787867164595852	0.5792608276294	0.281082561279046	-53.3495376772491
1693	0.0336866323655416	0.0288651519608606	0.787867164595852	0.5792608276294	0.281082561279046	-53.3495376772491
1694	0.0336866323655416	0.0288651519608606	0.787867164595852	0.5792608276294	0.281082561279046	-53.3495376772491
1695	0.0336866323655416	0.0288651519608606	0.787867164595852	0.553771705944582	0.281082561279046	-53.6674021962378
1696	0.0336866323655416	0.0288651519608606	0.787867164595852	0.553771705944582	0.281082561279046	-53.6674021962378
1697	0.0336866323655416	0.0288651519608606	0.587198124443573	0.60493588770877	0.281082561279046	-52.5536904449704
1698	0.0336866323655416	0.0288651519608606	0.663161236257815	0.891808856501334	0.57313765326429	-53.3798066846363
1699	0.0336866323655416	0.0288651519608606	0.663161236257815	0.940023480053536	0.57313765326429	-53.4690184310241
1700	0.0126339789045092	0.0288651519608606	0.923090033114385	0.940023480053536	0.672122964459316	-53.6295453750333
1701	0.0126339789045092	0.0288651519608606	0.923090033114385	0.765591637728718	1.33273219574517	-54.9511583648431
1702	0.00849629020301691	0.0288651519608606	0.923090033114385	0.765591637728718	1.33456811719542	-55.5854166429846
1703	0.00849629020301691	0.0720599205770342	0.923090033114385	0.765591637728718	2.15260640046169	-60.3257834737105
1704	0.00849629020301691	0.0720599205770342	0.923090033114385	0.765591637728718	2.2406672895769	-60.5220648865534
1705	0.00849629020301691	0.0720599205770342	0.923090033114385	0.765591637728718	2.1772030395641	-60.3798228721525
1706	0.00849629020301691	0.0720599205770342	0.923090033114385	0.858274558461173	2.1772030395641	-59.9252012399941
1707	0.00849629020301691	0.0588728148512618	0.923090033114385	0.858274558461173	2.75291235569497	-60.0638009429482
1708	0.00849629020301691	0.00849886834579468	0.923090033114385	0.858274558461173	2.75291235569497	-58.7401811697886
1709	0.00902940765695949	0.00849886834579468	0.923090033114385	0.858274558461173	2.59427820239819	-58.477090566125
1710	0.00902940765695949	0.00849886834579468	0.923090033114385	0.644972162780089	2.59427820239819	-59.5366039950469
1711	0.00902940765695949	0.00849886834579468	0.923090033114385	0.644972162780089	2.14901828552448	-58.3512596942524
1712	0.00902940765695949	0.00849886834579468	0.221754953029497	0.644972162780089	0.918002624953265	-55.9663107388398
1713	0.00902940765695949	0.039914549896068	0.221754953029497	0.644972162780089	0.918002624953265	-55.6825173987778
1714	0.00902940765695949	0.039914549896068	0.221754953029497	0.644972162780089	0.857251656839815	-55.7308532510724
1715	0.020052265036024	0.039914549896068	0.221754953029497	0.644972162780089	0.857251656839815	-54.1223118189363
1716	0.0142946200692494	0.039914549896068	0.221754953029497	0.644972162780089	0.857251656839815	-54.103370850153
1717	0.0142946200692494	0.00937389918091278	0.221754953029497	0.644972162780089	0.979310996833166	-54.3747333921107
1718	0.0142946200692494	0.0166774711402879	0.221754953029497	0.644972162780089	0.199665038129694	-55.7788267147589
1719	0.0142946200692494	0.0166774711402879	0.285197132099244	0.644972162780089	0.199665038129694	-55.7721358679122
1720	0.0368170747283252	0.0166774711402879	0.285197132099244	0.644972162780089	0.199665038129694	-51.8787853829223
1721	0.0368170747283252	0.0166774711402879	0.285197132099244	0.644972162780089	0.199665038129694	-51.8787853829223
1722	0.0368170747283252	0.0166774711402879	0.285197132099244	0.644972162780089	0.199665038129694	-51.8787853829223
1723	0.0517717502449521	0.0166774711402879	0.285197132099244	0.957477836901463	0.199665038129694	-52.6496485359141
1724	0.0517717502449521	0.0166774711402879	0.285197132099244	0.957477836901463	0.199665038129694	-52.6496485359141
1725	0.0517717502449521	0.0166774711402879	0.171064926331489	0.957477836901463	0.199665038129694	-52.7121574915288
1726	0.0517717502449521	0.0166774711402879	0.171064926331489	0.957477836901463	0.199665038129694	-52.7121574915288
1727	0.0517717502449521	0.0166774711402879	0.171064926331489	0.957477836901463	0.199665038129694	-52.7121574915288
1728	0.0517717502449521	0.0166774711402879	0.0011709945420276	0.957477836901463	0.199665038129694	-52.8187690859052
1729	0.0517717502449521	0.0268261876231761	0.0011709945420276	0.957477836901463	0.199665038129694	-52.8195906862779
1730	0.0517717502449521	0.0268261876231761	0.777207421764906	0.957477836901463	0.199665038129694	-52.5606245441279
1731	0.0517717502449521	0.0268261876231761	0.777207421764906	0.957477836901463	0.199665038129694	-52.5606245441279
1732	0.0666387014123515	0.0335254601984531	0.777207421764906	0.797857746790706	0.199665038129694	-54.5031601418115
1733	0.0436398721038266	0.0335254601984531	0.777207421764906	0.797857746790706	0.199665038129694	-52.3345865116695
1734	0.0436398721038266	0.0335254601984531	0.777207421764906	0.797857746790706	0.199665038129694	-52.3345865116695
1735	0.0209274084462416	0.0335254601984531	0.777207421764906	0.797857746790706	0.199665038129694	-53.6714882284832
1736	0.0548401152141944	0.0335254601984531	0.777207421764906	0.797857746790706	0.199665038129694	-53.1464951003335
1737	0.0548401152141944	0.0335254601984531	0.777207421764906	0.797857746790706	0.226271521676504	-53.3050651150328
1738	0.0548401152141944	0.0335254601984531	0.777207421764906	0.797857746790706	0.226271521676504	-53.3050651150328
1739	0.0548401152141944	0.0335254601984531	0.777207421764906	0.797857746790706	0.226271521676504	-53.3050651150328
1740	0.0548401152141944	0.0393064467498233	0.491808944463425	0.993248818404308	0.226271521676504	-53.7162010671262
1741	0.0384424329258446	0.0393064467498233	0.491808944463425	0.993248818404308	0.226271521676504	-52.5297791968573
1742	0.0299999916070377	0.0581331953554266	0.491808944463425	0.993248818404308	0.226271521676504	-53.915303429879
1743	0.0299999916070377	0.0415562233249921	0.712920065704981	0.993248818404308	0.226271521676504	-52.7445590704659
1744	0.0299999916070377	0.0415562233249921	0.0177022894437219	0.993248818404308	0.414836024738285	-52.7857695178037
1745	0.0299999916070377	0.0415562233249921	0.0177022894437219	0.993248818404308	0.414836024738285	-52.7857695178037
1746	0.0299999916070377	0.0103801837559319	0.84270301314344	0.993248818404308	0.414836024738285	-52.781527185551
1747	0.0299999916070377	0.0103801837559319	0.84270301314344	0.993248818404308	0.414836024738285	-52.781527185551
1748	0.0299999916070377	0.0103801837559319	0.84270301314344	0.993248818404308	0.414836024738285	-52.781527185551
1749	0.0299999916070377	0.0103801837559319	0.84270301314344	0.887398639338845	0.414836024738285	-51.9697143247375
1750	0.0356146230277302	0.0291972781229117	0.84270301314344	0.887398639338845	0.395160351541833	-52.1600571134852
1751	0.0356146230277302	0.0291972781229117	0.596420271279263	0.887906661815365	0.149203323950222	-52.3768599225847
1752	0.0356146230277302	0.0083615317098642	0.330374486108971	0.887906661815365	0.149203323950222	-52.8837749214704
1753	0.0356146230277302	0.0232318716892095	0.344017871946173	0.738647972305296	0.149203323950222	-52.3017947469094
1754	0.0357399901313258	0.040086616878657	0.344017871946173	0.738647972305296	0.563494873166233	-54.3614172311392
1755	0.0357399901313258	0.040086616878657	0.344017871946173	0.738647972305296	0.563494873166233	-54.3614172311392
1756	0.0357399901313258	0.040086616878657	0.238247851061035	0.738647972305296	0.563494873166233	-54.3519888838767
1757	0.0330073146000949	0.040086616878657	0.54724448442172	0.738647972305296	0.563494873166233	-53.9842456560616
1758	0.0330073146000949	0.040086616878657	0.54724448442172	0.738647972305296	0.563494873166233	-53.9842456560616
1759	0.0330073146000949	0.0340365458510898	0.54724448442172	0.733018630185689	0.563494873166233	-53.6322408773918
1760	0.033295400369292	0.0340365458510898	0.54724448442172	0.582642214027557	0.563494873166233	-54.4495152015814
1761	0.0383631144734601	0.0340365458510898	0.54724448442172	0.582642214027557	0.563494873166233	-55.3798742393017
1762	0.0383631144734601	0.0340365458510898	0.579530167244378	0.911531663620415	0.395663988654391	-52.7475206535708
1763	0.0383631144734601	0.0340365458510898	0.149275126850774	0.911531663620415	0.395663988654391	-52.9278450043016
1764	0.0383631144734601	0.0340365458510898	0.149275126850774	0.911531663620415	0.395663988654391	-52.9278450043016
1765	0.0383631144734601	0.0340365458510898	0.149275126850774	0.911531663620415	0.395663988654391	-52.9278450043016
1766	0.0383631144734601	0.0340365458510898	0.399932261292597	0.911531663620415	0.395663988654391	-52.8079314754194
1767	0.0274559965181708	0.0340365458510898	0.399932261292597	0.911531663620415	0.395663988654391	-52.1095139722373
1768	0.0274559965181708	0.0340365458510898	0.0125604816048083	0.911531663620415	0.395663988654391	-52.3315211230553
1769	0.0274559965181708	0.0340365458510898	0.0125604816048083	0.911531663620415	0.395663988654391	-52.3315211230553
1770	0.0274559965181708	0.0340365458510898	0.0125604816048083	0.911531663620415	0.395663988654391	-52.3315211230553
1771	0.0274559965181708	0.0340365458510898	0.961769519811681	0.911531663620415	0.395663988654391	-51.962418397831
1772	0.0274559965181708	0.0113900791212882	0.961769519811681	0.911531663620415	0.395663988654391	-51.8235576614701
1773	0.0274559965181708	0.0113900791212882	0.837048848304476	0.725663886069987	0.395663988654391	-52.1799651428994
1774	0.0274559965181708	0.0113900791212882	0.837048848304476	0.725663886069987	0.395663988654391	-52.1799651428994
1775	0.0274559965181708	0.0113900791212882	0.837048848304476	0.725663886069987	0.395663988654391	-52.1799651428994
1776	0.0231319105255722	0.0113900791212882	0.0162088587304979	0.725663886069987	0.395663988654391	-52.9496380876311
1777	0.0231319105255722	0.0113900791212882	0.0162088587304979	0.245443419922467	0.395663988654391	-52.9029174390304
1778	0.0231319105255722	0.0113900791212882	0.0162088587304979	0.245443419922467	0.395663988654391	-52.9029174390304
1779	0.0368992020432461	0.0113900791212882	0.0162088587304979	0.245443419922467	0.395663988654391	-53.0317793786418
1780	0.0491792918742583	0.0113900791212882	0.0162088587304979	0.245443419922467	0.395663988654391	-54.6047418734107
1781	0.040856210522306	0.0113900791212882	0.0162088587304979	0.245443419922467	0.395663988654391	-53.4331362586593
1782	0.0153031055442577	0.0272601066946913	0.0162088587304979	0.331808963202986	0.395663988654391	-53.7656694583587
1783	0.0153031055442577	0.0272601066946913	0.0162088587304979	0.365531874688272	0.395663988654391	-53.7693920276528
1784	0.0153031055442577	0.0272601066946913	0.0162088587304979	0.365531874688272	0.395663988654391	-53.7693920276528
1785	0.0153031055442577	0.0272601066946913	0.0162088587304979	0.365531874688272	0.395663988654391	-53.7693920276528
1786	0.0153031055442577	0.0272601066946913	0.0162088587304979	0.50184310217861	0.395663988654391	-53.7766108479553
1787	0.0153031055442577	0.0280983488637122	0.0162088587304979	0.518963934071847	0.395663988654391	-53.7845162600151
1788	0.0153031055442577	0.0434214501999605	0.0162088587304979	0.518963934071847	0.395663988654391	-54.3256890404768
1789	0.0153031055442577	0.0434214501999605	0.0162088587304979	0.518963934071847	0.395663988654391	-54.3256890404768
1790	0.0153031055442577	0.0434214501999605	0.0162088587304979	0.855280442888954	0.395663988654391	-54.3330261159959
1791	0.0153031055442577	0.0434214501999605	0.0162088587304979	0.855280442888954	0.395663988654391	-54.3330261159959
1792	0.0153031055442577	0.0454108676582579	0.0162088587304979	0.855280442888954	0.395663988654391	-54.450397390071
1793	0.0311582920785261	0.0454108676582579	0.0162088587304979	0.855280442888954	0.395663988654391	-53.0116093938532
1794	0.0301527811860698	0.0314528002290354	0.0162088587304979	0.855280442888954	0.395663988654391	-52.2966159176809
1795	0.0301527811860698	0.0314528002290354	0.0162088587304979	0.335716564259266	0.395663988654391	-52.280198441338
1796	0.0301527811860698	0.0314528002290354	0.0162088587304979	0.335716564259266	0.395663988654391	-52.280198441338
1797	0.0301527811860698	0.0314528002290354	0.264398417833568	0.76412370691048	0.395663988654391	-52.0562494316944
1798	0.0301527811860698	0.0314528002290354	0.137273635657798	0.76412370691048	0.395663988654391	-52.1366443364695
1799	0.0301527811860698	0.0314528002290354	0.137273635657798	0.76412370691048	0.395663988654391	-52.1366443364695
1800	0.0301527811860698	0.0314528002290354	0.137273635657798	0.76412370691048	0.395663988654391	-52.1366443364695
1801	0.0273936900336014	0.0314528002290354	0.137273635657798	0.76412370691048	0.395663988654391	-52.086873383704
1802	0.0273936900336014	0.0314528002290354	0.137273635657798	0.76412370691048	0.395663988654391	-52.086873383704
1803	0.0273936900336014	0.0314528002290354	0.137273635657798	0.76412370691048	0.171600873042103	-52.9628055060623
1804	0.0273936900336014	0.0314528002290354	0.456791140772807	0.76412370691048	0.171600873042103	-52.8634902243471
1805	0.0273936900336014	0.0425678375091665	0.456791140772807	0.505963619591256	0.171600873042103	-54.7310057638388
1806	0.0229637541813406	0.0425678375091665	0.456791140772807	0.505963619591256	0.171600873042103	-55.4188850991382
1807	0.0392089047788454	0.0425678375091665	0.321999587173396	0.505963619591256	0.171600873042103	-53.6124764582889
1808	0.0392089047788454	0.0111275882536307	0.547594714165539	0.892857012049406	0.171600873042103	-52.0905806760578
1809	0.056768892591652	0.0111275882536307	0.547594714165539	0.892857012049406	0.119588311684479	-52.9800800322736
1810	0.0692244373335845	0.0111275882536307	0.547594714165539	0.892857012049406	0.119588311684479	-53.8400375571765
1811	0.0692244373335845	0.0111275882536307	0.547594714165539	0.892857012049406	0.119588311684479	-53.8400375571765
1812	0.0583821619515254	0.0111275882536307	0.547594714165539	0.892857012049406	0.119588311684479	-53.0648214763172
1813	0.0583821619515254	0.0111275882536307	0.819188921938373	0.892857012049406	0.119588311684479	-52.938375936915
1814	0.0282648925066343	0.0111275882536307	0.819188921938373	0.892857012049406	0.119588311684479	-53.6284198723023
1815	0.0282648925066343	0.0111275882536307	0.819188921938373	0.892857012049406	0.119588311684479	-53.6284198723023
1816	0.0282648925066343	0.0328139681041988	0.819188921938373	0.772740353110298	0.119588311684479	-53.9671643362809
1817	0.0569140286457319	0.0440352683258116	0.819188921938373	0.799030559690882	0.119588311684479	-54.1830528682332
1818	0.0569140286457319	0.0440352683258116	0.846025419581515	0.799030559690882	0.119588311684479	-54.1955108750499
1819	0.0406524839045938	0.0440352683258116	0.846025419581515	0.799030559690882	0.119588311684479	-53.7541092893157
1820	0.0420245626595136	0.0440352683258116	0.846025419581515	0.799030559690882	0.119588311684479	-53.7387720545463
1821	0.0246040979796932	0.0465515052686338	0.417433443812151	0.720193901982077	0.119588311684479	-55.377860950046
1822	0.0246040979796932	0.0465515052686338	0.417433443812151	0.720193901982077	0.4414812751438	-53.1082187065953
1823	0.0246040979796932	0.0367371768958854	0.417433443812151	0.720193901982077	0.4414812751438	-52.4523571613536
1824	0.0246040979796932	0.0367371768958854	0.950351705724403	0.720193901982077	0.4414812751438	-52.9743377699559
1825	0.0246040979796932	0.0367371768958854	0.950351705724403	0.720193901982077	0.4414812751438	-52.9743377699559
1826	0.044267754196756	0.0367371768958854	0.950351705724403	0.866158651041062	0.4414812751438	-54.1892019576414
1827	0.044267754196756	0.0348291325886105	0.950351705724403	0.866158651041062	0.4414812751438	-54.075280541371
1828	0.044267754196756	0.0348291325886105	0.950351705724403	0.866158651041062	0.4414812751438	-54.075280541371
1829	0.044267754196756	0.0348291325886105	0.814662935029043	0.866158651041062	0.4414812751438	-54.0740625349354
1830	0.044267754196756	0.0348291325886105	0.76399455895376	0.866158651041062	0.4414812751438	-54.07614973631
1831	0.044267754196756	0.0348291325886105	0.76399455895376	0.866158651041062	0.118472952818492	-52.9745891622836
1832	0.044267754196756	0.0348291325886105	0.76399455895376	0.866158651041062	0.118472952818492	-52.9745891622836
1833	0.044267754196756	0.0343727150760804	0.76399455895376	0.866158651041062	0.118472952818492	-52.949043391193
1834	0.044267754196756	0.0343727150760804	0.0406870442156781	0.866158651041062	0.257921442499822	-52.6660656561204
1835	0.044267754196756	0.0343727150760804	0.0406870442156781	0.866158651041062	0.257921442499822	-52.6660656561204
1836	0.044267754196756	0.0387114661850385	0.0406870442156781	0.603335105064467	0.257921442499822	-52.8745552973977
1837	0.044267754196756	0.00562211042832993	0.0406870442156781	0.180602638282509	0.257921442499822	-52.9199663561771
1838	0.044267754196756	0.00562211042832993	0.0406870442156781	0.359557022915751	0.257921442499822	-53.1244385167198
1839	0.0520542857988399	0.00562211042832993	0.0406870442156781	0.361559217902507	0.257921442499822	-53.7198677320571
1840	0.028067684718535	0.0483524626835262	0.0406870442156781	0.361559217902507	0.351856151077393	-52.9881758078108
1841	0.028067684718535	0.0483524626835262	0.0406870442156781	0.287971717049219	0.351856151077393	-52.9695002140183
1842	0.028067684718535	0.0483524626835262	0.0406870442156781	0.285739554526528	0.64040157426897	-54.3163340265913
1843	0.028067684718535	0.0483524626835262	0.0406870442156781	0.29368870237682	0.414334845533726	-53.0956723647279
1844	0.028067684718535	0.0483524626835262	0.0406870442156781	0.29368870237682	0.414334845533726	-53.0956723647279
1845	0.028067684718535	0.0191428147384764	0.0406870442156781	0.29368870237682	0.414334845533726	-52.1769990216543
1846	0.028067684718535	0.0218768907462891	0.0406870442156781	0.29368870237682	0.414334845533726	-52.153059777828
1847	0.028067684718535	0.0218768907462891	0.0406870442156781	0.29368870237682	0.408450391957506	-52.1359296777887
1848	0.028067684718535	0.0218768907462891	0.0406870442156781	0.29368870237682	0.408450391957506	-52.1359296777887
1849	0.028067684718535	0.0218768907462891	0.0406870442156781	0.29368870237682	0.392729139628965	-52.0953006583757
1850	0.028067684718535	0.0218768907462891	0.0406870442156781	0.29368870237682	0.392729139628965	-52.0953006583757
1851	0.028067684718535	0.0218768907462891	0.0406870442156781	0.29368870237682	0.392729139628965	-52.0953006583757
1852	0.054030564247135	0.0218768907462891	0.0406870442156781	0.453868887919748	0.392729139628965	-55.1052727859331
1853	0.0237182093694695	0.0218768907462891	0.0406870442156781	0.453868887919748	0.38043354834967	-52.2058744295003
1854	0.0237182093694695	0.0218768907462891	0.0406870442156781	0.453868887919748	0.38043354834967	-52.2058744295003
1855	0.0237182093694695	0.0218768907462891	0.0406870442156781	0.453868887919748	0.38043354834967	-52.2058744295003
1856	0.0237182093694695	0.0490337977180248	0.0406870442156781	0.453868887919748	0.38043354834967	-53.2241260814819
1857	0.0237182093694695	0.0490337977180248	0.0406870442156781	0.821475051362079	0.38043354834967	-53.2414683947122
1858	0.0237182093694695	0.0490337977180248	0.142405413537327	0.821475051362079	0.496730879504654	-53.3297649887943
1859	0.0237182093694695	0.0708105699629778	0.533556379960157	0.905947434650826	0.547202363003545	-55.2897179435169
1860	0.0237182093694695	0.0708105699629778	0.533556379960157	0.905947434650826	0.547202363003545	-55.2897179435169
1861	0.0237182093694695	0.0708105699629778	0.533556379960157	0.905947434650826	0.547202363003545	-55.2897179435169
1862	0.0237182093694695	0.037999052656405	0.533556379960157	0.669259743772026	0.547202363003545	-53.1068791370974
1863	0.0237182093694695	0.037999052656405	0.533556379960157	0.669259743772026	0.329961580696789	-52.8696832075086
1864	0.0237182093694695	0.0734046364749517	0.987648430699347	0.669259743772026	0.329961580696789	-56.8650948910042
1865	0.0237182093694695	0.0734046364749517	0.987648430699347	0.99409271732385	0.329961580696789	-55.3332293399281
1866	0.0237182093694695	0.048686479589262	0.987648430699347	0.99409271732385	0.329961580696789	-53.249547747001
1867	0.0237182093694695	0.048686479589262	0.987648430699347	0.99409271732385	0.329961580696789	-53.249547747001
1868	0.0475707825086606	0.048686479589262	0.987648430699347	0.99409271732385	0.329961580696789	-54.3591284674969
1869	0.0150419899148526	0.0234400955087511	0.866908485336058	0.99409271732385	0.329961580696789	-54.1367746664305
1870	0.0150419899148526	0.0234400955087511	0.866908485336058	0.864591976441323	0.330477171424768	-53.6227660621367
1871	0.0389203952004489	0.0234400955087511	0.866908485336058	0.864591976441323	0.330477171424768	-51.8612023512522
1872	0.0389203952004489	0.0234400955087511	0.866908485336058	0.91890319291164	0.330477171424768	-51.8973251294427
1873	0.0389203952004489	0.0234400955087511	0.866908485336058	0.91890319291164	0.330477171424768	-51.8973251294427
1874	0.0389203952004489	0.0234400955087511	0.215265803381634	0.91890319291164	0.330477171424768	-52.1991840011873
1875	0.0389203952004489	0.0381041472838479	0.215265803381634	0.91890319291164	0.172346931392297	-52.6475739153116
1876	0.0389203952004489	0.0381041472838479	0.215265803381634	0.91890319291164	0.172346931392297	-52.6475739153116
1877	0.0389203952004489	0.0381041472838479	0.215265803381634	0.743661608387722	0.172346931392297	-52.6167223399197
1878	0.0389203952004489	0.0381041472838479	0.215265803381634	0.457498139841703	0.172346931392297	-53.1412827562187
1879	0.0301451177092453	0.0381041472838479	0.215265803381634	0.457498139841703	0.172346931392297	-53.4698937171051
1880	0.0301451177092453	0.0381041472838479	0.215265803381634	0.884501835511117	0.172346931392297	-52.9585599670357
1881	0.0301451177092453	0.0381041472838479	0.215265803381634	0.884501835511117	0.172346931392297	-52.9585599670357
1882	0.0301451177092453	0.0255230109600393	0.215265803381634	0.76423377078641	0.172346931392297	-52.4249994289252
1883	0.0260449116591756	0.0255230109600393	0.215265803381634	0.884866284193235	0.172346931392297	-52.9623344961887
1884	0.0307227342065806	0.0344869762233923	0.215265803381634	0.884866284193235	0.237004788696849	-52.2116489355873
1885	0.0446311850305756	0.0233213315263897	0.215265803381634	0.884866284193235	0.237004788696849	-52.1385253774076
1886	0.0446311850305756	0.0112800050751802	0.643068357176884	0.884866284193235	0.237004788696849	-51.9987130140367
1887	0.0446311850305756	0.0112800050751802	0.791744810592326	0.884866284193235	0.237004788696849	-51.934254817419
1888	0.0520338108997498	0.0112800050751802	0.791744810592326	0.717314224387319	0.237004788696849	-52.8858092704778
1889	0.0194266674413114	0.0112800050751802	0.791744810592326	0.961389970480308	0.237004788696849	-53.8302608768162
1890	0.0173706190084558	0.070874819799757	0.791744810592326	0.784242338039086	0.237004788696849	-57.2721926904095
1891	0.0185480417159152	0.070874819799757	0.791744810592326	0.784242338039086	0.237004788696849	-56.9259658082781
1892	0.0185480417159152	0.070874819799757	0.791744810592326	0.784242338039086	0.237004788696849	-56.9259658082781
1893	0.0185480417159152	0.0738529770714697	0.791744810592326	0.784242338039086	0.237004788696849	-57.2327409092814
1894	0.0185480417159152	0.0614463767817946	0.113680320003394	0.784242338039086	0.237004788696849	-55.772559633244
1895	0.0454286551093612	0.0614463767817946	0.113680320003394	0.784242338039086	0.237004788696849	-54.473395766646
1896	0.0466102406681885	0.0614463767817946	0.113680320003394	0.788378017806337	0.237004788696849	-54.5658562408649
1897	0.0456899953489107	0.0757595667276606	0.113680320003394	0.788378017806337	0.237004788696849	-55.8136267120799
1898	0.0456899953489107	0.0281835193407586	0.728905279189411	0.788378017806337	0.237004788696849	-52.2409936223587
1899	0.0456899953489107	0.0281835193407586	0.728905279189411	0.788378017806337	0.237004788696849	-52.2409936223587
1900	0.0456899953489107	0.0281835193407586	0.709584132802766	0.788378017806337	0.237004788696849	-52.2348148737812
1901	0.0456899953489107	0.0281835193407586	0.750911620262811	0.788378017806337	0.413970144562338	-53.7974174315033
1902	0.0216525478047147	0.0281835193407586	0.470153202763845	0.788378017806337	0.413970144562338	-52.0947060248426
1903	0.0216525478047147	0.0154241244168636	0.849586986822383	0.788378017806337	0.413970144562338	-52.0531749333609
1904	0.0216525478047147	0.0154241244168636	0.849586986822383	0.788378017806337	0.413970144562338	-52.0531749333609
1905	0.0216525478047147	0.0154241244168636	0.849586986822383	0.788378017806337	0.413970144562338	-52.0531749333609
1906	0.0252719888816419	0.0230931090730194	0.849586986822383	0.788378017806337	0.413970144562338	-51.8118966992735
1907	0.0252719888816419	0.0230931090730194	0.849586986822383	0.788378017806337	0.413970144562338	-51.8118966992735
1908	0.0252719888816419	0.0230931090730194	0.849586986822383	0.788378017806337	0.413970144562338	-51.8118966992735
1909	0.0252719888816419	0.0359580561276614	0.849586986822383	0.788378017806337	0.413970144562338	-52.3581713369775
1910	0.0252719888816419	0.0359580561276614	0.361708880275657	0.788378017806337	0.413970144562338	-52.2409688622322
1911	0.0252719888816419	0.0478332025741764	0.361708880275657	0.683402312536884	0.371465736953347	-53.1568968772238
1912	0.0252719888816419	0.0193701462186213	0.361708880275657	0.482275718460598	0.214457593851876	-53.1841637847776
1913	0.0252719888816419	0.0193701462186213	0.361708880275657	0.482275718460598	0.214457593851876	-53.1841637847776
1914	0.0301639865932666	0.0193701462186213	0.361708880275657	0.518103323109058	0.214457593851876	-52.5160645616612
1915	0.0301639865932666	0.0193701462186213	0.361708880275657	0.518103323109058	0.214457593851876	-52.5160645616612
1916	0.0301639865932666	0.0193701462186213	0.361708880275657	0.518103323109058	0.214457593851876	-52.5160645616612
1917	0.0301639865932666	0.0193701462186213	0.361708880275657	0.518103323109058	0.214457593851876	-52.5160645616612
1918	0.0605048623133697	0.0193701462186213	0.361708880275657	0.518103323109058	0.214457593851876	-53.9900631290286
1919	0.0605048623133697	0.0193701462186213	0.361708880275657	0.518103323109058	0.214457593851876	-53.9900631290286
1920	0.0605048623133697	0.0193701462186213	0.361708880275657	0.518103323109058	0.214457593851876	-53.9900631290286
1921	0.0605048623133697	0.0193701462186213	0.361708880275657	0.518103323109058	0.214457593851876	-53.9900631290286
1922	0.0605048623133697	0.0104168001637278	0.00150843862323663	0.518103323109058	0.214457593851876	-54.0716201172265
1923	0.0605048623133697	0.0104168001637278	0.600592713771197	0.518103323109058	0.214457593851876	-54.6999619481044
1924	0.0185744075635448	0.0104168001637278	0.600592713771197	0.518103323109058	0.214457593851876	-55.3754377187986
1925	0.0434366555367989	0.0104168001637278	0.600592713771197	0.518103323109058	0.214457593851876	-53.3041963166016
1926	0.0434366555367989	0.0104168001637278	0.600592713771197	0.518103323109058	0.311155582303482	-53.6995912304884
1927	0.0434366555367989	0.0104168001637278	0.600592713771197	0.994898139342623	0.311155582303482	-53.0595900662534
1928	0.0425501742552229	0.0104168001637278	0.600592713771197	0.994898139342623	0.311155582303482	-52.9866076097575
1929	0.0425501742552229	0.0347354913422067	0.600592713771197	0.994898139342623	0.311155582303482	-52.8162602726861
1930	0.0503049788747801	0.0347354913422067	0.600592713771197	0.994898139342623	0.118040058706785	-53.3545906645775
1931	0.0503049788747801	0.0347354913422067	0.331015224818408	0.994898139342623	0.118040058706785	-53.3652543198255
1932	0.0363965616242571	0.0347354913422067	0.331015224818408	0.887873785659254	0.118040058706785	-53.2506217903694
1933	0.0363965616242571	0.0346244938542973	0.331015224818408	0.887873785659254	0.118040058706785	-53.2452251609213
1934	0.0363965616242571	0.0346244938542973	0.331015224818408	0.887873785659254	0.314378816877916	-52.1919218424248
1935	0.0363965616242571	0.0346244938542973	0.90794511834631	0.887873785659254	0.314378816877916	-52.0544015863435
1936	0.0363965616242571	0.0346244938542973	0.90794511834631	0.887873785659254	0.314378816877916	-52.0544015863435
1937	0.0363965616242571	0.0346244938542973	0.90794511834631	0.752597903562029	0.314378816877916	-52.5070870893362
1938	0.0363965616242571	0.0340784291533312	0.90794511834631	0.752597903562029	0.314378816877916	-52.4747262689846
1939	0.0363965616242571	0.0340784291533312	0.90794511834631	0.752597903562029	0.120460742653296	-53.473997548093
1940	0.0363965616242571	0.0340784291533312	0.90794511834631	0.752597903562029	0.120460742653296	-53.473997548093
1941	0.0363965616242571	0.0340784291533312	0.90794511834631	0.749303570026196	0.120460742653296	-53.4943911550108
1942	0.0363965616242571	0.0340784291533312	0.90794511834631	0.749303570026196	0.120460742653296	-53.4943911550108
1943	0.0363965616242571	0.0340784291533312	0.429914051433192	0.749303570026196	0.120460742653296	-53.1913112388517
1944	0.0529451761391589	0.0340784291533312	0.429914051433192	0.749303570026196	0.120460742653296	-53.2781715012076
1945	0.0529451761391589	0.0288949626459165	0.803606435496374	0.750043929272582	0.120460742653296	-53.2018305602616
1946	0.0529451761391589	0.0288949626459165	0.803606435496374	0.895452033749735	0.321952278239535	-53.6836862072528
1947	0.0599775592294899	0.00579729209798393	0.803606435496374	0.895452033749735	0.321952278239535	-54.9233045510667
1948	0.0599775592294899	0.0316331932627846	0.768055492766009	0.895452033749735	0.321952278239535	-54.9888071483126
1949	0.0599775592294899	0.0316331932627846	0.768055492766009	0.895452033749735	0.321952278239535	-54.9888071483126
1950	0.0599775592294899	0.0316331932627846	0.768055492766009	0.895452033749735	0.321952278239535	-54.9888071483126
1951	0.0599775592294899	0.0316331932627846	0.768055492766009	0.895452033749735	0.321952278239535	-54.9888071483126
1952	0.0630793793637182	0.0316331932627846	0.733105265570196	0.895452033749735	0.321952278239535	-55.5618122947575
1953	0.0630793793637182	0.0316331932627846	0.733105265570196	0.86338312956325	0.321952278239535	-55.564584445103
1954	0.0584392773219106	0.0316331932627846	0.454463660522294	0.86338312956325	0.247258126421327	-53.7576303428787
1955	0.023121266411061	0.0316331932627846	0.454463660522294	0.86338312956325	0.247258126421327	-52.5930913405094
1956	0.023121266411061	0.0316331932627846	0.508771667173074	0.86338312956325	0.247258126421327	-52.5749374048693
1957	0.023121266411061	0.0316331932627846	0.508771667173074	0.86338312956325	0.247258126421327	-52.5749374048693
1958	0.023121266411061	0.0316331932627846	0.508771667173074	0.86338312956325	0.247258126421327	-52.5749374048693
1959	0.0550757413122029	0.0312840760425761	0.249503215734868	0.86338312956325	0.247258126421327	-53.4001722120196
1960	0.0550757413122029	0.0312840760425761	0.78182967566793	0.86338312956325	0.247258126421327	-53.2540664841352
1961	0.0550757413122029	0.0419595678034595	0.78182967566793	0.86338312956325	0.247258126421327	-53.9056586705176
1962	0.0550757413122029	0.042855696244967	0.890609889091251	0.86338312956325	0.247258126421327	-53.9751263716719
1963	0.0389260602551457	0.042855696244967	0.890609889091251	0.86338312956325	0.247258126421327	-52.5710187491569
1964	0.0389260602551457	0.042855696244967	0.890609889091251	0.86338312956325	0.247258126421327	-52.5710187491569
1965	0.035365536118518	0.042855696244967	0.890609889091251	0.86338312956325	0.247258126421327	-52.4739146828704
1966	0.0314164352539228	0.042855696244967	0.40974144753067	0.968532672493589	0.517716780320241	-53.4917882285718
1967	0.0314164352539228	0.042855696244967	0.0590782955842559	0.213065427125062	0.517716780320241	-53.7054010988658
1968	0.0314164352539228	0.042855696244967	0.0590782955842559	0.213065427125062	0.517716780320241	-53.7054010988658
1969	0.0314164352539228	0.042855696244967	0.0590782955842559	0.213065427125062	0.517716780320241	-53.7054010988658
1970	0.0241394793393966	0.042855696244967	0.0590782955842559	0.213065427125062	0.517716780320241	-53.199891230664
1971	0.0241394793393966	0.0363798188263998	0.0590782955842559	0.680305415422451	0.517716780320241	-52.6999005532208
1972	0.0206832298999944	0.0363798188263998	0.0590782955842559	0.680305415422451	0.396101075644334	-52.7746267109748
1973	0.0206832298999944	0.0363798188263998	0.0590782955842559	0.0625290396509043	0.396101075644334	-53.2251657207732
1974	0.0206832298999944	0.0363798188263998	0.0590782955842559	0.0625290396509043	0.396101075644334	-53.2251657207732
1975	0.0206832298999944	0.0363798188263998	0.0590782955842559	0.301809303951756	0.396101075644334	-52.8840136512848
1976	0.0206832298999944	0.0363798188263998	0.0590782955842559	0.980308086496458	0.396101075644334	-52.8038921470024
1977	0.0206832298999944	0.0363798188263998	0.85344521541652	0.980308086496458	0.396101075644334	-52.6853249754946
1978	0.0206832298999944	0.0363798188263998	0.85344521541652	0.980308086496458	0.253620709816228	-53.3293799845337
1979	0.0206832298999944	0.0363798188263998	0.85344521541652	0.980308086496458	0.253620709816228	-53.3293799845337
1980	0.0329224675610773	0.0363798188263998	0.633003462242949	0.980308086496458	0.253620709816228	-52.2279455840113
1981	0.0329224675610773	0.0363798188263998	0.633003462242949	0.701554764347167	0.253620709816228	-52.4764683991553
1982	0.0459037246320228	0.0363798188263998	0.686166052030149	0.701554764347167	0.253620709816228	-53.1162935644441
1983	0.0459037246320228	0.00903546974162719	0.517149351087908	0.701554764347167	0.253620709816228	-52.4294190002309
1984	0.0501640797273823	0.00903546974162719	0.816563636273883	0.701554764347167	0.253620709816228	-53.0323703333361
1985	0.0347611346152745	0.00903546974162719	0.816563636273883	0.701554764347167	0.253620709816228	-52.2686773781539
1986	0.0303167911496989	0.00903546974162719	0.816563636273883	0.728476299090432	0.253620709816228	-52.2492692016018
1987	0.0303167911496989	0.00903546974162719	0.816563636273883	0.728476299090432	0.355356962207062	-52.2204242724414
1988	0.0303167911496989	0.0142701072063329	0.816563636273883	0.810702251499329	0.262899053849872	-51.6132877594651
1989	0.0362123524543054	0.0142701072063329	0.44515317402553	0.550910556677981	0.262899053849872	-52.2983824351993
1990	0.0362123524543054	0.0142701072063329	0.167492742850302	0.550910556677981	0.182899190479816	-52.1471981910813
1991	0.0481718115092851	0.0142701072063329	0.167492742850302	0.550910556677981	0.182899190479816	-52.35042277905
1992	0.0481718115092851	0.0142701072063329	0.167492742850302	0.96688333336547	0.182899190479816	-52.5786763905493
1993	0.0481718115092851	0.0142701072063329	0.167492742850302	0.96688333336547	0.182899190479816	-52.5786763905493
1994	0.0481718115092851	0.0142701072063329	0.990874213525834	0.96688333336547	0.182899190479816	-52.2454230438229
1995	0.0481718115092851	0.0142701072063329	0.990874213525834	0.96688333336547	0.182899190479816	-52.2454230438229
1996	0.0481718115092851	0.0142701072063329	0.990874213525834	0.96688333336547	0.182899190479816	-52.2454230438229
1997	0.0481718115092851	0.0142701072063329	0.748109443079858	0.96688333336547	0.182899190479816	-52.3252076919049
1998	0.0426140980799646	0.027955783440276	0.748109443079858	0.96688333336547	0.182899190479816	-52.1403340398904
1999	0.0426140980799646	0.027955783440276	0.748109443079858	0.96688333336547	0.182899190479816	-52.1403340398904
[truncated: 48,001 more rows]
