# Supplementary material for: Recovery and analysis of ancient beetle DNA from subfossil packrat middens using high-throughput sequencing
Source: Sci Rep. 2021 Jun 16;11:12635. doi: 10.1038/s41598-021-91896-8 (PMC8209150; doi:10.1038/s41598-021-91896-8)
Supplement: Supplementary file 6 — Supplementary Information 6. [file 41598_2021_91896_MOESM6_ESM.zip › results_IC44.Phact_JT.filter/Stats_out_MCMC_iter_summ_stat.csv]

	Theta	DeltaD	DeltaS	Lambda	Rho	LogLik
Mean	0.032730659369015	0.0268256758732933	0.432642894380092	0.700851712079038	0.406452318050024	-53.3864350400817
Std.	0.0134259727397205	0.0156770271897672	0.292309842520396	0.22289743386902	0.277435334298049	1.32647005905681
Acceptance ratio	0.27544	0.26358	0.25994	0.21296	0.18644	0.75086
0%	0.00331011695128349	1.79287042592624e-05	3.86922801581813e-06	0.000966016774110789	0.0215902973753734	-63.7893458783308
2.5%	0.0122542780271103	0.00383305397890558	0.0170881220834251	0.13239471180216	0.102641573358488	-56.8526942842008
5%	0.0147020724781	0.00586036451406769	0.0300854617897104	0.23173672734541	0.126694963707267	-56.022824822859
7.5%	0.0160282772347693	0.00745392681556522	0.0454986887495958	0.307477253744473	0.142739808911861	-55.5031498780135
10%	0.0174824967234272	0.00867490520729417	0.060903316049309	0.367994663252838	0.156296549044317	-55.144745869397
12.5%	0.0185495108158232	0.00976914924788904	0.077368646732686	0.418270484072583	0.167553267696629	-54.8756881838614
15%	0.0196239271522602	0.0110450734328004	0.0938208665893788	0.461797374679445	0.179437374191913	-54.6579552706334
17.5%	0.0205863201053368	0.0121118453223053	0.112389285215999	0.499002097860645	0.192750198636859	-54.4603547245409
20%	0.0215083843196073	0.0131500779832803	0.129807870782315	0.531076640363865	0.203017383126961	-54.2872675989709
22.5%	0.0222657019970688	0.0141760366805841	0.148389649701615	0.557900374518247	0.214293351211371	-54.1413584318592
25%	0.0230458883337632	0.0152214274593635	0.165577617345669	0.586045242905001	0.226424028919634	-53.9968275527502
27.5%	0.0237516749468149	0.0161473365709626	0.190483199542158	0.607731777918118	0.238049763576838	-53.8733024301813
30%	0.0244771074358523	0.0170647464215219	0.211875343665878	0.627543976476848	0.248277857583479	-53.7621181701511
32.5%	0.0251830262422252	0.0179884962557719	0.234421053846636	0.646994585730293	0.257389058129026	-53.6535152877419
35%	0.0259695260361513	0.0189256964614241	0.257426692856741	0.664248179229555	0.269170225381633	-53.5583157192437
37.5%	0.0267232038128776	0.0198904990419648	0.280921424147494	0.679774554461146	0.280240910242188	-53.4637528217094
40%	0.0274913982401708	0.02074959241712	0.302863554366432	0.695503757953351	0.290067792492505	-53.3718987624635
42.5%	0.0282672284909896	0.0216707574846829	0.323166054869679	0.711977042140193	0.302039292139198	-53.2928043715335
45%	0.029037268321314	0.0225696453486895	0.349838709511332	0.726232058410527	0.312629651617274	-53.2101556128237
47.5%	0.0298953672645409	0.0235460412457607	0.372396504286908	0.740319241184888	0.324152500274073	-53.1378102721229
50%	0.0305941152910615	0.0244834847060392	0.39658943157088	0.75213211698757	0.337273209558445	-53.0641903370308
52.5%	0.0314436310421294	0.0254911215317647	0.422824432536346	0.765571085616032	0.350529501610311	-52.9922206236593
55%	0.0322884907243595	0.0264765431470683	0.452878310874711	0.779077604966272	0.366210505473542	-52.9272914594521
57.5%	0.0331363243085082	0.0274669286104125	0.47723757110572	0.790442489969986	0.379597791685056	-52.8655369217655
60%	0.0340629228783056	0.0284105620173647	0.505005018104423	0.801781517164824	0.395874701760431	-52.8004429169592
62.5%	0.0350327637024168	0.0295205261747875	0.529705712181398	0.81355340619405	0.412069619471875	-52.7396736426858
65%	0.0359869770842572	0.0307807263383733	0.560711459083181	0.824808004766399	0.427838020490502	-52.6774712739901
67.5%	0.0369625266456873	0.0319051095061366	0.588246967146682	0.836493695764991	0.443353955702772	-52.6153312322045
70%	0.0381767133328546	0.0331686958023399	0.621125107856833	0.847480965262359	0.463089225614264	-52.5485828440866
72.5%	0.0393024573101713	0.0344718113685913	0.651721242953184	0.858622636811555	0.485458587233125	-52.4904717608928
75%	0.0404535077005361	0.0359436217964302	0.683561799158095	0.870334719348558	0.508077832254583	-52.4319826628595
77.5%	0.0417800469305234	0.0373025599218769	0.714458605709805	0.883069494369173	0.529307292806521	-52.3693318779356
80%	0.0432846639857591	0.0388465302481574	0.74238424223223	0.896247350755018	0.558885340043413	-52.306799803648
82.5%	0.0448704685173439	0.0406253739781127	0.769957286344928	0.907380167700824	0.587464744121719	-52.2468628661905
85%	0.0465810124100772	0.0427387635828063	0.802204656724524	0.917886755547975	0.624679639270437	-52.1826843835422
87.5%	0.0485121582180624	0.0449023416189034	0.830184389918628	0.928926351592912	0.672188803888322	-52.1208714557495
90%	0.0508069662335579	0.0475634202289717	0.864413946837336	0.942636603079124	0.72714527087548	-52.0529498335173
92.5%	0.0539114354409244	0.0510508790621902	0.898096663209353	0.957210253694743	0.795323878073372	-51.9766787467765
95%	0.0580556665070403	0.0560343930489356	0.928695082986261	0.971480748405655	0.908138487846491	-51.8781835936261
97.5%	0.0638845113469455	0.0641616657304943	0.962160997600784	0.985650689492564	1.11109719655507	-51.7498093464951
100%	0.109517730988393	0.127973543923443	0.999827122275485	0.999905881680388	3.90479214993926	-51.4007807616711
