# Supplementary material for: Recovery and analysis of ancient beetle DNA from subfossil packrat middens using high-throughput sequencing
Source: Sci Rep. 2021 Jun 16;11:12635. doi: 10.1038/s41598-021-91896-8 (PMC8209150; doi:10.1038/s41598-021-91896-8)
Supplement: Supplementary file 6 — Supplementary Information 6. [file 41598_2021_91896_MOESM6_ESM.zip › results_JR53.Phact_JT.filter/3pGtoA_freq.txt]

pos	3pG>A
1	0.0456226880394575
2	0.0340909090909091
3	0.0231749710312862
4	0.0317662007623888
5	0.0194730813287514
6	0.0204081632653061
7	0.0172413793103448
8	0.0171821305841924
9	0.0318237454100367
10	0.0136674259681093
11	0.0119617224880383
12	0.0219512195121951
13	0.0116822429906542
14	0.0224852071005917
15	0.0255516840882695
16	0.0177580466148724
17	0.015625
18	0.018161180476731
19	0.0268886043533931
20	0.0202020202020202
21	0.0233372228704784
22	0.0183696900114811
23	0.020979020979021
24	0.0152403282532239
25	0.0148401826484018
