# Supplementary material for: Recovery and analysis of ancient beetle DNA from subfossil packrat middens using high-throughput sequencing
Source: Sci Rep. 2021 Jun 16;11:12635. doi: 10.1038/s41598-021-91896-8 (PMC8209150; doi:10.1038/s41598-021-91896-8)
Supplement: Supplementary file 6 — Supplementary Information 6. [file 41598_2021_91896_MOESM6_ESM.zip › results_JR53.Phact_JT.filter/5pCtoT_freq.txt]

pos	5pC>T
1	0.0561926605504587
2	0.0284090909090909
3	0.0244200244200244
4	0.016260162601626
5	0.0281214848143982
6	0.0240549828178694
7	0.0208562019758507
8	0.0259301014656144
9	0.0183696900114811
10	0.021324354657688
11	0.0255591054313099
12	0.0150462962962963
13	0.0232288037166086
14	0.0199063231850117
15	0.028184892897407
16	0.0181200453001133
17	0.0219244823386114
18	0.0243055555555556
19	0.023945267958951
20	0.0239912758996728
21	0.0190796857463524
22	0.0177777777777778
23	0.0219907407407407
24	0.0155875299760192
25	0.0125714285714286
