# Supplementary material for: Recovery and analysis of ancient beetle DNA from subfossil packrat middens using high-throughput sequencing
Source: Sci Rep. 2021 Jun 16;11:12635. doi: 10.1038/s41598-021-91896-8 (PMC8209150; doi:10.1038/s41598-021-91896-8)
Supplement: Supplementary file 6 — Supplementary Information 6. [file 41598_2021_91896_MOESM6_ESM.zip › results_JR53.Phact_JT.filter/dnacomp.txt]

# table produced by mapDamage version 2.2.0
# using mapped file JR53.Phact_JT.filter.bam and Phact_JT.fasta as reference file
# Chr: reference from sam/bam header, End: from which termini of DNA sequences, Std: strand of reads
Chr	End	Std	Pos	A	C	G	T	Total
Phact_JT_(reversed)	3p	+	-70	223	75	52	183	533
Phact_JT_(reversed)	3p	+	-69	250	69	51	163	533
Phact_JT_(reversed)	3p	+	-68	247	80	51	155	533
Phact_JT_(reversed)	3p	+	-67	217	85	38	193	533
Phact_JT_(reversed)	3p	+	-66	213	99	39	182	533
Phact_JT_(reversed)	3p	+	-65	242	74	39	178	533
Phact_JT_(reversed)	3p	+	-64	226	84	48	175	533
Phact_JT_(reversed)	3p	+	-63	234	92	40	167	533
Phact_JT_(reversed)	3p	+	-62	230	81	44	178	533
Phact_JT_(reversed)	3p	+	-61	202	86	44	201	533
Phact_JT_(reversed)	3p	+	-60	251	79	33	170	533
Phact_JT_(reversed)	3p	+	-59	259	77	51	208	595
Phact_JT_(reversed)	3p	+	-58	290	93	46	218	647
Phact_JT_(reversed)	3p	+	-57	303	117	64	226	710
Phact_JT_(reversed)	3p	+	-56	327	134	63	251	775
Phact_JT_(reversed)	3p	+	-55	343	143	70	288	844
Phact_JT_(reversed)	3p	+	-54	392	131	73	322	918
Phact_JT_(reversed)	3p	+	-53	402	167	91	324	984
Phact_JT_(reversed)	3p	+	-52	446	174	84	351	1055
Phact_JT_(reversed)	3p	+	-51	480	179	81	380	1120
Phact_JT_(reversed)	3p	+	-50	500	183	113	405	1201
Phact_JT_(reversed)	3p	+	-49	522	225	106	441	1294
Phact_JT_(reversed)	3p	+	-48	612	242	113	425	1392
Phact_JT_(reversed)	3p	+	-47	587	225	147	522	1481
Phact_JT_(reversed)	3p	+	-46	644	247	145	536	1572
Phact_JT_(reversed)	3p	+	-45	657	300	149	568	1674
Phact_JT_(reversed)	3p	+	-44	681	340	185	572	1778
Phact_JT_(reversed)	3p	+	-43	776	339	146	629	1890
Phact_JT_(reversed)	3p	+	-42	827	327	176	666	1996
Phact_JT_(reversed)	3p	+	-41	852	382	203	675	2112
Phact_JT_(reversed)	3p	+	-40	903	386	175	772	2236
Phact_JT_(reversed)	3p	+	-39	964	410	235	750	2359
Phact_JT_(reversed)	3p	+	-38	1000	427	238	811	2476
Phact_JT_(reversed)	3p	+	-37	1039	459	228	849	2575
Phact_JT_(reversed)	3p	+	-36	1064	448	244	925	2681
Phact_JT_(reversed)	3p	+	-35	1104	472	266	949	2791
Phact_JT_(reversed)	3p	+	-34	1231	452	255	940	2878
Phact_JT_(reversed)	3p	+	-33	1307	478	285	904	2974
Phact_JT_(reversed)	3p	+	-32	1287	521	303	966	3077
Phact_JT_(reversed)	3p	+	-31	1322	520	290	1052	3184
Phact_JT_(reversed)	3p	+	-30	1392	559	274	1060	3285
Phact_JT_(reversed)	3p	+	-29	1341	550	319	1075	3285
Phact_JT_(reversed)	3p	+	-28	1325	553	302	1105	3285
Phact_JT_(reversed)	3p	+	-27	1383	511	269	1122	3285
Phact_JT_(reversed)	3p	+	-26	1358	539	335	1053	3285
Phact_JT_(reversed)	3p	+	-25	1366	552	319	1048	3285
Phact_JT_(reversed)	3p	+	-24	1384	539	288	1074	3285
Phact_JT_(reversed)	3p	+	-23	1359	572	280	1074	3285
Phact_JT_(reversed)	3p	+	-22	1355	518	296	1116	3285
Phact_JT_(reversed)	3p	+	-21	1388	549	300	1048	3285
Phact_JT_(reversed)	3p	+	-20	1331	532	329	1093	3285
Phact_JT_(reversed)	3p	+	-19	1372	543	267	1103	3285
Phact_JT_(reversed)	3p	+	-18	1372	539	309	1065	3285
Phact_JT_(reversed)	3p	+	-17	1283	568	344	1090	3285
Phact_JT_(reversed)	3p	+	-16	1300	571	304	1110	3285
Phact_JT_(reversed)	3p	+	-15	1313	578	300	1094	3285
Phact_JT_(reversed)	3p	+	-14	1334	583	301	1067	3285
Phact_JT_(reversed)	3p	+	-13	1312	570	300	1103	3285
Phact_JT_(reversed)	3p	+	-12	1269	602	265	1149	3285
Phact_JT_(reversed)	3p	+	-11	1315	574	307	1089	3285
Phact_JT_(reversed)	3p	+	-10	1313	539	311	1122	3285
Phact_JT_(reversed)	3p	+	-9	1364	567	278	1076	3285
Phact_JT_(reversed)	3p	+	-8	1318	560	307	1100	3285
Phact_JT_(reversed)	3p	+	-7	1339	579	275	1092	3285
Phact_JT_(reversed)	3p	+	-6	1385	561	284	1055	3285
Phact_JT_(reversed)	3p	+	-5	1357	558	306	1064	3285
Phact_JT_(reversed)	3p	+	-4	1319	571	258	1137	3285
Phact_JT_(reversed)	3p	+	-3	1289	549	329	1118	3285
Phact_JT_(reversed)	3p	+	-2	1353	394	422	1116	3285
Phact_JT_(reversed)	3p	+	-1	1295	310	300	1380	3285
Phact_JT_(reversed)	3p	+	1	2112	331	389	453	3285
Phact_JT_(reversed)	3p	+	2	1416	488	331	1050	3285
Phact_JT_(reversed)	3p	+	3	1316	472	299	1198	3285
Phact_JT_(reversed)	3p	+	4	1376	542	330	1037	3285
Phact_JT_(reversed)	3p	+	5	1383	530	315	1057	3285
Phact_JT_(reversed)	3p	+	6	1434	555	291	1005	3285
Phact_JT_(reversed)	3p	+	7	1429	567	301	988	3285
Phact_JT_(reversed)	3p	+	8	1321	545	317	1102	3285
Phact_JT_(reversed)	3p	+	9	1399	549	277	1060	3285
Phact_JT_(reversed)	3p	+	10	1378	540	296	1071	3285
Phact_JT_(reversed)	3p	-	-70	182	49	82	244	557
Phact_JT_(reversed)	3p	-	-69	180	53	73	251	557
Phact_JT_(reversed)	3p	-	-68	181	41	75	260	557
Phact_JT_(reversed)	3p	-	-67	183	56	79	239	557
Phact_JT_(reversed)	3p	-	-66	174	55	91	237	557
Phact_JT_(reversed)	3p	-	-65	179	46	69	263	557
Phact_JT_(reversed)	3p	-	-64	198	40	86	233	557
Phact_JT_(reversed)	3p	-	-63	167	55	85	250	557
Phact_JT_(reversed)	3p	-	-62	168	46	86	257	557
Phact_JT_(reversed)	3p	-	-61	156	45	88	268	557
Phact_JT_(reversed)	3p	-	-60	199	50	79	229	557
Phact_JT_(reversed)	3p	-	-59	196	49	88	285	618
Phact_JT_(reversed)	3p	-	-58	210	61	95	312	678
Phact_JT_(reversed)	3p	-	-57	217	61	109	363	750
Phact_JT_(reversed)	3p	-	-56	271	65	114	375	825
Phact_JT_(reversed)	3p	-	-55	288	76	130	407	901
Phact_JT_(reversed)	3p	-	-54	329	84	128	443	984
Phact_JT_(reversed)	3p	-	-53	337	99	147	488	1071
Phact_JT_(reversed)	3p	-	-52	341	95	188	540	1164
Phact_JT_(reversed)	3p	-	-51	409	120	188	553	1270
Phact_JT_(reversed)	3p	-	-50	454	115	191	612	1372
Phact_JT_(reversed)	3p	-	-49	488	124	220	630	1462
Phact_JT_(reversed)	3p	-	-48	511	125	223	696	1555
Phact_JT_(reversed)	3p	-	-47	506	145	248	754	1653
Phact_JT_(reversed)	3p	-	-46	569	154	262	773	1758
Phact_JT_(reversed)	3p	-	-45	611	156	291	807	1865
Phact_JT_(reversed)	3p	-	-44	632	172	317	866	1987
Phact_JT_(reversed)	3p	-	-43	674	195	306	930	2105
Phact_JT_(reversed)	3p	-	-42	697	185	356	993	2231
Phact_JT_(reversed)	3p	-	-41	795	203	374	1008	2380
Phact_JT_(reversed)	3p	-	-40	793	232	380	1099	2504
Phact_JT_(reversed)	3p	-	-39	878	229	398	1127	2632
Phact_JT_(reversed)	3p	-	-38	878	249	429	1211	2767
Phact_JT_(reversed)	3p	-	-37	916	232	480	1241	2869
Phact_JT_(reversed)	3p	-	-36	933	251	464	1311	2959
Phact_JT_(reversed)	3p	-	-35	936	298	506	1313	3053
Phact_JT_(reversed)	3p	-	-34	934	281	514	1413	3142
Phact_JT_(reversed)	3p	-	-33	997	306	525	1405	3233
Phact_JT_(reversed)	3p	-	-32	1082	319	534	1391	3326
Phact_JT_(reversed)	3p	-	-31	1088	307	567	1453	3415
Phact_JT_(reversed)	3p	-	-30	1095	326	584	1487	3492
Phact_JT_(reversed)	3p	-	-29	1083	322	555	1532	3492
Phact_JT_(reversed)	3p	-	-28	1100	307	554	1531	3492
Phact_JT_(reversed)	3p	-	-27	1144	364	554	1430	3492
Phact_JT_(reversed)	3p	-	-26	1125	309	558	1500	3492
Phact_JT_(reversed)	3p	-	-25	1043	338	568	1543	3492
Phact_JT_(reversed)	3p	-	-24	1104	319	581	1488	3492
Phact_JT_(reversed)	3p	-	-23	1138	322	569	1463	3492
Phact_JT_(reversed)	3p	-	-22	1049	353	579	1511	3492
Phact_JT_(reversed)	3p	-	-21	1122	292	553	1525	3492
Phact_JT_(reversed)	3p	-	-20	1058	333	557	1544	3492
Phact_JT_(reversed)	3p	-	-19	1131	331	511	1519	3492
Phact_JT_(reversed)	3p	-	-18	1124	348	577	1443	3492
Phact_JT_(reversed)	3p	-	-17	1127	327	563	1475	3492
Phact_JT_(reversed)	3p	-	-16	1118	308	593	1473	3492
Phact_JT_(reversed)	3p	-	-15	1159	331	559	1443	3492
Phact_JT_(reversed)	3p	-	-14	1096	356	533	1507	3492
Phact_JT_(reversed)	3p	-	-13	1110	334	568	1480	3492
Phact_JT_(reversed)	3p	-	-12	1068	311	565	1548	3492
Phact_JT_(reversed)	3p	-	-11	1124	306	532	1530	3492
Phact_JT_(reversed)	3p	-	-10	1074	324	582	1512	3492
Phact_JT_(reversed)	3p	-	-9	1130	322	531	1509	3492
Phact_JT_(reversed)	3p	-	-8	1106	309	579	1498	3492
Phact_JT_(reversed)	3p	-	-7	1097	290	540	1565	3492
Phact_JT_(reversed)	3p	-	-6	1121	323	549	1499	3492
Phact_JT_(reversed)	3p	-	-5	1079	324	581	1508	3492
Phact_JT_(reversed)	3p	-	-4	1061	335	541	1555	3492
Phact_JT_(reversed)	3p	-	-3	1026	311	576	1579	3492
Phact_JT_(reversed)	3p	-	-2	1162	229	669	1432	3492
Phact_JT_(reversed)	3p	-	-1	1097	184	533	1678	3492
Phact_JT_(reversed)	3p	-	1	1812	227	803	649	3491
Phact_JT_(reversed)	3p	-	2	1142	274	661	1414	3491
Phact_JT_(reversed)	3p	-	3	1013	309	595	1572	3489
Phact_JT_(reversed)	3p	-	4	1125	288	616	1460	3489
Phact_JT_(reversed)	3p	-	5	1179	313	606	1390	3488
Phact_JT_(reversed)	3p	-	6	1140	282	585	1481	3488
Phact_JT_(reversed)	3p	-	7	1141	289	614	1443	3487
Phact_JT_(reversed)	3p	-	8	1107	333	570	1477	3487
Phact_JT_(reversed)	3p	-	9	1098	296	579	1514	3487
Phact_JT_(reversed)	3p	-	10	1120	322	599	1446	3487
Phact_JT_(reversed)	5p	+	-10	1359	564	304	1056	3283
Phact_JT_(reversed)	5p	+	-9	1387	557	301	1039	3284
Phact_JT_(reversed)	5p	+	-8	1372	557	279	1076	3284
Phact_JT_(reversed)	5p	+	-7	1412	560	333	979	3284
Phact_JT_(reversed)	5p	+	-6	1361	584	321	1018	3284
Phact_JT_(reversed)	5p	+	-5	1368	574	316	1026	3284
Phact_JT_(reversed)	5p	+	-4	1298	568	346	1073	3285
Phact_JT_(reversed)	5p	+	-3	1268	583	339	1095	3285
Phact_JT_(reversed)	5p	+	-2	1442	560	325	958	3285
Phact_JT_(reversed)	5p	+	-1	1954	428	447	456	3285
Phact_JT_(reversed)	5p	+	1	1332	538	311	1104	3285
Phact_JT_(reversed)	5p	+	2	1269	572	267	1177	3285
Phact_JT_(reversed)	5p	+	3	1360	522	338	1065	3285
Phact_JT_(reversed)	5p	+	4	1357	517	320	1091	3285
Phact_JT_(reversed)	5p	+	5	1384	576	290	1035	3285
Phact_JT_(reversed)	5p	+	6	1403	561	287	1034	3285
Phact_JT_(reversed)	5p	+	7	1311	557	309	1108	3285
Phact_JT_(reversed)	5p	+	8	1354	551	303	1077	3285
Phact_JT_(reversed)	5p	+	9	1361	565	303	1056	3285
Phact_JT_(reversed)	5p	+	10	1336	538	306	1105	3285
Phact_JT_(reversed)	5p	+	11	1355	599	284	1047	3285
Phact_JT_(reversed)	5p	+	12	1395	545	269	1076	3285
Phact_JT_(reversed)	5p	+	13	1333	521	304	1127	3285
Phact_JT_(reversed)	5p	+	14	1356	523	291	1115	3285
Phact_JT_(reversed)	5p	+	15	1367	553	313	1052	3285
Phact_JT_(reversed)	5p	+	16	1327	557	277	1124	3285
Phact_JT_(reversed)	5p	+	17	1350	523	309	1103	3285
Phact_JT_(reversed)	5p	+	18	1386	549	300	1050	3285
Phact_JT_(reversed)	5p	+	19	1335	540	301	1109	3285
Phact_JT_(reversed)	5p	+	20	1354	584	285	1062	3285
Phact_JT_(reversed)	5p	+	21	1376	569	300	1040	3285
Phact_JT_(reversed)	5p	+	22	1286	575	289	1135	3285
Phact_JT_(reversed)	5p	+	23	1337	559	286	1103	3285
Phact_JT_(reversed)	5p	+	24	1358	546	301	1080	3285
Phact_JT_(reversed)	5p	+	25	1313	568	311	1093	3285
Phact_JT_(reversed)	5p	+	26	1360	564	277	1084	3285
Phact_JT_(reversed)	5p	+	27	1358	554	302	1071	3285
Phact_JT_(reversed)	5p	+	28	1302	574	276	1133	3285
Phact_JT_(reversed)	5p	+	29	1359	573	308	1045	3285
Phact_JT_(reversed)	5p	+	30	1371	519	315	1080	3285
Phact_JT_(reversed)	5p	+	31	1293	514	285	1092	3184
Phact_JT_(reversed)	5p	+	32	1214	503	277	1083	3077
Phact_JT_(reversed)	5p	+	33	1244	498	286	946	2974
Phact_JT_(reversed)	5p	+	34	1161	494	272	951	2878
Phact_JT_(reversed)	5p	+	35	1100	467	263	961	2791
Phact_JT_(reversed)	5p	+	36	1103	416	257	905	2681
Phact_JT_(reversed)	5p	+	37	1047	423	239	866	2575
Phact_JT_(reversed)	5p	+	38	989	383	245	859	2476
Phact_JT_(reversed)	5p	+	39	967	364	253	775	2359
Phact_JT_(reversed)	5p	+	40	884	384	223	745	2236
Phact_JT_(reversed)	5p	+	41	827	358	186	741	2112
Phact_JT_(reversed)	5p	+	42	789	320	188	699	1996
Phact_JT_(reversed)	5p	+	43	774	304	162	650	1890
Phact_JT_(reversed)	5p	+	44	751	299	137	591	1778
Phact_JT_(reversed)	5p	+	45	704	255	150	565	1674
Phact_JT_(reversed)	5p	+	46	634	249	151	538	1572
Phact_JT_(reversed)	5p	+	47	604	240	124	513	1481
Phact_JT_(reversed)	5p	+	48	593	224	124	451	1392
Phact_JT_(reversed)	5p	+	49	524	203	128	439	1294
Phact_JT_(reversed)	5p	+	50	529	176	91	405	1201
Phact_JT_(reversed)	5p	+	51	463	169	87	401	1120
Phact_JT_(reversed)	5p	+	52	444	160	91	360	1055
Phact_JT_(reversed)	5p	+	53	407	130	71	376	984
Phact_JT_(reversed)	5p	+	54	390	133	93	302	918
Phact_JT_(reversed)	5p	+	55	330	133	76	305	844
Phact_JT_(reversed)	5p	+	56	326	126	59	264	775
Phact_JT_(reversed)	5p	+	57	284	111	72	243	710
Phact_JT_(reversed)	5p	+	58	280	101	51	215	647
Phact_JT_(reversed)	5p	+	59	255	91	50	199	595
Phact_JT_(reversed)	5p	+	60	237	79	48	169	533
Phact_JT_(reversed)	5p	+	61	206	100	54	173	533
Phact_JT_(reversed)	5p	+	62	217	98	59	159	533
Phact_JT_(reversed)	5p	+	63	222	97	41	173	533
Phact_JT_(reversed)	5p	+	64	220	72	56	185	533
Phact_JT_(reversed)	5p	+	65	228	85	38	182	533
Phact_JT_(reversed)	5p	+	66	224	96	33	180	533
Phact_JT_(reversed)	5p	+	67	213	82	51	187	533
Phact_JT_(reversed)	5p	+	68	229	92	37	175	533
Phact_JT_(reversed)	5p	+	69	213	88	58	174	533
Phact_JT_(reversed)	5p	+	70	239	94	34	166	533
Phact_JT_(reversed)	5p	-	-10	1115	314	619	1442	3490
Phact_JT_(reversed)	5p	-	-9	1123	347	548	1472	3490
Phact_JT_(reversed)	5p	-	-8	1095	322	569	1505	3491
Phact_JT_(reversed)	5p	-	-7	1127	341	588	1435	3491
Phact_JT_(reversed)	5p	-	-6	1124	347	591	1429	3491
Phact_JT_(reversed)	5p	-	-5	1163	343	598	1387	3491
Phact_JT_(reversed)	5p	-	-4	1083	321	574	1513	3491
Phact_JT_(reversed)	5p	-	-3	1085	359	585	1462	3491
Phact_JT_(reversed)	5p	-	-2	1137	332	703	1319	3491
Phact_JT_(reversed)	5p	-	-1	1776	248	874	593	3491
Phact_JT_(reversed)	5p	-	1	1136	305	605	1446	3492
Phact_JT_(reversed)	5p	-	2	1005	318	499	1670	3492
Phact_JT_(reversed)	5p	-	3	1085	291	594	1522	3492
Phact_JT_(reversed)	5p	-	4	1132	348	566	1446	3492
Phact_JT_(reversed)	5p	-	5	1117	318	536	1521	3492
Phact_JT_(reversed)	5p	-	6	1159	315	511	1507	3492
Phact_JT_(reversed)	5p	-	7	1077	350	526	1539	3492
Phact_JT_(reversed)	5p	-	8	1168	327	516	1481	3492
Phact_JT_(reversed)	5p	-	9	1106	318	547	1521	3492
Phact_JT_(reversed)	5p	-	10	1084	355	531	1522	3492
Phact_JT_(reversed)	5p	-	11	1092	340	554	1506	3492
Phact_JT_(reversed)	5p	-	12	1148	328	542	1473	3491
Phact_JT_(reversed)	5p	-	13	1085	345	596	1466	3492
Phact_JT_(reversed)	5p	-	14	1124	339	547	1482	3492
Phact_JT_(reversed)	5p	-	15	1093	327	582	1490	3492
Phact_JT_(reversed)	5p	-	16	1065	329	578	1520	3492
Phact_JT_(reversed)	5p	-	17	1104	293	578	1517	3492
Phact_JT_(reversed)	5p	-	18	1172	309	559	1452	3492
Phact_JT_(reversed)	5p	-	19	1110	341	559	1482	3492
Phact_JT_(reversed)	5p	-	20	1102	337	567	1486	3492
Phact_JT_(reversed)	5p	-	21	1124	327	571	1470	3492
Phact_JT_(reversed)	5p	-	22	1098	331	581	1482	3492
Phact_JT_(reversed)	5p	-	23	1118	313	554	1507	3492
Phact_JT_(reversed)	5p	-	24	1112	297	585	1498	3492
Phact_JT_(reversed)	5p	-	25	1134	316	554	1488	3492
Phact_JT_(reversed)	5p	-	26	1130	316	572	1474	3492
Phact_JT_(reversed)	5p	-	27	1084	315	583	1510	3492
Phact_JT_(reversed)	5p	-	28	1074	345	584	1489	3492
Phact_JT_(reversed)	5p	-	29	1139	308	541	1504	3492
Phact_JT_(reversed)	5p	-	30	1127	307	571	1487	3492
Phact_JT_(reversed)	5p	-	31	1128	285	532	1470	3415
Phact_JT_(reversed)	5p	-	32	1045	283	559	1439	3326
Phact_JT_(reversed)	5p	-	33	1022	264	531	1416	3233
Phact_JT_(reversed)	5p	-	34	987	288	490	1377	3142
Phact_JT_(reversed)	5p	-	35	960	279	494	1320	3053
Phact_JT_(reversed)	5p	-	36	928	256	477	1298	2959
Phact_JT_(reversed)	5p	-	37	915	265	460	1230	2870
Phact_JT_(reversed)	5p	-	38	869	211	424	1263	2767
Phact_JT_(reversed)	5p	-	39	849	226	396	1161	2632
Phact_JT_(reversed)	5p	-	40	779	214	423	1088	2504
Phact_JT_(reversed)	5p	-	41	741	201	354	1084	2380
Phact_JT_(reversed)	5p	-	42	680	231	342	978	2231
Phact_JT_(reversed)	5p	-	43	636	183	303	983	2105
Phact_JT_(reversed)	5p	-	44	617	165	308	897	1987
Phact_JT_(reversed)	5p	-	45	591	153	276	845	1865
Phact_JT_(reversed)	5p	-	46	539	135	263	821	1758
Phact_JT_(reversed)	5p	-	47	501	137	261	754	1653
Phact_JT_(reversed)	5p	-	48	488	128	233	706	1555
Phact_JT_(reversed)	5p	-	49	455	122	232	653	1462
Phact_JT_(reversed)	5p	-	50	429	109	196	638	1372
Phact_JT_(reversed)	5p	-	51	390	108	193	579	1270
Phact_JT_(reversed)	5p	-	52	337	115	167	545	1164
Phact_JT_(reversed)	5p	-	53	320	88	157	506	1071
Phact_JT_(reversed)	5p	-	54	312	70	160	442	984
Phact_JT_(reversed)	5p	-	55	268	70	137	426	901
Phact_JT_(reversed)	5p	-	56	246	49	117	413	825
Phact_JT_(reversed)	5p	-	57	238	64	108	340	750
Phact_JT_(reversed)	5p	-	58	221	52	96	309	678
Phact_JT_(reversed)	5p	-	59	189	38	105	286	618
Phact_JT_(reversed)	5p	-	60	178	46	104	229	557
Phact_JT_(reversed)	5p	-	61	185	52	88	232	557
Phact_JT_(reversed)	5p	-	62	194	49	90	224	557
Phact_JT_(reversed)	5p	-	63	192	51	90	224	557
Phact_JT_(reversed)	5p	-	64	170	45	98	244	557
Phact_JT_(reversed)	5p	-	65	168	44	89	256	557
Phact_JT_(reversed)	5p	-	66	185	41	77	254	557
Phact_JT_(reversed)	5p	-	67	178	44	79	256	557
Phact_JT_(reversed)	5p	-	68	171	46	72	268	557
Phact_JT_(reversed)	5p	-	69	165	58	76	258	557
Phact_JT_(reversed)	5p	-	70	170	46	88	253	557
