# Supplementary material for: Recovery and analysis of ancient beetle DNA from subfossil packrat middens using high-throughput sequencing
Source: Sci Rep. 2021 Jun 16;11:12635. doi: 10.1038/s41598-021-91896-8 (PMC8209150; doi:10.1038/s41598-021-91896-8)
Supplement: Supplementary file 6 — Supplementary Information 6. [file 41598_2021_91896_MOESM6_ESM.zip › results_JR53.Phact_JT.filter/lgdistribution.txt]

# table produced by mapDamage version 2.2.0
# using mapped file JR53.Phact_JT.filter.bam and Phact_JT.fasta as reference file
# Std: strand of reads
Std	Length	Occurences
+	76	489
+	31	107
+	48	96
+	56	64
+	43	114
+	75	24
+	35	109
+	54	74
+	46	90
+	55	69
+	36	107
+	32	102
+	30	101
+	44	104
+	38	118
+	49	95
+	57	64
+	40	123
+	39	123
+	33	96
+	50	78
+	41	117
+	51	67
+	52	72
+	47	90
+	42	105
+	58	54
+	34	88
+	37	97
+	45	103
+	53	64
+	59	59
+	77	12
+	60	2
+	78	7
+	74	1
-	50	103
-	49	86
-	76	521
-	56	77
-	46	105
-	44	120
-	40	124
-	58	62
-	48	95
-	51	108
-	42	125
-	54	78
-	33	90
-	41	151
-	43	117
-	45	109
-	32	92
-	37	102
-	77	17
-	57	72
-	55	79
-	59	60
-	34	91
-	35	93
-	30	76
-	31	91
-	39	128
-	36	89
-	52	94
-	53	86
-	38	135
-	47	97
-	75	14
-	78	5
