# Supplementary material for: Recovery and analysis of ancient beetle DNA from subfossil packrat middens using high-throughput sequencing
Source: Sci Rep. 2021 Jun 16;11:12635. doi: 10.1038/s41598-021-91896-8 (PMC8209150; doi:10.1038/s41598-021-91896-8)
Supplement: Supplementary file 6 — Supplementary Information 6. [file 41598_2021_91896_MOESM6_ESM.zip › results_JR53.Phact_JT.filter/misincorporation.txt]

# table produced by mapDamage version 2.2.0
# using mapped file JR53.Phact_JT.filter.bam and Phact_JT.fasta as reference file
# Chr: reference from sam/bam header, End: from which termini of DNA sequences, Std: strand of reads
Chr	End	Std	Pos	A	C	G	T	Total	G>A	C>T	A>G	T>C	A>C	A>T	C>G	C>A	T>G	T>A	G>C	G>T	A>-	T>-	C>-	G>-	->A	->T	->C	->G	S
Phact_JT_(reversed)	3p	+	1	1306	325	278	1376	3285	12	21	25	13	3	13	3	7	10	11	0	4	0	0	0	0	0	0	0	0	0
Phact_JT_(reversed)	3p	+	2	1351	408	394	1132	3285	15	9	30	6	2	3	7	7	8	15	1	1	0	0	0	0	0	0	0	0	0
Phact_JT_(reversed)	3p	+	3	1311	551	295	1128	3285	10	4	30	6	1	6	5	0	9	5	0	0	0	0	0	0	0	0	0	0	0
Phact_JT_(reversed)	3p	+	4	1316	577	250	1142	3285	9	15	10	11	1	2	1	2	7	5	0	1	0	0	0	0	0	0	0	0	0
Phact_JT_(reversed)	3p	+	5	1359	555	299	1071	3284	6	6	12	9	2	3	1	2	1	7	1	1	0	0	0	0	0	0	0	1	0
Phact_JT_(reversed)	3p	+	6	1396	561	274	1050	3281	3	6	12	6	0	4	0	1	0	1	1	1	1	0	0	0	1	0	0	3	0
Phact_JT_(reversed)	3p	+	7	1339	583	269	1086	3277	5	14	10	9	0	2	1	3	0	0	3	1	0	2	1	1	2	0	1	5	0
Phact_JT_(reversed)	3p	+	8	1321	576	293	1088	3278	5	14	11	4	1	1	1	3	1	1	0	0	0	1	1	1	0	2	0	5	0
Phact_JT_(reversed)	3p	+	9	1366	562	278	1078	3284	12	8	14	11	4	2	0	3	1	2	1	1	0	0	0	0	0	0	0	1	0
Phact_JT_(reversed)	3p	+	10	1325	545	301	1113	3284	6	16	15	8	4	1	1	1	0	2	0	0	0	0	1	1	0	1	0	0	0
Phact_JT_(reversed)	3p	+	11	1321	573	305	1086	3285	3	9	8	7	2	3	0	0	0	3	1	1	1	0	0	0	0	0	0	0	0
Phact_JT_(reversed)	3p	+	12	1275	599	257	1154	3285	8	11	15	13	3	1	0	3	1	2	1	0	1	0	0	0	0	0	0	0	0
Phact_JT_(reversed)	3p	+	13	1321	568	293	1102	3284	2	13	13	13	1	1	0	4	0	4	2	1	2	0	0	0	0	1	0	0	0
Phact_JT_(reversed)	3p	+	14	1328	585	304	1068	3285	12	7	7	8	0	2	0	2	0	2	1	0	2	0	0	0	0	0	0	0	0
Phact_JT_(reversed)	3p	+	15	1314	580	297	1094	3285	9	10	11	9	1	2	0	2	1	0	0	1	0	0	1	0	0	0	0	0	0
Phact_JT_(reversed)	3p	+	16	1300	582	302	1101	3285	8	9	11	5	0	1	2	3	1	3	0	0	0	0	1	0	0	0	0	0	0
Phact_JT_(reversed)	3p	+	17	1287	563	332	1103	3285	8	9	17	13	1	1	0	0	1	6	0	0	1	0	2	0	0	0	0	0	0
Phact_JT_(reversed)	3p	+	18	1387	532	298	1068	3285	7	7	20	9	3	1	1	1	1	1	2	1	0	0	0	1	0	0	0	0	0
Phact_JT_(reversed)	3p	+	19	1374	545	265	1100	3284	7	10	9	8	2	4	0	1	0	1	0	0	0	0	0	0	0	1	0	0	0
Phact_JT_(reversed)	3p	+	20	1333	525	330	1097	3285	10	6	8	11	1	1	0	0	1	0	0	1	1	1	1	0	0	0	0	0	0
Phact_JT_(reversed)	3p	+	21	1386	549	304	1046	3285	8	10	6	12	0	1	0	3	0	2	0	0	0	0	0	0	0	0	0	0	0
Phact_JT_(reversed)	3p	+	22	1359	517	289	1119	3284	7	9	13	14	1	3	0	2	0	0	1	0	0	0	0	0	1	0	0	0	0
Phact_JT_(reversed)	3p	+	23	1367	566	281	1071	3285	5	5	10	7	2	2	0	1	0	1	2	1	0	0	0	1	0	0	0	0	0
Phact_JT_(reversed)	3p	+	24	1390	542	279	1074	3285	9	11	15	6	0	1	0	1	1	1	0	1	2	0	1	1	0	0	0	0	0
Phact_JT_(reversed)	3p	+	25	1376	549	312	1048	3285	10	7	17	10	2	3	0	1	1	1	1	0	0	0	0	0	0	0	0	0	0
Phact_JT_(reversed)	3p	+	26	1353	537	343	1051	3284	11	4	8	10	2	1	0	3	0	1	0	1	0	0	1	1	1	0	0	0	0
Phact_JT_(reversed)	3p	+	27	1374	518	270	1123	3285	11	9	10	9	0	2	0	5	2	2	0	3	0	0	0	0	0	0	0	0	0
Phact_JT_(reversed)	3p	+	28	1334	550	295	1106	3285	6	13	11	10	3	2	0	0	1	2	0	0	1	0	0	0	0	0	0	0	0
Phact_JT_(reversed)	3p	+	29	1340	552	315	1078	3285	5	8	10	9	0	3	1	0	0	2	1	0	0	0	0	0	0	0	0	0	0
Phact_JT_(reversed)	3p	+	30	1404	563	267	1051	3285	8	14	12	10	0	4	0	1	1	3	0	0	0	0	0	0	0	0	0	0	0
Phact_JT_(reversed)	3p	+	31	1306	526	301	1049	3182	18	14	8	7	1	2	1	3	2	1	1	1	1	0	1	0	1	1	0	0	0
Phact_JT_(reversed)	3p	+	32	1284	519	307	968	3078	10	7	8	6	0	5	0	1	1	4	2	0	2	0	0	0	0	0	0	0	0
Phact_JT_(reversed)	3p	+	33	1321	477	272	905	2975	4	13	15	17	2	2	0	1	1	1	0	1	2	0	0	0	0	0	0	0	0
Phact_JT_(reversed)	3p	+	34	1247	457	244	931	2879	5	10	13	4	0	3	0	0	1	1	0	0	2	0	0	0	0	0	0	0	0
Phact_JT_(reversed)	3p	+	35	1111	477	261	942	2791	7	12	13	9	0	2	0	0	0	4	0	0	1	0	0	0	0	0	0	0	0
Phact_JT_(reversed)	3p	+	36	1067	452	242	921	2682	6	17	7	10	1	2	1	2	0	0	0	0	0	0	0	0	0	0	0	0	0
Phact_JT_(reversed)	3p	+	37	1037	468	228	843	2576	5	14	7	7	1	2	1	1	0	1	0	1	0	0	0	0	0	0	0	0	0
Phact_JT_(reversed)	3p	+	38	1010	431	233	804	2478	5	6	11	6	0	2	0	0	0	0	0	0	0	0	0	0	0	0	0	0	0
Phact_JT_(reversed)	3p	+	39	973	406	233	746	2358	3	9	8	11	0	4	0	0	0	1	2	1	1	0	1	0	0	2	0	0	0
Phact_JT_(reversed)	3p	+	40	902	391	172	773	2238	9	9	9	3	2	0	0	2	0	4	0	0	0	0	0	0	0	0	0	0	0
Phact_JT_(reversed)	3p	+	41	853	392	205	663	2113	3	14	4	4	0	0	0	0	0	0	0	0	0	0	0	0	0	1	0	0	0
Phact_JT_(reversed)	3p	+	42	824	327	176	670	1997	7	5	5	6	0	1	1	0	0	0	1	0	0	0	0	0	0	0	0	0	0
Phact_JT_(reversed)	3p	+	43	775	346	146	625	1892	4	9	5	2	1	0	1	1	1	3	0	0	0	1	0	0	0	0	0	0	0
Phact_JT_(reversed)	3p	+	44	680	344	180	574	1778	3	5	7	2	0	3	0	0	0	1	0	0	0	0	0	0	0	0	0	0	0
Phact_JT_(reversed)	3p	+	45	664	303	147	561	1675	3	5	3	4	0	0	0	0	0	0	0	0	0	0	0	0	0	0	0	0	0
Phact_JT_(reversed)	3p	+	46	651	245	141	535	1572	1	3	5	1	1	2	1	0	0	2	1	1	0	0	0	0	0	0	0	0	0
Phact_JT_(reversed)	3p	+	47	592	227	144	517	1480	2	6	6	5	1	1	0	0	0	1	2	0	0	0	0	0	0	1	0	0	0
Phact_JT_(reversed)	3p	+	48	611	245	118	419	1393	5	7	4	4	0	1	0	1	1	0	0	0	1	0	0	0	0	0	0	0	0
Phact_JT_(reversed)	3p	+	49	526	223	103	443	1295	3	5	4	8	0	2	1	0	0	1	0	0	1	0	0	0	0	0	0	0	0
Phact_JT_(reversed)	3p	+	50	503	183	110	404	1200	1	2	5	3	0	1	0	1	0	0	0	0	3	0	0	0	1	0	0	0	0
Phact_JT_(reversed)	3p	+	51	482	178	80	380	1120	3	3	4	5	1	0	0	0	0	0	0	0	2	0	0	0	1	1	0	0	0
Phact_JT_(reversed)	3p	+	52	440	173	84	358	1055	4	2	3	2	0	0	0	0	1	1	0	0	0	0	0	0	0	0	0	0	0
Phact_JT_(reversed)	3p	+	53	406	165	89	324	984	4	1	3	3	0	0	0	0	0	2	0	0	0	0	0	0	0	0	0	0	0
Phact_JT_(reversed)	3p	+	54	393	129	71	327	920	0	5	2	4	1	0	0	1	0	3	0	0	0	0	0	0	0	0	0	0	0
Phact_JT_(reversed)	3p	+	55	350	145	68	281	844	1	5	2	3	1	0	0	0	1	0	0	0	1	0	0	0	1	0	0	0	0
Phact_JT_(reversed)	3p	+	56	324	132	63	257	776	2	1	2	3	0	0	0	1	0	0	0	0	1	0	0	0	0	0	0	0	0
Phact_JT_(reversed)	3p	+	57	305	121	60	226	712	2	9	4	1	1	0	1	0	1	0	1	0	0	0	0	0	0	0	0	0	0
Phact_JT_(reversed)	3p	+	58	288	102	48	210	648	1	2	1	1	0	1	1	1	0	0	0	1	0	0	0	0	0	0	0	0	0
Phact_JT_(reversed)	3p	+	59	260	79	52	205	596	0	3	2	2	0	0	0	0	0	0	0	0	0	0	0	0	0	0	0	0	0
Phact_JT_(reversed)	3p	+	60	250	78	32	175	535	1	0	1	2	0	0	0	0	0	0	0	0	0	0	0	0	0	0	0	0	0
Phact_JT_(reversed)	3p	+	61	202	84	46	201	533	2	0	1	1	0	0	0	0	0	1	0	0	0	1	0	0	0	0	0	0	0
Phact_JT_(reversed)	3p	+	62	226	81	42	183	532	0	2	1	2	0	0	0	1	0	1	0	0	0	0	0	0	1	0	0	0	0
Phact_JT_(reversed)	3p	+	63	228	93	42	169	532	4	0	1	1	0	0	0	0	0	0	0	0	0	0	0	0	0	1	0	0	0
Phact_JT_(reversed)	3p	+	64	230	82	46	175	533	0	0	1	0	0	0	0	0	0	0	0	0	0	0	0	0	0	0	0	0	0
Phact_JT_(reversed)	3p	+	65	242	69	39	183	533	0	0	1	4	0	1	0	1	0	0	0	0	0	1	0	0	0	0	0	0	0
Phact_JT_(reversed)	3p	+	66	214	102	38	179	533	1	1	3	1	0	0	0	0	0	0	0	0	0	0	0	0	0	0	0	0	0
Phact_JT_(reversed)	3p	+	67	218	83	35	197	533	1	0	3	3	0	0	0	0	0	0	0	0	0	0	0	0	0	0	0	0	0
Phact_JT_(reversed)	3p	+	68	251	79	52	151	533	2	0	1	0	0	0	0	0	0	0	0	0	0	0	0	0	0	0	0	0	0
Phact_JT_(reversed)	3p	+	69	247	70	51	165	533	1	1	0	2	0	0	0	1	0	0	0	0	0	0	0	0	0	0	0	0	0
Phact_JT_(reversed)	3p	+	70	226	75	51	181	533	0	1	3	1	0	1	0	0	0	0	0	0	0	0	0	0	0	0	0	0	0
Phact_JT_(reversed)	3p	-	1	1088	187	533	1684	3492	25	8	24	13	4	9	7	6	11	15	1	16	0	0	0	0	0	0	0	0	0
Phact_JT_(reversed)	3p	-	2	1151	226	662	1453	3492	21	12	19	12	5	5	3	1	14	18	2	6	0	0	0	0	0	0	0	0	0
Phact_JT_(reversed)	3p	-	3	1025	301	568	1597	3491	10	7	12	16	2	4	1	3	9	6	3	2	0	0	0	0	0	0	0	1	0
Phact_JT_(reversed)	3p	-	4	1055	352	537	1545	3489	16	19	13	6	0	5	3	2	8	4	0	4	0	0	0	0	2	0	1	0	0
Phact_JT_(reversed)	3p	-	5	1072	326	574	1513	3485	11	11	14	10	1	1	0	2	4	6	0	3	0	0	0	1	4	0	0	3	0
Phact_JT_(reversed)	3p	-	6	1116	326	559	1488	3489	14	14	8	11	2	3	1	1	0	1	0	5	0	2	0	0	1	1	0	1	0
Phact_JT_(reversed)	3p	-	7	1092	288	543	1566	3489	9	8	5	9	0	5	0	1	3	4	1	2	0	3	0	0	2	1	0	0	0
Phact_JT_(reversed)	3p	-	8	1112	315	580	1485	3492	10	13	9	6	1	6	1	0	3	0	1	1	1	0	0	2	0	0	0	0	0
Phact_JT_(reversed)	3p	-	9	1128	320	539	1505	3492	14	11	10	13	1	8	0	1	1	4	1	5	0	3	0	0	0	0	0	0	0
Phact_JT_(reversed)	3p	-	10	1079	328	577	1508	3492	6	8	11	9	0	1	5	1	4	1	0	7	0	0	0	0	0	0	0	0	0
Phact_JT_(reversed)	3p	-	11	1130	306	531	1525	3492	7	9	10	10	1	4	2	0	0	0	1	4	0	0	0	0	0	0	0	0	0
Phact_JT_(reversed)	3p	-	12	1075	310	563	1544	3492	10	11	10	11	2	5	2	0	1	3	1	1	0	0	0	0	0	0	0	0	0
Phact_JT_(reversed)	3p	-	13	1107	334	563	1488	3492	8	9	11	11	0	3	0	2	3	4	1	0	0	0	1	0	0	0	0	0	0
Phact_JT_(reversed)	3p	-	14	1096	355	541	1500	3492	7	9	5	6	0	3	0	0	0	1	2	3	0	1	0	1	0	0	0	0	0
Phact_JT_(reversed)	3p	-	15	1153	320	564	1455	3492	13	2	10	12	0	2	0	0	1	4	1	1	1	1	0	0	0	0	0	0	0
Phact_JT_(reversed)	3p	-	16	1114	306	599	1472	3491	8	9	6	12	0	4	0	2	1	1	1	3	1	4	0	0	0	1	0	0	0
Phact_JT_(reversed)	3p	-	17	1131	321	564	1475	3491	6	8	9	12	0	1	1	0	0	1	2	4	0	4	0	0	1	0	0	0	0
Phact_JT_(reversed)	3p	-	18	1119	354	583	1435	3491	9	14	2	11	0	4	0	0	1	4	0	3	1	1	0	0	1	0	0	0	0
Phact_JT_(reversed)	3p	-	19	1127	321	516	1527	3491	14	7	8	15	0	2	0	0	3	1	2	1	0	2	1	0	1	0	0	0	0
Phact_JT_(reversed)	3p	-	20	1056	321	561	1554	3492	8	5	6	16	0	1	1	0	3	0	2	1	0	2	0	0	0	0	0	0	0
Phact_JT_(reversed)	3p	-	21	1122	289	553	1528	3492	12	11	12	12	1	1	0	0	1	0	1	2	0	0	0	0	0	0	0	0	0
Phact_JT_(reversed)	3p	-	22	1050	355	582	1505	3492	9	15	6	15	1	1	3	0	1	0	0	3	0	1	0	0	0	0	0	0	0
Phact_JT_(reversed)	3p	-	23	1134	319	577	1462	3492	13	10	8	8	1	2	1	1	0	2	1	3	0	1	1	0	0	0	0	0	0
Phact_JT_(reversed)	3p	-	24	1107	314	574	1497	3492	4	5	11	12	0	1	1	1	1	3	1	3	0	0	0	0	0	0	0	0	0
Phact_JT_(reversed)	3p	-	25	1048	345	564	1535	3492	3	16	6	11	1	5	1	0	2	2	1	1	0	1	0	0	0	0	0	0	0
Phact_JT_(reversed)	3p	-	26	1130	313	547	1502	3492	8	12	10	10	0	4	2	0	3	1	0	0	1	0	0	0	0	0	0	0	0
Phact_JT_(reversed)	3p	-	27	1140	359	560	1432	3491	9	6	9	12	0	2	1	0	2	1	1	2	0	4	0	0	1	0	0	0	0
Phact_JT_(reversed)	3p	-	28	1097	302	560	1533	3492	14	8	8	10	3	0	0	0	2	0	1	1	0	3	0	0	0	0	0	0	0
Phact_JT_(reversed)	3p	-	29	1095	307	551	1539	3492	5	2	12	16	0	2	0	0	0	1	0	4	0	2	0	0	0	0	0	0	0
Phact_JT_(reversed)	3p	-	30	1095	331	585	1481	3492	9	12	9	7	1	1	2	1	2	0	3	2	0	0	0	1	0	0	0	0	0
Phact_JT_(reversed)	3p	-	31	1095	303	565	1453	3416	9	17	10	17	2	2	0	0	1	0	1	0	0	1	0	0	0	0	0	0	0
Phact_JT_(reversed)	3p	-	32	1074	330	541	1381	3326	8	17	6	6	1	0	1	1	0	1	1	2	0	2	0	0	0	0	0	0	0
Phact_JT_(reversed)	3p	-	33	1002	296	520	1415	3233	5	6	5	15	2	1	1	2	2	0	0	1	0	0	0	0	0	0	0	0	0
Phact_JT_(reversed)	3p	-	34	938	282	509	1414	3143	5	7	11	7	0	1	0	0	0	0	1	2	0	0	0	0	0	0	0	0	0
Phact_JT_(reversed)	3p	-	35	923	291	504	1335	3053	11	7	10	16	0	0	0	1	1	3	0	0	0	0	0	0	0	0	0	0	0
Phact_JT_(reversed)	3p	-	36	937	245	473	1304	2959	8	9	5	11	2	2	0	0	0	3	1	1	0	3	0	0	0	0	0	0	0
Phact_JT_(reversed)	3p	-	37	917	236	473	1243	2869	3	8	12	6	0	1	1	1	1	1	0	2	0	2	0	0	0	0	0	0	0
Phact_JT_(reversed)	3p	-	38	884	245	429	1210	2768	5	9	8	9	0	0	1	0	0	3	3	3	0	1	0	0	0	0	0	0	0
Phact_JT_(reversed)	3p	-	39	880	225	394	1134	2633	2	4	8	10	0	3	0	1	1	2	0	2	1	0	0	0	0	0	0	0	0
Phact_JT_(reversed)	3p	-	40	807	230	373	1095	2505	3	9	10	9	0	1	0	0	0	2	0	1	1	0	0	1	0	0	0	0	0
Phact_JT_(reversed)	3p	-	41	779	197	382	1022	2380	11	2	3	10	0	1	2	0	1	4	1	1	0	0	0	0	1	0	0	0	0
Phact_JT_(reversed)	3p	-	42	703	181	355	992	2231	6	7	9	10	0	0	0	0	1	1	0	2	0	0	0	0	0	0	0	0	0
Phact_JT_(reversed)	3p	-	43	670	194	312	929	2105	6	6	3	9	0	0	0	1	1	0	2	1	0	0	0	0	0	0	0	0	0
Phact_JT_(reversed)	3p	-	44	628	170	313	877	1988	6	7	7	5	1	1	0	0	1	0	1	1	0	0	0	0	0	0	0	0	0
Phact_JT_(reversed)	3p	-	45	615	157	283	813	1868	1	6	12	8	0	1	1	0	1	0	0	0	0	0	0	0	0	0	0	0	0
Phact_JT_(reversed)	3p	-	46	575	152	263	770	1760	4	5	3	5	0	1	1	0	0	3	1	2	0	0	0	0	0	0	0	0	0
Phact_JT_(reversed)	3p	-	47	513	147	243	752	1655	3	4	3	6	0	1	0	0	2	1	0	1	0	0	0	0	0	0	0	0	0
Phact_JT_(reversed)	3p	-	48	512	124	226	695	1557	1	5	3	6	0	2	0	0	1	2	0	1	0	0	0	0	0	0	0	0	0
Phact_JT_(reversed)	3p	-	49	484	126	222	631	1463	2	4	3	2	0	0	0	0	0	1	0	1	0	0	0	0	0	0	0	0	0
Phact_JT_(reversed)	3p	-	50	452	117	186	620	1375	6	5	9	3	0	0	0	0	0	0	0	1	0	0	0	0	1	0	0	0	0
Phact_JT_(reversed)	3p	-	51	412	117	188	556	1273	3	3	1	2	1	0	1	0	0	0	0	0	0	1	0	0	0	0	0	0	0
Phact_JT_(reversed)	3p	-	52	345	98	189	533	1165	1	2	2	1	0	1	1	0	0	1	0	0	0	0	0	0	0	0	0	0	0
Phact_JT_(reversed)	3p	-	53	338	98	150	486	1072	4	1	1	3	0	1	0	0	0	1	0	1	0	0	0	0	0	0	0	0	0
Phact_JT_(reversed)	3p	-	54	325	85	129	447	986	1	3	1	3	0	0	0	0	1	1	0	0	0	0	0	0	0	0	0	0	0
Phact_JT_(reversed)	3p	-	55	295	71	126	415	907	1	1	2	4	0	0	0	0	0	0	0	0	0	1	0	0	0	0	0	0	0
Phact_JT_(reversed)	3p	-	56	273	66	114	375	828	2	3	3	4	0	1	0	0	0	0	0	0	0	1	0	0	0	0	0	0	0
Phact_JT_(reversed)	3p	-	57	215	62	110	364	751	2	3	0	3	0	0	0	0	0	0	0	0	1	1	0	0	0	0	0	0	0
Phact_JT_(reversed)	3p	-	58	211	58	95	315	679	2	2	2	2	1	3	0	0	0	0	0	0	0	1	0	0	0	0	0	0	0
Phact_JT_(reversed)	3p	-	59	201	52	84	281	618	0	3	4	1	0	1	0	0	1	0	0	1	0	0	0	0	0	0	0	0	0
Phact_JT_(reversed)	3p	-	60	196	48	83	230	557	4	1	0	2	0	0	0	0	1	0	0	1	0	0	0	0	0	0	0	0	0
Phact_JT_(reversed)	3p	-	61	159	46	92	260	557	2	1	0	0	0	2	0	0	0	0	0	0	0	0	0	0	0	0	0	0	0
Phact_JT_(reversed)	3p	-	62	167	43	86	261	557	0	1	0	3	0	1	0	0	1	0	0	0	0	0	0	0	0	0	0	0	0
Phact_JT_(reversed)	3p	-	63	168	57	85	247	557	2	0	0	1	0	0	0	0	0	0	0	1	0	0	0	0	0	0	0	0	0
Phact_JT_(reversed)	3p	-	64	193	40	89	235	557	3	3	0	2	0	0	0	0	0	0	0	0	0	0	0	0	0	0	0	0	0
Phact_JT_(reversed)	3p	-	65	176	47	69	265	557	1	3	2	1	0	0	0	0	0	0	0	0	0	1	0	0	0	0	0	0	0
Phact_JT_(reversed)	3p	-	66	173	55	89	240	557	1	3	2	3	0	0	0	0	1	0	0	1	0	0	0	0	0	0	0	0	0
Phact_JT_(reversed)	3p	-	67	190	52	80	235	557	0	1	1	3	0	0	0	0	1	0	0	0	0	0	0	0	0	0	0	0	0
Phact_JT_(reversed)	3p	-	68	178	40	77	262	557	3	0	1	2	0	0	0	0	0	1	0	1	0	0	0	0	0	0	0	0	0
Phact_JT_(reversed)	3p	-	69	178	51	73	255	557	1	0	1	1	0	1	0	0	0	0	0	0	0	0	0	0	0	0	0	0	0
Phact_JT_(reversed)	3p	-	70	179	51	80	247	557	1	0	1	0	0	0	0	0	0	0	0	1	0	0	0	0	0	0	0	0	0
Phact_JT_(reversed)	5p	+	1	1336	553	300	1096	3285	9	23	15	10	1	6	2	1	3	8	0	0	0	0	0	0	0	0	0	0	0
Phact_JT_(reversed)	5p	+	2	1274	570	263	1178	3285	6	13	10	15	1	3	0	1	0	2	0	0	0	0	0	0	0	0	0	0	0
Phact_JT_(reversed)	5p	+	3	1362	522	331	1069	3284	5	7	9	8	1	1	2	0	1	3	0	0	0	0	0	0	1	0	0	0	0
Phact_JT_(reversed)	5p	+	4	1364	519	313	1089	3285	6	8	13	5	1	1	0	0	0	2	0	0	0	0	0	0	0	0	0	0	0
Phact_JT_(reversed)	5p	+	5	1387	575	289	1033	3284	9	16	11	14	2	1	0	0	0	1	1	0	0	0	0	0	1	0	0	0	0
Phact_JT_(reversed)	5p	+	6	1408	560	284	1033	3285	5	11	10	11	0	2	0	0	1	2	1	2	0	1	0	0	0	0	0	0	0
Phact_JT_(reversed)	5p	+	7	1313	564	306	1100	3283	9	14	12	7	2	1	1	1	0	1	0	1	0	0	0	0	2	0	0	0	0
Phact_JT_(reversed)	5p	+	8	1355	560	301	1068	3284	7	15	10	8	0	2	0	2	0	2	0	1	1	0	0	0	0	1	0	0	0
Phact_JT_(reversed)	5p	+	9	1360	559	306	1060	3285	14	7	11	11	2	2	0	1	1	1	1	0	1	0	0	0	0	0	0	0	0
Phact_JT_(reversed)	5p	+	10	1337	539	303	1106	3285	10	9	11	9	1	1	1	1	1	1	0	0	1	0	0	0	0	0	0	0	0
Phact_JT_(reversed)	5p	+	11	1358	596	280	1051	3285	9	9	12	11	2	1	0	1	1	2	0	0	0	0	1	0	0	0	0	0	0
Phact_JT_(reversed)	5p	+	12	1396	539	269	1081	3285	9	6	11	9	2	1	0	1	1	3	2	1	0	0	0	0	0	0	0	0	0
Phact_JT_(reversed)	5p	+	13	1332	519	309	1125	3285	9	7	6	8	1	3	0	1	0	1	1	1	0	1	0	0	0	0	0	0	0
Phact_JT_(reversed)	5p	+	14	1350	529	296	1109	3284	13	10	9	4	1	2	0	1	0	4	0	1	0	0	0	0	0	1	0	0	0
Phact_JT_(reversed)	5p	+	15	1378	562	304	1040	3284	5	15	13	6	1	6	0	2	1	2	0	0	0	0	0	1	1	0	0	0	0
Phact_JT_(reversed)	5p	+	16	1321	555	286	1122	3284	11	7	4	8	2	2	0	1	0	2	0	1	1	0	0	0	0	1	0	0	0
Phact_JT_(reversed)	5p	+	17	1345	528	310	1102	3285	11	10	10	10	0	1	0	2	1	1	0	1	0	1	1	0	0	0	0	0	0
Phact_JT_(reversed)	5p	+	18	1389	552	301	1042	3284	11	10	9	7	1	4	0	1	1	1	0	0	2	0	0	0	0	1	0	0	0
Phact_JT_(reversed)	5p	+	19	1334	542	304	1105	3285	6	12	6	10	1	1	1	2	0	0	2	3	0	0	1	0	0	0	0	0	0
Phact_JT_(reversed)	5p	+	20	1361	583	277	1064	3285	7	12	14	7	3	0	0	0	2	3	1	0	1	0	0	1	0	0	0	0	0
Phact_JT_(reversed)	5p	+	21	1383	565	296	1041	3285	7	4	15	9	2	4	0	3	0	1	1	1	1	0	0	1	0	0	0	0	0
Phact_JT_(reversed)	5p	+	22	1294	572	280	1139	3285	3	9	11	13	2	1	1	2	1	1	1	0	2	0	0	0	0	0	0	0	0
Phact_JT_(reversed)	5p	+	23	1335	550	285	1115	3285	11	8	11	17	0	1	0	2	1	2	1	0	1	0	0	0	0	0	0	0	0
Phact_JT_(reversed)	5p	+	24	1368	541	292	1084	3285	6	3	14	10	1	2	1	1	0	1	1	0	1	0	1	0	0	0	0	0	0
Phact_JT_(reversed)	5p	+	25	1324	562	304	1095	3285	2	5	11	9	1	2	0	1	1	0	1	0	0	0	1	0	0	0	0	0	0
Phact_JT_(reversed)	5p	+	26	1361	563	273	1087	3284	10	8	11	10	2	0	0	2	1	2	0	0	0	0	0	0	0	1	0	0	0
Phact_JT_(reversed)	5p	+	27	1367	558	294	1064	3283	8	13	15	8	1	2	0	1	1	1	0	1	0	0	0	0	2	0	0	0	0
Phact_JT_(reversed)	5p	+	28	1300	574	279	1132	3285	7	7	8	9	0	2	0	2	0	3	2	0	3	0	1	0	0	0	0	0	0
Phact_JT_(reversed)	5p	+	29	1366	579	298	1042	3285	4	14	14	7	0	3	0	1	1	3	1	0	2	0	0	0	0	0	0	0	0
Phact_JT_(reversed)	5p	+	30	1377	523	312	1072	3284	7	11	10	4	3	3	1	2	1	1	1	0	1	0	0	0	0	1	0	0	0
Phact_JT_(reversed)	5p	+	31	1296	520	280	1087	3183	1	9	6	3	1	1	1	2	1	3	1	0	1	0	0	0	0	1	0	0	0
Phact_JT_(reversed)	5p	+	32	1223	514	270	1071	3078	7	15	13	9	0	2	0	1	0	1	0	0	0	0	0	0	0	0	0	0	0
Phact_JT_(reversed)	5p	+	33	1247	493	279	956	2975	5	5	9	7	0	4	0	1	0	1	1	0	0	0	0	0	0	0	0	0	0
Phact_JT_(reversed)	5p	+	34	1165	494	268	952	2879	6	6	12	6	1	2	1	1	1	2	0	0	0	0	0	0	0	0	0	0	0
Phact_JT_(reversed)	5p	+	35	1112	465	257	957	2791	9	12	15	11	1	1	1	1	1	0	1	1	0	0	0	0	0	0	0	0	0
Phact_JT_(reversed)	5p	+	36	1108	422	255	896	2681	7	9	9	7	2	2	0	0	0	0	0	0	0	0	1	1	0	1	0	0	0
Phact_JT_(reversed)	5p	+	37	1057	423	235	861	2576	2	13	9	10	0	2	0	0	0	0	1	0	0	0	0	1	0	0	0	0	0
Phact_JT_(reversed)	5p	+	38	993	397	238	849	2477	5	12	11	2	2	1	0	2	1	3	0	0	1	1	0	0	0	1	0	0	0
Phact_JT_(reversed)	5p	+	39	972	365	245	778	2360	5	11	10	9	1	1	0	1	0	0	0	0	0	0	0	0	0	0	0	0	0
Phact_JT_(reversed)	5p	+	40	892	377	223	746	2238	2	6	5	10	2	1	0	1	0	2	2	1	0	0	0	0	0	0	0	0	0
Phact_JT_(reversed)	5p	+	41	830	356	180	748	2114	3	5	11	9	0	3	0	3	1	1	1	0	0	0	0	0	0	0	0	0	0
Phact_JT_(reversed)	5p	+	42	799	326	184	688	1997	6	9	12	3	1	2	1	1	0	0	1	1	0	0	0	0	0	0	0	0	0
Phact_JT_(reversed)	5p	+	43	781	301	157	652	1891	5	3	10	6	0	3	0	2	1	2	0	0	0	0	1	0	0	1	0	0	0
Phact_JT_(reversed)	5p	+	44	754	306	132	586	1778	4	8	9	4	1	2	0	1	1	2	0	1	1	0	0	0	0	0	0	0	0
Phact_JT_(reversed)	5p	+	45	700	258	151	566	1675	7	5	7	4	0	3	0	3	0	3	1	1	1	0	0	0	0	0	0	0	0
Phact_JT_(reversed)	5p	+	46	633	248	151	540	1572	2	5	2	7	0	0	1	1	1	1	0	1	1	0	0	0	0	0	0	0	0
Phact_JT_(reversed)	5p	+	47	609	239	123	510	1481	2	4	4	3	0	0	0	1	0	1	1	0	1	0	0	0	0	0	0	0	0
Phact_JT_(reversed)	5p	+	48	588	230	124	451	1393	4	5	3	2	0	1	1	0	0	2	0	0	1	0	0	0	0	0	0	0	0
Phact_JT_(reversed)	5p	+	49	528	208	123	436	1295	2	6	5	6	0	0	2	0	0	0	0	0	1	0	1	0	0	0	0	0	0
Phact_JT_(reversed)	5p	+	50	530	177	87	407	1201	2	3	4	5	0	2	0	2	0	1	0	0	0	0	0	0	0	0	0	0	0
Phact_JT_(reversed)	5p	+	51	462	170	90	400	1122	4	2	1	1	0	0	0	1	0	0	0	0	1	0	0	0	0	0	0	0	0
Phact_JT_(reversed)	5p	+	52	448	157	90	360	1055	3	1	5	3	0	1	0	0	0	0	0	0	0	0	1	0	0	0	0	0	0
Phact_JT_(reversed)	5p	+	53	408	134	66	375	983	3	6	8	2	0	2	0	1	0	1	0	0	0	0	0	0	0	0	0	1	0
Phact_JT_(reversed)	5p	+	54	394	133	87	306	920	1	2	4	4	0	2	0	0	1	2	0	0	1	0	0	0	0	0	0	0	0
Phact_JT_(reversed)	5p	+	55	333	135	74	303	845	1	4	5	3	0	1	0	1	0	0	0	0	0	0	0	0	0	0	0	0	0
Phact_JT_(reversed)	5p	+	56	330	125	57	264	776	1	2	2	4	0	0	0	1	1	0	0	0	0	0	0	0	0	0	0	0	0
Phact_JT_(reversed)	5p	+	57	288	114	70	240	712	1	4	3	3	0	1	0	1	0	0	0	0	0	0	0	0	0	0	0	0	0
Phact_JT_(reversed)	5p	+	58	281	104	48	214	647	0	3	2	2	0	0	0	1	0	0	0	0	1	0	0	0	0	1	0	0	0
Phact_JT_(reversed)	5p	+	59	256	87	46	207	596	2	1	6	4	1	0	0	0	0	0	0	0	0	0	0	0	0	0	0	0	0
Phact_JT_(reversed)	5p	+	60	235	81	49	170	535	2	1	2	0	0	0	0	0	0	2	0	0	0	0	0	0	0	0	0	0	0
Phact_JT_(reversed)	5p	+	61	204	103	54	172	533	3	1	0	0	0	1	1	1	0	0	0	0	0	0	1	0	0	0	0	0	0
Phact_JT_(reversed)	5p	+	62	223	99	58	153	533	1	4	3	3	0	0	0	0	0	0	0	0	0	0	0	0	0	0	0	0	0
Phact_JT_(reversed)	5p	+	63	223	98	40	172	533	0	2	0	0	0	0	0	1	0	0	0	0	0	0	0	0	0	0	0	0	0
Phact_JT_(reversed)	5p	+	64	223	71	56	182	532	0	2	2	2	0	0	0	1	0	0	1	0	0	0	0	0	0	1	0	0	0
Phact_JT_(reversed)	5p	+	65	228	86	31	188	533	1	1	7	0	1	0	0	0	1	2	0	0	0	0	0	0	0	0	0	0	0
Phact_JT_(reversed)	5p	+	66	229	98	33	173	533	1	3	1	1	0	1	0	0	0	1	0	1	0	0	0	0	0	0	0	0	0
Phact_JT_(reversed)	5p	+	67	210	83	53	187	533	0	1	0	0	0	0	0	0	0	1	0	0	0	0	0	0	0	0	0	0	0
Phact_JT_(reversed)	5p	+	68	226	96	35	175	532	2	2	2	1	0	0	0	2	0	0	0	0	1	0	0	0	0	0	0	1	0
Phact_JT_(reversed)	5p	+	69	217	91	49	171	528	0	2	3	0	0	0	1	0	0	0	0	0	0	0	0	1	0	0	0	5	0
Phact_JT_(reversed)	5p	+	70	239	94	29	164	526	0	2	1	1	0	0	0	0	0	0	1	0	0	1	1	0	2	0	1	4	0
Phact_JT_(reversed)	5p	-	1	1147	319	591	1435	3492	4	26	18	12	0	1	1	0	1	4	1	1	0	0	0	0	0	0	0	0	0
Phact_JT_(reversed)	5p	-	2	1002	310	502	1678	3492	6	12	5	20	0	1	1	0	0	3	1	2	0	0	0	0	0	0	0	0	0
Phact_JT_(reversed)	5p	-	3	1090	297	588	1517	3492	4	13	10	7	0	0	0	0	3	1	0	3	0	0	0	0	0	0	0	0	0
Phact_JT_(reversed)	5p	-	4	1136	342	561	1453	3492	5	6	11	12	0	0	0	0	1	2	0	2	0	0	0	0	0	0	0	0	0
Phact_JT_(reversed)	5p	-	5	1122	314	532	1524	3492	8	9	14	12	0	2	0	0	0	3	1	1	0	0	0	0	0	0	0	0	0
Phact_JT_(reversed)	5p	-	6	1161	313	505	1512	3491	7	10	13	12	0	0	0	0	0	3	0	0	0	0	0	0	1	0	0	0	0
Phact_JT_(reversed)	5p	-	7	1076	347	532	1537	3492	9	5	9	6	1	0	0	0	0	2	1	5	0	0	0	0	0	0	0	0	0
Phact_JT_(reversed)	5p	-	8	1172	327	515	1478	3492	9	8	10	10	0	5	1	1	0	1	0	1	0	0	0	0	0	0	0	0	0
Phact_JT_(reversed)	5p	-	9	1104	312	548	1528	3492	12	9	10	16	0	2	1	0	1	2	0	1	0	0	0	0	0	0	0	0	0
Phact_JT_(reversed)	5p	-	10	1078	352	535	1527	3492	7	10	5	13	0	0	0	1	1	3	1	2	0	0	0	0	0	0	0	0	0
Phact_JT_(reversed)	5p	-	11	1100	343	546	1503	3492	8	15	15	13	0	3	1	0	1	2	0	1	0	0	0	0	0	0	0	0	0
Phact_JT_(reversed)	5p	-	12	1157	325	537	1472	3491	3	7	12	9	1	1	1	1	2	1	2	5	0	0	0	0	0	0	0	0	0
Phact_JT_(reversed)	5p	-	13	1081	342	601	1468	3492	11	13	7	16	1	1	0	0	1	1	0	3	0	1	1	0	0	0	0	0	0
Phact_JT_(reversed)	5p	-	14	1130	325	545	1492	3492	10	7	14	19	0	1	2	0	2	0	3	2	0	0	0	0	0	0	0	0	0
Phact_JT_(reversed)	5p	-	15	1098	325	577	1492	3492	5	10	9	13	0	3	1	1	3	0	2	2	0	0	0	0	0	0	0	0	0
Phact_JT_(reversed)	5p	-	16	1063	328	581	1520	3492	9	9	5	7	1	3	0	0	2	1	1	0	0	2	0	0	0	0	0	0	0
Phact_JT_(reversed)	5p	-	17	1103	293	581	1515	3492	8	8	5	8	1	1	0	0	3	1	0	3	0	1	0	0	0	0	0	0	0
Phact_JT_(reversed)	5p	-	18	1172	312	560	1448	3492	8	11	8	8	0	1	1	0	1	0	1	3	0	1	0	0	0	0	0	0	0
Phact_JT_(reversed)	5p	-	19	1120	335	556	1481	3492	8	9	11	12	3	4	1	0	1	0	1	4	0	1	0	0	0	0	0	0	0
Phact_JT_(reversed)	5p	-	20	1098	334	572	1488	3492	13	10	9	11	1	0	0	1	1	1	1	0	0	0	0	0	0	0	0	0	0
Phact_JT_(reversed)	5p	-	21	1129	326	569	1468	3492	13	13	14	15	0	3	1	0	2	0	1	1	1	1	0	0	0	0	0	0	0
Phact_JT_(reversed)	5p	-	22	1098	328	584	1482	3492	7	7	7	9	0	3	1	0	1	0	1	4	0	2	0	0	0	0	0	0	0
Phact_JT_(reversed)	5p	-	23	1120	314	551	1507	3492	7	11	11	11	1	1	1	0	1	0	1	1	0	3	1	0	0	0	0	0	0
Phact_JT_(reversed)	5p	-	24	1119	293	586	1494	3492	9	10	10	11	1	5	0	0	0	1	1	2	0	3	0	0	0	0	0	0	0
Phact_JT_(reversed)	5p	-	25	1137	313	555	1487	3492	4	6	4	8	0	4	0	0	1	1	1	2	0	1	0	0	0	0	0	0	0
Phact_JT_(reversed)	5p	-	26	1132	318	575	1467	3492	8	12	4	9	2	3	1	0	1	2	1	0	0	0	0	0	0	0	0	0	0
Phact_JT_(reversed)	5p	-	27	1084	311	585	1511	3491	11	7	12	9	0	3	0	0	1	0	1	2	1	2	0	0	1	0	0	0	0
Phact_JT_(reversed)	5p	-	28	1070	338	586	1498	3492	13	8	10	16	0	2	1	0	0	2	0	1	0	0	0	0	0	0	0	0	0
Phact_JT_(reversed)	5p	-	29	1141	299	543	1509	3492	4	3	5	13	0	4	0	1	2	2	1	2	0	2	0	0	0	0	0	0	0
Phact_JT_(reversed)	5p	-	30	1134	308	566	1482	3490	5	13	11	11	0	1	1	1	1	1	1	4	0	2	0	0	1	1	0	0	0
Phact_JT_(reversed)	5p	-	31	1116	276	542	1481	3415	14	10	4	17	0	3	1	0	1	4	2	1	0	2	0	0	0	1	0	0	0
Phact_JT_(reversed)	5p	-	32	1044	288	557	1437	3326	11	13	13	12	0	1	0	1	1	3	0	2	0	1	0	0	0	0	0	0	0
Phact_JT_(reversed)	5p	-	33	1024	264	535	1410	3233	8	6	6	7	1	4	2	0	0	1	0	4	0	0	0	0	0	0	0	0	0
Phact_JT_(reversed)	5p	-	34	984	282	493	1384	3143	8	5	8	9	2	0	0	1	2	2	1	2	0	2	0	1	0	0	0	0	0
Phact_JT_(reversed)	5p	-	35	954	281	497	1320	3052	8	10	6	12	1	2	4	1	3	2	1	5	0	2	1	0	1	0	0	0	0
Phact_JT_(reversed)	5p	-	36	928	252	476	1302	2958	8	5	5	8	1	4	1	0	1	2	0	0	0	1	0	0	1	0	0	0	0
Phact_JT_(reversed)	5p	-	37	917	266	461	1226	2870	6	10	5	7	0	2	1	0	2	0	1	1	0	0	0	0	0	0	0	0	0
Phact_JT_(reversed)	5p	-	38	871	216	421	1260	2768	7	9	7	8	0	1	2	0	2	2	1	1	1	1	0	1	0	0	0	0	0
Phact_JT_(reversed)	5p	-	39	850	228	397	1157	2632	8	9	9	5	2	1	2	0	1	1	1	2	1	2	0	0	1	0	0	0	0
Phact_JT_(reversed)	5p	-	40	777	218	423	1087	2505	7	5	6	4	0	3	1	1	1	1	0	1	0	2	0	0	0	0	0	0	0
Phact_JT_(reversed)	5p	-	41	738	186	359	1098	2381	6	0	2	7	1	1	0	0	0	4	1	3	1	1	0	1	0	0	0	0	0
Phact_JT_(reversed)	5p	-	42	680	233	349	969	2231	5	5	2	9	0	5	2	1	2	1	0	4	0	2	0	0	0	0	0	0	0
Phact_JT_(reversed)	5p	-	43	635	182	295	991	2103	4	4	6	7	0	0	0	1	2	1	1	0	0	2	0	0	1	1	0	0	0
Phact_JT_(reversed)	5p	-	44	612	163	312	901	1988	6	4	5	5	0	2	0	1	2	2	1	3	0	1	0	0	0	0	0	0	0
Phact_JT_(reversed)	5p	-	45	591	156	280	841	1868	5	7	3	3	2	0	0	0	1	0	0	1	0	0	0	0	0	0	0	0	0
Phact_JT_(reversed)	5p	-	46	536	143	270	811	1760	9	10	5	3	0	0	1	1	0	1	1	1	0	0	0	0	0	0	0	0	0
Phact_JT_(reversed)	5p	-	47	499	141	265	750	1655	8	7	5	2	0	2	0	1	1	2	0	1	0	1	0	0	0	0	0	0	0
Phact_JT_(reversed)	5p	-	48	489	129	231	708	1557	2	4	4	3	0	2	0	0	1	1	0	2	0	1	0	1	0	0	0	0	0
Phact_JT_(reversed)	5p	-	49	453	119	234	657	1463	7	4	2	5	2	1	0	0	3	1	0	2	0	0	0	0	0	0	0	0	0
Phact_JT_(reversed)	5p	-	50	426	111	205	633	1375	4	3	2	5	1	2	2	0	0	1	0	3	0	0	0	0	1	0	0	0	0
Phact_JT_(reversed)	5p	-	51	397	109	188	579	1273	4	5	7	4	0	2	0	1	1	0	0	3	0	0	0	0	0	0	0	0	0
Phact_JT_(reversed)	5p	-	52	342	113	166	544	1165	5	4	4	1	2	2	1	0	0	1	0	0	1	0	0	0	0	0	0	0	0
Phact_JT_(reversed)	5p	-	53	318	88	159	507	1072	3	2	3	4	0	2	0	1	0	1	0	1	0	0	0	0	0	0	0	0	0
Phact_JT_(reversed)	5p	-	54	307	73	166	440	986	4	3	1	4	0	0	1	0	0	0	0	1	0	0	0	0	0	0	0	0	0
Phact_JT_(reversed)	5p	-	55	268	69	137	433	907	2	1	1	4	0	0	1	0	1	1	0	0	0	1	0	0	0	0	0	0	0
Phact_JT_(reversed)	5p	-	56	252	47	119	410	828	2	3	3	3	1	1	0	0	0	0	1	1	0	0	0	0	0	0	0	0	0
Phact_JT_(reversed)	5p	-	57	235	64	107	345	751	1	2	1	2	0	0	0	1	1	0	0	0	0	0	0	0	0	0	0	0	0
Phact_JT_(reversed)	5p	-	58	224	52	93	310	679	3	2	2	3	0	1	0	0	0	0	0	0	0	1	0	0	0	0	0	0	0
Phact_JT_(reversed)	5p	-	59	184	38	109	287	618	1	2	0	2	0	0	0	0	0	1	0	0	0	1	0	0	0	0	0	0	0
Phact_JT_(reversed)	5p	-	60	179	46	98	234	557	0	3	3	1	0	0	0	0	0	1	0	0	1	1	0	0	0	0	0	0	0
Phact_JT_(reversed)	5p	-	61	184	52	89	232	557	1	1	1	3	0	0	0	1	1	0	0	1	0	0	0	0	0	0	0	0	0
Phact_JT_(reversed)	5p	-	62	191	48	90	228	557	2	1	1	3	0	0	0	0	0	1	0	0	0	0	0	0	0	0	0	0	0
Phact_JT_(reversed)	5p	-	63	197	50	91	219	557	1	0	2	1	0	2	0	0	0	0	0	1	0	0	0	0	0	0	0	0	0
Phact_JT_(reversed)	5p	-	64	170	46	97	244	557	1	1	2	1	0	1	0	1	1	2	0	0	0	0	0	0	0	0	0	0	0
Phact_JT_(reversed)	5p	-	65	170	43	88	256	557	2	1	2	0	0	2	0	0	1	1	1	0	0	0	0	0	0	0	0	0	0
Phact_JT_(reversed)	5p	-	66	182	40	83	252	557	3	1	2	1	0	0	0	0	0	0	0	1	0	0	0	0	0	0	0	0	0
Phact_JT_(reversed)	5p	-	67	176	47	76	258	557	0	1	1	2	0	1	1	1	1	0	0	1	0	0	0	0	0	0	0	0	0
Phact_JT_(reversed)	5p	-	68	175	44	72	266	557	1	2	1	3	0	2	0	0	0	0	0	1	0	0	0	0	0	0	0	0	0
Phact_JT_(reversed)	5p	-	69	173	56	74	254	557	2	1	3	3	0	3	0	0	0	0	0	0	0	1	0	0	0	0	0	0	0
Phact_JT_(reversed)	5p	-	70	166	47	89	253	555	3	3	0	1	0	0	0	0	2	1	1	0	1	0	0	1	2	0	0	0	0
