# Supplementary material for: Recovery and analysis of ancient beetle DNA from subfossil packrat middens using high-throughput sequencing
Source: Sci Rep. 2021 Jun 16;11:12635. doi: 10.1038/s41598-021-91896-8 (PMC8209150; doi:10.1038/s41598-021-91896-8)
Supplement: Supplementary file 6 — Supplementary Information 6. [file 41598_2021_91896_MOESM6_ESM.zip › results_JR53.Phact_JT.filter/Stats_out_MCMC_correct_prob.csv]

	Position	C.T	G.A
1	1	0.884072939699581	0.8040759688045
2	2	0.799449753553216	0.747698350542038
3	3	0.754308264143729	0.74005474046079
4	4	0.729969630083658	0.750975868673042
5	5	0.71687454892535	0.760163641636557
6	6	0.707526605017613	0.768429563724835
7	7	0.69531357469972	0.779776671527274
8	8	0.683208935760514	0.789640871336065
9	9	0.673671842040436	0.796442408979102
10	10	0.678383439678173	0.793081893111274
11	11	0.686921642543059	0.786498155190699
12	12	0.691200335939547	0.782893701374894
13	-12	0.707534720270401	0.766860861486365
14	-11	0.716395541870107	0.756242445420991
15	-10	0.715652998506627	0.757228329453575
16	-9	0.708786232528817	0.76556123853322
17	-8	0.710152428736765	0.764144039515551
18	-7	0.708399980331115	0.766512476275018
19	-6	0.699172414401775	0.777016351472937
20	-5	0.68730965900647	0.789666887915867
21	-4	0.677915554482627	0.802519502666629
22	-3	0.682344559861818	0.816898175052928
23	-2	0.732137042922195	0.837590363988355
24	-1	0.840634251052399	0.891582551397738
