# Supplementary material for: Recovery and analysis of ancient beetle DNA from subfossil packrat middens using high-throughput sequencing
Source: Sci Rep. 2021 Jun 16;11:12635. doi: 10.1038/s41598-021-91896-8 (PMC8209150; doi:10.1038/s41598-021-91896-8)
Supplement: Supplementary file 6 — Supplementary Information 6. [file 41598_2021_91896_MOESM6_ESM.zip › results_JR53.Phact_JT.filter/Stats_out_MCMC_iter.csv]

	Theta	DeltaD	DeltaS	Lambda	Rho	LogLik
1	0.0440961422096154	0.0290489299027336	0.570274210943673	0.793197846392181	0.207230054908728	-359.681395752311
2	0.0428911777907888	0.0290489299027336	0.570274210943673	0.793197846392181	0.196880143380249	-361.266307379167
3	0.0428911777907888	0.029835683435465	0.570274210943673	0.793197846392181	0.196880143380249	-360.298066210623
4	0.0428911777907888	0.029835683435465	0.570274210943673	0.793197846392181	0.212883503044522	-359.139228074894
5	0.0428911777907888	0.029835683435465	0.570274210943673	0.793197846392181	0.212883503044522	-359.139228074894
6	0.0428911777907888	0.0311176287051574	0.570274210943673	0.793197846392181	0.212883503044522	-358.193249928973
7	0.0428911777907888	0.0311176287051574	0.570274210943673	0.793197846392181	0.212883503044522	-358.193249928973
8	0.0426662618106886	0.0311176287051574	0.570274210943673	0.793197846392181	0.212883503044522	-358.26584620568
9	0.0426662618106886	0.0311176287051574	0.570274210943673	0.793197846392181	0.20889536588493	-358.219372049538
10	0.0430746845635628	0.0311176287051574	0.570274210943673	0.793197846392181	0.209223899023884	-357.998880512426
11	0.0430746845635628	0.0330727461028116	0.570274210943673	0.79395644271625	0.224209152599027	-359.995367508775
12	0.0430746845635628	0.0330727461028116	0.572515389311436	0.79395644271625	0.224209152599027	-360.040723627761
13	0.0428022190127246	0.0330727461028116	0.593491500132133	0.804677737985536	0.224209152599027	-359.579899242142
14	0.0423309664451777	0.0308079757743932	0.593491500132133	0.804677737985536	0.208745434888744	-358.625894676043
15	0.0423309664451777	0.0308079757743932	0.593491500132133	0.804677737985536	0.208745434888744	-358.625894676043
16	0.0423309664451777	0.0308079757743932	0.593491500132133	0.813686991016999	0.213158097624219	-358.325622119261
17	0.0423309664451777	0.0308079757743932	0.58262145223351	0.813686991016999	0.213158097624219	-358.247037189827
18	0.0423309664451777	0.035658160894084	0.58262145223351	0.813686991016999	0.213158097624219	-359.52293389253
19	0.0423309664451777	0.035658160894084	0.58262145223351	0.813686991016999	0.213158097624219	-359.52293389253
20	0.0423309664451777	0.035658160894084	0.525812666279875	0.813268660152841	0.207750412080006	-358.971319035543
21	0.0423309664451777	0.0348568728469484	0.525812666279875	0.813268660152841	0.207750412080006	-358.178906567085
22	0.0423309664451777	0.0314249949838833	0.526731502862386	0.813268660152841	0.213158290869367	-357.646337003448
23	0.0423309664451777	0.0314249949838833	0.526731502862386	0.824186922651033	0.213158290869367	-357.802188111507
24	0.0423309664451777	0.0314249949838833	0.526731502862386	0.824186922651033	0.213158290869367	-357.802188111507
25	0.0442218354154729	0.0314249949838833	0.526731502862386	0.824186922651033	0.213158290869367	-358.104232077045
26	0.0442218354154729	0.0314249949838833	0.526731502862386	0.824186922651033	0.213158290869367	-358.104232077045
27	0.0448257509050384	0.0327706089654186	0.526731502862386	0.824186922651033	0.203720130878569	-357.321376735622
28	0.0428378721789255	0.0327706089654186	0.526731502862386	0.824186922651033	0.210451342095355	-356.928914381482
29	0.0428378721789255	0.0327706089654186	0.526731502862386	0.824186922651033	0.210451342095355	-356.928914381482
30	0.0428378721789255	0.0327706089654186	0.526731502862386	0.824186922651033	0.210451342095355	-356.928914381482
31	0.0428378721789255	0.0327706089654186	0.526731502862386	0.824186922651033	0.220692361733163	-357.947050443052
32	0.042834655115107	0.0327706089654186	0.526731502862386	0.809551834414197	0.220692361733163	-357.948017988173
33	0.042834655115107	0.0345540566425293	0.487822275077557	0.809551834414197	0.220692361733163	-358.507973131703
34	0.0427672842843651	0.0345540566425293	0.487822275077557	0.809551834414197	0.220692361733163	-358.468403025662
35	0.0427672842843651	0.0345540566425293	0.487822275077557	0.809551834414197	0.220692361733163	-358.468403025662
36	0.0427672842843651	0.0299053663557554	0.487822275077557	0.809551834414197	0.220692361733163	-359.855083701226
37	0.0427672842843651	0.0299053663557554	0.487822275077557	0.809551834414197	0.209327885148274	-358.891868213374
38	0.0427672842843651	0.0299053663557554	0.487822275077557	0.809551834414197	0.211085229088592	-358.907194968533
39	0.0427672842843651	0.0319425462751336	0.487822275077557	0.802030343028113	0.208186014859767	-357.050014746538
40	0.0427672842843651	0.0319425462751336	0.487822275077557	0.802030343028113	0.208186014859767	-357.050014746538
41	0.0427672842843651	0.0319425462751336	0.608491071192489	0.802030343028113	0.219768592224027	-358.971851900885
42	0.0429391235744022	0.0319425462751336	0.608491071192489	0.802030343028113	0.208210607653462	-358.083510474373
43	0.0429391235744022	0.0306875338454221	0.608491071192489	0.802030343028113	0.208210607653462	-358.517768109777
44	0.0429391235744022	0.0306875338454221	0.567417098276629	0.802030343028113	0.208210607653462	-357.973689111962
45	0.0436269251931712	0.0306875338454221	0.567417098276629	0.824621114904596	0.208210607653462	-357.628189496131
46	0.0436269251931712	0.0306875338454221	0.567417098276629	0.824621114904596	0.208210607653462	-357.628189496131
47	0.0436269251931712	0.0316292959203049	0.567417098276629	0.824621114904596	0.208210607653462	-357.032696218578
48	0.042106035895674	0.0316292959203049	0.567417098276629	0.855774444959834	0.217714534148402	-358.817974889102
49	0.042106035895674	0.0316292959203049	0.567417098276629	0.855774444959834	0.211579775674627	-358.656691206085
50	0.042106035895674	0.0316292959203049	0.567417098276629	0.855774444959834	0.207299981284402	-358.901988293115
51	0.042106035895674	0.0316292959203049	0.567417098276629	0.855774444959834	0.207299981284402	-358.901988293115
52	0.042106035895674	0.0316292959203049	0.567417098276629	0.802264118137494	0.207299981284402	-358.343836816176
53	0.0416314648518979	0.0303201905315558	0.567417098276629	0.811954435086088	0.207299981284402	-359.984039482519
54	0.0416314648518979	0.0345738178533899	0.325272837614152	0.67311351963042	0.207299981284402	-360.612101814512
55	0.0416314648518979	0.0345738178533899	0.199473389761648	0.67311351963042	0.208064675635624	-361.421370921803
56	0.0416314648518979	0.0345738178533899	0.199473389761648	0.67311351963042	0.208064675635624	-361.421370921803
57	0.0416314648518979	0.0345738178533899	0.199473389761648	0.593280352477503	0.218312939851616	-360.646990455719
58	0.0416314648518979	0.0345738178533899	0.199473389761648	0.593280352477503	0.209370757060957	-360.869564813098
59	0.0416314648518979	0.0345738178533899	0.199473389761648	0.593280352477503	0.209370757060957	-360.869564813098
60	0.0426103128014572	0.0345738178533899	0.199473389761648	0.593280352477503	0.209370757060957	-359.913080118822
61	0.0426103128014572	0.0345738178533899	0.284476224863233	0.586841559033563	0.217534784320346	-363.5491741406
62	0.0426103128014572	0.0345738178533899	0.284476224863233	0.70956898254633	0.199988534460904	-359.223901633461
63	0.0426103128014572	0.0309110486391526	0.284476224863233	0.70956898254633	0.223296967993001	-359.719990950534
64	0.0426103128014572	0.0352442420222528	0.284476224863233	0.70956898254633	0.223296967993001	-360.170184464531
65	0.0426103128014572	0.0352442420222528	0.284476224863233	0.668556202643623	0.22302743683249	-360.732642021243
66	0.0426103128014572	0.0352442420222528	0.284476224863233	0.668556202643623	0.225540742728921	-361.265172796593
67	0.0417167305981047	0.0340487307179874	0.284476224863233	0.668556202643623	0.235893625802129	-362.145830872579
68	0.0417167305981047	0.0340487307179874	0.284476224863233	0.668556202643623	0.236630455184228	-362.369128880566
69	0.0417167305981047	0.0340487307179874	0.284476224863233	0.668556202643623	0.239332345694834	-363.247514445009
70	0.0411907923582205	0.0340487307179874	0.284476224863233	0.668556202643623	0.226869948324323	-360.157676361759
71	0.0411907923582205	0.0340487307179874	0.284476224863233	0.668556202643623	0.226869948324323	-360.157676361759
72	0.0411907923582205	0.0340487307179874	0.284476224863233	0.65029329793864	0.226869948324323	-360.619666963485
73	0.0411907923582205	0.0340487307179874	0.284476224863233	0.644901620722939	0.206782233626521	-361.118067523058
74	0.0411907923582205	0.0340487307179874	0.263472421433004	0.723207826280141	0.206782233626521	-360.891917542857
75	0.0411907923582205	0.0340487307179874	0.263472421433004	0.723207826280141	0.206782233626521	-360.891917542857
76	0.0411907923582205	0.0340487307179874	0.263472421433004	0.7313811651753	0.206782233626521	-361.090387953926
77	0.0438402163507767	0.0340487307179874	0.296920696823313	0.7313811651753	0.206782233626521	-357.882381871158
78	0.0438402163507767	0.0340487307179874	0.296920696823313	0.726087817605389	0.206782233626521	-357.833604696363
79	0.0438402163507767	0.036061363903375	0.296920696823313	0.726087817605389	0.202058446272207	-359.780424592645
80	0.0438402163507767	0.0323359969543454	0.296920696823313	0.726087817605389	0.202058446272207	-357.462038682062
81	0.0438402163507767	0.0323359969543454	0.296920696823313	0.726087817605389	0.202058446272207	-357.462038682062
82	0.0438402163507767	0.0323359969543454	0.296920696823313	0.705250510048947	0.202058446272207	-357.217986443543
83	0.0438402163507767	0.0323359969543454	0.296920696823313	0.729978546425573	0.199087318686143	-357.744564987785
84	0.0438402163507767	0.0346874364309316	0.296920696823313	0.729978546425573	0.199087318686143	-358.516231896543
85	0.0438402163507767	0.0346874364309316	0.296920696823313	0.729978546425573	0.199087318686143	-358.516231896543
86	0.043890019204349	0.0346874364309316	0.296920696823313	0.729978546425573	0.199087318686143	-358.511388211028
87	0.043890019204349	0.0346874364309316	0.296920696823313	0.6707850893925	0.206763478821289	-359.078205759114
88	0.043890019204349	0.0346874364309316	0.296920696823313	0.6707850893925	0.206763478821289	-359.078205759114
89	0.043890019204349	0.0296660082471968	0.296920696823313	0.728127820588082	0.206763478821289	-359.476058991103
90	0.043890019204349	0.0296660082471968	0.296920696823313	0.728127820588082	0.212394073231945	-359.976308395792
91	0.043890019204349	0.0296660082471968	0.469117086156155	0.728127820588082	0.20734921031467	-359.696169935761
92	0.043890019204349	0.0296660082471968	0.469117086156155	0.78331821306338	0.20734921031467	-358.384062865893
93	0.043890019204349	0.0321975785489069	0.469117086156155	0.78331821306338	0.20734921031467	-356.873844409684
94	0.0435137617331707	0.0321975785489069	0.515121594975922	0.78331821306338	0.20734921031467	-357.241004197299
95	0.0435137617331707	0.0321975785489069	0.515121594975922	0.78331821306338	0.19530825368973	-358.248193026828
96	0.0437502477757004	0.0321975785489069	0.515121594975922	0.832989076033628	0.19530825368973	-357.901375779714
97	0.0437502477757004	0.0342289924293646	0.515121594975922	0.824258957669343	0.193463137226733	-358.399936139482
98	0.043064273759828	0.0342289924293646	0.515121594975922	0.824258957669343	0.193463137226733	-359.115386578065
99	0.043064273759828	0.0342289924293646	0.547230623749805	0.824258957669343	0.193463137226733	-359.158769966614
100	0.043064273759828	0.0342289924293646	0.547230623749805	0.824258957669343	0.198050325007745	-358.143952646113
101	0.043064273759828	0.0347397916822982	0.53163531354457	0.826483240911619	0.198050325007745	-358.433599279675
102	0.043064273759828	0.0347397916822982	0.53163531354457	0.826483240911619	0.198050325007745	-358.433599279675
103	0.043064273759828	0.0347397916822982	0.53163531354457	0.826483240911619	0.198050325007745	-358.433599279675
104	0.043064273759828	0.0347397916822982	0.53163531354457	0.826483240911619	0.198050325007745	-358.433599279675
105	0.043064273759828	0.0327727616080727	0.53163531354457	0.826483240911619	0.198050325007745	-357.734132111671
106	0.043064273759828	0.0327727616080727	0.53163531354457	0.826483240911619	0.198050325007745	-357.734132111671
107	0.0439406810139618	0.0334878297423525	0.53163531354457	0.826483240911619	0.198050325007745	-357.240836970275
108	0.0439406810139618	0.0334878297423525	0.53163531354457	0.826483240911619	0.197303562661709	-357.326289271674
109	0.0442731498857302	0.0334878297423525	0.53163531354457	0.826483240911619	0.197303562661709	-357.288357640505
110	0.0442731498857302	0.0334878297423525	0.53163531354457	0.826483240911619	0.197303562661709	-357.288357640505
111	0.0442731498857302	0.0334878297423525	0.53163531354457	0.826483240911619	0.197303562661709	-357.288357640505
112	0.0442731498857302	0.0334878297423525	0.53163531354457	0.826483240911619	0.197303562661709	-357.288357640505
113	0.0432666649021281	0.0334878297423525	0.53163531354457	0.826483240911619	0.210325671563812	-356.95116350821
114	0.044924326393425	0.0284755601724921	0.53163531354457	0.826483240911619	0.2059905169427	-361.321998372068
115	0.044924326393425	0.0284755601724921	0.523694392987015	0.826483240911619	0.2059905169427	-361.414394928185
116	0.044924326393425	0.0284755601724921	0.523694392987015	0.826483240911619	0.197264874825797	-361.100551241324
117	0.044924326393425	0.0284755601724921	0.704828096388859	0.826483240911619	0.197264874825797	-361.191215744212
118	0.044924326393425	0.0283871340853596	0.704828096388859	0.826483240911619	0.197264874825797	-361.329016810251
119	0.044924326393425	0.0283871340853596	0.649789198585298	0.826483240911619	0.197264874825797	-360.856438664353
120	0.044924326393425	0.0283871340853596	0.649789198585298	0.826483240911619	0.202352219782808	-360.875296476256
121	0.044924326393425	0.0283871340853596	0.649789198585298	0.813603351126476	0.202352219782808	-361.112140471709
122	0.044924326393425	0.0283871340853596	0.649789198585298	0.813603351126476	0.202352219782808	-361.112140471709
123	0.0439541595447087	0.0283871340853596	0.649789198585298	0.813603351126476	0.202352219782808	-360.951976759586
124	0.0439541595447087	0.0283871340853596	0.649789198585298	0.832203426767241	0.199933373321935	-360.86216590248
125	0.0439541595447087	0.0339103245230553	0.649789198585298	0.847831278076747	0.199933373321935	-357.387556801247
126	0.0439541595447087	0.0339103245230553	0.649789198585298	0.847831278076747	0.199933373321935	-357.387556801247
127	0.0439541595447087	0.0324907847330913	0.649789198585298	0.843761457923069	0.199933373321935	-357.082916310122
128	0.044187242418655	0.0324907847330913	0.649789198585298	0.843761457923069	0.199933373321935	-357.079428146686
129	0.044187242418655	0.0324907847330913	0.649789198585298	0.843761457923069	0.199933373321935	-357.079428146686
130	0.044187242418655	0.0326650072562883	0.649789198585298	0.843761457923069	0.203556179528162	-357.009351801485
131	0.044187242418655	0.0318194639440074	0.649789198585298	0.830698499878476	0.203556179528162	-357.343600678774
132	0.044187242418655	0.0318194639440074	0.649789198585298	0.839094908659679	0.203556179528162	-357.154205556209
133	0.044187242418655	0.0318194639440074	0.649789198585298	0.839094908659679	0.203556179528162	-357.154205556209
134	0.044187242418655	0.0308715406140998	0.649789198585298	0.839094908659679	0.203556179528162	-357.59775415939
135	0.0439696656814685	0.0308715406140998	0.45529378950004	0.809463855258604	0.203556179528162	-357.7309383651
136	0.0439696656814685	0.0308715406140998	0.454940322734121	0.809463855258604	0.203556179528162	-357.735296974099
137	0.0439696656814685	0.0308715406140998	0.454940322734121	0.751748564924747	0.203556179528162	-357.611654749156
138	0.0439696656814685	0.0308715406140998	0.454940322734121	0.751748564924747	0.203556179528162	-357.611654749156
139	0.0439696656814685	0.0308715406140998	0.454940322734121	0.751748564924747	0.196832921256449	-358.058539809363
140	0.0439696656814685	0.0308715406140998	0.454940322734121	0.813815329664399	0.203461218589368	-357.893986632835
141	0.0439696656814685	0.0308715406140998	0.550428671804975	0.813815329664399	0.203461218589368	-357.357250873789
142	0.0439696656814685	0.0308715406140998	0.550428671804975	0.813815329664399	0.203461218589368	-357.357250873789
143	0.0439696656814685	0.0339728238307427	0.550428671804975	0.813815329664399	0.191983718168008	-358.677132857609
144	0.0439696656814685	0.0339728238307427	0.550428671804975	0.813815329664399	0.191983718168008	-358.677132857609
145	0.0439696656814685	0.0332855489170856	0.550428671804975	0.813815329664399	0.213640551080119	-357.82253844468
146	0.0439696656814685	0.0332855489170856	0.550428671804975	0.813815329664399	0.213640551080119	-357.82253844468
147	0.04315296643441	0.0332855489170856	0.550428671804975	0.814260815723753	0.214046531223306	-357.296555854173
148	0.04315296643441	0.0332855489170856	0.550428671804975	0.814260815723753	0.214046531223306	-357.296555854173
149	0.0426172500422706	0.0332855489170856	0.550428671804975	0.814260815723753	0.212993354485699	-357.221138148596
150	0.0426172500422706	0.0332855489170856	0.550428671804975	0.814260815723753	0.212993354485699	-357.221138148596
151	0.0426172500422706	0.0332855489170856	0.550428671804975	0.814260815723753	0.212993354485699	-357.221138148596
152	0.0426172500422706	0.0332855489170856	0.550428671804975	0.814260815723753	0.20506004267064	-357.404605250063
153	0.0426172500422706	0.0332855489170856	0.550428671804975	0.814260815723753	0.205058521344768	-357.404741583133
154	0.0442019406395528	0.0332855489170856	0.550428671804975	0.849804344814858	0.205058521344768	-357.316188616403
155	0.0442019406395528	0.0314850351465747	0.550428671804975	0.783231173132629	0.205058521344768	-357.993870513066
156	0.0442019406395528	0.0314850351465747	0.550428671804975	0.783231173132629	0.205058521344768	-357.993870513066
157	0.0442019406395528	0.0314850351465747	0.550428671804975	0.783231173132629	0.205058521344768	-357.993870513066
158	0.0427644360764647	0.0314850351465747	0.556091708318484	0.857254020749301	0.203292880971527	-358.761218216944
159	0.0427644360764647	0.0314850351465747	0.556091708318484	0.857254020749301	0.203292880971527	-358.761218216944
160	0.0427644360764647	0.0314850351465747	0.556091708318484	0.857254020749301	0.209193667932613	-358.420271104809
161	0.0427644360764647	0.0379721586530315	0.556091708318484	0.857254020749301	0.218116050349921	-362.241457653484
162	0.0427644360764647	0.0379721586530315	0.556091708318484	0.857254020749301	0.208741761166813	-361.679011511321
163	0.0427644360764647	0.0379721586530315	0.556091708318484	0.857254020749301	0.208741761166813	-361.679011511321
164	0.0427644360764647	0.0334879004184324	0.556091708318484	0.857254020749301	0.208741761166813	-357.572778221302
165	0.0427644360764647	0.0334879004184324	0.420758372871179	0.857254020749301	0.208741761166813	-359.915496919643
166	0.0427644360764647	0.0334879004184324	0.420758372871179	0.857254020749301	0.208741761166813	-359.915496919643
167	0.0427644360764647	0.0334879004184324	0.420758372871179	0.857254020749301	0.208741761166813	-359.915496919643
168	0.0427644360764647	0.0334879004184324	0.420758372871179	0.812589097961726	0.208741761166813	-357.540961671227
169	0.0429693282145087	0.0334879004184324	0.420758372871179	0.812589097961726	0.208741761166813	-357.451837568931
170	0.0429693282145087	0.0334879004184324	0.420758372871179	0.770666736936584	0.208741761166813	-357.007366461111
171	0.0429693282145087	0.0336387389858413	0.420758372871179	0.770666736936584	0.20440559422184	-357.225104140002
172	0.0429693282145087	0.0336387389858413	0.420758372871179	0.770666736936584	0.20440559422184	-357.225104140002
173	0.0455924820036602	0.0336387389858413	0.420758372871179	0.770666736936584	0.20440559422184	-358.944661052726
174	0.0455924820036602	0.0336387389858413	0.420758372871179	0.770666736936584	0.20440559422184	-358.944661052726
175	0.0422015198669923	0.0339849625429395	0.420758372871179	0.770666736936584	0.20440559422184	-358.154758789981
176	0.0425552550266892	0.0339849625429395	0.420758372871179	0.770666736936584	0.20440559422184	-357.735232712322
177	0.0427567215379095	0.0339849625429395	0.420758372871179	0.770666736936584	0.20440559422184	-357.553747788822
178	0.0439824942725849	0.0339849625429395	0.420758372871179	0.770666736936584	0.20440559422184	-357.323977378628
179	0.0439824942725849	0.0339849625429395	0.420758372871179	0.770666736936584	0.20440559422184	-357.323977378628
180	0.0439824942725849	0.0339849625429395	0.419742367281251	0.770666736936584	0.20440559422184	-357.318734417713
181	0.0439824942725849	0.0339849625429395	0.419742367281251	0.783215020768873	0.20440559422184	-357.217836435383
182	0.0437294948861368	0.0319629537582379	0.419742367281251	0.783215020768873	0.20440559422184	-356.843807137267
183	0.0437294948861368	0.0341127403867761	0.419742367281251	0.783215020768873	0.203965905553667	-357.231201763945
184	0.0437294948861368	0.0341127403867761	0.419742367281251	0.783215020768873	0.203965905553667	-357.231201763945
185	0.0437294948861368	0.0341127403867761	0.419742367281251	0.753172569834671	0.203965905553667	-357.749312821276
186	0.0437294948861368	0.0315469988731064	0.419742367281251	0.753172569834671	0.203965905553667	-356.967899212818
187	0.0437294948861368	0.0315469988731064	0.419742367281251	0.753172569834671	0.203965905553667	-356.967899212818
188	0.0437294948861368	0.0298593046494199	0.419742367281251	0.775031657624581	0.199159170353356	-358.530049970501
189	0.044322028377474	0.0298593046494199	0.419742367281251	0.775031657624581	0.199159170353356	-358.315138173778
190	0.044322028377474	0.0298593046494199	0.419742367281251	0.775031657624581	0.199159170353356	-358.315138173778
191	0.044322028377474	0.0298593046494199	0.419742367281251	0.728684805991768	0.199159170353356	-358.447238158591
192	0.044322028377474	0.0328638151805639	0.419742367281251	0.728684805991768	0.199159170353356	-358.192800871186
193	0.044322028377474	0.0328638151805639	0.419742367281251	0.804754532668423	0.199159170353356	-357.362036783318
194	0.044322028377474	0.0328638151805639	0.419742367281251	0.804754532668423	0.199159170353356	-357.362036783318
195	0.044322028377474	0.0326661258922946	0.387888138935305	0.804754532668423	0.199159170353356	-357.883723358197
196	0.044322028377474	0.0326661258922946	0.387888138935305	0.804754532668423	0.199159170353356	-357.883723358197
197	0.044322028377474	0.0326661258922946	0.387888138935305	0.804754532668423	0.199159170353356	-357.883723358197
198	0.044322028377474	0.0326661258922946	0.387888138935305	0.804754532668423	0.195790856488874	-358.178403332957
199	0.044322028377474	0.0326661258922946	0.462081081694518	0.804754532668423	0.195790856488874	-357.298766885031
200	0.0440166390231403	0.0326661258922946	0.462081081694518	0.846461222380114	0.205967025494597	-358.326022141427
201	0.0440166390231403	0.0326661258922946	0.462081081694518	0.846461222380114	0.205967025494597	-358.326022141427
202	0.044715379685174	0.0342405580111998	0.462081081694518	0.846461222380114	0.205967025494597	-358.940912822284
203	0.044715379685174	0.0342405580111998	0.462081081694518	0.846461222380114	0.205967025494597	-358.940912822284
204	0.0457648851541033	0.0342405580111998	0.462081081694518	0.846461222380114	0.205967025494597	-360.674189689561
205	0.0424579086802399	0.0342405580111998	0.525842888346369	0.846461222380114	0.205967025494597	-357.979450172422
206	0.0424579086802399	0.0342405580111998	0.525842888346369	0.808918648571797	0.196032338591862	-359.570673637658
207	0.0424579086802399	0.0342405580111998	0.525842888346369	0.808918648571797	0.196032338591862	-359.570673637658
208	0.0419793098209788	0.0342405580111998	0.525842888346369	0.808918648571797	0.196032338591862	-360.534302268531
209	0.0419793098209788	0.0342405580111998	0.525842888346369	0.808918648571797	0.196032338591862	-360.534302268531
210	0.0464436390047701	0.0342405580111998	0.525842888346369	0.834530066610995	0.196032338591862	-359.990511280464
211	0.0444312356198946	0.0342405580111998	0.525842888346369	0.834530066610995	0.196032338591862	-357.852729573267
212	0.0444312356198946	0.0342405580111998	0.372300527668109	0.68983869012502	0.196032338591862	-360.419261479218
213	0.0444312356198946	0.0284444209818093	0.372300527668109	0.68983869012502	0.196032338591862	-360.287417039036
214	0.0444312356198946	0.0284444209818093	0.372300527668109	0.68983869012502	0.2021867219965	-359.986642538616
215	0.0444312356198946	0.0284444209818093	0.372300527668109	0.68983869012502	0.2021867219965	-359.986642538616
216	0.0440080089421636	0.0282011416052863	0.372300527668109	0.742159059821036	0.2021867219965	-360.490952501269
217	0.0440080089421636	0.0282011416052863	0.356110661807681	0.742159059821036	0.2021867219965	-360.767389740915
218	0.0440080089421636	0.0282011416052863	0.356110661807681	0.75701112468257	0.2021867219965	-361.346955468514
219	0.0440080089421636	0.0282011416052863	0.356110661807681	0.676889840481796	0.195077190913702	-360.967572611306
220	0.0451256785810864	0.0280257806751883	0.356110661807681	0.676889840481796	0.195241312612884	-360.915218164106
221	0.0458388070029132	0.0323855512079915	0.258197371263	0.676889840481796	0.195241312612884	-359.019735565637
222	0.0443857808497415	0.0323855512079915	0.258197371263	0.655103120214681	0.195241312612884	-358.14322630636
223	0.0443857808497415	0.0323855512079915	0.258197371263	0.655103120214681	0.195241312612884	-358.14322630636
224	0.0443857808497415	0.0323855512079915	0.258197371263	0.655103120214681	0.195241312612884	-358.14322630636
225	0.0443857808497415	0.0323855512079915	0.258197371263	0.650504683939425	0.195241312612884	-358.174302093557
226	0.0422601068474158	0.0323855512079915	0.258197371263	0.650504683939425	0.195241312612884	-360.475316599881
227	0.0422601068474158	0.0323855512079915	0.258197371263	0.650504683939425	0.195241312612884	-360.475316599881
228	0.0432837168714311	0.0323855512079915	0.258197371263	0.650504683939425	0.193917549371071	-359.106698194335
229	0.0432837168714311	0.0323855512079915	0.258197371263	0.644009226274373	0.193917549371071	-359.162327703237
230	0.0432837168714311	0.0323855512079915	0.258197371263	0.644009226274373	0.193917549371071	-359.162327703237
231	0.0432837168714311	0.0323855512079915	0.258197371263	0.691392710677495	0.218308733583212	-358.761852486131
232	0.0432837168714311	0.0323855512079915	0.258197371263	0.668654118132674	0.203188797490067	-357.669396021255
233	0.0432837168714311	0.0323855512079915	0.258197371263	0.681062044244442	0.207436854734424	-357.62015411327
234	0.0432837168714311	0.0323855512079915	0.258197371263	0.661254428784525	0.207436854734424	-357.524352344451
235	0.0441518372641761	0.0323855512079915	0.258197371263	0.607230235119059	0.209350400163769	-358.898647745154
236	0.0441518372641761	0.0323855512079915	0.258197371263	0.607230235119059	0.209350400163769	-358.898647745154
237	0.0441518372641761	0.0323855512079915	0.258197371263	0.59157792746507	0.209350400163769	-359.524597291861
238	0.0429251953151354	0.0323855512079915	0.258197371263	0.59157792746507	0.209350400163769	-359.090751947137
239	0.0429251953151354	0.0306566094362489	0.258197371263	0.59157792746507	0.209350400163769	-358.853503386091
240	0.0428186828016186	0.0306566094362489	0.258197371263	0.675240356606962	0.209350400163769	-358.489089484669
241	0.0428186828016186	0.0306566094362489	0.258197371263	0.675240356606962	0.209350400163769	-358.489089484669
242	0.0428186828016186	0.0300156730247967	0.258197371263	0.675240356606962	0.209350400163769	-359.116357094858
243	0.0428186828016186	0.0328408791974811	0.258197371263	0.667246011059176	0.206930421773851	-357.762153820939
244	0.0441193143410146	0.0307780657756488	0.258197371263	0.650195518038092	0.206930421773851	-357.981302197129
245	0.0441193143410146	0.0309986144078751	0.258197371263	0.650195518038092	0.206930421773851	-357.886069496691
246	0.0441193143410146	0.0309986144078751	0.258197371263	0.650195518038092	0.206703245423102	-357.872085843265
247	0.0441193143410146	0.0309986144078751	0.280560714831709	0.650195518038092	0.206703245423102	-357.776952138788
248	0.0441193143410146	0.0309986144078751	0.280560714831709	0.669508974871769	0.206703245423102	-357.656892416635
249	0.0441193143410146	0.0309986144078751	0.335549798081163	0.669508974871769	0.206703245423102	-358.110642476049
250	0.0441193143410146	0.0309986144078751	0.335549798081163	0.806161372435355	0.20764397101617	-360.505924275208
251	0.0440935167698512	0.0309986144078751	0.3521611005472	0.806161372435355	0.201539853623565	-359.779686968952
252	0.0440935167698512	0.0348817677350077	0.356532488985692	0.806161372435355	0.201539853623565	-358.953732856058
253	0.0440935167698512	0.0348817677350077	0.356532488985692	0.79195293887708	0.201539853623565	-358.534973748156
254	0.0440935167698512	0.0348817677350077	0.356532488985692	0.79195293887708	0.201539853623565	-358.534973748156
255	0.0440935167698512	0.0327510386610657	0.356532488985692	0.79195293887708	0.201539853623565	-357.909363646404
256	0.0440935167698512	0.0327510386610657	0.356532488985692	0.79195293887708	0.201539853623565	-357.909363646404
257	0.0440935167698512	0.0327510386610657	0.356532488985692	0.79195293887708	0.19697129527387	-358.244199138327
258	0.0440935167698512	0.0327510386610657	0.356532488985692	0.752006316550611	0.19697129527387	-357.337568942475
259	0.0440935167698512	0.0327510386610657	0.400454161338192	0.80671004077412	0.19697129527387	-357.912571257909
260	0.0440935167698512	0.0327510386610657	0.400454161338192	0.803820865990957	0.19697129527387	-357.812256498125
261	0.0440935167698512	0.0327510386610657	0.400454161338192	0.80100840646041	0.19697129527387	-357.721829392969
262	0.0437626148247069	0.0309391100168176	0.400454161338192	0.80100840646041	0.208670535846595	-358.357211715914
263	0.0437626148247069	0.0309391100168176	0.400454161338192	0.80100840646041	0.208670535846595	-358.357211715914
264	0.0437626148247069	0.0318567092914127	0.400454161338192	0.756011113979653	0.208670535846595	-356.919241723187
265	0.0437626148247069	0.0318567092914127	0.400454161338192	0.756011113979653	0.208670535846595	-356.919241723187
266	0.0437626148247069	0.0318567092914127	0.295785868398198	0.760124192734222	0.192104473999222	-360.097267849515
267	0.0437626148247069	0.0318567092914127	0.524965856721398	0.760124192734222	0.209784441367652	-358.840863562948
268	0.0437626148247069	0.0318567092914127	0.524965856721398	0.760124192734222	0.209784441367652	-358.840863562948
269	0.0437626148247069	0.0320837844710063	0.524965856721398	0.760124192734222	0.209784441367652	-358.882777978878
270	0.0437626148247069	0.0320837844710063	0.524965856721398	0.760124192734222	0.209784441367652	-358.882777978878
271	0.0437626148247069	0.0320837844710063	0.524965856721398	0.760124192734222	0.209784441367652	-358.882777978878
272	0.0437626148247069	0.0320837844710063	0.524965856721398	0.760124192734222	0.209784441367652	-358.882777978878
273	0.0434096795895189	0.0320837844710063	0.524965856721398	0.760124192734222	0.209784441367652	-358.757319911857
274	0.0434096795895189	0.0320837844710063	0.524965856721398	0.760124192734222	0.209784441367652	-358.757319911857
275	0.0434096795895189	0.0320837844710063	0.414170356805929	0.749563443726839	0.208284539745698	-356.940440155873
276	0.0434096795895189	0.0320837844710063	0.414170356805929	0.749563443726839	0.208284539745698	-356.940440155873
277	0.0434096795895189	0.0320837844710063	0.414170356805929	0.763977709462107	0.208284539745698	-356.785449008612
278	0.0434096795895189	0.0320837844710063	0.414170356805929	0.763977709462107	0.208284539745698	-356.785449008612
279	0.0434096795895189	0.0338837731954782	0.414170356805929	0.763977709462107	0.208284539745698	-357.233502616003
280	0.0434096795895189	0.0303961315846716	0.414170356805929	0.763977709462107	0.208284539745698	-357.639791357736
281	0.0434096795895189	0.0303961315846716	0.414170356805929	0.801489316760504	0.208284539745698	-358.659013677262
282	0.0431305716102148	0.0303961315846716	0.44519676608818	0.780644504090112	0.208284539745698	-357.773989351163
283	0.0448550848874147	0.0303961315846716	0.44519676608818	0.780644504090112	0.208284539745698	-358.459822533053
284	0.0448550848874147	0.0303961315846716	0.44519676608818	0.780644504090112	0.208284539745698	-358.459822533053
285	0.0448550848874147	0.0303961315846716	0.44519676608818	0.755724220201713	0.208284539745698	-358.560708193048
286	0.0414822840829871	0.0309300423651306	0.44519676608818	0.755724220201713	0.208284539745698	-359.451088090117
287	0.0414822840829871	0.0309300423651306	0.44519676608818	0.755724220201713	0.200048159565204	-361.075188290678
288	0.0414822840829871	0.0329753304685957	0.44519676608818	0.755724220201713	0.200048159565204	-360.62761621293
289	0.0414822840829871	0.0329753304685957	0.44519676608818	0.785077469362308	0.230242210479541	-359.484740342395
290	0.0414822840829871	0.0329753304685957	0.44519676608818	0.785077469362308	0.230242210479541	-359.484740342395
291	0.0429457552432159	0.0329753304685957	0.44519676608818	0.76520101436624	0.202533172984082	-357.438325299121
292	0.0444824061545225	0.0329753304685957	0.44519676608818	0.76520101436624	0.202533172984082	-357.329857211533
293	0.0444824061545225	0.0329753304685957	0.44519676608818	0.76520101436624	0.195287867097868	-357.680625497732
294	0.0444824061545225	0.0329753304685957	0.44519676608818	0.76520101436624	0.199906205535792	-357.346561767661
295	0.0444824061545225	0.0329753304685957	0.454173746446746	0.76520101436624	0.199906205535792	-357.459563995844
296	0.0444824061545225	0.0329753304685957	0.454173746446746	0.76520101436624	0.198518953710545	-357.518540637069
297	0.0444824061545225	0.0329753304685957	0.454173746446746	0.76520101436624	0.198518953710545	-357.518540637069
298	0.0444824061545225	0.0329753304685957	0.454173746446746	0.76520101436624	0.206063165698024	-357.611338686416
299	0.0444824061545225	0.0327286016623888	0.454173746446746	0.76520101436624	0.212255895668683	-358.317719927107
300	0.0444824061545225	0.0327286016623888	0.473763946679282	0.76520101436624	0.212255895668683	-358.617550683441
301	0.0443451677089933	0.0314211724774336	0.473763946679282	0.76520101436624	0.212255895668683	-358.286813646013
302	0.0443451677089933	0.0322102589016301	0.473763946679282	0.76520101436624	0.212255895668683	-358.285371532838
303	0.0443451677089933	0.0322102589016301	0.473763946679282	0.770405228069577	0.20717981011134	-357.463307001008
304	0.0443451677089933	0.0330356324680309	0.473763946679282	0.770405228069577	0.207683008769849	-357.755976627302
305	0.0426201095853294	0.0328302873516521	0.473763946679282	0.761236604507996	0.207683008769849	-357.824555454547
306	0.0426201095853294	0.0307164702100126	0.5083592982181	0.77939482481599	0.207683008769849	-358.119790254203
307	0.0450409847701832	0.0307164702100126	0.5083592982181	0.788879780601027	0.187193627260638	-359.210643084873
308	0.0450531375663129	0.0325925147525643	0.5083592982181	0.809079851763611	0.187193627260638	-358.663085431215
309	0.0450531375663129	0.0325925147525643	0.5083592982181	0.809079851763611	0.212999908061235	-359.038572986616
310	0.0450531375663129	0.0329308902920918	0.5083592982181	0.809079851763611	0.212999908061235	-359.108545814417
311	0.0408295438913412	0.0329308902920918	0.531988424203833	0.824213195860201	0.212999908061235	-359.40829357895
312	0.0408295438913412	0.0329308902920918	0.531988424203833	0.815356184673629	0.238042474374348	-361.447454732632
313	0.0408295438913412	0.0329308902920918	0.531988424203833	0.815356184673629	0.238042474374348	-361.447454732632
314	0.0408295438913412	0.0343592529394564	0.531988424203833	0.858296804985413	0.238042474374348	-362.391803724932
315	0.0408295438913412	0.0343592529394564	0.531878007352685	0.873431505774659	0.223975500102609	-360.983950737988
316	0.0408295438913412	0.0343592529394564	0.531878007352685	0.873431505774659	0.223975500102609	-360.983950737988
317	0.0408295438913412	0.0343592529394564	0.831448059542977	0.873431505774659	0.223975500102609	-359.948747424888
318	0.0408295438913412	0.0336660626089648	0.831448059542977	0.873431505774659	0.223975500102609	-359.727993873602
319	0.0408295438913412	0.0336660626089648	0.831448059542977	0.88696969340782	0.223975500102609	-359.526727838421
320	0.0408295438913412	0.0336660626089648	0.783248057985064	0.88696969340782	0.220883811951321	-359.43778256754
321	0.0408295438913412	0.0336660626089648	0.783248057985064	0.88696969340782	0.220883811951321	-359.43778256754
322	0.0408295438913412	0.0336660626089648	0.783248057985064	0.88696969340782	0.220883811951321	-359.43778256754
323	0.0408295438913412	0.0355201929061896	0.783248057985064	0.88696969340782	0.210759865122468	-360.708241061944
324	0.0408295438913412	0.0355201929061896	0.783248057985064	0.88696969340782	0.210759865122468	-360.708241061944
325	0.0423593388226439	0.0355201929061896	0.785683792355638	0.88696969340782	0.210759865122468	-358.522721943416
326	0.0418232074943681	0.0355201929061896	0.785683792355638	0.88696969340782	0.223191900204264	-359.489078134728
327	0.0418232074943681	0.0355201929061896	0.921101220841023	0.88696969340782	0.224473002617702	-360.214043973658
328	0.0418232074943681	0.0342073359328239	0.921101220841023	0.88696969340782	0.224473002617702	-359.271333113649
329	0.0418232074943681	0.0342073359328239	0.98008524466514	0.88696969340782	0.232167492844383	-361.292331283291
330	0.0418232074943681	0.0342073359328239	0.98008524466514	0.88696969340782	0.232167492844383	-361.292331283291
331	0.0414729861073107	0.0342073359328239	0.98008524466514	0.88696969340782	0.232167492844383	-361.193469063551
332	0.0414729861073107	0.034686831808509	0.98008524466514	0.867757704664121	0.232167492844383	-363.507465756828
333	0.0416602637921712	0.034686831808509	0.98008524466514	0.922101250998988	0.197628949090078	-361.698732837032
334	0.0457299222437367	0.0333480964722839	0.98008524466514	0.922101250998988	0.197628949090078	-359.284191616274
335	0.0457299222437367	0.0333480964722839	0.98008524466514	0.922101250998988	0.197628949090078	-359.284191616274
336	0.0445714945420146	0.0333480964722839	0.98008524466514	0.877691766835593	0.197628949090078	-358.99932781532
337	0.0445714945420146	0.0333480964722839	0.981918423903111	0.887660323327562	0.197628949090078	-358.228429390622
338	0.0445714945420146	0.0333480964722839	0.981918423903111	0.887660323327562	0.197628949090078	-358.228429390622
339	0.0457124425954505	0.0333480964722839	0.981918423903111	0.887660323327562	0.203545093340739	-359.702568197076
340	0.045766958068472	0.0333480964722839	0.660215165931967	0.887660323327562	0.203545093340739	-359.800330488265
341	0.045766958068472	0.0320495038957629	0.660215165931967	0.887660323327562	0.205077426192642	-360.244116928232
342	0.045766958068472	0.0320495038957629	0.660215165931967	0.887660323327562	0.205077426192642	-360.244116928232
343	0.045766958068472	0.0320495038957629	0.660215165931967	0.815317908955664	0.205077426192642	-360.234259215658
344	0.045766958068472	0.0320495038957629	0.660215165931967	0.815317908955664	0.205077426192642	-360.234259215658
345	0.045766958068472	0.0320495038957629	0.660215165931967	0.815317908955664	0.205077426192642	-360.234259215658
346	0.045766958068472	0.0287601760389581	0.660215165931967	0.815317908955664	0.193290757925351	-361.208346703783
347	0.045766958068472	0.0287601760389581	0.660215165931967	0.815317908955664	0.193290757925351	-361.208346703783
348	0.0460944374750791	0.0287601760389581	0.660215165931967	0.796571242139705	0.207402774077657	-364.033433393955
349	0.0439069539967035	0.0287601760389581	0.660215165931967	0.796571242139705	0.207402774077657	-361.484417434398
350	0.0439069539967035	0.0287601760389581	0.549909466973958	0.796571242139705	0.207402774077657	-359.826566860874
351	0.0442907175411624	0.033955185404998	0.549909466973958	0.845538078503586	0.207402774077657	-357.603932901332
352	0.0420652566043643	0.033955185404998	0.549909466973958	0.850418298714696	0.207402774077657	-358.164920230656
353	0.0420652566043643	0.033955185404998	0.549909466973958	0.850418298714696	0.207402774077657	-358.164920230656
354	0.0420652566043643	0.033955185404998	0.549909466973958	0.862603063365796	0.207402774077657	-358.635921719518
355	0.0420652566043643	0.033955185404998	0.548031636194231	0.862603063365796	0.207402774077657	-358.657289321356
356	0.0420652566043643	0.033955185404998	0.548031636194231	0.862603063365796	0.212663026766259	-358.389621463472
357	0.0422614869290698	0.033955185404998	0.548031636194231	0.862603063365796	0.212663026766259	-358.228156502856
358	0.0422614869290698	0.033955185404998	0.548031636194231	0.862603063365796	0.212663026766259	-358.228156502856
359	0.0422614869290698	0.033955185404998	0.548031636194231	0.781323654914088	0.212663026766259	-359.127836017001
360	0.0422614869290698	0.033955185404998	0.548031636194231	0.868041385590563	0.212663026766259	-358.512458182981
361	0.0425448392459467	0.033955185404998	0.932118272651215	0.922226053198807	0.212663026766259	-358.578526858339
362	0.0425448392459467	0.033955185404998	0.932118272651215	0.922226053198807	0.212663026766259	-358.578526858339
363	0.0424901691590881	0.033955185404998	0.932118272651215	0.922226053198807	0.206159970859751	-358.779609342835
364	0.0434965045727659	0.033955185404998	0.932118272651215	0.88273058490273	0.206159970859751	-357.91225928211
365	0.0434965045727659	0.0352460306804303	0.932118272651215	0.88273058490273	0.206159970859751	-358.954855065772
366	0.0434965045727659	0.0356175254736047	0.932118272651215	0.88273058490273	0.203869616380959	-359.421024023998
367	0.0434965045727659	0.0356175254736047	0.740488637864983	0.88273058490273	0.200933657049146	-358.607808926329
368	0.0434965045727659	0.0356175254736047	0.755782028476726	0.88273058490273	0.200933657049146	-358.611362656112
369	0.0434965045727659	0.0356175254736047	0.755782028476726	0.88273058490273	0.200933657049146	-358.611362656112
370	0.0434965045727659	0.0356175254736047	0.755782028476726	0.88273058490273	0.200933657049146	-358.611362656112
371	0.0434965045727659	0.0350519306702986	0.793760977931506	0.875216651775667	0.200933657049146	-358.300391571346
372	0.0461488363507894	0.0331473104407781	0.793760977931506	0.875216651775667	0.188994032670214	-359.302239473072
373	0.0439721641529529	0.0331473104407781	0.755045673033918	0.875216651775667	0.188994032670214	-359.090845191742
374	0.0439721641529529	0.0331473104407781	0.755045673033918	0.875216651775667	0.196742705057101	-357.51329166486
375	0.0448089493401823	0.0331473104407781	0.755045673033918	0.875216651775667	0.196742705057101	-357.567428362979
376	0.0441042848860006	0.0311462629457385	0.60156564464233	0.875216651775667	0.200247163488991	-359.009627611539
377	0.0451635348695128	0.0313952182452695	0.774728510935524	0.875216651775667	0.200247163488991	-358.03579157998
378	0.0451635348695128	0.0313952182452695	0.774728510935524	0.875216651775667	0.199309181983269	-358.014492012695
379	0.0451635348695128	0.0313952182452695	0.774728510935524	0.861246964397495	0.199309181983269	-358.102167292786
380	0.0447690333296293	0.0313952182452695	0.774728510935524	0.861246964397495	0.199309181983269	-357.835395768057
381	0.0447690333296293	0.0327955900287056	0.774728510935524	0.871604277208421	0.199309181983269	-357.447153456158
382	0.0446069833981375	0.0327955900287056	0.774728510935524	0.871604277208421	0.199309181983269	-357.361112145437
383	0.0446537388250958	0.0327955900287056	0.774728510935524	0.857279436780178	0.199309181983269	-357.794338523589
384	0.0446537388250958	0.0327955900287056	0.774728510935524	0.857279436780178	0.199309181983269	-357.794338523589
385	0.0446537388250958	0.0327955900287056	0.774728510935524	0.892847882708733	0.199309181983269	-357.724314046335
386	0.0446537388250958	0.0327955900287056	0.774728510935524	0.892847882708733	0.199309181983269	-357.724314046335
387	0.0446537388250958	0.0331197652334964	0.774728510935524	0.892847882708733	0.199309181983269	-357.706621050866
388	0.0446537388250958	0.0331197652334964	0.774728510935524	0.894875314587706	0.195168910433732	-358.064441237176
389	0.0446537388250958	0.0331197652334964	0.774728510935524	0.894875314587706	0.195168910433732	-358.064441237176
390	0.0448003133219038	0.0331197652334964	0.774728510935524	0.894875314587706	0.185364241908837	-359.943373418415
391	0.0448003133219038	0.0331197652334964	0.774728510935524	0.894875314587706	0.185364241908837	-359.943373418415
392	0.0448003133219038	0.0331197652334964	0.774728510935524	0.894875314587706	0.185364241908837	-359.943373418415
393	0.0458699091956866	0.0331197652334964	0.774728510935524	0.894875314587706	0.185364241908837	-359.928939807884
394	0.0458699091956866	0.0331197652334964	0.770263259755783	0.907197500989174	0.185364241908837	-360.724334373325
395	0.045293846829377	0.0331197652334964	0.770263259755783	0.907197500989174	0.185364241908837	-360.617123732447
396	0.0446637893040081	0.0331197652334964	0.770263259755783	0.907197500989174	0.216389777952845	-360.689472602681
397	0.0446637893040081	0.0335783068506208	0.783300981267272	0.86276298894956	0.213491503473888	-359.300735305893
398	0.0446637893040081	0.0335783068506208	0.64147073166814	0.87941021321425	0.213491503473888	-359.371768370733
399	0.0427982212892167	0.0335783068506208	0.64147073166814	0.87941021321425	0.213491503473888	-357.909533998639
400	0.0427982212892167	0.0335783068506208	0.64147073166814	0.87941021321425	0.213491503473888	-357.909533998639
401	0.0430036799619388	0.0335783068506208	0.64147073166814	0.878131881973976	0.213491503473888	-357.839252209903
402	0.0430036799619388	0.0354964772597526	0.637827029817234	0.878131881973976	0.213491503473888	-358.678515770764
403	0.0430036799619388	0.0354964772597526	0.637827029817234	0.883968632479792	0.219661254849291	-359.695339144504
404	0.0430036799619388	0.0354964772597526	0.637827029817234	0.883968632479792	0.219661254849291	-359.695339144504
405	0.0430036799619388	0.0354964772597526	0.637827029817234	0.883968632479792	0.219661254849291	-359.695339144504
406	0.0430036799619388	0.034005561414822	0.73317965782538	0.883968632479792	0.219661254849291	-358.39928997584
407	0.0430036799619388	0.034005561414822	0.73317965782538	0.883968632479792	0.204310380172153	-357.551197464363
408	0.043374380975206	0.034005561414822	0.942971058150181	0.904083563512624	0.204310380172153	-357.457540907064
409	0.043374380975206	0.0338269138220143	0.72795055401787	0.904083563512624	0.204310380172153	-358.45221960308
410	0.043374380975206	0.0338269138220143	0.72795055401787	0.904083563512624	0.204310380172153	-358.45221960308
411	0.043374380975206	0.0318359718779463	0.729082469203681	0.835587167950666	0.204310380172153	-358.085696625065
412	0.043374380975206	0.0318359718779463	0.729082469203681	0.896933405127312	0.204310380172153	-358.595431713941
413	0.043374380975206	0.0318359718779463	0.729082469203681	0.916614255059849	0.204310380172153	-360.738968838786
414	0.043374380975206	0.0318359718779463	0.729082469203681	0.916614255059849	0.204310380172153	-360.738968838786
415	0.043374380975206	0.0318359718779463	0.729082469203681	0.916614255059849	0.212413742937217	-360.956825359246
416	0.043374380975206	0.0318359718779463	0.869094784160987	0.894167256078587	0.212413742937217	-357.806855889071
417	0.043374380975206	0.0313751265740098	0.869094784160987	0.88815832370543	0.215542675342115	-358.354529394259
418	0.043374380975206	0.0313751265740098	0.869094784160987	0.863594736095853	0.215542675342115	-358.945918434027
419	0.043374380975206	0.0313751265740098	0.869094784160987	0.902612181916877	0.20155512325365	-358.473142117002
420	0.043374380975206	0.0313751265740098	0.869094784160987	0.902612181916877	0.20155512325365	-358.473142117002
421	0.043374380975206	0.0329499667331957	0.869094784160987	0.902612181916877	0.20155512325365	-357.646071792964
422	0.043374380975206	0.0346449893351011	0.869094784160987	0.902612181916877	0.20155512325365	-357.965152134036
423	0.043374380975206	0.0346449893351011	0.869094784160987	0.902612181916877	0.207681585313681	-357.742497803146
424	0.043374380975206	0.0346449893351011	0.869094784160987	0.902612181916877	0.207512505940325	-357.740028536024
425	0.043374380975206	0.0346449893351011	0.782918979371295	0.902612181916877	0.207512505940325	-358.072742549292
426	0.043374380975206	0.0363061653537438	0.782918979371295	0.902612181916877	0.20517262179659	-359.385492652664
427	0.043374380975206	0.0363061653537438	0.782918979371295	0.925876588802733	0.20517262179659	-360.999851314196
428	0.0441257540573395	0.0363061653537438	0.89816145330433	0.925876588802733	0.20517262179659	-360.311691483479
429	0.0441257540573395	0.0335130315915738	0.89816145330433	0.925876588802733	0.20517262179659	-358.993868121924
430	0.0451971656398387	0.0328962503034934	0.8696402544142	0.925876588802733	0.20517262179659	-360.385831962769
431	0.0451971656398387	0.0328962503034934	0.939769010708076	0.925876588802733	0.20517262179659	-359.757275616298
432	0.042542432685558	0.0328962503034934	0.939769010708076	0.925876588802733	0.20517262179659	-359.364203111139
433	0.042542432685558	0.0328962503034934	0.939769010708076	0.925876588802733	0.20517262179659	-359.364203111139
434	0.042542432685558	0.0328962503034934	0.939769010708076	0.925876588802733	0.20517262179659	-359.364203111139
435	0.0452956324297876	0.0328962503034934	0.939769010708076	0.925876588802733	0.20517262179659	-359.900359906125
436	0.0452956324297876	0.0328962503034934	0.939769010708076	0.925876588802733	0.20517262179659	-359.900359906125
437	0.0440440683600009	0.0299646292450676	0.939769010708076	0.90963591922422	0.20517262179659	-359.901430414226
438	0.0440440683600009	0.0299646292450676	0.939769010708076	0.90963591922422	0.211152006061369	-360.366498942143
439	0.0440440683600009	0.0299646292450676	0.939769010708076	0.90963591922422	0.211661180833661	-360.433345508705
440	0.0440440683600009	0.0299646292450676	0.939769010708076	0.90963591922422	0.211661180833661	-360.433345508705
441	0.0440440683600009	0.0299646292450676	0.939769010708076	0.90963591922422	0.211661180833661	-360.433345508705
442	0.0440440683600009	0.0331014402663886	0.939769010708076	0.90963591922422	0.209406790155152	-357.777268059981
443	0.0440440683600009	0.0331014402663886	0.939769010708076	0.90963591922422	0.209406790155152	-357.777268059981
444	0.0440440683600009	0.0331014402663886	0.939769010708076	0.90963591922422	0.211392012841473	-358.005496658568
445	0.0440440683600009	0.0331014402663886	0.939769010708076	0.90963591922422	0.211392012841473	-358.005496658568
446	0.045732417902972	0.033014889775497	0.939769010708076	0.90963591922422	0.211946314911563	-360.978244655153
447	0.0435179851450456	0.033014889775497	0.939769010708076	0.90963591922422	0.211946314911563	-357.735644874702
448	0.0435179851450456	0.033014889775497	0.939769010708076	0.90963591922422	0.211946314911563	-357.735644874702
449	0.0435179851450456	0.0354687228054852	0.939769010708076	0.90963591922422	0.211946314911563	-358.658942930741
450	0.040930920407804	0.0354687228054852	0.797629811781046	0.90963591922422	0.211946314911563	-361.014404479983
451	0.0437064918265804	0.0354687228054852	0.797629811781046	0.90963591922422	0.211946314911563	-359.28546464004
452	0.0437064918265804	0.0354687228054852	0.797629811781046	0.90963591922422	0.211946314911563	-359.28546464004
453	0.0437064918265804	0.0354687228054852	0.797629811781046	0.90963591922422	0.211946314911563	-359.28546464004
454	0.0437064918265804	0.0354687228054852	0.797629811781046	0.90963591922422	0.211946314911563	-359.28546464004
455	0.0437064918265804	0.0344283436211021	0.797629811781046	0.90963591922422	0.207348102645174	-358.375321393027
456	0.0437064918265804	0.0344283436211021	0.797629811781046	0.90963591922422	0.207348102645174	-358.375321393027
457	0.0437064918265804	0.0344283436211021	0.797629811781046	0.90963591922422	0.207348102645174	-358.375321393027
458	0.0451474745693521	0.0344283436211021	0.797629811781046	0.90963591922422	0.196794839442588	-359.182198905737
459	0.0451850692031167	0.0344283436211021	0.797629811781046	0.90963591922422	0.196794839442588	-359.214107689285
460	0.0451850692031167	0.0344283436211021	0.797629811781046	0.868024265276198	0.196794839442588	-358.866781279436
461	0.0449304317933004	0.0344283436211021	0.797629811781046	0.868024265276198	0.196794839442588	-358.657961518977
462	0.0449304317933004	0.031365640817278	0.797629811781046	0.868024265276198	0.196794839442588	-357.992957007733
463	0.0449304317933004	0.031365640817278	0.797629811781046	0.868024265276198	0.196794839442588	-357.992957007733
464	0.0437520810382794	0.0306874490885922	0.832703147490446	0.868024265276198	0.196794839442588	-358.780315781164
465	0.0434987137288395	0.0306874490885922	0.714522535128364	0.868024265276198	0.196794839442588	-358.83869048814
466	0.0434987137288395	0.0306874490885922	0.714522535128364	0.854380968647192	0.196794839442588	-358.658751894168
467	0.0447701964837312	0.0305714289484886	0.699912252489556	0.854380968647192	0.196794839442588	-358.230471572883
468	0.0447701964837312	0.0305714289484886	0.699912252489556	0.854380968647192	0.196794839442588	-358.230471572883
469	0.0447701964837312	0.0305714289484886	0.699912252489556	0.854380968647192	0.196794839442588	-358.230471572883
470	0.0447701964837312	0.0305714289484886	0.699912252489556	0.854380968647192	0.196794839442588	-358.230471572883
471	0.0447701964837312	0.0305714289484886	0.699912252489556	0.854380968647192	0.196794839442588	-358.230471572883
472	0.0447701964837312	0.0315016643438372	0.699912252489556	0.840997761860629	0.196794839442588	-357.91932979482
473	0.0447701964837312	0.0341740011256289	0.699912252489556	0.840997761860629	0.197131679344507	-358.687644358792
474	0.0447701964837312	0.0341740011256289	0.699912252489556	0.840997761860629	0.197131679344507	-358.687644358792
475	0.0447701964837312	0.0341740011256289	0.711316747413951	0.895111513325824	0.197131679344507	-358.558001253372
476	0.0447701964837312	0.0341740011256289	0.711316747413951	0.895111513325824	0.190723882401148	-359.317302632582
477	0.0447701964837312	0.0321853641303165	0.711316747413951	0.895111513325824	0.190723882401148	-359.42472990275
478	0.0447701964837312	0.0321853641303165	0.711316747413951	0.895111513325824	0.190723882401148	-359.42472990275
479	0.0447701964837312	0.0321853641303165	0.711316747413951	0.895111513325824	0.194085664339128	-358.927866376959
480	0.0447701964837312	0.0321853641303165	0.711316747413951	0.895111513325824	0.194085664339128	-358.927866376959
481	0.0447701964837312	0.0321853641303165	0.616201308996455	0.895111513325824	0.194085664339128	-360.175682316414
482	0.0447701964837312	0.0321853641303165	0.616201308996455	0.895111513325824	0.194085664339128	-360.175682316414
483	0.043640107341175	0.0321853641303165	0.616201308996455	0.895111513325824	0.194085664339128	-360.725338174861
484	0.043640107341175	0.0319871322454239	0.616201308996455	0.8043661528108	0.194085664339128	-359.107022126415
485	0.043640107341175	0.0319871322454239	0.616201308996455	0.8043661528108	0.209403530758426	-358.085271187637
486	0.0423530172364762	0.0319871322454239	0.534166822534931	0.8043661528108	0.206521249190003	-357.630508144659
487	0.0423530172364762	0.0319871322454239	0.534166822534931	0.78458876172557	0.206521249190003	-358.168900012385
488	0.0423530172364762	0.0319871322454239	0.534166822534931	0.78458876172557	0.206521249190003	-358.168900012385
489	0.0423530172364762	0.0330468732893202	0.520619063204456	0.78458876172557	0.206521249190003	-358.049669234277
490	0.0427197340974905	0.0330468732893202	0.520619063204456	0.78458876172557	0.210108058613217	-357.62146023972
491	0.0427197340974905	0.0319289533924458	0.520619063204456	0.78458876172557	0.210108058613217	-357.507627852689
492	0.0427197340974905	0.0319289533924458	0.520619063204456	0.78458876172557	0.216803108943736	-357.889259545793
493	0.0425675301283517	0.0319289533924458	0.520619063204456	0.78458876172557	0.216803108943736	-357.900236535043
494	0.0425675301283517	0.0319289533924458	0.520619063204456	0.78458876172557	0.206790010449737	-357.721610769875
495	0.0425675301283517	0.033475389208697	0.520619063204456	0.78458876172557	0.206790010449737	-357.997499732872
496	0.0425675301283517	0.0341116421848864	0.520619063204456	0.78458876172557	0.206790010449737	-358.400038700804
497	0.0425675301283517	0.0341116421848864	0.520619063204456	0.78458876172557	0.218293058015825	-358.74099865721
498	0.0425675301283517	0.0341116421848864	0.520619063204456	0.78458876172557	0.218293058015825	-358.74099865721
499	0.0425675301283517	0.0341116421848864	0.520619063204456	0.78458876172557	0.218293058015825	-358.74099865721
500	0.0425675301283517	0.0341116421848864	0.520619063204456	0.78458876172557	0.218293058015825	-358.74099865721
501	0.0425675301283517	0.0341116421848864	0.520619063204456	0.78458876172557	0.221466385453723	-359.19755859977
502	0.0425675301283517	0.0341116421848864	0.520619063204456	0.78458876172557	0.221466385453723	-359.19755859977
503	0.0425675301283517	0.0341116421848864	0.520619063204456	0.78458876172557	0.203640361873945	-358.686659852045
504	0.0425675301283517	0.0336065406429151	0.520619063204456	0.78458876172557	0.214115883012645	-358.040441548695
505	0.0425675301283517	0.0324959010170878	0.383360326748186	0.78458876172557	0.214115883012645	-357.573388678047
506	0.0447692455739713	0.0324959010170878	0.383360326748186	0.76272571145955	0.209930749973148	-357.998303374312
507	0.0452892608757903	0.0324959010170878	0.383360326748186	0.76272571145955	0.195180388118484	-357.690329852385
508	0.043921053119586	0.0324959010170878	0.383360326748186	0.769261194363313	0.195180388118484	-357.5893060595
509	0.043921053119586	0.0324959010170878	0.383360326748186	0.769261194363313	0.195180388118484	-357.5893060595
510	0.043921053119586	0.0325347337525737	0.383360326748186	0.769261194363313	0.207086866890115	-356.942438641082
511	0.043921053119586	0.0326452181148785	0.383360326748186	0.769261194363313	0.207086866890115	-356.942626355789
512	0.0431707361600174	0.0326452181148785	0.406608872377229	0.769261194363313	0.207086866890115	-356.775194907229
513	0.0431707361600174	0.0326452181148785	0.457927241241845	0.769261194363313	0.202125793904357	-357.275289804944
514	0.0431707361600174	0.0326452181148785	0.457927241241845	0.769261194363313	0.202125793904357	-357.275289804944
515	0.0431707361600174	0.0322091140809588	0.457927241241845	0.769261194363313	0.214353566561535	-357.3372928843
516	0.0431707361600174	0.0322091140809588	0.457927241241845	0.778932298141657	0.214353566561535	-357.184673951227
517	0.0431707361600174	0.0314850917869273	0.457927241241845	0.778932298141657	0.224273053825568	-359.183524448864
518	0.0431707361600174	0.0314850917869273	0.457927241241845	0.777362349421807	0.224273053825568	-359.192379018218
519	0.0431707361600174	0.0314850917869273	0.457927241241845	0.777362349421807	0.207528023165476	-357.010319608305
520	0.0431707361600174	0.0314850917869273	0.457927241241845	0.777362349421807	0.207528023165476	-357.010319608305
521	0.0431707361600174	0.0316462299677599	0.457927241241845	0.777362349421807	0.207528023165476	-356.952522634407
522	0.0431707361600174	0.0316462299677599	0.397090461731164	0.729990753556412	0.205556279034753	-357.26551380505
523	0.0438999363363072	0.0316462299677599	0.397090461731164	0.713174751188246	0.205556279034753	-357.748180731363
524	0.0438999363363072	0.0287360409510149	0.397090461731164	0.713174751188246	0.205556279034753	-359.499704322934
525	0.0452501027229572	0.0287360409510149	0.397090461731164	0.713174751188246	0.205556279034753	-360.361126045758
526	0.0452501027229572	0.0287360409510149	0.397090461731164	0.713174751188246	0.205556279034753	-360.361126045758
527	0.0452501027229572	0.0287360409510149	0.397090461731164	0.73366711002861	0.205556279034753	-360.149524992092
528	0.0452501027229572	0.0287360409510149	0.397090461731164	0.73366711002861	0.205556279034753	-360.149524992092
529	0.0452501027229572	0.0287360409510149	0.397090461731164	0.738358755933483	0.192552997323855	-359.959203880061
530	0.0452501027229572	0.0287360409510149	0.397090461731164	0.738358755933483	0.192552997323855	-359.959203880061
531	0.0452501027229572	0.0339703179544098	0.397090461731164	0.798876642752731	0.192552997323855	-358.681274501067
532	0.0445798574949964	0.0339703179544098	0.402802187962996	0.764578010541643	0.192552997323855	-358.310268669291
533	0.0463710475030226	0.0339703179544098	0.402802187962996	0.764578010541643	0.192552997323855	-359.805561983633
534	0.046292410474073	0.0339703179544098	0.402802187962996	0.715803170674397	0.192552997323855	-361.525180175755
535	0.046292410474073	0.0339703179544098	0.402802187962996	0.715803170674397	0.192552997323855	-361.525180175755
536	0.046292410474073	0.0339599216296714	0.402802187962996	0.728859221402382	0.192552997323855	-360.792191598848
537	0.046292410474073	0.0339599216296714	0.402802187962996	0.728859221402382	0.192552997323855	-360.792191598848
538	0.046292410474073	0.0339599216296714	0.402802187962996	0.728859221402382	0.192552997323855	-360.792191598848
539	0.046292410474073	0.033466219968137	0.402802187962996	0.728859221402382	0.192552997323855	-360.300666382304
540	0.045480708740604	0.033466219968137	0.402802187962996	0.728859221402382	0.192552997323855	-359.319980646363
541	0.045480708740604	0.033466219968137	0.402802187962996	0.759995391023356	0.192552997323855	-358.410096074578
542	0.045480708740604	0.033466219968137	0.402802187962996	0.759995391023356	0.203264494824713	-358.552513525895
543	0.045480708740604	0.033466219968137	0.402802187962996	0.759995391023356	0.203264494824713	-358.552513525895
544	0.045480708740604	0.033466219968137	0.402802187962996	0.775471843641207	0.18571115078085	-359.364379960506
545	0.0441979367516007	0.033466219968137	0.402802187962996	0.775471843641207	0.18571115078085	-359.814916926379
546	0.0441979367516007	0.0353852964028344	0.402802187962996	0.775471843641207	0.195748451865425	-359.041119510123
547	0.044715922735414	0.0353852964028344	0.402802187962996	0.775471843641207	0.195748451865425	-359.176650749464
548	0.044715922735414	0.0312818217897063	0.402802187962996	0.743285840057043	0.210756778237019	-358.252941331215
549	0.044715922735414	0.0340006544543984	0.402802187962996	0.743285840057043	0.211795803616721	-359.345215568463
550	0.0421447850873729	0.0308300906961732	0.40837595588506	0.743285840057043	0.211795803616721	-358.108838526226
551	0.0452896777772023	0.032792388651243	0.40837595588506	0.776946751334294	0.211795803616721	-359.31276939548
552	0.0451612126674457	0.032792388651243	0.40837595588506	0.776946751334294	0.192307990580932	-357.870291517724
553	0.0451612126674457	0.032792388651243	0.40837595588506	0.776946751334294	0.192307990580932	-357.870291517724
554	0.0451612126674457	0.032792388651243	0.40837595588506	0.776946751334294	0.192307990580932	-357.870291517724
555	0.0451612126674457	0.032792388651243	0.40837595588506	0.776946751334294	0.192307990580932	-357.870291517724
556	0.0443449503854256	0.032792388651243	0.40837595588506	0.776946751334294	0.192307990580932	-357.833135438847
557	0.0443449503854256	0.032792388651243	0.40837595588506	0.776946751334294	0.214749414148001	-358.275582868262
558	0.0443449503854256	0.032792388651243	0.40837595588506	0.776946751334294	0.214749414148001	-358.275582868262
559	0.0443449503854256	0.0297579688107169	0.594219315710151	0.776946751334294	0.204444466086075	-360.171435956575
560	0.0443449503854256	0.0297579688107169	0.594219315710151	0.776946751334294	0.204444466086075	-360.171435956575
561	0.0453120716983517	0.0297579688107169	0.337771106357273	0.776946751334294	0.204444466086075	-360.901312014854
562	0.0453120716983517	0.0339246126402873	0.337771106357273	0.710027175322362	0.204444466086075	-359.216856291075
563	0.0426630614182576	0.0339246126402873	0.337771106357273	0.710027175322362	0.204444466086075	-358.07758924486
564	0.0426630614182576	0.0339246126402873	0.337771106357273	0.710027175322362	0.204444466086075	-358.07758924486
565	0.0426630614182576	0.0339246126402873	0.337771106357273	0.710027175322362	0.199500749824754	-358.769499366768
566	0.0426630614182576	0.0339246126402873	0.322408819875373	0.76110178134906	0.199500749824754	-358.89751444678
567	0.0422988092396316	0.0335239141624628	0.322408819875373	0.76110178134906	0.199500749824754	-359.377776510701
568	0.0422988092396316	0.0335239141624628	0.322408819875373	0.673020792441148	0.199500749824754	-359.88735448472
569	0.0422988092396316	0.0335239141624628	0.322408819875373	0.672068528024975	0.199500749824754	-359.924252589874
570	0.0439310391541102	0.0335239141624628	0.322408819875373	0.672068528024975	0.199500749824754	-358.597214246205
571	0.0439310391541102	0.0326687261775975	0.322408819875373	0.661575432753095	0.208972917637915	-358.475493227646
572	0.0439310391541102	0.0326687261775975	0.322408819875373	0.661575432753095	0.208972917637915	-358.475493227646
573	0.0439310391541102	0.0326687261775975	0.322408819875373	0.661575432753095	0.208972917637915	-358.475493227646
574	0.0439310391541102	0.0326687261775975	0.322408819875373	0.741458220815258	0.208972917637915	-357.400321354733
575	0.0439310391541102	0.034558679300167	0.322408819875373	0.741458220815258	0.208972917637915	-358.166801942983
576	0.0439310391541102	0.034558679300167	0.322408819875373	0.782432092525984	0.208972917637915	-358.8635176947
577	0.0432761386644884	0.0331536899594873	0.322408819875373	0.645536471915196	0.208972917637915	-359.363432741909
578	0.0432761386644884	0.0331536899594873	0.322408819875373	0.680968012248453	0.208972917637915	-357.764539321951
579	0.0432761386644884	0.0322695852294575	0.322408819875373	0.680968012248453	0.208065228914079	-357.412761373251
580	0.0432761386644884	0.0322695852294575	0.297723406894415	0.680968012248453	0.208065228914079	-357.224569323593
581	0.0432761386644884	0.0322695852294575	0.297723406894415	0.669878333100076	0.201111686118919	-357.688627708303
582	0.0432761386644884	0.0322695852294575	0.297723406894415	0.669878333100076	0.194699264955192	-358.741456076731
583	0.0432761386644884	0.0316904676989799	0.297723406894415	0.669878333100076	0.204623390052274	-357.407137505843
584	0.0432761386644884	0.0316904676989799	0.297723406894415	0.66779276101008	0.207778615879161	-357.383337572522
585	0.0432761386644884	0.0316904676989799	0.297723406894415	0.64725480773293	0.207778615879161	-357.841124077734
586	0.0432761386644884	0.0320026376990285	0.297723406894415	0.702858908074963	0.207778615879161	-357.194386053865
587	0.0432761386644884	0.0321063273742898	0.297723406894415	0.734666200325516	0.207778615879161	-357.669069225255
588	0.0432761386644884	0.0321063273742898	0.297723406894415	0.734666200325516	0.207778615879161	-357.669069225255
589	0.0434257089587518	0.0321063273742898	0.297723406894415	0.708264587171677	0.207778615879161	-357.203121771116
590	0.0434257089587518	0.0343955289827606	0.297723406894415	0.708264587171677	0.199384532877462	-358.364772593786
591	0.0434257089587518	0.0343955289827606	0.297723406894415	0.708264587171677	0.199384532877462	-358.364772593786
592	0.0434257089587518	0.0343955289827606	0.297723406894415	0.743233595785991	0.215156550818794	-358.736088801614
593	0.0434257089587518	0.0343955289827606	0.297723406894415	0.682804254842679	0.215156550818794	-358.900850234512
594	0.0434257089587518	0.0322408909124145	0.297723406894415	0.724866913824477	0.215156550818794	-358.008512231994
595	0.0434257089587518	0.0322408909124145	0.297723406894415	0.724866913824477	0.215156550818794	-358.008512231994
596	0.0434257089587518	0.0322408909124145	0.297723406894415	0.724866913824477	0.215156550818794	-358.008512231994
597	0.0434257089587518	0.0322408909124145	0.31961021345717	0.724866913824477	0.215156550818794	-357.65842516907
598	0.0434257089587518	0.0322408909124145	0.31961021345717	0.724690624119087	0.215156550818794	-357.65693953663
599	0.0420509935365035	0.0322408909124145	0.388572628765132	0.68688852927257	0.215156550818794	-359.597599640652
600	0.0420509935365035	0.0322408909124145	0.388572628765132	0.746204411064894	0.208751890406011	-357.684076836335
601	0.0420509935365035	0.0322408909124145	0.349216122895432	0.665386148775695	0.207520167311912	-359.582861061003
602	0.0420509935365035	0.0322408909124145	0.349216122895432	0.665386148775695	0.207520167311912	-359.582861061003
603	0.0420509935365035	0.0322408909124145	0.349216122895432	0.781515252622089	0.204978990675498	-359.138862145515
604	0.0420509935365035	0.0322408909124145	0.349216122895432	0.781515252622089	0.213301498242229	-358.581026494743
605	0.0433656015266891	0.0322408909124145	0.349216122895432	0.716350255593773	0.213301498242229	-357.323472169012
606	0.0433656015266891	0.0322408909124145	0.349216122895432	0.716350255593773	0.213301498242229	-357.323472169012
607	0.0433656015266891	0.0322408909124145	0.349216122895432	0.716350255593773	0.208232353080795	-356.988591044745
608	0.0433656015266891	0.0322408909124145	0.349216122895432	0.73224110864732	0.208232353080795	-356.884040960587
609	0.0433656015266891	0.0322408909124145	0.349216122895432	0.73224110864732	0.208232353080795	-356.884040960587
610	0.0433656015266891	0.0322408909124145	0.349216122895432	0.727132355701464	0.208232353080795	-356.895846111216
611	0.0437347254746854	0.0322408909124145	0.349216122895432	0.727132355701464	0.208232353080795	-356.956449252388
612	0.0418810033761607	0.0322408909124145	0.380511759286891	0.727132355701464	0.223457234757969	-358.560329433643
613	0.0418810033761607	0.0322408909124145	0.380511759286891	0.727132355701464	0.223457234757969	-358.560329433643
614	0.0428656938606981	0.0322408909124145	0.380511759286891	0.727132355701464	0.223457234757969	-358.782393304975
615	0.0428656938606981	0.0322408909124145	0.380511759286891	0.727132355701464	0.223457234757969	-358.782393304975
616	0.0428656938606981	0.0349741067097118	0.380511759286891	0.75592486374944	0.224711643782197	-359.964838022095
617	0.0428656938606981	0.0349741067097118	0.380511759286891	0.75592486374944	0.224711643782197	-359.964838022095
618	0.0428656938606981	0.0327056233828294	0.380511759286891	0.75592486374944	0.197821540378272	-358.025510245498
619	0.0428656938606981	0.0327056233828294	0.380511759286891	0.75592486374944	0.197821540378272	-358.025510245498
620	0.0434913364215358	0.032401687652742	0.380511759286891	0.75592486374944	0.197821540378272	-357.37759277977
621	0.0434913364215358	0.032401687652742	0.380511759286891	0.75592486374944	0.197821540378272	-357.37759277977
622	0.0439903487559243	0.032401687652742	0.380511759286891	0.781526512386117	0.197821540378272	-357.463276276413
623	0.0439903487559243	0.032401687652742	0.380511759286891	0.781526512386117	0.197821540378272	-357.463276276413
624	0.0439903487559243	0.032401687652742	0.380511759286891	0.781526512386117	0.197821540378272	-357.463276276413
625	0.0439903487559243	0.032401687652742	0.380511759286891	0.804295113052656	0.197821540378272	-358.222382357954
626	0.0439903487559243	0.032401687652742	0.380511759286891	0.804295113052656	0.194636804452733	-358.660302839492
627	0.0439903487559243	0.0309412344312419	0.506193625971581	0.804295113052656	0.194636804452733	-358.006711084923
628	0.0439903487559243	0.0309412344312419	0.506193625971581	0.804295113052656	0.209534792834072	-357.525435570927
629	0.0415074018613675	0.0309412344312419	0.506193625971581	0.794942705682656	0.209534792834072	-359.216627076473
630	0.0432362025735613	0.0309412344312419	0.479844532457886	0.794942705682656	0.21937941893938	-358.477501338929
631	0.0432362025735613	0.0344106207210975	0.479844532457886	0.794942705682656	0.217890275764804	-358.356889241916
632	0.0432362025735613	0.0344106207210975	0.479844532457886	0.794942705682656	0.215268893197565	-357.969498032609
633	0.0432362025735613	0.0344106207210975	0.479844532457886	0.794942705682656	0.192786853168732	-359.342146013611
634	0.0432362025735613	0.0344106207210975	0.479844532457886	0.799856023997056	0.203781785914352	-357.491208799517
635	0.0441422470560705	0.0344106207210975	0.479844532457886	0.799856023997056	0.213801001474095	-358.542260560913
636	0.0441422470560705	0.0344106207210975	0.479844532457886	0.799856023997056	0.213801001474095	-358.542260560913
637	0.0441422470560705	0.0344106207210975	0.479844532457886	0.799856023997056	0.213801001474095	-358.542260560913
638	0.0432592244730479	0.0309143386138198	0.479844532457886	0.838537058927163	0.213801001474095	-359.142193130592
639	0.0432592244730479	0.0309143386138198	0.479844532457886	0.838537058927163	0.213801001474095	-359.142193130592
640	0.0434946978374601	0.0309143386138198	0.438934789384937	0.838537058927163	0.215762068739327	-360.340833616348
641	0.0434946978374601	0.0309143386138198	0.452615661787486	0.762898251172277	0.206274934549166	-357.319953621911
642	0.0434946978374601	0.0309143386138198	0.452615661787486	0.762898251172277	0.203157356906755	-357.39724803599
643	0.0434946978374601	0.0309143386138198	0.558201332047033	0.762898251172277	0.203157356906755	-359.584725077777
644	0.0434946978374601	0.0309143386138198	0.558201332047033	0.762898251172277	0.203157356906755	-359.584725077777
645	0.0432616775611396	0.0318613502567976	0.558201332047033	0.762898251172277	0.203157356906755	-359.645548565702
646	0.0432616775611396	0.0318613502567976	0.558201332047033	0.762898251172277	0.203157356906755	-359.645548565702
647	0.0432616775611396	0.0318613502567976	0.431404771950803	0.762898251172277	0.203157356906755	-357.032490819002
648	0.0445580760992802	0.0318613502567976	0.431404771950803	0.791315027163242	0.203157356906755	-357.151844426257
649	0.0445580760992802	0.0318613502567976	0.431404771950803	0.791315027163242	0.203157356906755	-357.151844426257
650	0.0445580760992802	0.0318613502567976	0.431404771950803	0.791315027163242	0.203157356906755	-357.151844426257
651	0.0438683474772718	0.0318613502567976	0.431404771950803	0.791315027163242	0.203157356906755	-356.930846181789
652	0.0438683474772718	0.0303340569826905	0.431404771950803	0.791315027163242	0.206301173332616	-357.994507200811
653	0.0433084995240765	0.0303340569826905	0.431404771950803	0.791315027163242	0.20382475516875	-358.179640096251
654	0.0433084995240765	0.0303340569826905	0.431404771950803	0.791315027163242	0.20382475516875	-358.179640096251
655	0.0433084995240765	0.0300838739476733	0.431404771950803	0.791315027163242	0.20382475516875	-358.468560157739
656	0.0451106623912747	0.0300838739476733	0.431404771950803	0.787500664543713	0.20382475516875	-358.709837856794
657	0.0439063221829307	0.0297950146967082	0.431404771950803	0.787500664543713	0.212481732635925	-359.045548406487
658	0.0439063221829307	0.0297950146967082	0.317164450669904	0.755917814532817	0.212481732635925	-360.292500323952
659	0.0439063221829307	0.0297950146967082	0.414268462174665	0.755917814532817	0.212481732635925	-358.631676689861
660	0.0439063221829307	0.0297950146967082	0.414268462174665	0.801977047762221	0.212481732635925	-359.897251040846
661	0.0439063221829307	0.0297950146967082	0.414268462174665	0.731363229484648	0.206999260529159	-358.291918938184
662	0.0439063221829307	0.0296416239947024	0.414268462174665	0.731363229484648	0.205898824657969	-358.387607638381
663	0.0439063221829307	0.0296416239947024	0.414268462174665	0.731363229484648	0.211717552831079	-358.838187853546
664	0.0439063221829307	0.0310834578583008	0.414268462174665	0.731363229484648	0.211717552831079	-357.971335964115
665	0.0439063221829307	0.0310834578583008	0.414268462174665	0.731363229484648	0.211717552831079	-357.971335964115
666	0.043056384869733	0.0310834578583008	0.415986124935689	0.687704035726066	0.211717552831079	-360.014965734506
667	0.043056384869733	0.0327389121761386	0.415986124935689	0.687704035726066	0.211717552831079	-360.581665188391
668	0.043056384869733	0.0327389121761386	0.415986124935689	0.687704035726066	0.211717552831079	-360.581665188391
669	0.043056384869733	0.0298326437795502	0.415986124935689	0.687704035726066	0.211717552831079	-360.36910122783
670	0.043056384869733	0.0298326437795502	0.415986124935689	0.687704035726066	0.205045666184148	-360.357779755002
671	0.043056384869733	0.0298326437795502	0.415986124935689	0.756886006039493	0.196918879341117	-359.38814550756
672	0.043056384869733	0.0298326437795502	0.415986124935689	0.756886006039493	0.196918879341117	-359.38814550756
673	0.043056384869733	0.0298326437795502	0.440781334987584	0.756886006039493	0.196918879341117	-359.42596692943
674	0.0461144738471261	0.0298326437795502	0.440781334987584	0.756886006039493	0.196918879341117	-359.4568391933
675	0.0461144738471261	0.0298326437795502	0.440781334987584	0.756886006039493	0.196918879341117	-359.4568391933
676	0.0461144738471261	0.0298326437795502	0.440781334987584	0.756886006039493	0.196918879341117	-359.4568391933
677	0.0461144738471261	0.0298326437795502	0.440781334987584	0.756886006039493	0.196918879341117	-359.4568391933
678	0.0461144738471261	0.0298326437795502	0.440781334987584	0.756886006039493	0.190837908826012	-359.523360188718
679	0.0473746695975999	0.0298326437795502	0.440781334987584	0.756886006039493	0.190837908826012	-361.37645237898
680	0.0464299918289019	0.0298326437795502	0.440781334987584	0.756886006039493	0.190837908826012	-359.859082257987
681	0.0460463878501092	0.0298326437795502	0.440781334987584	0.756886006039493	0.190837908826012	-359.462363311892
682	0.0460463878501092	0.0298326437795502	0.440781334987584	0.756886006039493	0.190837908826012	-359.462363311892
683	0.0472860518214354	0.0325647878674106	0.440781334987584	0.756886006039493	0.190837908826012	-361.117447119131
684	0.0454324114480972	0.0321146653335217	0.334661824201336	0.756886006039493	0.203126570563704	-358.527176194927
685	0.0454324114480972	0.0321146653335217	0.334661824201336	0.756886006039493	0.203126570563704	-358.527176194927
686	0.0460915607869487	0.0321146653335217	0.334661824201336	0.756886006039493	0.203126570563704	-359.686819576133
687	0.0460915607869487	0.0321146653335217	0.334661824201336	0.756886006039493	0.203126570563704	-359.686819576133
688	0.0460915607869487	0.0321146653335217	0.334661824201336	0.756886006039493	0.203126570563704	-359.686819576133
689	0.0409258035849966	0.032714072567656	0.334661824201336	0.756886006039493	0.216607988750898	-359.511285212152
690	0.0409258035849966	0.0366736238548169	0.341009590516919	0.73181282438806	0.216607988750898	-361.868513946263
691	0.0418829832947535	0.0366736238548169	0.341009590516919	0.73181282438806	0.20861155105795	-361.091859675517
692	0.0418829832947535	0.030887109719169	0.341009590516919	0.73958175676648	0.20861155105795	-358.888241757281
693	0.0418829832947535	0.030887109719169	0.341009590516919	0.73958175676648	0.20861155105795	-358.888241757281
694	0.0418829832947535	0.030887109719169	0.341009590516919	0.73958175676648	0.20861155105795	-358.888241757281
695	0.0418829832947535	0.0323988981590722	0.454391920552557	0.73958175676648	0.20861155105795	-359.065616269743
696	0.0419834430573569	0.0323988981590722	0.454391920552557	0.73958175676648	0.20861155105795	-358.925655470528
697	0.0420548518930712	0.0323988981590722	0.454391920552557	0.73958175676648	0.20861155105795	-358.83263840434
698	0.0420548518930712	0.0323988981590722	0.454391920552557	0.73958175676648	0.20861155105795	-358.83263840434
699	0.0420548518930712	0.0323988981590722	0.454391920552557	0.782556388273031	0.20861155105795	-357.609521199305
700	0.0420548518930712	0.0323988981590722	0.454391920552557	0.782556388273031	0.20861155105795	-357.609521199305
701	0.0420548518930712	0.0291485104516628	0.454391920552557	0.782556388273031	0.20861155105795	-360.505404733062
702	0.0420548518930712	0.0330094398749826	0.423642626440248	0.782556388273031	0.20861155105795	-357.59107781335
703	0.0420548518930712	0.0330094398749826	0.423642626440248	0.782556388273031	0.20861155105795	-357.59107781335
704	0.0420548518930712	0.0330094398749826	0.423642626440248	0.780054522716447	0.20861155105795	-357.581277524598
705	0.0420548518930712	0.0330094398749826	0.49506658889711	0.780054522716447	0.20861155105795	-358.007210901923
706	0.0420548518930712	0.0330094398749826	0.49506658889711	0.791147246807512	0.20861155105795	-357.717624604603
707	0.044786764756128	0.0330094398749826	0.553377369101547	0.810248071449329	0.20861155105795	-358.081509821705
708	0.0414529404312522	0.0328867007119059	0.553377369101547	0.807364190695036	0.217982393758425	-358.354546622271
709	0.0414529404312522	0.0328867007119059	0.553377369101547	0.807364190695036	0.217982393758425	-358.354546622271
710	0.0414529404312522	0.0328867007119059	0.553377369101547	0.807364190695036	0.217982393758425	-358.354546622271
711	0.0414529404312522	0.0328867007119059	0.596094548091224	0.807364190695036	0.217982393758425	-358.88753606413
712	0.0414529404312522	0.0328867007119059	0.596094548091224	0.807364190695036	0.217982393758425	-358.88753606413
713	0.0414529404312522	0.0328867007119059	0.607029012582914	0.849172001696319	0.217982393758425	-358.281332102174
714	0.0414529404312522	0.0328867007119059	0.607029012582914	0.849172001696319	0.217982393758425	-358.281332102174
715	0.0414529404312522	0.0328867007119059	0.607029012582914	0.849172001696319	0.22609989051372	-358.976009941771
716	0.0434274157146399	0.0321840374973879	0.607029012582914	0.849172001696319	0.22609989051372	-360.054004368857
717	0.0434274157146399	0.0321840374973879	0.730030712809605	0.849172001696319	0.190292509960786	-359.684393947638
718	0.0434274157146399	0.0321840374973879	0.668225124938996	0.849172001696319	0.190292509960786	-359.321520590895
719	0.0472836740218277	0.0325847548410634	0.668225124938996	0.849172001696319	0.190292509960786	-360.748368117029
720	0.0472836740218277	0.0325847548410634	0.480389166971537	0.852976964334034	0.190292509960786	-361.940450346608
721	0.0472836740218277	0.0336383647235049	0.480389166971537	0.852976964334034	0.187633295654686	-362.133772250045
722	0.0472836740218277	0.0336383647235049	0.606846432314482	0.852976964334034	0.187633295654686	-361.133121505273
723	0.0472836740218277	0.0336383647235049	0.606846432314482	0.852976964334034	0.187633295654686	-361.133121505273
724	0.0472836740218277	0.0336383647235049	0.606846432314482	0.852976964334034	0.187633295654686	-361.133121505273
725	0.0472836740218277	0.0336383647235049	0.545195427592279	0.812708788069816	0.187633295654686	-361.363695216647
726	0.0442552877859459	0.0336383647235049	0.545195427592279	0.812708788069816	0.205089355507742	-357.343453242251
727	0.0442552877859459	0.0336383647235049	0.545195427592279	0.812708788069816	0.205089355507742	-357.343453242251
728	0.0442552877859459	0.0335834171641584	0.545195427592279	0.812708788069816	0.205089355507742	-357.313921385631
729	0.0442552877859459	0.0335834171641584	0.545195427592279	0.812708788069816	0.205089355507742	-357.313921385631
730	0.0447098506300032	0.0335834171641584	0.545195427592279	0.812708788069816	0.208062767553227	-358.036643282795
731	0.0447098506300032	0.0335834171641584	0.545195427592279	0.812708788069816	0.208062767553227	-358.036643282795
732	0.0447098506300032	0.0335834171641584	0.545195427592279	0.812708788069816	0.208062767553227	-358.036643282795
733	0.0447098506300032	0.0335834171641584	0.545195427592279	0.812708788069816	0.188721277698966	-358.849810783019
734	0.0447098506300032	0.0317328840259796	0.545195427592279	0.812708788069816	0.188721277698966	-358.516886395494
735	0.0447098506300032	0.0321237085153734	0.545195427592279	0.812708788069816	0.188721277698966	-358.466106492213
736	0.0447098506300032	0.0321237085153734	0.545195427592279	0.812708788069816	0.188721277698966	-358.466106492213
737	0.0448249870470697	0.0321237085153734	0.545195427592279	0.812708788069816	0.204599980290795	-357.418143140341
738	0.0448249870470697	0.0321237085153734	0.545195427592279	0.812708788069816	0.204599980290795	-357.418143140341
739	0.0448249870470697	0.0321237085153734	0.545195427592279	0.863612571023259	0.20225597778605	-358.526895751972
740	0.0448249870470697	0.0313851635856545	0.540365992036952	0.863612571023259	0.20225597778605	-359.068730664042
741	0.0448249870470697	0.0313851635856545	0.540365992036952	0.863612571023259	0.20225597778605	-359.068730664042
742	0.0448249870470697	0.0313851635856545	0.540365992036952	0.840277570971525	0.20225597778605	-357.842764148833
743	0.0448249870470697	0.0313851635856545	0.540365992036952	0.840277570971525	0.214444154863415	-359.588222566261
744	0.0448249870470697	0.0313851635856545	0.540365992036952	0.840277570971525	0.214444154863415	-359.588222566261
745	0.0448249870470697	0.0313851635856545	0.540365992036952	0.840277570971525	0.214444154863415	-359.588222566261
746	0.0448249870470697	0.0313851635856545	0.540365992036952	0.840277570971525	0.214444154863415	-359.588222566261
747	0.0442859773337604	0.0313851635856545	0.540365992036952	0.840277570971525	0.202859654788353	-357.57477923772
748	0.0442859773337604	0.0318584834183805	0.693728131018177	0.846922951701317	0.202859654788353	-357.285228796034
749	0.0442859773337604	0.0318584834183805	0.693728131018177	0.846922951701317	0.202859654788353	-357.285228796034
750	0.0442859773337604	0.0318584834183805	0.693728131018177	0.846922951701317	0.202859654788353	-357.285228796034
751	0.0433774244672583	0.0318584834183805	0.693728131018177	0.846922951701317	0.215838142959602	-357.898287463273
752	0.0433774244672583	0.0318584834183805	0.693728131018177	0.813389234701171	0.215838142959602	-359.670349186926
753	0.0438349112563792	0.0318584834183805	0.682548718450522	0.813389234701171	0.215838142959602	-359.785893058808
754	0.0438349112563792	0.0318584834183805	0.682548718450522	0.813389234701171	0.215838142959602	-359.785893058808
755	0.0430789113931442	0.0318584834183805	0.682548718450522	0.813389234701171	0.215838142959602	-359.280811000109
756	0.0427029166895471	0.0318584834183805	0.519100954600891	0.813389234701171	0.213274573122687	-357.223537291097
757	0.0427029166895471	0.0318584834183805	0.520649305111949	0.813389234701171	0.204443043061113	-357.391255297052
758	0.0427029166895471	0.0318584834183805	0.520649305111949	0.813389234701171	0.204443043061113	-357.391255297052
759	0.0427029166895471	0.0318584834183805	0.544500031857575	0.813389234701171	0.204443043061113	-357.422199881678
760	0.0411587537113016	0.0340697361990425	0.535691074029223	0.813389234701171	0.204443043061113	-360.187630554354
761	0.0434185036341281	0.0337130770440856	0.535691074029223	0.801463917664765	0.204443043061113	-357.382107947013
762	0.0415795736065469	0.0337130770440856	0.430097267203289	0.801463917664765	0.204443043061113	-359.171292518165
763	0.0415795736065469	0.0337130770440856	0.430097267203289	0.801463917664765	0.204443043061113	-359.171292518165
764	0.0454689526096526	0.0318989687705704	0.430097267203289	0.801463917664765	0.204013997157649	-358.426432592597
765	0.0454689526096526	0.0301865024936723	0.430097267203289	0.760815699341729	0.204013997157649	-358.808080070076
766	0.0431183396750686	0.0301865024936723	0.430097267203289	0.760815699341729	0.202352926019019	-358.150638974441
767	0.0431183396750686	0.0301865024936723	0.430097267203289	0.760815699341729	0.202352926019019	-358.150638974441
768	0.0431183396750686	0.0301865024936723	0.430097267203289	0.760815699341729	0.202352926019019	-358.150638974441
769	0.0431183396750686	0.0301865024936723	0.425663626152764	0.760815699341729	0.202352926019019	-358.148321717286
770	0.0431183396750686	0.0301865024936723	0.425663626152764	0.760815699341729	0.208435338087143	-357.882365422417
771	0.0458862617463477	0.0301865024936723	0.425663626152764	0.802945288395764	0.211265086954933	-361.873528043397
772	0.0446926554692476	0.0301865024936723	0.425663626152764	0.736914296066069	0.211265086954933	-359.131583134389
773	0.0446926554692476	0.0301865024936723	0.425663626152764	0.736914296066069	0.20429387738728	-358.269446939961
774	0.0446926554692476	0.0301865024936723	0.425663626152764	0.736914296066069	0.20429387738728	-358.269446939961
775	0.0446926554692476	0.0301865024936723	0.425663626152764	0.736914296066069	0.20429387738728	-358.269446939961
776	0.0446926554692476	0.0310404713977662	0.425663626152764	0.736914296066069	0.20429387738728	-357.913809698519
777	0.0446926554692476	0.0310404713977662	0.425663626152764	0.736914296066069	0.20429387738728	-357.913809698519
778	0.0446926554692476	0.0310404713977662	0.425663626152764	0.736914296066069	0.20429387738728	-357.913809698519
779	0.0446926554692476	0.0310404713977662	0.425663626152764	0.784799552151751	0.209487622387642	-358.161783989341
780	0.0425187952490394	0.0310404713977662	0.425663626152764	0.784799552151751	0.209487622387642	-357.806956780956
781	0.0425187952490394	0.0308951989637447	0.425663626152764	0.784799552151751	0.209487622387642	-357.929409990532
782	0.0425187952490394	0.0308951989637447	0.425663626152764	0.784799552151751	0.209487622387642	-357.929409990532
783	0.0425187952490394	0.0308951989637447	0.425663626152764	0.784799552151751	0.209487622387642	-357.929409990532
784	0.0425187952490394	0.0338387601569264	0.425663626152764	0.784799552151751	0.209487622387642	-357.284649678309
785	0.0425187952490394	0.0338387601569264	0.526173379770972	0.784799552151751	0.209487622387642	-358.217613504708
786	0.0425187952490394	0.0339812192475538	0.526173379770972	0.784799552151751	0.209487622387642	-358.31547812418
787	0.0425187952490394	0.0339812192475538	0.526173379770972	0.784799552151751	0.204635378197151	-358.624173067092
788	0.0425187952490394	0.0339812192475538	0.526173379770972	0.784799552151751	0.204635378197151	-358.624173067092
789	0.0422274366934395	0.0339812192475538	0.433969414841664	0.784799552151751	0.204635378197151	-358.001726010512
790	0.0438095978050801	0.0339812192475538	0.433969414841664	0.755816655311205	0.204635378197151	-357.781311234485
791	0.0438095978050801	0.0339812192475538	0.433969414841664	0.770556556648918	0.198384703230031	-357.704363169862
792	0.0438095978050801	0.0339812192475538	0.433969414841664	0.765944640446801	0.198384703230031	-357.813012474446
793	0.0424708545855668	0.0339812192475538	0.433969414841664	0.765944640446801	0.198384703230031	-359.004275590092
794	0.042324087629084	0.0339812192475538	0.433969414841664	0.765944640446801	0.198384703230031	-359.244999621991
795	0.0457252908871043	0.0339812192475538	0.433969414841664	0.765944640446801	0.199790049183625	-359.178828343121
796	0.0457252908871043	0.0345378945420631	0.360666640758188	0.765944640446801	0.200813186154238	-359.525972477429
797	0.0449166815174373	0.0346294913920172	0.360666640758188	0.765944640446801	0.194547133214748	-358.705562863743
798	0.0449166815174373	0.0346294913920172	0.360666640758188	0.765944640446801	0.194547133214748	-358.705562863743
799	0.0454574774506982	0.0345774419855491	0.360666640758188	0.765944640446801	0.194547133214748	-359.074731700782
800	0.0431514055906695	0.0345774419855491	0.360666640758188	0.765944640446801	0.207450334782588	-357.684769488533
801	0.0425076200344752	0.0345774419855491	0.360666640758188	0.765944640446801	0.207450334782588	-357.977900793983
802	0.0425076200344752	0.0345774419855491	0.360666640758188	0.745210099257133	0.207450334782588	-358.014992816571
803	0.0425076200344752	0.0345774419855491	0.360666640758188	0.745210099257133	0.210391162467027	-357.916923338719
804	0.0425076200344752	0.0345774419855491	0.360666640758188	0.75739549795139	0.210391162467027	-357.853612877222
805	0.0425076200344752	0.0329809283984059	0.360666640758188	0.739384987957563	0.210391162467027	-357.192623946109
806	0.0430249905502052	0.0311699862336727	0.382107385338857	0.739384987957563	0.210391162467027	-357.238402955265
807	0.0430249905502052	0.0331695829310917	0.382107385338857	0.739384987957563	0.215127135092577	-357.461602693054
808	0.0430249905502052	0.0290124208185892	0.382107385338857	0.739384987957563	0.215127135092577	-359.714122637169
809	0.0430249905502052	0.0290124208185892	0.382107385338857	0.809653383326032	0.215127135092577	-362.801523196852
810	0.0430249905502052	0.0332267905913735	0.382107385338857	0.809653383326032	0.215127135092577	-358.371517917359
811	0.0430249905502052	0.0332267905913735	0.390434251936529	0.809653383326032	0.219096502357978	-358.751320008274
812	0.043201285286204	0.0332267905913735	0.390434251936529	0.809653383326032	0.201486457587086	-358.098908355018
813	0.043201285286204	0.0332267905913735	0.574052195189617	0.809653383326032	0.201486457587086	-357.620693908843
814	0.043201285286204	0.0332267905913735	0.551070245681787	0.809653383326032	0.201486457587086	-357.373371252532
815	0.043201285286204	0.0332267905913735	0.551070245681787	0.809653383326032	0.201486457587086	-357.373371252532
816	0.043201285286204	0.0332267905913735	0.551070245681787	0.809653383326032	0.218619920078997	-358.048605422754
817	0.043493562056746	0.0332267905913735	0.551070245681787	0.809653383326032	0.218619920078997	-358.304492196255
818	0.043493562056746	0.0332267905913735	0.551070245681787	0.809653383326032	0.218619920078997	-358.304492196255
819	0.0446443542658898	0.0332267905913735	0.551070245681787	0.809653383326032	0.190641563836868	-358.408097341074
820	0.0446443542658898	0.0332267905913735	0.551070245681787	0.809653383326032	0.201044222733828	-357.443435828721
821	0.0446443542658898	0.0332267905913735	0.551070245681787	0.809653383326032	0.201044222733828	-357.443435828721
822	0.0446443542658898	0.0305513948687247	0.591699806051538	0.809653383326032	0.201044222733828	-358.050485291767
823	0.0446443542658898	0.0305513948687247	0.591699806051538	0.809653383326032	0.201044222733828	-358.050485291767
824	0.0446443542658898	0.0297622682373269	0.591699806051538	0.829876073295442	0.202736388718208	-358.668231879256
825	0.0436808017905704	0.0297622682373269	0.591699806051538	0.829876073295442	0.203307867262487	-358.613167062094
826	0.0436808017905704	0.0297622682373269	0.591699806051538	0.829876073295442	0.203307867262487	-358.613167062094
827	0.0436808017905704	0.0297622682373269	0.591699806051538	0.829876073295442	0.209318220326622	-358.717402665488
828	0.0436808017905704	0.0297622682373269	0.554230912837883	0.807681763594086	0.209318220326622	-358.542822984755
829	0.0436808017905704	0.0297622682373269	0.554230912837883	0.822471550259883	0.193674212316024	-359.744120949271
830	0.0443976936536988	0.0297622682373269	0.554230912837883	0.822471550259883	0.193674212316024	-359.158654905602
831	0.0443976936536988	0.0326140785122824	0.554230912837883	0.822471550259883	0.193674212316024	-357.567659430797
832	0.0443976936536988	0.0326140785122824	0.554230912837883	0.822471550259883	0.209416076758392	-357.422959700472
833	0.0443976936536988	0.0315008808496007	0.596310921048457	0.808958154349647	0.209416076758392	-358.104737341266
834	0.0443976936536988	0.0307177895742115	0.489552710165919	0.808958154349647	0.209416076758392	-358.082842871697
835	0.0443976936536988	0.0305413245281475	0.489552710165919	0.808958154349647	0.209416076758392	-358.230570956541
836	0.0443976936536988	0.0305581527035825	0.489552710165919	0.808958154349647	0.209416076758392	-358.215859475285
837	0.0443976936536988	0.0318128584316823	0.560621609020034	0.808958154349647	0.209416076758392	-357.669135563079
838	0.0443976936536988	0.0318128584316823	0.560621609020034	0.808958154349647	0.209416076758392	-357.669135563079
839	0.0443976936536988	0.0318128584316823	0.37785874693828	0.808958154349647	0.209416076758392	-359.037736287293
840	0.0443976936536988	0.0318128584316823	0.523007466582421	0.808958154349647	0.196537678552573	-357.252371161905
841	0.0443976936536988	0.0318128584316823	0.444543912559005	0.808958154349647	0.196537678552573	-357.601484633819
842	0.0443976936536988	0.0318128584316823	0.444543912559005	0.808958154349647	0.196537678552573	-357.601484633819
843	0.0443976936536988	0.0318128584316823	0.456919671156234	0.808958154349647	0.196537678552573	-357.472562113259
844	0.0462267219282557	0.0318128584316823	0.54314955656402	0.808958154349647	0.205717674862192	-360.047192514411
845	0.0454707336994613	0.0318128584316823	0.515500620555461	0.808958154349647	0.205717674862192	-358.395043469049
846	0.0453968636113556	0.0318128584316823	0.646582182490546	0.808339348340329	0.205717674862192	-359.825202189933
847	0.0453968636113556	0.0337246232600775	0.646582182490546	0.808339348340329	0.205717674862192	-360.818595332873
848	0.0453968636113556	0.0337246232600775	0.646582182490546	0.808339348340329	0.205717674862192	-360.818595332873
849	0.0415688415186842	0.0337246232600775	0.646582182490546	0.805283343685924	0.223834681588999	-360.719701371426
850	0.0425648572709651	0.0344486041534637	0.646582182490546	0.805283343685924	0.223834681588999	-361.397073064425
851	0.0425648572709651	0.0344486041534637	0.380711341447143	0.805283343685924	0.21116128748031	-358.261839378889
852	0.0425396420893763	0.0358737075061113	0.380711341447143	0.805283343685924	0.21116128748031	-359.254510948122
853	0.0425396420893763	0.033095103578375	0.380711341447143	0.805283343685924	0.201241264326075	-358.874673365604
854	0.0425396420893763	0.033095103578375	0.380711341447143	0.720190147578113	0.201241264326075	-358.48526764155
855	0.0432884339259523	0.033095103578375	0.380711341447143	0.720190147578113	0.220316868452774	-358.893654767649
856	0.0434405699582437	0.033095103578375	0.380711341447143	0.720190147578113	0.220316868452774	-359.055160888303
857	0.0434405699582437	0.033095103578375	0.380711341447143	0.720190147578113	0.220316868452774	-359.055160888303
858	0.0434405699582437	0.033095103578375	0.380711341447143	0.720190147578113	0.198543275992381	-358.025616195633
859	0.0439810458286956	0.033095103578375	0.380711341447143	0.720190147578113	0.198543275992381	-357.832776117002
860	0.0439810458286956	0.033095103578375	0.380711341447143	0.720190147578113	0.20343133431074	-357.582971279189
861	0.0439810458286956	0.033095103578375	0.380711341447143	0.750248078811005	0.20343133431074	-356.949089083593
862	0.0439810458286956	0.033095103578375	0.380711341447143	0.794209080944554	0.20343133431074	-357.434409311984
863	0.0447741082372476	0.033095103578375	0.380711341447143	0.794209080944554	0.20343133431074	-357.895588451219
864	0.0447741082372476	0.033095103578375	0.380711341447143	0.794209080944554	0.20343133431074	-357.895588451219
865	0.0447741082372476	0.0345907266934843	0.380711341447143	0.794209080944554	0.194124266029815	-358.778340872412
866	0.0447741082372476	0.0345907266934843	0.380711341447143	0.794209080944554	0.194124266029815	-358.778340872412
867	0.0447741082372476	0.0345907266934843	0.467129477873259	0.796159238254795	0.194124266029815	-358.498864544654
868	0.0447741082372476	0.0333135319332702	0.467129477873259	0.796159238254795	0.194124266029815	-357.64220361095
869	0.0447741082372476	0.0333135319332702	0.518271000071309	0.796159238254795	0.194124266029815	-357.982307104955
870	0.0447741082372476	0.0333135319332702	0.518271000071309	0.796159238254795	0.194124266029815	-357.982307104955
871	0.0447741082372476	0.0333135319332702	0.518271000071309	0.796159238254795	0.194124266029815	-357.982307104955
872	0.0447741082372476	0.0333135319332702	0.394104154026754	0.791018067567126	0.194124266029815	-357.931064485887
873	0.0433900287065284	0.0333135319332702	0.407611174678196	0.774753247317513	0.217543664242808	-357.819814399596
874	0.0421404672385924	0.0332854325844046	0.407611174678196	0.774753247317513	0.219762950199339	-357.769770779349
875	0.0421404672385924	0.0332854325844046	0.407611174678196	0.774753247317513	0.20838555105662	-357.547560484173
876	0.0421404672385924	0.033283523239359	0.407611174678196	0.754524095638415	0.208927214688571	-357.649294136534
877	0.0421404672385924	0.033283523239359	0.407611174678196	0.753850000447712	0.208927214688571	-357.66063507605
878	0.0421404672385924	0.033283523239359	0.407611174678196	0.753850000447712	0.208927214688571	-357.66063507605
879	0.0421404672385924	0.033283523239359	0.407611174678196	0.753850000447712	0.208927214688571	-357.66063507605
880	0.0421404672385924	0.033283523239359	0.407611174678196	0.772489834911304	0.208927214688571	-357.50700017312
881	0.0421404672385924	0.033283523239359	0.407611174678196	0.772489834911304	0.208927214688571	-357.50700017312
882	0.0421404672385924	0.0329275855007364	0.407611174678196	0.772489834911304	0.208927214688571	-357.468143957356
883	0.0421404672385924	0.0329275855007364	0.407611174678196	0.772489834911304	0.212422079132163	-357.3485025733
884	0.0446954385280099	0.0329275855007364	0.418211046937295	0.772489834911304	0.212422079132163	-358.36194184218
885	0.0446954385280099	0.0292315365878131	0.418211046937295	0.772489834911304	0.212422079132163	-360.265094480863
886	0.0446954385280099	0.0292315365878131	0.418211046937295	0.772489834911304	0.212422079132163	-360.265094480863
887	0.0429491611167576	0.0292315365878131	0.418211046937295	0.772489834911304	0.212422079132163	-359.493158685266
888	0.0429491611167576	0.0292315365878131	0.418211046937295	0.781070366918007	0.212422079132163	-359.748855079202
889	0.0429491611167576	0.0292315365878131	0.418211046937295	0.781070366918007	0.208698666171087	-359.640518095174
890	0.0429491611167576	0.0299401519229445	0.418211046937295	0.781070366918007	0.208698666171087	-358.612041601773
891	0.0429491611167576	0.0305888784177113	0.418211046937295	0.781070366918007	0.208698666171087	-357.883729240395
892	0.0429491611167576	0.0327376399076514	0.418211046937295	0.789305714684473	0.228981560950514	-360.121027845013
893	0.0429491611167576	0.0327376399076514	0.418211046937295	0.789305714684473	0.228981560950514	-360.121027845013
894	0.0429491611167576	0.0327376399076514	0.418211046937295	0.789305714684473	0.210292386176905	-356.961388250114
895	0.0429491611167576	0.0327376399076514	0.418211046937295	0.789305714684473	0.205371998428117	-357.039950903132
896	0.0429491611167576	0.0327376399076514	0.418211046937295	0.789305714684473	0.205371998428117	-357.039950903132
897	0.0449760261655472	0.0327376399076514	0.418211046937295	0.789305714684473	0.205371998428117	-357.708101477546
898	0.0449760261655472	0.0327376399076514	0.418211046937295	0.72312380807614	0.205371998428117	-359.065146220317
899	0.0449760261655472	0.0327376399076514	0.418211046937295	0.72312380807614	0.205371998428117	-359.065146220317
900	0.0449760261655472	0.0327376399076514	0.418211046937295	0.812058377040846	0.205371998428117	-358.233060126586
901	0.0434443349687584	0.0327376399076514	0.418211046937295	0.752019542256282	0.205371998428117	-356.984628336858
902	0.0434443349687584	0.031609740350143	0.418211046937295	0.752019542256282	0.205371998428117	-356.973373032563
903	0.0434443349687584	0.031609740350143	0.418211046937295	0.752019542256282	0.205371998428117	-356.973373032563
904	0.0434443349687584	0.031609740350143	0.345374360954081	0.764130014545166	0.203813623199044	-357.624502820627
905	0.0434443349687584	0.031609740350143	0.345374360954081	0.726863450477213	0.203813623199044	-357.034452258167
906	0.0447831963103578	0.031609740350143	0.309843504923545	0.726863450477213	0.203813623199044	-357.794785001663
907	0.0447831963103578	0.031609740350143	0.309843504923545	0.683973617155735	0.203813623199044	-357.694941019631
908	0.0447831963103578	0.031609740350143	0.309843504923545	0.683973617155735	0.20470017129706	-357.758197955175
909	0.0447831963103578	0.031609740350143	0.309843504923545	0.673229756528091	0.20470017129706	-357.933400663736
910	0.0447831963103578	0.0280672058365018	0.309843504923545	0.673229756528091	0.20470017129706	-360.550135203807
911	0.0447831963103578	0.0280672058365018	0.309843504923545	0.647910300731501	0.20470017129706	-360.625745069313
912	0.0447831963103578	0.0280672058365018	0.309843504923545	0.647910300731501	0.20470017129706	-360.625745069313
913	0.0447831963103578	0.0280672058365018	0.309843504923545	0.647910300731501	0.20470017129706	-360.625745069313
914	0.0447831963103578	0.0330104127700607	0.309843504923545	0.647910300731501	0.20470017129706	-359.401338768125
915	0.0447831963103578	0.0312069994660946	0.309843504923545	0.758536259672925	0.20470017129706	-358.950172141081
916	0.0447831963103578	0.0312069994660946	0.384073905872999	0.758536259672925	0.20470017129706	-357.564248194492
917	0.0447831963103578	0.0312069994660946	0.384073905872999	0.744983889740546	0.20470017129706	-357.507623896344
918	0.0447831963103578	0.0312069994660946	0.384073905872999	0.744983889740546	0.198138859579557	-357.368630089354
919	0.0447831963103578	0.0312069994660946	0.384073905872999	0.744983889740546	0.198138859579557	-357.368630089354
920	0.0447831963103578	0.0312069994660946	0.384073905872999	0.744983889740546	0.198138859579557	-357.368630089354
921	0.0447831963103578	0.0312069994660946	0.384073905872999	0.769219566800248	0.198138859579557	-357.582743180067
922	0.0447831963103578	0.0312069994660946	0.384073905872999	0.769219566800248	0.198138859579557	-357.582743180067
923	0.0447831963103578	0.0312069994660946	0.384073905872999	0.737948825438563	0.198138859579557	-357.403184103573
924	0.0447831963103578	0.0312069994660946	0.384073905872999	0.737948825438563	0.198138859579557	-357.403184103573
925	0.0447831963103578	0.0312069994660946	0.384073905872999	0.737948825438563	0.205957561488497	-357.655110385786
926	0.0436544516160981	0.0312069994660946	0.384073905872999	0.731952110031082	0.205957561488497	-357.104075035498
927	0.0436544516160981	0.0312069994660946	0.384073905872999	0.731952110031082	0.204638297288768	-357.106488506306
928	0.0436544516160981	0.0312069994660946	0.384073905872999	0.731952110031082	0.204638297288768	-357.106488506306
929	0.0431871984335155	0.0312069994660946	0.464636071278382	0.713979856610511	0.205494195223806	-360.024783161034
930	0.0431871984335155	0.0320816270483677	0.464636071278382	0.819036795083587	0.205494195223806	-357.30310608937
931	0.0431871984335155	0.0320816270483677	0.464636071278382	0.763790895457865	0.205494195223806	-357.230186494709
932	0.0431871984335155	0.0320816270483677	0.464636071278382	0.763790895457865	0.205494195223806	-357.230186494709
933	0.0431871984335155	0.0320816270483677	0.464636071278382	0.763790895457865	0.205494195223806	-357.230186494709
934	0.0431871984335155	0.0320816270483677	0.464636071278382	0.763790895457865	0.205494195223806	-357.230186494709
935	0.0431871984335155	0.0320816270483677	0.464636071278382	0.827298288552297	0.205494195223806	-357.611040187998
936	0.0431871984335155	0.0343990429531915	0.464636071278382	0.827298288552297	0.205494195223806	-357.612337751755
937	0.0431871984335155	0.0346370368693128	0.464636071278382	0.827298288552297	0.205494195223806	-357.739653960128
938	0.0431871984335155	0.0346370368693128	0.464636071278382	0.743838550461712	0.206418233482477	-359.754324471456
939	0.0431871984335155	0.0346370368693128	0.464636071278382	0.743838550461712	0.206418233482477	-359.754324471456
940	0.0431030536547082	0.0346370368693128	0.464636071278382	0.740920475045678	0.206418233482477	-359.982294551456
941	0.0437204026110366	0.0346370368693128	0.464636071278382	0.740920475045678	0.206418233482477	-360.061752777008
942	0.0437204026110366	0.0346370368693128	0.384628209820275	0.740920475045678	0.206418233482477	-358.127491916196
943	0.0437204026110366	0.0346370368693128	0.384628209820275	0.767541982660585	0.206418233482477	-357.695065101781
944	0.0437204026110366	0.0346159970588409	0.384628209820275	0.801511392104988	0.220112132066557	-359.85456126492
945	0.0437204026110366	0.0346159970588409	0.384628209820275	0.742644385979891	0.220112132066557	-359.892982497022
946	0.0421400872172658	0.0346159970588409	0.384628209820275	0.84395644380433	0.214638805750877	-360.342753057818
947	0.0433103274226579	0.0346159970588409	0.407733409340829	0.819774989670206	0.214638805750877	-358.630146119547
948	0.0433103274226579	0.0346159970588409	0.407733409340829	0.819774989670206	0.214638805750877	-358.630146119547
949	0.0437821070503912	0.0346159970588409	0.407733409340829	0.819774989670206	0.214638805750877	-359.007242335532
950	0.0437821070503912	0.0310296004915622	0.751797570399432	0.821847557388951	0.180606243634097	-365.190896313003
951	0.0479943493554717	0.0310296004915622	0.751797570399432	0.821847557388951	0.180606243634097	-365.173813495382
952	0.0479943493554717	0.0310296004915622	0.508868265451036	0.821847557388951	0.180606243634097	-362.613789130384
953	0.0458654073808084	0.0310296004915622	0.508868265451036	0.821847557388951	0.180606243634097	-360.80738717007
954	0.0458654073808084	0.0313467848450595	0.508868265451036	0.821847557388951	0.180606243634097	-360.648433716721
955	0.0450610169406505	0.0321315470302987	0.508868265451036	0.821847557388951	0.207294119657012	-358.034802728152
956	0.0450610169406505	0.0321315470302987	0.508868265451036	0.786926791540203	0.188192905666854	-358.753846574604
957	0.0450610169406505	0.0321315470302987	0.430500257825808	0.786926791540203	0.188192905666854	-358.452615107923
958	0.0450610169406505	0.0321315470302987	0.430500257825808	0.790069976795049	0.188192905666854	-358.485428540433
959	0.0450610169406505	0.0321315470302987	0.430500257825808	0.765081412340319	0.19265437583497	-357.772081943412
960	0.0450610169406505	0.0321315470302987	0.430500257825808	0.783639087763975	0.19265437583497	-357.699632439005
961	0.0450610169406505	0.0321315470302987	0.430500257825808	0.808645684073023	0.191174506958993	-358.351171000809
962	0.0450610169406505	0.0321315470302987	0.430500257825808	0.808645684073023	0.197374274296127	-357.803307489436
963	0.044370001212904	0.0321315470302987	0.430500257825808	0.808645684073023	0.197374274296127	-357.576879147646
964	0.044370001212904	0.0321315470302987	0.430500257825808	0.78997356900863	0.20358564749798	-356.980937372369
965	0.044370001212904	0.0321315470302987	0.430500257825808	0.78997356900863	0.20358564749798	-356.980937372369
966	0.0446730799322598	0.0321315470302987	0.430500257825808	0.78997356900863	0.20358564749798	-357.185267687313
967	0.0446730799322598	0.0321315470302987	0.430500257825808	0.78997356900863	0.205851257092616	-357.344781931218
968	0.0444954149853888	0.0321315470302987	0.430500257825808	0.806544869015066	0.205851257092616	-357.530888017327
969	0.0418524701055955	0.0321315470302987	0.430500257825808	0.806544869015066	0.205851257092616	-358.813216086313
970	0.043154367938824	0.0321315470302987	0.430500257825808	0.806544869015066	0.205851257092616	-357.308864441121
971	0.043154367938824	0.0321315470302987	0.430500257825808	0.806544869015066	0.212512274688236	-357.46131917779
972	0.0436504899264668	0.0321315470302987	0.430500257825808	0.806544869015066	0.212512274688236	-357.606337531229
973	0.0436504899264668	0.0321315470302987	0.430500257825808	0.806544869015066	0.212512274688236	-357.606337531229
974	0.0436504899264668	0.0321315470302987	0.430500257825808	0.776655011549654	0.212512274688236	-357.1428447454
975	0.0418824226438417	0.0321315470302987	0.430500257825808	0.776655011549654	0.203993410429569	-358.501567339909
976	0.0436258219936037	0.0321315470302987	0.430500257825808	0.776655011549654	0.203993410429569	-356.742584650278
977	0.0436258219936037	0.0321315470302987	0.430500257825808	0.776655011549654	0.203993410429569	-356.742584650278
978	0.0436258219936037	0.0321315470302987	0.430500257825808	0.776655011549654	0.203993410429569	-356.742584650278
979	0.0436258219936037	0.0321315470302987	0.430500257825808	0.776655011549654	0.203993410429569	-356.742584650278
980	0.0436258219936037	0.0321315470302987	0.430500257825808	0.753303726286977	0.203993410429569	-357.012527366692
981	0.0435671106449934	0.0321315470302987	0.430500257825808	0.753303726286977	0.203993410429569	-357.0201431226
982	0.0435671106449934	0.0321315470302987	0.430500257825808	0.77325272040415	0.20188847132855	-356.861084975823
983	0.0435671106449934	0.0321315470302987	0.430500257825808	0.77325272040415	0.20188847132855	-356.861084975823
984	0.0435671106449934	0.0321315470302987	0.430500257825808	0.748982558114414	0.20188847132855	-357.236468963616
985	0.0425638105990905	0.0321315470302987	0.430500257825808	0.805251495204358	0.217622750132187	-357.926482481518
986	0.0425638105990905	0.0321315470302987	0.430500257825808	0.805251495204358	0.217622750132187	-357.926482481518
987	0.0425638105990905	0.0322033259921616	0.430500257825808	0.805251495204358	0.220807744011714	-358.320572085392
988	0.0425638105990905	0.0322033259921616	0.430500257825808	0.805251495204358	0.220807744011714	-358.320572085392
989	0.0425638105990905	0.0322033259921616	0.430500257825808	0.813848637053729	0.220807744011714	-358.618258789416
990	0.0425638105990905	0.0322033259921616	0.430500257825808	0.798691671843483	0.226362437610328	-359.242681052774
991	0.0425638105990905	0.0322033259921616	0.430500257825808	0.798691671843483	0.220951728219258	-358.166422438907
992	0.0425638105990905	0.0336979092199174	0.430500257825808	0.778463518221366	0.214718560573765	-357.345122475122
993	0.0441892774068451	0.0312267618750116	0.430500257825808	0.767097643542246	0.202437494087593	-357.054126570784
994	0.0441892774068451	0.0312267618750116	0.430500257825808	0.767097643542246	0.202437494087593	-357.054126570784
995	0.0441892774068451	0.0312267618750116	0.430500257825808	0.767097643542246	0.202437494087593	-357.054126570784
996	0.0441892774068451	0.0312267618750116	0.430500257825808	0.767097643542246	0.202437494087593	-357.054126570784
997	0.0441892774068451	0.0312267618750116	0.430500257825808	0.786849817436747	0.202437494087593	-357.187957024581
998	0.0441892774068451	0.0312267618750116	0.430500257825808	0.786849817436747	0.202437494087593	-357.187957024581
999	0.0441892774068451	0.0307646203787118	0.469493109110269	0.786849817436747	0.202437494087593	-357.330165764572
1000	0.0435409042327881	0.0307646203787118	0.469493109110269	0.786849817436747	0.197435536997725	-357.958070417571
1001	0.0442724748765102	0.0329604393477087	0.469493109110269	0.775240499590973	0.195033168386212	-357.722165921531
1002	0.0442724748765102	0.0329604393477087	0.469493109110269	0.775240499590973	0.195033168386212	-357.722165921531
1003	0.0451014842330886	0.0329604393477087	0.34087744729592	0.775240499590973	0.195033168386212	-358.369630751599
1004	0.0441706768720581	0.0329604393477087	0.34087744729592	0.695130318588679	0.195033168386212	-358.260441500319
1005	0.0441706768720581	0.0329604393477087	0.261716637228589	0.695130318588679	0.195033168386212	-358.386576403333
1006	0.0441706768720581	0.0329604393477087	0.192878462823827	0.626909164248615	0.195033168386212	-359.781374200217
1007	0.0441706768720581	0.0329604393477087	0.243340397536465	0.626909164248615	0.195033168386212	-358.743115115396
1008	0.0441706768720581	0.0324889411964139	0.243340397536465	0.626909164248615	0.195033168386212	-358.550453226394
1009	0.0417869218646959	0.0324889411964139	0.243340397536465	0.599161583612217	0.195033168386212	-362.433037139266
1010	0.0425334395350248	0.0324889411964139	0.243340397536465	0.626671654167631	0.195033168386212	-360.262992674032
1011	0.0425334395350248	0.0341871317850426	0.243340397536465	0.622000171149146	0.195033168386212	-361.242676275641
1012	0.0426055831757974	0.0341871317850426	0.243340397536465	0.622000171149146	0.195033168386212	-361.121658722882
1013	0.0426055831757974	0.0341871317850426	0.243340397536465	0.622000171149146	0.209477357027243	-359.085970363141
1014	0.0429858762306755	0.0345638184887894	0.243340397536465	0.713896833673232	0.209477357027243	-359.1362487634
1015	0.0429858762306755	0.0345638184887894	0.264894222835196	0.713896833673232	0.209477357027243	-358.537712653484
1016	0.0429858762306755	0.0345638184887894	0.264894222835196	0.713896833673232	0.209477357027243	-358.537712653484
1017	0.0429858762306755	0.0312092507434376	0.256150276467712	0.713896833673232	0.206833416746098	-359.082426055798
1018	0.0429858762306755	0.0312092507434376	0.256150276467712	0.668781950486843	0.206833416746098	-357.999563180111
1019	0.0429858762306755	0.0312092507434376	0.256150276467712	0.668781950486843	0.206833416746098	-357.999563180111
1020	0.0429858762306755	0.0312092507434376	0.256150276467712	0.668781950486843	0.197247393195609	-359.085048772012
1021	0.0429858762306755	0.0312092507434376	0.256150276467712	0.668781950486843	0.194926919114185	-359.598458009101
1022	0.0429858762306755	0.0312092507434376	0.309102926060939	0.701261673978653	0.202377783833043	-357.753034974513
1023	0.0429858762306755	0.0312092507434376	0.309102926060939	0.701261673978653	0.202377783833043	-357.753034974513
1024	0.0450073934798264	0.0312092507434376	0.309102926060939	0.732661579342085	0.195323862505958	-358.259938351049
1025	0.0450073934798264	0.0312092507434376	0.309102926060939	0.715501255016581	0.202118746381968	-357.894949436135
1026	0.0450073934798264	0.0312092507434376	0.361498416230067	0.715501255016581	0.202118746381968	-357.732264742644
1027	0.0450073934798264	0.0312092507434376	0.361498416230067	0.715501255016581	0.202118746381968	-357.732264742644
1028	0.0450073934798264	0.0312092507434376	0.361498416230067	0.715501255016581	0.202118746381968	-357.732264742644
1029	0.0450073934798264	0.0312092507434376	0.361498416230067	0.715501255016581	0.202118746381968	-357.732264742644
1030	0.0450073934798264	0.0312092507434376	0.361498416230067	0.76078112143285	0.202118746381968	-357.878697149706
1031	0.0450073934798264	0.0312092507434376	0.361498416230067	0.777284603337764	0.202118746381968	-358.3401348817
1032	0.0450073934798264	0.0312092507434376	0.361498416230067	0.777284603337764	0.200747466698007	-358.285536695003
1033	0.0450073934798264	0.0312092507434376	0.361498416230067	0.777284603337764	0.200747466698007	-358.285536695003
1034	0.0447814255589324	0.0312092507434376	0.361498416230067	0.777284603337764	0.200747466698007	-358.130698434896
1035	0.0447814255589324	0.0312092507434376	0.320080539047821	0.777284603337764	0.200747466698007	-359.255701622553
1036	0.0447814255589324	0.0351747653336992	0.398380812169649	0.777284603337764	0.200747466698007	-358.763631655079
1037	0.0429876608798435	0.0345986692710556	0.398380812169649	0.777284603337764	0.200747466698007	-358.105094577213
1038	0.0429876608798435	0.0359057630859849	0.398380812169649	0.731241774912984	0.200747466698007	-360.812440253339
1039	0.0421720181730801	0.0359057630859849	0.398380812169649	0.752186162449962	0.200747466698007	-360.827108990887
1040	0.0421720181730801	0.0357655913287224	0.398380812169649	0.752186162449962	0.224442659892487	-360.546031989554
1041	0.0404511964863934	0.0357655913287224	0.398380812169649	0.752186162449962	0.224442659892487	-361.486148544582
1042	0.0404511964863934	0.0357655913287224	0.398380812169649	0.752186162449962	0.224442659892487	-361.486148544582
1043	0.0404511964863934	0.0357655913287224	0.398380812169649	0.752186162449962	0.224442659892487	-361.486148544582
1044	0.040542684619616	0.0357655913287224	0.336358792914539	0.752186162449962	0.224442659892487	-361.159657765563
1045	0.040542684619616	0.0357655913287224	0.336358792914539	0.752186162449962	0.222429832164396	-361.093576665507
1046	0.040542684619616	0.0357655913287224	0.336358792914539	0.752186162449962	0.222429832164396	-361.093576665507
1047	0.040542684619616	0.0357655913287224	0.336358792914539	0.752186162449962	0.222429832164396	-361.093576665507
1048	0.040542684619616	0.0357655913287224	0.336358792914539	0.752186162449962	0.212124040901038	-361.706412568851
1049	0.0454353108421343	0.0357655913287224	0.336358792914539	0.752186162449962	0.212124040901038	-362.365489231513
1050	0.0454353108421343	0.0357655913287224	0.336358792914539	0.752186162449962	0.212124040901038	-362.365489231513
1051	0.0454353108421343	0.0357655913287224	0.336358792914539	0.752186162449962	0.212124040901038	-362.365489231513
1052	0.0454353108421343	0.0357655913287224	0.336358792914539	0.805972731225668	0.212124040901038	-363.160874085958
1053	0.0454353108421343	0.0357655913287224	0.336358792914539	0.805972731225668	0.212124040901038	-363.160874085958
1054	0.0454353108421343	0.0375886280983876	0.336358792914539	0.805972731225668	0.212124040901038	-365.658372950304
1055	0.0454353108421343	0.0375886280983876	0.336358792914539	0.787787806045382	0.201626629121352	-363.58760103177
1056	0.0454353108421343	0.0375886280983876	0.336358792914539	0.787787806045382	0.209475906210883	-364.732915017317
1057	0.0456078393546287	0.035730386917584	0.336358792914539	0.787787806045382	0.191749375629119	-361.146172562317
1058	0.0456078393546287	0.035730386917584	0.336358792914539	0.788123741838058	0.195929194589389	-360.934441687335
1059	0.0456078393546287	0.035730386917584	0.336358792914539	0.767612009274026	0.195929194589389	-360.646216454269
1060	0.0456078393546287	0.035730386917584	0.336358792914539	0.767612009274026	0.195929194589389	-360.646216454269
1061	0.0456078393546287	0.031366492611019	0.336358792914539	0.767612009274026	0.195929194589389	-358.916738992465
1062	0.0456078393546287	0.031366492611019	0.336358792914539	0.767612009274026	0.195929194589389	-358.916738992465
1063	0.0455834814996675	0.0307367724575204	0.336358792914539	0.763243541179117	0.197197137118096	-359.14299430782
1064	0.0455834814996675	0.0316796416094431	0.336358792914539	0.763243541179117	0.197197137118096	-358.616375416158
1065	0.0455834814996675	0.0316796416094431	0.336358792914539	0.763243541179117	0.197197137118096	-358.616375416158
1066	0.0455834814996675	0.0316796416094431	0.336358792914539	0.763243541179117	0.197197137118096	-358.616375416158
1067	0.0448196926785409	0.0306512066654602	0.336358792914539	0.785105805941043	0.200221709279655	-359.635090033814
1068	0.0448196926785409	0.0306512066654602	0.336358792914539	0.785105805941043	0.200221709279655	-359.635090033814
1069	0.0448196926785409	0.0306512066654602	0.336358792914539	0.758664452000227	0.192401788913893	-359.03658237476
1070	0.0448196926785409	0.03506994662904	0.336358792914539	0.764264884810671	0.192401788913893	-359.522733754092
1071	0.0448196926785409	0.033871043839547	0.336358792914539	0.716022762633853	0.192401788913893	-358.685522057317
1072	0.0448196926785409	0.033871043839547	0.336358792914539	0.716022762633853	0.195410341471697	-358.340631729652
1073	0.0448196926785409	0.033871043839547	0.336358792914539	0.716022762633853	0.195410341471697	-358.340631729652
1074	0.0448932673404559	0.0328462010625671	0.395190356874888	0.716022762633853	0.195410341471697	-358.641084875513
1075	0.0434923938729934	0.0328462010625671	0.395190356874888	0.792382128695997	0.21181015561638	-357.386786873575
1076	0.0444665511765196	0.0340565060387973	0.395190356874888	0.792382128695997	0.21181015561638	-358.574543029247
1077	0.0444665511765196	0.0337048832043802	0.395190356874888	0.792382128695997	0.21181015561638	-358.412278407191
1078	0.0420716878081344	0.0337048832043802	0.395190356874888	0.792382128695997	0.21181015561638	-357.841558650431
1079	0.0420716878081344	0.0337048832043802	0.395190356874888	0.792382128695997	0.21181015561638	-357.841558650431
1080	0.0426278983304518	0.0337048832043802	0.395190356874888	0.792382128695997	0.21181015561638	-357.461440619685
1081	0.0428377562380813	0.0347618282052372	0.395190356874888	0.792382128695997	0.21181015561638	-357.892054215291
1082	0.0414546623659141	0.0347618282052372	0.395190356874888	0.792382128695997	0.21181015561638	-359.00845275503
1083	0.0414546623659141	0.0347618282052372	0.395190356874888	0.792382128695997	0.21181015561638	-359.00845275503
1084	0.0414546623659141	0.0347618282052372	0.395190356874888	0.792382128695997	0.21181015561638	-359.00845275503
1085	0.0415752269141764	0.0347618282052372	0.395190356874888	0.792382128695997	0.21181015561638	-358.830952501158
1086	0.0415752269141764	0.0347618282052372	0.54032257747129	0.833436677869855	0.211428973587361	-358.607863961805
1087	0.0415752269141764	0.0347618282052372	0.695791021203479	0.833436677869855	0.211428973587361	-359.932885460918
1088	0.0422970651580225	0.0354478224284776	0.695791021203479	0.833436677869855	0.213892486634849	-359.962760266678
1089	0.0422970651580225	0.0354478224284776	0.695791021203479	0.833436677869855	0.210748120470979	-359.946858892035
1090	0.0440019486111162	0.0354478224284776	0.695791021203479	0.833436677869855	0.210748120470979	-360.338757498933
1091	0.0420328963947742	0.0316217319187659	0.695791021203479	0.833436677869855	0.210748120470979	-358.61465572085
1092	0.0420328963947742	0.0316217319187659	0.695791021203479	0.833436677869855	0.210748120470979	-358.61465572085
1093	0.0420328963947742	0.0316217319187659	0.498862702904605	0.76498681530627	0.210748120470979	-358.539810993439
1094	0.0420328963947742	0.0326379039308494	0.482545220757973	0.76498681530627	0.210748120470979	-358.196885995661
1095	0.0420328963947742	0.0326379039308494	0.482545220757973	0.816824303543645	0.210748120470979	-357.655353196371
1096	0.0420328963947742	0.0326379039308494	0.482545220757973	0.816824303543645	0.210748120470979	-357.655353196371
1097	0.0420840622071401	0.0326379039308494	0.475951428183918	0.816824303543645	0.210748120470979	-357.644443964223
1098	0.0420840622071401	0.0337182675460461	0.475951428183918	0.816824303543645	0.210748120470979	-357.625603843867
1099	0.0420840622071401	0.0337182675460461	0.475951428183918	0.816824303543645	0.210748120470979	-357.625603843867
1100	0.0420840622071401	0.0337182675460461	0.475951428183918	0.816824303543645	0.210748120470979	-357.625603843867
1101	0.0430499024090711	0.0325879119084315	0.475951428183918	0.816824303543645	0.210748120470979	-357.035171187099
1102	0.0431948731649339	0.0325879119084315	0.475951428183918	0.816824303543645	0.210748120470979	-357.023614427042
1103	0.0431948731649339	0.0325879119084315	0.530566936010602	0.816824303543645	0.210748120470979	-356.853358953162
1104	0.0431948731649339	0.0325879119084315	0.530566936010602	0.816824303543645	0.210748120470979	-356.853358953162
1105	0.0423794191020608	0.0325879119084315	0.530566936010602	0.780578942601051	0.199908732774954	-359.204963629874
1106	0.0431811458025758	0.0325879119084315	0.530566936010602	0.780578942601051	0.199908732774954	-358.220783772794
1107	0.0431811458025758	0.0297368515871349	0.530566936010602	0.780578942601051	0.208674844351186	-358.810073495233
1108	0.0431811458025758	0.0297368515871349	0.530566936010602	0.780578942601051	0.201198300917667	-359.158871853495
1109	0.0431811458025758	0.0297368515871349	0.530566936010602	0.780578942601051	0.201198300917667	-359.158871853495
1110	0.0438356577978239	0.0297368515871349	0.530566936010602	0.780578942601051	0.201198300917667	-358.719983586816
1111	0.0438356577978239	0.0297368515871349	0.530566936010602	0.790245127662628	0.201198300917667	-358.518473156362
1112	0.0438356577978239	0.0297368515871349	0.530566936010602	0.790245127662628	0.201198300917667	-358.518473156362
1113	0.0438356577978239	0.0297368515871349	0.530566936010602	0.790245127662628	0.201198300917667	-358.518473156362
1114	0.0438356577978239	0.0297368515871349	0.518037033722016	0.790245127662628	0.201198300917667	-358.435055382873
1115	0.0438356577978239	0.0297368515871349	0.391060865071828	0.790245127662628	0.201198300917667	-359.454208998632
1116	0.0425229720639038	0.0297368515871349	0.391060865071828	0.790245127662628	0.203462866359077	-360.551467101304
1117	0.0425229720639038	0.0297368515871349	0.391060865071828	0.790245127662628	0.204155438596635	-360.469102838644
1118	0.0432393316212284	0.0297368515871349	0.448349581669478	0.790245127662628	0.204155438596635	-358.724361756673
1119	0.0432393316212284	0.0297368515871349	0.448349581669478	0.790245127662628	0.204155438596635	-358.724361756673
1120	0.0432393316212284	0.0297368515871349	0.448349581669478	0.790245127662628	0.204155438596635	-358.724361756673
1121	0.0440802407233679	0.0297368515871349	0.424168727567074	0.729238921791298	0.204155438596635	-358.474286824212
1122	0.0446008899847265	0.0322543123673652	0.424168727567074	0.831727038791396	0.204155438596635	-358.639333277945
1123	0.0446008899847265	0.0322543123673652	0.640895468838231	0.913850028269367	0.204155438596635	-361.552742912374
1124	0.0446008899847265	0.0322543123673652	0.640895468838231	0.913850028269367	0.204155438596635	-361.552742912374
1125	0.0446008899847265	0.0322543123673652	0.642997267379333	0.895316443474988	0.204155438596635	-359.391983025081
1126	0.0436291825523589	0.0322543123673652	0.654713462643315	0.895316443474988	0.204155438596635	-358.977148278049
1127	0.0436205830059272	0.0321744699810094	0.654713462643315	0.895316443474988	0.204155438596635	-359.031874692953
1128	0.0417574212955882	0.0321744699810094	0.654713462643315	0.836417284588364	0.203878972234065	-359.139897491551
1129	0.0416124778752427	0.0321744699810094	0.462781666282041	0.790961327457428	0.203878972234065	-359.072012726736
1130	0.0416124778752427	0.03405681653362	0.462781666282041	0.771299614877255	0.201963476745281	-360.048567249988
1131	0.042086419810815	0.03405681653362	0.462781666282041	0.836396268796298	0.194928171967219	-361.083863356116
1132	0.0459524276806775	0.03405681653362	0.516785079325547	0.836396268796298	0.194928171967219	-359.058762717704
1133	0.0459524276806775	0.0333868385189218	0.516785079325547	0.836396268796298	0.194928171967219	-358.733583864086
1134	0.0459524276806775	0.0333868385189218	0.516785079325547	0.836396268796298	0.194928171967219	-358.733583864086
1135	0.0459524276806775	0.0333868385189218	0.516785079325547	0.836396268796298	0.194928171967219	-358.733583864086
1136	0.0452482841433688	0.0336987026778277	0.516785079325547	0.836396268796298	0.200666396827554	-358.066447749615
1137	0.0452482841433688	0.0336987026778277	0.516785079325547	0.836396268796298	0.200666396827554	-358.066447749615
1138	0.0452482841433688	0.0336987026778277	0.516785079325547	0.836396268796298	0.200666396827554	-358.066447749615
1139	0.0452482841433688	0.0336987026778277	0.590005012219603	0.836396268796298	0.200666396827554	-357.984437335063
1140	0.0452482841433688	0.0336987026778277	0.590005012219603	0.836396268796298	0.200666396827554	-357.984437335063
1141	0.0452482841433688	0.0336987026778277	0.590005012219603	0.836396268796298	0.188104595109156	-358.889817624838
1142	0.0443415181385607	0.0321826700099183	0.590005012219603	0.836396268796298	0.209889099411571	-357.480293828513
1143	0.0443415181385607	0.0321826700099183	0.590005012219603	0.824074981649737	0.209889099411571	-357.555810131086
1144	0.0443415181385607	0.0321826700099183	0.590005012219603	0.885192930082735	0.209889099411571	-359.646102124241
1145	0.0442808482789143	0.0321826700099183	0.590005012219603	0.885192930082735	0.209889099411571	-359.591322259321
1146	0.0443408481947172	0.0370624401040512	0.590005012219603	0.885192930082735	0.209889099411571	-361.715508834732
1147	0.0443408481947172	0.0370624401040512	0.479955471021696	0.885192930082735	0.209889099411571	-363.133108586314
1148	0.0443408481947172	0.0370624401040512	0.479955471021696	0.885192930082735	0.209313722836628	-363.060657923547
1149	0.0443408481947172	0.0353811400197344	0.479955471021696	0.852975571571351	0.209313722836628	-359.59302647115
1150	0.0443408481947172	0.0353811400197344	0.479955471021696	0.852975571571351	0.20872121974465	-359.524136274033
1151	0.0443408481947172	0.0353811400197344	0.479955471021696	0.852975571571351	0.20872121974465	-359.524136274033
1152	0.0443408481947172	0.0353811400197344	0.479955471021696	0.852975571571351	0.20872121974465	-359.524136274033
1153	0.0443679768547468	0.0353811400197344	0.479955471021696	0.852975571571351	0.20872121974465	-359.555260614101
1154	0.0428552973925045	0.0353811400197344	0.479955471021696	0.852975571571351	0.216027934116832	-359.274664401845
1155	0.0428552973925045	0.0353811400197344	0.479955471021696	0.852975571571351	0.212034779375141	-358.966122242048
1156	0.0428552973925045	0.0353811400197344	0.479955471021696	0.852975571571351	0.205063606373071	-359.047794975079
1157	0.0428552973925045	0.0353811400197344	0.672826458629265	0.852975571571351	0.205063606373071	-358.485601500684
1158	0.0428552973925045	0.0353811400197344	0.54758431495852	0.852975571571351	0.205063606373071	-358.409674715387
1159	0.04209949355617	0.0316729534082408	0.54758431495852	0.852975571571351	0.205063606373071	-359.217732141716
1160	0.0440458537126876	0.0316729534082408	0.54758431495852	0.852975571571351	0.205063606373071	-357.832247218618
1161	0.0440458537126876	0.0316729534082408	0.54758431495852	0.852975571571351	0.205063606373071	-357.832247218618
1162	0.0440126187811925	0.0316729534082408	0.54758431495852	0.852975571571351	0.205063606373071	-357.824411884764
1163	0.0440126187811925	0.0316729534082408	0.646000945481875	0.852975571571351	0.205063606373071	-357.171086642251
1164	0.0440126187811925	0.0314782707841574	0.646000945481875	0.852975571571351	0.215347819543868	-358.38810121028
1165	0.0440126187811925	0.0314782707841574	0.646000945481875	0.831970454678813	0.215347819543868	-358.459905479101
1166	0.0437543115951316	0.0310738119216108	0.646000945481875	0.831970454678813	0.205882224473876	-357.509104613247
1167	0.0437543115951316	0.031743950139568	0.646000945481875	0.831970454678813	0.205882224473876	-357.226344157771
1168	0.0437543115951316	0.031743950139568	0.472726441050086	0.831970454678813	0.205882224473876	-357.753487746113
1169	0.0434008456095671	0.0339717292058499	0.472726441050086	0.831970454678813	0.205882224473876	-357.437017276874
1170	0.0434008456095671	0.0346716776188424	0.713370739220562	0.831970454678813	0.195153172423767	-360.439447993786
1171	0.0434008456095671	0.0346716776188424	0.713370739220562	0.854698519524039	0.195153172423767	-359.037858923832
1172	0.0434008456095671	0.0346716776188424	0.713370739220562	0.854698519524039	0.195153172423767	-359.037858923832
1173	0.0430244822833866	0.0346716776188424	0.713370739220562	0.854698519524039	0.201191846690761	-358.348830177206
1174	0.0436095461469869	0.0346716776188424	0.713370739220562	0.854698519524039	0.201191846690761	-358.080325549572
1175	0.0441435569552418	0.0346716776188424	0.82488386041094	0.920646828319946	0.201191846690761	-359.260973842082
1176	0.0441435569552418	0.0346716776188424	0.872625665580119	0.920646828319946	0.201191846690761	-358.878027600544
1177	0.0441435569552418	0.0346716776188424	0.872625665580119	0.920646828319946	0.201191846690761	-358.878027600544
1178	0.0441435569552418	0.0346716776188424	0.872625665580119	0.920646828319946	0.201191846690761	-358.878027600544
1179	0.0441435569552418	0.0346716776188424	0.872625665580119	0.920646828319946	0.201191846690761	-358.878027600544
1180	0.044830970212538	0.0346716776188424	0.872625665580119	0.920646828319946	0.201191846690761	-359.281215424162
1181	0.044830970212538	0.0346716776188424	0.872625665580119	0.920646828319946	0.201191846690761	-359.281215424162
1182	0.044830970212538	0.0346716776188424	0.872625665580119	0.920646828319946	0.201191846690761	-359.281215424162
1183	0.0434434279206461	0.0346716776188424	0.872625665580119	0.920646828319946	0.201191846690761	-358.930795528451
1184	0.0434434279206461	0.0346716776188424	0.872625665580119	0.920646828319946	0.201191846690761	-358.930795528451
1185	0.0434434279206461	0.0346716776188424	0.872625665580119	0.920646828319946	0.201510674253348	-358.902792276093
1186	0.0434434279206461	0.0346716776188424	0.927484755265071	0.920646828319946	0.201510674253348	-358.551604987017
1187	0.0451142169659613	0.0346716776188424	0.927484755265071	0.920646828319946	0.201510674253348	-359.253918813478
1188	0.0451142169659613	0.0346716776188424	0.927484755265071	0.920646828319946	0.190622711598707	-359.805492211763
1189	0.0451142169659613	0.0346716776188424	0.927484755265071	0.92547892819832	0.190622711598707	-360.174779821566
1190	0.0451142169659613	0.0346716776188424	0.927484755265071	0.92547892819832	0.190622711598707	-360.174779821566
1191	0.0451142169659613	0.0346716776188424	0.977047835122006	0.884902504891542	0.196418624113842	-359.697576003836
1192	0.0447621891753738	0.0346716776188424	0.977047835122006	0.884902504891542	0.196418624113842	-359.45036339223
1193	0.0431810060895385	0.0346716776188424	0.8755315089409	0.884902504891542	0.196418624113842	-358.974619968977
1194	0.0431810060895385	0.0346716776188424	0.8755315089409	0.884902504891542	0.196418624113842	-358.974619968977
1195	0.0443970626032488	0.0346716776188424	0.8755315089409	0.884902504891542	0.196418624113842	-358.487781047912
1196	0.0443970626032488	0.0305743826834615	0.8755315089409	0.884902504891542	0.196418624113842	-358.61940730648
1197	0.0443970626032488	0.0305743826834615	0.8755315089409	0.884902504891542	0.196418624113842	-358.61940730648
1198	0.0443970626032488	0.0319634524773902	0.8755315089409	0.884902504891542	0.196418624113842	-357.753977494762
1199	0.0443970626032488	0.0319634524773902	0.8755315089409	0.884902504891542	0.196418624113842	-357.753977494762
1200	0.0443970626032488	0.0319634524773902	0.8755315089409	0.884902504891542	0.196418624113842	-357.753977494762
1201	0.0443970626032488	0.0319634524773902	0.8755315089409	0.884902504891542	0.196418624113842	-357.753977494762
1202	0.0443970626032488	0.0319634524773902	0.8755315089409	0.904988037564381	0.203419743532441	-357.975714480527
1203	0.0443970626032488	0.0319634524773902	0.8755315089409	0.904988037564381	0.203419743532441	-357.975714480527
1204	0.0443970626032488	0.0319634524773902	0.8755315089409	0.904988037564381	0.203419743532441	-357.975714480527
1205	0.0445137540825775	0.0319634524773902	0.8755315089409	0.904988037564381	0.203419743532441	-358.036970316629
1206	0.0445137540825775	0.0319634524773902	0.847197228893306	0.904988037564381	0.203419743532441	-358.199132672114
1207	0.0438729493583997	0.0319634524773902	0.847197228893306	0.904988037564381	0.217063115788174	-359.354437840835
1208	0.0438729493583997	0.0319634524773902	0.847197228893306	0.904988037564381	0.217063115788174	-359.354437840835
1209	0.0438729493583997	0.0319634524773902	0.847197228893306	0.904988037564381	0.216391331383887	-359.219134880596
1210	0.0438729493583997	0.0319634524773902	0.847197228893306	0.904988037564381	0.216391331383887	-359.219134880596
1211	0.0438729493583997	0.0319634524773902	0.835742145671531	0.904988037564381	0.21591802254872	-359.205334795249
1212	0.0411113348829148	0.0319634524773902	0.835742145671531	0.904988037564381	0.215849430689864	-360.384840167526
1213	0.0411113348829148	0.0319634524773902	0.835742145671531	0.904988037564381	0.215849430689864	-360.384840167526
1214	0.0411113348829148	0.0319634524773902	0.835742145671531	0.904988037564381	0.215849430689864	-360.384840167526
1215	0.0411113348829148	0.0319634524773902	0.835742145671531	0.904988037564381	0.215849430689864	-360.384840167526
1216	0.0439024895483925	0.0319634524773902	0.835742145671531	0.904988037564381	0.215849430689864	-359.221298146051
1217	0.0439024895483925	0.0322253247735606	0.835742145671531	0.870775660304954	0.205045032827299	-357.41073062074
1218	0.0439024895483925	0.0322253247735606	0.801175553573984	0.895455614498165	0.205045032827299	-357.601496095795
1219	0.0439024895483925	0.0322253247735606	0.801175553573984	0.895455614498165	0.205045032827299	-357.601496095795
1220	0.0439024895483925	0.0322253247735606	0.709801202925154	0.895455614498165	0.205045032827299	-358.320673350439
1221	0.0439024895483925	0.0322253247735606	0.575329785702052	0.895455614498165	0.205045032827299	-360.306482298499
1222	0.0439024895483925	0.0322253247735606	0.575329785702052	0.895455614498165	0.205045032827299	-360.306482298499
1223	0.0439024895483925	0.0325892806214298	0.745955486524526	0.895455614498165	0.205045032827299	-357.82345987945
1224	0.0439024895483925	0.0325892806214298	0.745955486524526	0.895455614498165	0.218007193627987	-359.388895992043
1225	0.0439024895483925	0.0327260051945446	0.745955486524526	0.895455614498165	0.211937237346026	-358.274960053861
1226	0.0439024895483925	0.0327260051945446	0.745955486524526	0.895455614498165	0.196273335658724	-358.339333520447
1227	0.0460360977841	0.0327260051945446	0.745955486524526	0.842826976207414	0.196273335658724	-359.666652252663
1228	0.0460360977841	0.0327260051945446	0.745955486524526	0.842826976207414	0.196273335658724	-359.666652252663
1229	0.0460360977841	0.0327260051945446	0.745955486524526	0.878806269723719	0.196273335658724	-358.752069266552
1230	0.0460360977841	0.0304129915348684	0.745955486524526	0.878806269723719	0.196273335658724	-359.746959713027
1231	0.0460360977841	0.0304129915348684	0.745955486524526	0.878806269723719	0.196273335658724	-359.746959713027
1232	0.0460360977841	0.0304129915348684	0.745955486524526	0.894279184390116	0.196273335658724	-360.673281778401
1233	0.0460360977841	0.0304129915348684	0.745955486524526	0.894279184390116	0.196273335658724	-360.673281778401
1234	0.0460360977841	0.031322085823459	0.736952861261237	0.894279184390116	0.196273335658724	-359.927648954245
1235	0.0460360977841	0.031677827586979	0.736952861261237	0.894279184390116	0.196273335658724	-359.703503521504
1236	0.0460360977841	0.031677827586979	0.736952861261237	0.894279184390116	0.196273335658724	-359.703503521504
1237	0.0460360977841	0.031677827586979	0.872357655995099	0.894279184390116	0.196273335658724	-359.025778834369
1238	0.0460360977841	0.0318560483918505	0.872357655995099	0.894279184390116	0.196273335658724	-358.96386152913
1239	0.045238173877119	0.0318560483918505	0.872357655995099	0.894279184390116	0.208176363707342	-358.981255454009
1240	0.045238173877119	0.0318560483918505	0.872357655995099	0.894279184390116	0.208176363707342	-358.981255454009
1241	0.045238173877119	0.0318560483918505	0.872357655995099	0.894279184390116	0.209417154020171	-359.210752851221
1242	0.045238173877119	0.0318560483918505	0.872357655995099	0.894279184390116	0.209417154020171	-359.210752851221
1243	0.045238173877119	0.0318560483918505	0.872357655995099	0.894279184390116	0.209417154020171	-359.210752851221
1244	0.0428932249757724	0.0339227363682944	0.808184653436403	0.894279184390116	0.209417154020171	-357.472362096921
1245	0.0428932249757724	0.0339227363682944	0.815897922215869	0.894279184390116	0.200945672221555	-358.009586993431
1246	0.0428932249757724	0.0339227363682944	0.815897922215869	0.894279184390116	0.200945672221555	-358.009586993431
1247	0.0428932249757724	0.0333626281061413	0.815897922215869	0.894279184390116	0.218119506172443	-358.048827902475
1248	0.0417909895425409	0.032178605725183	0.815897922215869	0.881319410573439	0.218119506172443	-358.398899029718
1249	0.0417909895425409	0.032178605725183	0.815897922215869	0.881319410573439	0.218119506172443	-358.398899029718
1250	0.0417909895425409	0.0375209674422555	0.815897922215869	0.881319410573439	0.218119506172443	-361.769389191132
1251	0.0417909895425409	0.0375209674422555	0.815897922215869	0.881319410573439	0.218119506172443	-361.769389191132
1252	0.0417909895425409	0.0351805509911941	0.815897922215869	0.881319410573439	0.218119506172443	-358.872670497059
1253	0.0424098901044137	0.0351805509911941	0.815897922215869	0.881319410573439	0.217341629990056	-358.605027756739
1254	0.0424098901044137	0.0351805509911941	0.661865832384911	0.881319410573439	0.217341629990056	-358.705568839605
1255	0.0417869831674578	0.0351805509911941	0.661865832384911	0.881319410573439	0.217341629990056	-358.958209919335
1256	0.0417869831674578	0.0351805509911941	0.661865832384911	0.881319410573439	0.217341629990056	-358.958209919335
1257	0.0428652233075066	0.0351805509911941	0.661865832384911	0.881319410573439	0.217341629990056	-358.774684317328
1258	0.0420685655803709	0.033509658095898	0.919349576736002	0.900702160628577	0.217341629990056	-358.039806774276
1259	0.0420685655803709	0.033509658095898	0.919349576736002	0.900702160628577	0.217341629990056	-358.039806774276
1260	0.0432768833727903	0.033509658095898	0.919349576736002	0.900702160628577	0.217341629990056	-358.108903451863
1261	0.0432768833727903	0.033509658095898	0.919349576736002	0.847747918268963	0.213361832047487	-361.537538723869
1262	0.0432768833727903	0.0292467023387332	0.834536785223209	0.847747918268963	0.213361832047487	-361.085528394656
1263	0.0452277899155007	0.0292467023387332	0.752783386336989	0.847747918268963	0.211223819790655	-361.532137120193
1264	0.0452277899155007	0.0350343443103167	0.752783386336989	0.847747918268963	0.211223819790655	-361.75206737636
1265	0.0452277899155007	0.0350343443103167	0.919459520786178	0.847747918268963	0.211223819790655	-365.460897145903
1266	0.0452277899155007	0.0350343443103167	0.985479784925324	0.847747918268963	0.192731250152795	-366.266223590255
1267	0.0452277899155007	0.0350343443103167	0.943946177915914	0.847747918268963	0.192731250152795	-364.972190265479
1268	0.0452277899155007	0.0350343443103167	0.333004836441824	0.714336081230934	0.192731250152795	-360.054665162407
1269	0.0455307607333998	0.0324365014469938	0.333004836441824	0.766102207671746	0.192731250152795	-358.722890923
1270	0.0455307607333998	0.0324365014469938	0.333004836441824	0.686676940246488	0.192731250152795	-358.817336333983
1271	0.0455307607333998	0.0299394505138886	0.333004836441824	0.686676940246488	0.202336666359209	-359.065987453621
1272	0.0455307607333998	0.0299394505138886	0.333004836441824	0.686676940246488	0.205653145565557	-359.487309516588
1273	0.0455307607333998	0.0299394505138886	0.333004836441824	0.647987300523301	0.205653145565557	-360.616023721571
1274	0.0476428164581514	0.0277312055771515	0.333004836441824	0.647987300523301	0.205653145565557	-367.47869894138
1275	0.0476428164581514	0.0277312055771515	0.333004836441824	0.63781177055782	0.205653145565557	-367.837279675607
1276	0.0425330103570337	0.0277312055771515	0.333004836441824	0.63781177055782	0.205653145565557	-362.479128525767
1277	0.0425330103570337	0.0277312055771515	0.333004836441824	0.738380420840812	0.205653145565557	-363.394550163148
1278	0.0456472144332314	0.0290568885936425	0.333004836441824	0.736776076263555	0.199323288297768	-360.283437301296
1279	0.0456472144332314	0.0290568885936425	0.333004836441824	0.736776076263555	0.199323288297768	-360.283437301296
1280	0.0456472144332314	0.0306196769115118	0.381053982364803	0.726457997484687	0.199323288297768	-358.467275438503
1281	0.0456472144332314	0.0306196769115118	0.381053982364803	0.735435394170766	0.199323288297768	-358.381499987276
1282	0.0455842750379372	0.0306196769115118	0.381053982364803	0.735435394170766	0.199323288297768	-358.30336913159
1283	0.0420454821499389	0.0313808821942758	0.381053982364803	0.735223265233767	0.200837924486	-359.1182520363
1284	0.0420454821499389	0.0339638426709894	0.278043435713824	0.735223265233767	0.200837924486	-360.086688711587
1285	0.0420454821499389	0.0339638426709894	0.278043435713824	0.645872878738332	0.203733937441975	-359.811563959542
1286	0.0420454821499389	0.0339638426709894	0.278043435713824	0.645872878738332	0.211903833939089	-359.081255332003
1287	0.0420454821499389	0.0322301835998733	0.278043435713824	0.645872878738332	0.211903833939089	-358.306049242833
1288	0.0420454821499389	0.0322301835998733	0.278043435713824	0.645872878738332	0.218077426088566	-358.471602384736
1289	0.0415724179295432	0.0322301835998733	0.278043435713824	0.645872878738332	0.218077426088566	-358.836506503018
1290	0.0415724179295432	0.0322301835998733	0.278043435713824	0.645872878738332	0.214937985687276	-358.797698225974
1291	0.0415724179295432	0.0322301835998733	0.278043435713824	0.656599586668275	0.215819425607527	-358.630806798432
1292	0.0415724179295432	0.0322301835998733	0.278043435713824	0.656599586668275	0.206429581564033	-359.318771961152
1293	0.0415724179295432	0.0339905774273617	0.278043435713824	0.656599586668275	0.206429581564033	-359.919390411842
1294	0.0415724179295432	0.0339905774273617	0.278043435713824	0.656599586668275	0.206429581564033	-359.919390411842
1295	0.0415724179295432	0.0339905774273617	0.278043435713824	0.724755754239678	0.206429581564033	-359.76968417663
1296	0.0421496096313894	0.0339905774273617	0.278043435713824	0.724755754239678	0.206429581564033	-358.847131247238
1297	0.0421496096313894	0.0339905774273617	0.278043435713824	0.724755754239678	0.210325115118268	-358.569261958812
1298	0.0421496096313894	0.0339905774273617	0.278043435713824	0.65165346630266	0.210325115118268	-358.891615448102
1299	0.0421496096313894	0.0339905774273617	0.278043435713824	0.65165346630266	0.228661908607433	-360.771216066898
1300	0.0421496096313894	0.0339905774273617	0.278043435713824	0.687353320198182	0.228661908607433	-360.212844589793
1301	0.0412249826115212	0.0332840494676104	0.278043435713824	0.687353320198182	0.228661908607433	-359.926580766401
1302	0.0412249826115212	0.0332840494676104	0.278043435713824	0.685150883927696	0.228661908607433	-359.926070887397
1303	0.0412249826115212	0.0332840494676104	0.278043435713824	0.685150883927696	0.229316260856831	-360.034878314666
1304	0.040435520582614	0.0332840494676104	0.278043435713824	0.735024443539158	0.229316260856831	-361.475273640529
1305	0.040435520582614	0.0326592502437788	0.278043435713824	0.735024443539158	0.227991494613679	-361.540621084616
1306	0.0428869314397186	0.0326592502437788	0.278043435713824	0.755259633519895	0.205622189645519	-359.029938455561
1307	0.0428869314397186	0.0326592502437788	0.278043435713824	0.650711679306476	0.205622189645519	-357.855423393726
1308	0.0422785393949696	0.0326592502437788	0.278043435713824	0.650711679306476	0.197321309117537	-359.922230981286
1309	0.045019476401275	0.0326592502437788	0.278043435713824	0.718862439539693	0.197321309117537	-358.284128015182
1310	0.045019476401275	0.0338175805796463	0.278043435713824	0.718862439539693	0.196202306503246	-358.692683864642
1311	0.045019476401275	0.033381477376728	0.278043435713824	0.718862439539693	0.196202306503246	-358.493552648228
1312	0.0440879131721362	0.033381477376728	0.278043435713824	0.729774728904432	0.196202306503246	-358.492463477789
1313	0.0443703411487886	0.033381477376728	0.278043435713824	0.719343374111788	0.197813156488462	-358.128706277194
1314	0.0443703411487886	0.033381477376728	0.278043435713824	0.719343374111788	0.197813156488462	-358.128706277194
1315	0.0443703411487886	0.033381477376728	0.278043435713824	0.719343374111788	0.197813156488462	-358.128706277194
1316	0.0443703411487886	0.033381477376728	0.278043435713824	0.67035089624706	0.197813156488462	-358.09045702225
1317	0.0443703411487886	0.0340187470511411	0.278043435713824	0.67035089624706	0.197813156488462	-358.555762622947
1318	0.0443703411487886	0.0307520409395995	0.278043435713824	0.67035089624706	0.197813156488462	-357.92147721504
1319	0.0443703411487886	0.0315908072629787	0.278043435713824	0.67035089624706	0.197813156488462	-357.658681081771
1320	0.0443703411487886	0.0317119033801963	0.278043435713824	0.67035089624706	0.197813156488462	-357.645831797541
1321	0.0427564783610139	0.0317119033801963	0.278043435713824	0.67035089624706	0.197813156488462	-358.776367469202
1322	0.0427564783610139	0.0317119033801963	0.278043435713824	0.67035089624706	0.197813156488462	-358.776367469202
1323	0.0447654268120096	0.0317119033801963	0.278043435713824	0.67035089624706	0.197813156488462	-357.751541897055
1324	0.0447654268120096	0.0317119033801963	0.278043435713824	0.705670458565412	0.217496852884122	-360.453406412019
1325	0.0402914618195537	0.0317119033801963	0.278043435713824	0.679482456049779	0.217496852884122	-361.093938093357
1326	0.0425431441895838	0.0317119033801963	0.278043435713824	0.68127754354372	0.217496852884122	-358.080174919278
1327	0.0425431441895838	0.0317119033801963	0.278043435713824	0.68127754354372	0.217496852884122	-358.080174919278
1328	0.0424892564390865	0.0305737709596208	0.278043435713824	0.68127754354372	0.217496852884122	-358.749588706581
1329	0.0424892564390865	0.0305737709596208	0.278043435713824	0.629961862571464	0.217496852884122	-358.866084212786
1330	0.0424892564390865	0.0305737709596208	0.278043435713824	0.629961862571464	0.199421478533914	-359.673495924691
1331	0.0424892564390865	0.0305737709596208	0.278043435713824	0.629961862571464	0.214217364499867	-358.615972912666
1332	0.0424892564390865	0.0304680736068672	0.278043435713824	0.629961862571464	0.214217364499867	-358.668132050002
1333	0.0424892564390865	0.0304680736068672	0.278043435713824	0.629961862571464	0.214217364499867	-358.668132050002
1334	0.0424892564390865	0.031926627032387	0.278043435713824	0.629961862571464	0.214217364499867	-358.379176497271
1335	0.0424892564390865	0.031926627032387	0.278043435713824	0.629961862571464	0.214217364499867	-358.379176497271
1336	0.0424892564390865	0.031926627032387	0.278043435713824	0.629961862571464	0.217128113356051	-358.59294783629
1337	0.0424892564390865	0.031926627032387	0.278043435713824	0.629961862571464	0.203953399285	-358.715564413332
1338	0.0424892564390865	0.031926627032387	0.278043435713824	0.629961862571464	0.203953399285	-358.715564413332
1339	0.0424892564390865	0.031926627032387	0.278043435713824	0.707476507650803	0.203953399285	-358.430406694718
1340	0.0429807827080342	0.031926627032387	0.278043435713824	0.707476507650803	0.220286420681557	-358.814780351628
1341	0.0429807827080342	0.0320756688126314	0.278043435713824	0.707476507650803	0.196547133176744	-358.939300842838
1342	0.0429807827080342	0.0336235769695263	0.278043435713824	0.707476507650803	0.196547133176744	-358.996815615224
1343	0.0429807827080342	0.0308174406039946	0.278043435713824	0.684552014835759	0.196547133176744	-359.207029012125
1344	0.0455109942105418	0.033017272142317	0.278043435713824	0.714692261302244	0.199930829579917	-358.810757322438
1345	0.0455109942105418	0.033017272142317	0.278043435713824	0.714692261302244	0.199930829579917	-358.810757322438
1346	0.0455109942105418	0.033017272142317	0.278043435713824	0.654438937155257	0.199930829579917	-359.086450654812
1347	0.0455109942105418	0.033017272142317	0.278043435713824	0.654438937155257	0.199930829579917	-359.086450654812
1348	0.0455109942105418	0.033017272142317	0.300306903566021	0.654438937155257	0.199930829579917	-359.487489908677
1349	0.0455109942105418	0.0338790719268355	0.300306903566021	0.654438937155257	0.199930829579917	-360.289260782873
1350	0.0451472431097777	0.0338790719268355	0.300306903566021	0.654438937155257	0.199930829579917	-359.793376541687
1351	0.0451472431097777	0.03193417374683	0.300306903566021	0.654438937155257	0.199930829579917	-358.455397681046
1352	0.0451472431097777	0.03193417374683	0.300306903566021	0.63259845486704	0.199930829579917	-359.300644431487
1353	0.0450586088341112	0.03193417374683	0.300306903566021	0.656154144523398	0.199930829579917	-358.316145548301
1354	0.0442664320838939	0.03193417374683	0.300306903566021	0.639949665745464	0.199930829579917	-358.403883810081
1355	0.0442664320838939	0.03193417374683	0.300306903566021	0.664406548939702	0.199930829579917	-357.645651202719
1356	0.0442664320838939	0.0284596664250716	0.300306903566021	0.713887002929838	0.199930829579917	-360.734833619577
1357	0.0442664320838939	0.0284596664250716	0.300306903566021	0.713887002929838	0.199930829579917	-360.734833619577
1358	0.0442664320838939	0.0284596664250716	0.300306903566021	0.713887002929838	0.205294292666234	-360.738314830854
1359	0.0442664320838939	0.0284596664250716	0.300306903566021	0.664270613671862	0.209603237396612	-360.126329572696
1360	0.0442664320838939	0.0284596664250716	0.300306903566021	0.664270613671862	0.195677834167726	-360.12695581589
1361	0.0442664320838939	0.0335426726847986	0.300306903566021	0.65430374068439	0.196884110125947	-359.015600047599
1362	0.0442664320838939	0.0335426726847986	0.300306903566021	0.65430374068439	0.211884200806986	-359.470025585489
1363	0.0442664320838939	0.0335426726847986	0.300306903566021	0.737572078327758	0.211884200806986	-358.534900533243
1364	0.0442664320838939	0.0335426726847986	0.300306903566021	0.737572078327758	0.211884200806986	-358.534900533243
1365	0.0442664320838939	0.0335426726847986	0.300306903566021	0.737572078327758	0.211884200806986	-358.534900533243
1366	0.0442664320838939	0.0335426726847986	0.300306903566021	0.775526035378358	0.211884200806986	-359.562448304482
1367	0.0442664320838939	0.0335426726847986	0.300306903566021	0.661463230680204	0.211884200806986	-359.201521415078
1368	0.0442664320838939	0.030613119065362	0.300306903566021	0.708442371022329	0.216177329648066	-359.409266071727
1369	0.0442664320838939	0.030613119065362	0.300306903566021	0.719359561618211	0.216177329648066	-359.627083524791
1370	0.0442664320838939	0.030613119065362	0.300306903566021	0.656016100663972	0.216177329648066	-359.447718772835
1371	0.0442664320838939	0.030613119065362	0.300306903566021	0.656016100663972	0.216177329648066	-359.447718772835
1372	0.0442664320838939	0.030613119065362	0.300306903566021	0.656016100663972	0.216177329648066	-359.447718772835
1373	0.0442570800142251	0.030613119065362	0.300306903566021	0.656016100663972	0.19075025139866	-359.169342074889
1374	0.0442570800142251	0.030613119065362	0.300306903566021	0.676471228305283	0.19075025139866	-358.933916462108
1375	0.0442570800142251	0.030613119065362	0.300306903566021	0.647291522080539	0.19075025139866	-359.360450302241
1376	0.0442570800142251	0.030613119065362	0.300306903566021	0.647291522080539	0.19075025139866	-359.360450302241
1377	0.0442570800142251	0.030613119065362	0.300306903566021	0.664422514869782	0.19075025139866	-359.037082057164
1378	0.0442570800142251	0.030613119065362	0.300306903566021	0.664422514869782	0.19075025139866	-359.037082057164
1379	0.0442570800142251	0.030613119065362	0.300306903566021	0.664422514869782	0.19075025139866	-359.037082057164
1380	0.0442570800142251	0.030613119065362	0.300306903566021	0.664422514869782	0.19075025139866	-359.037082057164
1381	0.0442570800142251	0.030613119065362	0.300306903566021	0.664422514869782	0.209466228282952	-358.154972485335
1382	0.0419618640175826	0.030613119065362	0.300306903566021	0.664422514869782	0.209466228282952	-358.819998186349
1383	0.0430259405717303	0.030613119065362	0.300306903566021	0.729424986850363	0.209466228282952	-358.544103826263
1384	0.0430259405717303	0.0342331894340279	0.300306903566021	0.693315053616884	0.209466228282952	-357.981029169097
1385	0.0430259405717303	0.0342331894340279	0.300306903566021	0.693315053616884	0.209466228282952	-357.981029169097
1386	0.0430259405717303	0.0328462890195936	0.300306903566021	0.693315053616884	0.209466228282952	-357.27015069714
1387	0.0430259405717303	0.0328462890195936	0.300306903566021	0.693315053616884	0.209466228282952	-357.27015069714
1388	0.0430259405717303	0.0321031425025652	0.300306903566021	0.715099681923085	0.209466228282952	-357.332138919608
1389	0.0430259405717303	0.0321031425025652	0.300306903566021	0.715099681923085	0.222298464155098	-358.859818405017
1390	0.0429601054914073	0.0321031425025652	0.300306903566021	0.715099681923085	0.222298464155098	-358.812941558939
1391	0.0429601054914073	0.0321031425025652	0.300306903566021	0.715099681923085	0.222298464155098	-358.812941558939
1392	0.0429601054914073	0.0321031425025652	0.300306903566021	0.715099681923085	0.214463948623935	-357.616885872006
1393	0.042649766803295	0.0321031425025652	0.300306903566021	0.715099681923085	0.214463948623935	-357.651163906796
1394	0.042649766803295	0.0321031425025652	0.300306903566021	0.715099681923085	0.209107729238646	-357.518558455081
1395	0.0444058798949633	0.0321031425025652	0.300306903566021	0.715099681923085	0.209107729238646	-357.823653268312
1396	0.0410562366838675	0.0305202262031892	0.300306903566021	0.715099681923085	0.209107729238646	-361.186713821617
1397	0.0457149972671987	0.0305202262031892	0.300306903566021	0.709026597110871	0.209107729238646	-360.360291045224
1398	0.0457149972671987	0.0305202262031892	0.300306903566021	0.709026597110871	0.209107729238646	-360.360291045224
1399	0.0457149972671987	0.0305202262031892	0.300306903566021	0.709026597110871	0.209107729238646	-360.360291045224
1400	0.0434737105386005	0.0305202262031892	0.300306903566021	0.657396155125814	0.209107729238646	-357.915049854995
1401	0.0434737105386005	0.0305202262031892	0.300306903566021	0.657396155125814	0.209107729238646	-357.915049854995
1402	0.0434737105386005	0.0305202262031892	0.300306903566021	0.657396155125814	0.210971949352346	-358.032568583445
1403	0.0434737105386005	0.0305202262031892	0.300306903566021	0.638823591666855	0.210971949352346	-358.454156996547
1404	0.0464600387348182	0.0305202262031892	0.300306903566021	0.666201827723141	0.200872141841381	-360.334269900111
1405	0.041853566767894	0.0333896934182505	0.300306903566021	0.686847175267487	0.200872141841381	-359.689396313374
1406	0.0420186419917579	0.0333896934182505	0.300306903566021	0.686847175267487	0.204861878106862	-358.663857612637
1407	0.0420186419917579	0.0333896934182505	0.300306903566021	0.743883683624599	0.212017102584924	-358.390897572602
1408	0.0420186419917579	0.0333896934182505	0.300306903566021	0.743883683624599	0.21153228543942	-358.40358384953
1409	0.0420186419917579	0.0333896934182505	0.300306903566021	0.743883683624599	0.219246827919918	-358.640785435443
1410	0.0420186419917579	0.0333896934182505	0.300306903566021	0.743883683624599	0.219246827919918	-358.640785435443
1411	0.0420186419917579	0.0333896934182505	0.300306903566021	0.743883683624599	0.219246827919918	-358.640785435443
1412	0.0443480149697345	0.0313456642284409	0.300306903566021	0.743883683624599	0.219246827919918	-360.696250185667
1413	0.0443480149697345	0.0317563413209407	0.300306903566021	0.731679805443794	0.219246827919918	-360.150060144843
1414	0.0443480149697345	0.0317563413209407	0.300306903566021	0.731679805443794	0.201373624248214	-357.719910234186
1415	0.0436923044305421	0.0317563413209407	0.334004246850737	0.731679805443794	0.201373624248214	-357.155086223565
1416	0.0436923044305421	0.0317563413209407	0.334004246850737	0.731679805443794	0.201373624248214	-357.155086223565
1417	0.0436923044305421	0.0317563413209407	0.334004246850737	0.755943179610161	0.201373624248214	-357.596834526859
1418	0.0436923044305421	0.0317563413209407	0.334004246850737	0.785914668953982	0.201373624248214	-358.711464178022
1419	0.0436923044305421	0.0317563413209407	0.334004246850737	0.785914668953982	0.201373624248214	-358.711464178022
1420	0.0436923044305421	0.0335211800861159	0.334004246850737	0.785914668953982	0.201373624248214	-358.236825685209
1421	0.0436923044305421	0.0335211800861159	0.260615390784142	0.785914668953982	0.201373624248214	-360.860998049156
1422	0.0456469926939742	0.0335211800861159	0.599702891671105	0.872058263247217	0.201373624248214	-359.116367101639
1423	0.0456469926939742	0.0335211800861159	0.522620490049793	0.822277096523792	0.201373624248214	-358.460092663856
1424	0.0441217902078315	0.0335211800861159	0.676088281468014	0.918081641214695	0.201373624248214	-360.669663646571
1425	0.0441217902078315	0.0335211800861159	0.676088281468014	0.904429574393506	0.201373624248214	-359.139410390934
1426	0.0441217902078315	0.0335211800861159	0.676088281468014	0.852676183594178	0.201373624248214	-357.191863615907
1427	0.0441217902078315	0.0335211800861159	0.676088281468014	0.852676183594178	0.201373624248214	-357.191863615907
1428	0.0441217902078315	0.0330957819663334	0.676088281468014	0.852676183594178	0.201373624248214	-357.065178113475
1429	0.0415785863446682	0.0330957819663334	0.676088281468014	0.852676183594178	0.228256656308964	-359.296322244619
1430	0.0415785863446682	0.0330957819663334	0.676088281468014	0.852676183594178	0.216157242942396	-358.114113430502
1431	0.0415785863446682	0.0330957819663334	0.676088281468014	0.852676183594178	0.216157242942396	-358.114113430502
1432	0.0423936988338727	0.0330077905871016	0.676088281468014	0.852676183594178	0.216157242942396	-357.49695624257
1433	0.0414136308970966	0.0343572740489037	0.676088281468014	0.852676183594178	0.207661199685033	-359.24006618072
1434	0.0431292172726209	0.0321948493694911	0.676088281468014	0.852676183594178	0.207661199685033	-357.04965382189
1435	0.0431292172726209	0.0321948493694911	0.676088281468014	0.852676183594178	0.215772574723371	-357.553388395116
1436	0.0425004169703828	0.0321948493694911	0.676088281468014	0.852676183594178	0.215772574723371	-357.560290498962
1437	0.0425004169703828	0.0321948493694911	0.676088281468014	0.852676183594178	0.215772574723371	-357.560290498962
1438	0.0425004169703828	0.0321948493694911	0.676088281468014	0.852676183594178	0.205191782179895	-357.655303435162
1439	0.0433948125728753	0.0310177589939451	0.676088281468014	0.852676183594178	0.205191782179895	-357.602389469427
1440	0.0433948125728753	0.0332106617717207	0.676088281468014	0.852676183594178	0.205191782179895	-356.975389440838
1441	0.0433948125728753	0.0332106617717207	0.676088281468014	0.852676183594178	0.205191782179895	-356.975389440838
1442	0.0433948125728753	0.0318205726428812	0.778747053765663	0.901674981377808	0.205191782179895	-358.472320893372
1443	0.0430210720110244	0.0341376476041764	0.778747053765663	0.901674981377808	0.203502989103707	-358.132217694517
1444	0.0430210720110244	0.0341376476041764	0.983578099906464	0.901674981377808	0.203502989103707	-357.778813231709
1445	0.0444234213400827	0.0341376476041764	0.983578099906464	0.901674981377808	0.203502989103707	-357.846786413246
1446	0.0444234213400827	0.0341376476041764	0.983578099906464	0.940411159440277	0.213013168554171	-361.277321793978
1447	0.0444234213400827	0.0341376476041764	0.983578099906464	0.940411159440277	0.182960749574465	-363.585319392553
1448	0.0444234213400827	0.0341376476041764	0.983578099906464	0.940411159440277	0.182960749574465	-363.585319392553
1449	0.0470485535737372	0.0341376476041764	0.983578099906464	0.940411159440277	0.182960749574465	-364.037503165924
1450	0.0470485535737372	0.0341376476041764	0.983578099906464	0.940411159440277	0.182960749574465	-364.037503165924
1451	0.0460394932466475	0.0341376476041764	0.983578099906464	0.940411159440277	0.195781290513476	-361.770578417476
1452	0.0460394932466475	0.0341376476041764	0.983578099906464	0.926022646245884	0.210235850468343	-362.310508836254
1453	0.0441877968696579	0.0341376476041764	0.983578099906464	0.926022646245884	0.216918538398895	-360.066575802906
1454	0.0441877968696579	0.0341376476041764	0.983578099906464	0.926022646245884	0.216918538398895	-360.066575802906
1455	0.0441877968696579	0.0341376476041764	0.983578099906464	0.926022646245884	0.216918538398895	-360.066575802906
1456	0.0422445430689236	0.0341376476041764	0.983578099906464	0.926022646245884	0.216918538398895	-358.939109751926
1457	0.0422445430689236	0.0341376476041764	0.857919679061464	0.926022646245884	0.216918538398895	-359.927345995749
1458	0.0422445430689236	0.0332846123742794	0.857919679061464	0.88583718195344	0.216918538398895	-357.831198469368
1459	0.0422445430689236	0.0332846123742794	0.857919679061464	0.88583718195344	0.216918538398895	-357.831198469368
1460	0.0429798617386045	0.0332846123742794	0.857919679061464	0.88583718195344	0.216918538398895	-357.801305106468
1461	0.0429798617386045	0.0332846123742794	0.857919679061464	0.897216114909614	0.216918538398895	-357.890049195653
1462	0.0422646229088437	0.0332846123742794	0.966323006830779	0.897216114909614	0.216918538398895	-357.969005001222
1463	0.0422646229088437	0.0332846123742794	0.966323006830779	0.897216114909614	0.216918538398895	-357.969005001222
1464	0.0422646229088437	0.0332846123742794	0.966323006830779	0.897216114909614	0.216918538398895	-357.969005001222
1465	0.0427154760826791	0.0332846123742794	0.966323006830779	0.897216114909614	0.216918538398895	-357.893324665086
1466	0.0427154760826791	0.0332846123742794	0.966323006830779	0.897216114909614	0.200773651237561	-358.208322506656
1467	0.0427154760826791	0.0332846123742794	0.966323006830779	0.897216114909614	0.200773651237561	-358.208322506656
1468	0.0427154760826791	0.0332846123742794	0.966323006830779	0.897216114909614	0.200773651237561	-358.208322506656
1469	0.0427154760826791	0.0332846123742794	0.966323006830779	0.897216114909614	0.200773651237561	-358.208322506656
1470	0.0427154760826791	0.0332846123742794	0.966323006830779	0.897216114909614	0.200773651237561	-358.208322506656
1471	0.0427154760826791	0.0332846123742794	0.939556769606416	0.897216114909614	0.200773651237561	-358.146242144372
1472	0.0427154760826791	0.0332846123742794	0.939556769606416	0.897216114909614	0.200773651237561	-358.146242144372
1473	0.0427154760826791	0.0332846123742794	0.939556769606416	0.897216114909614	0.19946039696417	-358.367888167788
1474	0.0428949808487483	0.0332846123742794	0.939556769606416	0.897216114909614	0.191573232338137	-360.033131650952
1475	0.0430299247563103	0.0319422311531512	0.939556769606416	0.897216114909614	0.191573232338137	-360.091821666873
1476	0.0448358362186141	0.0319422311531512	0.763394913732617	0.897216114909614	0.191573232338137	-359.074181815607
1477	0.0448358362186141	0.0319422311531512	0.763394913732617	0.897216114909614	0.20223577659068	-358.461717046984
1478	0.0456113567884548	0.0319422311531512	0.763394913732617	0.846287746623154	0.20223577659068	-359.245342758658
1479	0.0460726104182878	0.0319422311531512	0.412735532632019	0.846287746623154	0.202205817220741	-361.74640444437
1480	0.0424277344880543	0.0319422311531512	0.412735532632019	0.846287746623154	0.202205817220741	-361.106099960787
1481	0.0424277344880543	0.0319422311531512	0.597063921784845	0.846287746623154	0.202205817220741	-358.24041149239
1482	0.0424277344880543	0.0319422311531512	0.597063921784845	0.847825424307151	0.202205817220741	-358.276576554523
1483	0.0424277344880543	0.0319422311531512	0.597063921784845	0.847825424307151	0.204515003036444	-357.966141469052
1484	0.0424277344880543	0.0319422311531512	0.597063921784845	0.847825424307151	0.204515003036444	-357.966141469052
1485	0.0424277344880543	0.0343816198715486	0.597063921784845	0.847825424307151	0.204515003036444	-357.947452870831
1486	0.0452605346606769	0.0343816198715486	0.597063921784845	0.847825424307151	0.189849099383375	-358.980004793643
1487	0.045027773328237	0.0337336061699692	0.597063921784845	0.819608284322713	0.189849099383375	-359.018518627345
1488	0.0449167344881589	0.0337336061699692	0.597063921784845	0.819608284322713	0.189849099383375	-359.002227600478
1489	0.0449167344881589	0.0337336061699692	0.597063921784845	0.819608284322713	0.181928792062793	-361.126074905833
1490	0.0449167344881589	0.0337336061699692	0.597063921784845	0.819608284322713	0.187241750059417	-359.557098645934
1491	0.0449167344881589	0.0337336061699692	0.597063921784845	0.836892303562968	0.187241750059417	-359.101030769618
1492	0.0449167344881589	0.0337336061699692	0.597063921784845	0.836892303562968	0.184180768888413	-359.931709476283
1493	0.0449167344881589	0.0337336061699692	0.354120733193209	0.836892303562968	0.184180768888413	-362.901348233336
1494	0.0449167344881589	0.0337336061699692	0.553778290055361	0.838092611812157	0.184180768888413	-359.881932941089
1495	0.044994995065992	0.0337336061699692	0.853821472828338	0.875730533086566	0.184180768888413	-360.432359048766
1496	0.0442017014130554	0.0337336061699692	0.853821472828338	0.875730533086566	0.200128934710918	-357.775835417616
1497	0.0442017014130554	0.0342535066887104	0.853821472828338	0.875730533086566	0.200128934710918	-358.091535185809
1498	0.0442017014130554	0.0306073730089057	0.853821472828338	0.875730533086566	0.200128934710918	-358.308130779126
1499	0.0442017014130554	0.0306073730089057	0.853821472828338	0.875730533086566	0.200128934710918	-358.308130779126
1500	0.0449381476464305	0.0306073730089057	0.853821472828338	0.892640646957449	0.191133423717822	-359.390998217975
1501	0.0461998367821903	0.0291240465027047	0.706796635610621	0.892640646957449	0.191133423717822	-363.081192441772
1502	0.0453614258316793	0.0315391420562255	0.940083146667624	0.892640646957449	0.191133423717822	-358.751045064002
1503	0.0453614258316793	0.0315391420562255	0.940083146667624	0.892640646957449	0.203952222254604	-358.705698285199
1504	0.0453614258316793	0.0302312806443243	0.940083146667624	0.892640646957449	0.201481998764902	-359.42094084018
1505	0.0463832679641569	0.0302312806443243	0.940083146667624	0.892640646957449	0.200675742889486	-360.867944498137
1506	0.0463832679641569	0.0308246363521458	0.724431585004557	0.874391827702867	0.188274238606019	-359.999678921574
1507	0.0463832679641569	0.0318170922791179	0.724431585004557	0.874391827702867	0.188274238606019	-359.513603432446
1508	0.0463832679641569	0.0318170922791179	0.724431585004557	0.874391827702867	0.195941536356663	-359.331327446026
1509	0.0463832679641569	0.0318170922791179	0.662350167707718	0.874391827702867	0.195941536356663	-359.63101780832
1510	0.0463832679641569	0.0329271536993568	0.662350167707718	0.874391827702867	0.195941536356663	-359.500483184091
1511	0.0423880469986851	0.0329271536993568	0.662350167707718	0.874391827702867	0.22102816972419	-358.421360266341
1512	0.0423880469986851	0.0342596534495435	0.662350167707718	0.867462380887406	0.22102816972419	-358.328065571548
1513	0.0423880469986851	0.0342596534495435	0.73167153991343	0.867462380887406	0.212574946483195	-357.674355025283
1514	0.0423880469986851	0.0342596534495435	0.73167153991343	0.867462380887406	0.219166549388309	-358.123595868857
1515	0.0423880469986851	0.0318988616254535	0.623690760882405	0.850602157040738	0.219166549388309	-358.054767427273
1516	0.0423880469986851	0.0318988616254535	0.623690760882405	0.858808589394064	0.219166549388309	-358.276018437546
1517	0.0423880469986851	0.0318988616254535	0.623690760882405	0.858808589394064	0.207806278611694	-357.933152055395
1518	0.0423880469986851	0.0307921112374667	0.623690760882405	0.858808589394064	0.207806278611694	-358.903137480999
1519	0.0423880469986851	0.0307921112374667	0.623690760882405	0.858808589394064	0.207806278611694	-358.903137480999
1520	0.0436704269337816	0.0313949791784272	0.623690760882405	0.858808589394064	0.202467901692553	-357.626333471082
1521	0.0436704269337816	0.0313949791784272	0.623690760882405	0.858808589394064	0.211719510296764	-357.89833973438
1522	0.0436704269337816	0.0313949791784272	0.623690760882405	0.858808589394064	0.211719510296764	-357.89833973438
1523	0.0436704269337816	0.0313949791784272	0.623690760882405	0.872918964165063	0.211719510296764	-358.604619085517
1524	0.0430880097611136	0.0333678720135722	0.479734748007681	0.846375773838045	0.211719510296764	-357.996860671242
1525	0.0430880097611136	0.0333678720135722	0.479734748007681	0.83179265714115	0.211719510296764	-357.399521475213
1526	0.0430880097611136	0.0333678720135722	0.479734748007681	0.842500558873979	0.211719510296764	-357.813126359591
1527	0.0430880097611136	0.0333678720135722	0.479734748007681	0.822305184851614	0.211719510296764	-357.1473984192
1528	0.0430880097611136	0.0333678720135722	0.479734748007681	0.822305184851614	0.211719510296764	-357.1473984192
1529	0.0430880097611136	0.0333678720135722	0.479734748007681	0.822305184851614	0.211719510296764	-357.1473984192
1530	0.0430880097611136	0.0333678720135722	0.479734748007681	0.822305184851614	0.211719510296764	-357.1473984192
1531	0.0430880097611136	0.0333678720135722	0.479734748007681	0.824912286014584	0.211719510296764	-357.206035906071
1532	0.0430880097611136	0.0335396367948017	0.479734748007681	0.824912286014584	0.206326022360935	-357.148654345443
1533	0.0430880097611136	0.0335396367948017	0.479734748007681	0.743016562132579	0.206326022360935	-359.263066278542
1534	0.0430880097611136	0.0335396367948017	0.42559391134606	0.743016562132579	0.206326022360935	-357.79022172539
1535	0.0430880097611136	0.0301378462400693	0.42559391134606	0.743016562132579	0.206326022360935	-358.079461911049
1536	0.0430880097611136	0.0311835352525743	0.42559391134606	0.73585716760948	0.206326022360935	-357.647223817443
1537	0.0430880097611136	0.0311835352525743	0.42559391134606	0.759375244754434	0.204493109740255	-357.287103946814
1538	0.0430880097611136	0.0299850328904121	0.42559391134606	0.759375244754434	0.204493109740255	-358.204239722479
1539	0.0430880097611136	0.0299850328904121	0.42559391134606	0.759375244754434	0.204493109740255	-358.204239722479
1540	0.0430880097611136	0.0299850328904121	0.42559391134606	0.759375244754434	0.2081109750476	-358.093814235699
1541	0.0430880097611136	0.0334740751553446	0.376626684382182	0.759375244754434	0.2081109750476	-357.011062034842
1542	0.0430880097611136	0.0318808631446358	0.376626684382182	0.759375244754434	0.2081109750476	-356.99652244834
1543	0.0430880097611136	0.0314699720531567	0.376626684382182	0.759375244754434	0.2081109750476	-357.171233966204
1544	0.0430880097611136	0.0314699720531567	0.376626684382182	0.759375244754434	0.209270685017775	-357.182463714761
1545	0.0430880097611136	0.0314699720531567	0.376626684382182	0.751602919851196	0.209270685017775	-357.094360942924
1546	0.0424211030990585	0.0330145799050735	0.376626684382182	0.751602919851196	0.209270685017775	-357.232607945311
1547	0.0424211030990585	0.0330145799050735	0.376626684382182	0.751602919851196	0.209270685017775	-357.232607945311
1548	0.0424211030990585	0.0330145799050735	0.376626684382182	0.751602919851196	0.209270685017775	-357.232607945311
1549	0.0424211030990585	0.0330145799050735	0.376626684382182	0.751602919851196	0.209270685017775	-357.232607945311
1550	0.0434231452348559	0.0330145799050735	0.376626684382182	0.751602919851196	0.209270685017775	-356.908522813201
1551	0.0436216537955008	0.0330145799050735	0.376626684382182	0.751602919851196	0.209270685017775	-356.963255158126
1552	0.0436216537955008	0.0330145799050735	0.32507404082073	0.751602919851196	0.202217578150728	-357.402579393914
1553	0.0432137709438811	0.0330145799050735	0.32507404082073	0.713543019527305	0.202217578150728	-357.33312571968
1554	0.0432137709438811	0.0305205970301617	0.32507404082073	0.713543019527305	0.202217578150728	-357.943370435345
1555	0.0416807042236273	0.0305205970301617	0.32507404082073	0.713543019527305	0.202217578150728	-360.398826683986
1556	0.0421416359735809	0.0305205970301617	0.32507404082073	0.713543019527305	0.203989178954212	-359.11665142046
1557	0.0421416359735809	0.0338938421701171	0.32507404082073	0.713543019527305	0.203989178954212	-358.583806556354
1558	0.0421416359735809	0.0338938421701171	0.32507404082073	0.682481027336512	0.203989178954212	-359.298307219659
1559	0.0426727220932587	0.0338938421701171	0.32507404082073	0.682481027336512	0.203989178954212	-358.690397420664
1560	0.0426727220932587	0.0338938421701171	0.32507404082073	0.734394991608091	0.207320217362665	-357.610808930595
1561	0.0426727220932587	0.0338938421701171	0.32507404082073	0.727219301621629	0.207320217362665	-357.608563150931
1562	0.0434604827570215	0.0338938421701171	0.318497264768679	0.773014216509982	0.207320217362665	-358.134964920903
1563	0.0421788738999789	0.0338938421701171	0.318497264768679	0.664728894808564	0.207320217362665	-359.406510618624
1564	0.0421788738999789	0.0338938421701171	0.318497264768679	0.664728894808564	0.207320217362665	-359.406510618624
1565	0.0421788738999789	0.0296626019003109	0.318497264768679	0.664728894808564	0.207320217362665	-359.538755658275
1566	0.0421788738999789	0.0296626019003109	0.318497264768679	0.622303077779482	0.207320217362665	-360.849508741973
1567	0.0421788738999789	0.0296626019003109	0.341166889719347	0.678519053055094	0.210134054470509	-359.392411302667
1568	0.0421788738999789	0.0296626019003109	0.341166889719347	0.678519053055094	0.207934492298013	-359.520099992904
1569	0.0421788738999789	0.0296626019003109	0.326171170816497	0.678519053055094	0.207934492298013	-359.387599255611
1570	0.0448915384892279	0.0296626019003109	0.326171170816497	0.664561544835895	0.207934492298013	-359.405599754702
1571	0.0449717769314843	0.0285424675709908	0.326171170816497	0.756096282463996	0.207934492298013	-362.254168324409
1572	0.0457340339177546	0.0285424675709908	0.326171170816497	0.617811035102177	0.190722924438717	-362.350218957504
1573	0.0448324431194595	0.0285424675709908	0.274049861371734	0.617811035102177	0.201729589120665	-359.971123722378
1574	0.0448324431194595	0.0285424675709908	0.274049861371734	0.617811035102177	0.201729589120665	-359.971123722378
1575	0.0448324431194595	0.0286155166308723	0.274049861371734	0.617811035102177	0.201729589120665	-359.892438972622
1576	0.0448324431194595	0.0286155166308723	0.274049861371734	0.62267167737439	0.201729589120665	-359.838559684581
1577	0.0448324431194595	0.0286155166308723	0.274049861371734	0.62267167737439	0.201729589120665	-359.838559684581
1578	0.0440440189308745	0.0337631645604802	0.274049861371734	0.606023824416398	0.201729589120665	-360.274582180392
1579	0.0440440189308745	0.0337631645604802	0.274049861371734	0.626497772262073	0.201729589120665	-359.253742572252
1580	0.0440440189308745	0.0337631645604802	0.274049861371734	0.626497772262073	0.20961936584726	-359.535364459391
1581	0.0440440189308745	0.0337631645604802	0.274049861371734	0.770314958108459	0.20961936584726	-359.790209072438
1582	0.0430042796876946	0.0337631645604802	0.274049861371734	0.770314958108459	0.20961936584726	-359.500789476528
1583	0.0430042796876946	0.0337631645604802	0.274049861371734	0.729367101085546	0.208006648915145	-358.19123977467
1584	0.0430042796876946	0.0337631645604802	0.274049861371734	0.729367101085546	0.215437732346345	-358.579116423114
1585	0.0430042796876946	0.0337631645604802	0.274049861371734	0.729367101085546	0.215437732346345	-358.579116423114
1586	0.0430042796876946	0.0337631645604802	0.274049861371734	0.708842353290193	0.215437732346345	-358.257399299767
1587	0.0430042796876946	0.0337631645604802	0.274049861371734	0.753956957401085	0.195506754955626	-360.335613203006
1588	0.044978397927781	0.0337631645604802	0.274049861371734	0.753956957401085	0.195506754955626	-359.55813137129
1589	0.0438237846590283	0.0335992693873323	0.274049861371734	0.753956957401085	0.195506754955626	-359.52933534232
1590	0.0438237846590283	0.0335992693873323	0.274049861371734	0.753956957401085	0.196480077910857	-359.378183804274
1591	0.0438237846590283	0.0335992693873323	0.274049861371734	0.753956957401085	0.196480077910857	-359.378183804274
1592	0.0438237846590283	0.0330684866238128	0.274049861371734	0.622708916290384	0.196480077910857	-359.292223388606
1593	0.0438237846590283	0.0330684866238128	0.274049861371734	0.622708916290384	0.196480077910857	-359.292223388606
1594	0.0438237846590283	0.0330684866238128	0.274049861371734	0.622708916290384	0.211016558449566	-359.053932685227
1595	0.0438237846590283	0.0330684866238128	0.274049861371734	0.622708916290384	0.211016558449566	-359.053932685227
1596	0.0437771330150292	0.0330684866238128	0.274049861371734	0.622708916290384	0.211016558449566	-359.017613221368
1597	0.0437771330150292	0.0330684866238128	0.274049861371734	0.622708916290384	0.204928381533987	-358.694020230394
1598	0.0438553705302719	0.0306474901591138	0.237113342510331	0.622708916290384	0.204928381533987	-358.153607755568
1599	0.0438553705302719	0.0306474901591138	0.237113342510331	0.651956005883493	0.204928381533987	-358.408554092555
1600	0.0438553705302719	0.0306474901591138	0.237113342510331	0.679630856902837	0.204928381533987	-359.028085535684
1601	0.0438553705302719	0.0306474901591138	0.237113342510331	0.679630856902837	0.204928381533987	-359.028085535684
1602	0.0439174283236703	0.0322116514627737	0.237113342510331	0.679630856902837	0.207861715150435	-358.324292579513
1603	0.0439174283236703	0.0322116514627737	0.261284119472912	0.679630856902837	0.207861715150435	-357.667209962917
1604	0.0439174283236703	0.0322116514627737	0.261284119472912	0.712485375181345	0.207861715150435	-358.221118708069
1605	0.0439174283236703	0.0322116514627737	0.261284119472912	0.712485375181345	0.20868656009944	-358.278620039794
1606	0.0439174283236703	0.0322116514627737	0.261284119472912	0.712485375181345	0.20868656009944	-358.278620039794
1607	0.0442303088323907	0.0322116514627737	0.261284119472912	0.712485375181345	0.20868656009944	-358.483217897135
1608	0.0442303088323907	0.0322116514627737	0.261284119472912	0.724991003169987	0.20868656009944	-358.833455153894
1609	0.0442303088323907	0.0322116514627737	0.261284119472912	0.637899022727106	0.20868656009944	-358.105849583067
1610	0.0442303088323907	0.0322116514627737	0.261284119472912	0.662819529015708	0.20868656009944	-357.888011564685
1611	0.0442303088323907	0.0322116514627737	0.261284119472912	0.662747744665183	0.20868656009944	-357.888120151329
1612	0.0439219991571593	0.0322116514627737	0.261284119472912	0.61988421223089	0.20868656009944	-358.260336656336
1613	0.0439219991571593	0.0322116514627737	0.261284119472912	0.61988421223089	0.195993175859706	-358.67717193088
1614	0.0443349668576705	0.0293543765469045	0.261284119472912	0.638097215914924	0.191960787400001	-359.849414946872
1615	0.043997283444083	0.0293543765469045	0.261284119472912	0.610007697096837	0.191960787400001	-360.236187959895
1616	0.043997283444083	0.0325108841081692	0.261284119472912	0.610007697096837	0.20120001886482	-358.605347092938
1617	0.043997283444083	0.0325108841081692	0.261284119472912	0.610007697096837	0.20120001886482	-358.605347092938
1618	0.043997283444083	0.0325108841081692	0.261284119472912	0.610007697096837	0.197323471673456	-358.918872718236
1619	0.043997283444083	0.0325108841081692	0.261284119472912	0.610007697096837	0.197323471673456	-358.918872718236
1620	0.0459470612308582	0.0321665031593788	0.261284119472912	0.610007697096837	0.197323471673456	-360.126447336325
1621	0.0427710436508352	0.0321665031593788	0.261284119472912	0.610007697096837	0.197323471673456	-359.755049784368
1622	0.0427710436508352	0.0294444709131253	0.261284119472912	0.689655224301069	0.203579653752003	-360.503191756519
1623	0.0427710436508352	0.0294444709131253	0.310372961933857	0.689655224301069	0.20049973331248	-359.685076178329
1624	0.0427710436508352	0.0294444709131253	0.310372961933857	0.727103013958993	0.20049973331248	-360.515055531768
1625	0.0427710436508352	0.0294444709131253	0.310372961933857	0.615613207167148	0.20049973331248	-360.975592253862
1626	0.0427710436508352	0.0308318391196835	0.310372961933857	0.608998738478381	0.20049973331248	-360.901178779973
1627	0.0427710436508352	0.0308318391196835	0.310372961933857	0.608998738478381	0.20049973331248	-360.901178779973
1628	0.0429014075962541	0.0308318391196835	0.310372961933857	0.734629789893846	0.20049973331248	-358.900135216959
1629	0.0435281607200387	0.032169157641041	0.310372961933857	0.670257931491881	0.20049973331248	-357.727095863513
1630	0.0435281607200387	0.032169157641041	0.310372961933857	0.670257931491881	0.207019716951404	-357.473661992935
1631	0.0435281607200387	0.0335143300388324	0.310372961933857	0.75474316760188	0.207019716951404	-357.743873960615
1632	0.0435281607200387	0.0335143300388324	0.310372961933857	0.75474316760188	0.207019716951404	-357.743873960615
1633	0.0435281607200387	0.0335143300388324	0.310372961933857	0.75474316760188	0.207019716951404	-357.743873960615
1634	0.0435281607200387	0.0335143300388324	0.310372961933857	0.75474316760188	0.207019716951404	-357.743873960615
1635	0.0437886269653344	0.0335143300388324	0.310372961933857	0.685958269698618	0.207019716951404	-357.742376511624
1636	0.0437886269653344	0.0335143300388324	0.310372961933857	0.67549508977536	0.207019716951404	-358.019469243293
1637	0.0444567072003847	0.0335143300388324	0.310372961933857	0.67549508977536	0.207019716951404	-358.532114915226
1638	0.0431508025300264	0.0335143300388324	0.310372961933857	0.67549508977536	0.207019716951404	-357.933245366498
1639	0.0431508025300264	0.0335143300388324	0.310372961933857	0.67549508977536	0.198629482334804	-358.653766198659
1640	0.0431508025300264	0.0335143300388324	0.310372961933857	0.67549508977536	0.214613540404847	-358.308039195909
1641	0.0431508025300264	0.0311025943448171	0.310372961933857	0.67549508977536	0.214613540404847	-357.879931920375
1642	0.0431508025300264	0.0319165483017524	0.310372961933857	0.750233941099549	0.211063051487793	-357.978397767881
1643	0.0431508025300264	0.0319165483017524	0.310372961933857	0.750233941099549	0.211063051487793	-357.978397767881
1644	0.0403841264627037	0.0319165483017524	0.322773277384421	0.750233941099549	0.211063051487793	-361.897012809018
1645	0.0410529025935177	0.0319165483017524	0.322773277384421	0.750233941099549	0.211063051487793	-360.119181248927
1646	0.0413672356840963	0.0319165483017524	0.362263918373881	0.74761090367919	0.228628588440269	-359.559875045602
1647	0.0413672356840963	0.0319165483017524	0.362263918373881	0.754508412670112	0.228628588440269	-359.652027369376
1648	0.0413672356840963	0.0319165483017524	0.362263918373881	0.754508412670112	0.228628588440269	-359.652027369376
1649	0.0413672356840963	0.0319165483017524	0.362263918373881	0.754508412670112	0.228628588440269	-359.652027369376
1650	0.0421823899198204	0.0319165483017524	0.333121311668035	0.754508412670112	0.228628588440269	-360.062011757917
1651	0.0421823899198204	0.0319165483017524	0.333121311668035	0.754508412670112	0.212112954030959	-358.103553093167
1652	0.0421823899198204	0.0319165483017524	0.278422177301608	0.754508412670112	0.212112954030959	-359.798374827138
1653	0.0421823899198204	0.0319165483017524	0.286832908200102	0.754508412670112	0.212112954030959	-359.462509056392
1654	0.0421823899198204	0.0319165483017524	0.286832908200102	0.754508412670112	0.212112954030959	-359.462509056392
1655	0.0421823899198204	0.0319165483017524	0.286832908200102	0.708638280584738	0.212112954030959	-358.089357378898
1656	0.0421823899198204	0.0319165483017524	0.286832908200102	0.718549823671113	0.212112954030959	-358.284695298013
1657	0.0421823899198204	0.0319165483017524	0.286832908200102	0.70793485310881	0.206666271161483	-358.361117091617
1658	0.0421823899198204	0.0343412927951156	0.286832908200102	0.70793485310881	0.209811175046773	-358.421233008679
1659	0.0421823899198204	0.0343412927951156	0.286832908200102	0.70793485310881	0.209811175046773	-358.421233008679
1660	0.0421823899198204	0.0343412927951156	0.286832908200102	0.70793485310881	0.209811175046773	-358.421233008679
1661	0.0449074203440803	0.0320537320858807	0.306122566751349	0.659337628410186	0.209811175046773	-359.133828669568
1662	0.0449074203440803	0.0281852561622299	0.306122566751349	0.659337628410186	0.197278909962973	-360.283029363249
1663	0.0449074203440803	0.0281852561622299	0.306122566751349	0.659337628410186	0.197278909962973	-360.283029363249
1664	0.0449074203440803	0.0281852561622299	0.306122566751349	0.659337628410186	0.197278909962973	-360.283029363249
1665	0.0449074203440803	0.0281825956133655	0.297641554146013	0.659337628410186	0.197278909962973	-360.306618557105
1666	0.0454444334730183	0.0345043327868909	0.239388615644949	0.659337628410186	0.197278909962973	-360.064642543884
1667	0.0454444334730183	0.0345043327868909	0.239388615644949	0.659337628410186	0.197278909962973	-360.064642543884
1668	0.0428729194623447	0.0345043327868909	0.239388615644949	0.659337628410186	0.197278909962973	-359.964621602722
1669	0.0428729194623447	0.0345043327868909	0.270357077819266	0.698841045041469	0.197278909962973	-359.523911389394
1670	0.0428729194623447	0.0345043327868909	0.270357077819266	0.698841045041469	0.197278909962973	-359.523911389394
1671	0.0440255852403315	0.0345043327868909	0.270357077819266	0.698841045041469	0.195188229577021	-359.053281379977
1672	0.0440255852403315	0.0345043327868909	0.270357077819266	0.698841045041469	0.195188229577021	-359.053281379977
1673	0.0440255852403315	0.0345043327868909	0.270357077819266	0.698841045041469	0.195188229577021	-359.053281379977
1674	0.0440255852403315	0.0345043327868909	0.270357077819266	0.694287511833397	0.195188229577021	-359.055732124945
1675	0.0435622757624329	0.0358906725199664	0.270357077819266	0.694287511833397	0.195188229577021	-360.75353884727
1676	0.0435622757624329	0.0358906725199664	0.270357077819266	0.694287511833397	0.217664423357852	-360.901361153727
1677	0.0435622757624329	0.0358906725199664	0.270357077819266	0.694287511833397	0.205957256396605	-359.751963158503
1678	0.0435622757624329	0.0358906725199664	0.270357077819266	0.763828805156801	0.205957256396605	-360.432171496708
1679	0.0430047119929873	0.0358906725199664	0.421262987115375	0.763828805156801	0.205957256396605	-359.362961951955
1680	0.0430047119929873	0.0358906725199664	0.421262987115375	0.811959799133422	0.205957256396605	-358.895534537554
1681	0.0430047119929873	0.0358906725199664	0.421262987115375	0.828730227313522	0.232109483944943	-363.511532574393
1682	0.0430047119929873	0.0358906725199664	0.421262987115375	0.828730227313522	0.232109483944943	-363.511532574393
1683	0.043183213381988	0.0358906725199664	0.421262987115375	0.828730227313522	0.232109483944943	-363.843731974574
1684	0.039809942469933	0.0358906725199664	0.421262987115375	0.759850213444426	0.232109483944943	-363.206549847091
1685	0.039809942469933	0.0358906725199664	0.421262987115375	0.759850213444426	0.232109483944943	-363.206549847091
1686	0.039809942469933	0.0358906725199664	0.421262987115375	0.75931613533333	0.232109483944943	-363.224633377195
1687	0.039809942469933	0.0358906725199664	0.421262987115375	0.75931613533333	0.232109483944943	-363.224633377195
1688	0.0436114301869928	0.0358906725199664	0.421262987115375	0.75931613533333	0.206025114869105	-359.551844564195
1689	0.0436114301869928	0.0358906725199664	0.421262987115375	0.743963309653007	0.206025114869105	-360.264394490596
1690	0.0436114301869928	0.0358906725199664	0.421262987115375	0.743963309653007	0.206025114869105	-360.264394490596
1691	0.0436114301869928	0.0358906725199664	0.421262987115375	0.739644302124813	0.206025114869105	-360.508512550579
1692	0.0436114301869928	0.0358906725199664	0.421262987115375	0.739644302124813	0.206025114869105	-360.508512550579
1693	0.0436114301869928	0.0349780374414973	0.421262987115375	0.739644302124813	0.206025114869105	-359.213473537897
1694	0.0436708315009007	0.0349780374414973	0.421262987115375	0.739644302124813	0.206025114869105	-359.233147752268
1695	0.0436708315009007	0.0293802472102077	0.421262987115375	0.745494246191043	0.206025114869105	-358.56267780314
1696	0.0436708315009007	0.0293802472102077	0.421262987115375	0.745494246191043	0.209793736781375	-358.726954089263
1697	0.0436708315009007	0.0293802472102077	0.421262987115375	0.745494246191043	0.209793736781375	-358.726954089263
1698	0.0436708315009007	0.0293802472102077	0.421262987115375	0.745494246191043	0.196623325802185	-359.227177338789
1699	0.0436708315009007	0.0326069348099252	0.421262987115375	0.797517681135332	0.21305831784281	-357.447644410649
1700	0.0436708315009007	0.0326069348099252	0.421262987115375	0.764574963788243	0.21305831784281	-357.268719774056
1701	0.0436708315009007	0.0326069348099252	0.466016569291641	0.764574963788243	0.21305831784281	-357.717082355791
1702	0.0436708315009007	0.0326069348099252	0.466016569291641	0.764574963788243	0.21305831784281	-357.717082355791
1703	0.0425547724306427	0.0326069348099252	0.466016569291641	0.764574963788243	0.2119356930433	-357.500159991567
1704	0.0425547724306427	0.0326069348099252	0.466016569291641	0.764574963788243	0.2119356930433	-357.500159991567
1705	0.0425547724306427	0.0326069348099252	0.466016569291641	0.764574963788243	0.2119356930433	-357.500159991567
1706	0.0425547724306427	0.0313543619177293	0.466016569291641	0.764574963788243	0.2119356930433	-357.641902728561
1707	0.0425547724306427	0.0313543619177293	0.466016569291641	0.764574963788243	0.2119356930433	-357.641902728561
1708	0.0425547724306427	0.0313543619177293	0.463537679500845	0.764574963788243	0.206365717766083	-357.758545711353
1709	0.0419440702786084	0.0313543619177293	0.377211954573584	0.764574963788243	0.206365717766083	-358.654511082951
1710	0.0439038653616841	0.0313543619177293	0.377211954573584	0.802810532004168	0.204301971063208	-358.491842380939
1711	0.0439038653616841	0.0313543619177293	0.377211954573584	0.824547983267341	0.204301971063208	-359.778690142918
1712	0.0439038653616841	0.0313543619177293	0.377211954573584	0.824547983267341	0.204301971063208	-359.778690142918
1713	0.044591797152827	0.0313543619177293	0.377211954573584	0.865531726375522	0.191603211063753	-364.204166508915
1714	0.044591797152827	0.0340731183923806	0.377211954573584	0.823750169110631	0.191603211063753	-359.908072159258
1715	0.044591797152827	0.0340731183923806	0.753871891724614	0.823750169110631	0.191603211063753	-361.829815232028
1716	0.044591797152827	0.0291981510636841	0.734489469705227	0.823750169110631	0.191603211063753	-361.472367695312
1717	0.044591797152827	0.0291981510636841	0.423610298072902	0.823750169110631	0.209628191667493	-362.034904472144
1718	0.044591797152827	0.0351533365271492	0.423610298072902	0.802305267688159	0.209628191667493	-359.146770253317
1719	0.044591797152827	0.0318405066216258	0.423610298072902	0.802305267688159	0.209628191667493	-358.106760545186
1720	0.044591797152827	0.0318405066216258	0.423610298072902	0.802305267688159	0.209628191667493	-358.106760545186
1721	0.0450095669344405	0.0318405066216258	0.423610298072902	0.802305267688159	0.196146293007901	-357.812699820775
1722	0.0450095669344405	0.0318405066216258	0.423610298072902	0.802305267688159	0.202860001430881	-357.84602870212
1723	0.0450095669344405	0.0335943966776577	0.423610298072902	0.802305267688159	0.202860001430881	-357.900199063535
1724	0.0450095669344405	0.0335943966776577	0.408184248439729	0.819550488666771	0.202860001430881	-358.5751565811
1725	0.0421853099781992	0.0335943966776577	0.408184248439729	0.819550488666771	0.202860001430881	-359.149746776818
1726	0.0439732724344911	0.0335943966776577	0.6566131875873	0.819550488666771	0.202860001430881	-358.367427587091
1727	0.0439732724344911	0.0339173464594365	0.6566131875873	0.819550488666771	0.202860001430881	-358.601460059965
1728	0.0439732724344911	0.0339173464594365	0.6566131875873	0.819550488666771	0.202860001430881	-358.601460059965
1729	0.043552817739627	0.0339173464594365	0.6566131875873	0.887257836390654	0.192957638003049	-359.425011279012
1730	0.043552817739627	0.0339173464594365	0.6566131875873	0.887257836390654	0.206742767904358	-357.944260508786
1731	0.0427367111448328	0.0339173464594365	0.6566131875873	0.887257836390654	0.206742767904358	-358.199452347675
1732	0.0460865788133118	0.0339173464594365	0.6566131875873	0.887257836390654	0.206742767904358	-361.208700764139
1733	0.0420123000980302	0.0339173464594365	0.6566131875873	0.887257836390654	0.206742767904358	-358.99293678496
1734	0.0420123000980302	0.0339173464594365	0.6566131875873	0.887257836390654	0.206742767904358	-358.99293678496
1735	0.0420123000980302	0.0339173464594365	0.6566131875873	0.887257836390654	0.206742767904358	-358.99293678496
1736	0.0420123000980302	0.0339173464594365	0.6566131875873	0.887257836390654	0.206742767904358	-358.99293678496
1737	0.0420123000980302	0.0339173464594365	0.6566131875873	0.887257836390654	0.210417167965154	-358.702494849575
1738	0.0420123000980302	0.0339173464594365	0.6566131875873	0.887257836390654	0.210417167965154	-358.702494849575
1739	0.0443874424274658	0.0339173464594365	0.6566131875873	0.887257836390654	0.196401125971756	-358.446184383198
1740	0.0443874424274658	0.0339173464594365	0.6566131875873	0.887257836390654	0.196401125971756	-358.446184383198
1741	0.0443874424274658	0.0339173464594365	0.6566131875873	0.887257836390654	0.196401125971756	-358.446184383198
1742	0.0443874424274658	0.0325180211116107	0.6566131875873	0.887257836390654	0.196401125971756	-358.539600754495
1743	0.0454673195466757	0.0325180211116107	0.6566131875873	0.819685372442211	0.196401125971756	-358.904233201229
1744	0.0454673195466757	0.0341006213250787	0.6566131875873	0.819685372442211	0.204997950319832	-360.505539243806
1745	0.0454673195466757	0.0341006213250787	0.397047086813664	0.743778289155816	0.204997950319832	-359.560228223255
1746	0.0454673195466757	0.0310632156896217	0.397047086813664	0.743778289155816	0.204997950319832	-358.498019137887
1747	0.0431256304750797	0.031123452573036	0.397047086813664	0.728948226418329	0.209435361805148	-357.417927905636
1748	0.0431256304750797	0.031123452573036	0.397047086813664	0.736705875384211	0.209435361805148	-357.286305594911
1749	0.0431256304750797	0.031123452573036	0.397047086813664	0.751992017947429	0.209435361805148	-357.192593979932
1750	0.0440998691724795	0.0341209746407779	0.397047086813664	0.751992017947429	0.209435361805148	-357.964158778686
1751	0.0440998691724795	0.0341209746407779	0.416949266018941	0.751992017947429	0.2120121557217	-358.519302548079
1752	0.0420815392176774	0.0327834491099325	0.416949266018941	0.760300877086564	0.2120121557217	-357.463110768995
1753	0.0420815392176774	0.0327834491099325	0.416949266018941	0.773708865155956	0.2120121557217	-357.390244507268
1754	0.0420815392176774	0.0327834491099325	0.416949266018941	0.773708865155956	0.2120121557217	-357.390244507268
1755	0.0420815392176774	0.0327834491099325	0.416949266018941	0.773708865155956	0.216750391015908	-357.486253162978
1756	0.0420815392176774	0.0332095707393665	0.416949266018941	0.773708865155956	0.216750391015908	-357.518547461416
1757	0.0420815392176774	0.0332095707393665	0.416949266018941	0.776019569569367	0.216750391015908	-357.516612563756
1758	0.0420815392176774	0.0332095707393665	0.416949266018941	0.776019569569367	0.216750391015908	-357.516612563756
1759	0.0409963297735164	0.0325470806295946	0.416949266018941	0.776019569569367	0.216750391015908	-358.829552558057
1760	0.0409963297735164	0.0325470806295946	0.416949266018941	0.776019569569367	0.216750391015908	-358.829552558057
1761	0.0409963297735164	0.0325470806295946	0.416949266018941	0.776019569569367	0.216750391015908	-358.829552558057
1762	0.0409963297735164	0.0325470806295946	0.416949266018941	0.776019569569367	0.221332369368805	-358.849729388733
1763	0.0409963297735164	0.0325470806295946	0.416949266018941	0.776019569569367	0.21945139039943	-358.803230422653
1764	0.0409963297735164	0.0325470806295946	0.391900023490854	0.776019569569367	0.21945139039943	-358.977111588066
1765	0.0409963297735164	0.0325470806295946	0.391900023490854	0.776019569569367	0.220105831005148	-358.987311890929
1766	0.0409963297735164	0.0325470806295946	0.391900023490854	0.776019569569367	0.225411581181939	-359.302579847229
1767	0.0409963297735164	0.03357854441998	0.391900023490854	0.722742437585518	0.225411581181939	-359.954056230656
1768	0.0409963297735164	0.03357854441998	0.391900023490854	0.722742437585518	0.225411581181939	-359.954056230656
1769	0.0409963297735164	0.0290504594810885	0.391900023490854	0.722742437585518	0.212291742939	-362.12586181928
1770	0.043364810221107	0.0290504594810885	0.391900023490854	0.722742437585518	0.212291742939	-359.303919371395
1771	0.043364810221107	0.0307208656694928	0.391900023490854	0.67657762289346	0.212291742939	-359.823948182298
1772	0.043364810221107	0.0307208656694928	0.391900023490854	0.67657762289346	0.212291742939	-359.823948182298
1773	0.043364810221107	0.0307208656694928	0.351420385686738	0.67657762289346	0.212291742939	-358.427357840393
1774	0.0417200979213503	0.0307208656694928	0.351420385686738	0.67657762289346	0.212291742939	-359.408029537302
1775	0.0415530105757817	0.0303546660243514	0.351420385686738	0.67657762289346	0.212291742939	-359.872381227198
1776	0.0439874786459982	0.0303546660243514	0.351420385686738	0.753230329740456	0.212291742939	-358.658053453414
1777	0.0439874786459982	0.0300210722884237	0.351420385686738	0.753230329740456	0.212291742939	-359.011245341229
1778	0.0439874786459982	0.0325523833697022	0.430748683797673	0.732412905669981	0.212291742939	-358.516054603247
1779	0.0439874786459982	0.0321396644841431	0.430748683797673	0.732412905669981	0.193625796123159	-358.721584031418
1780	0.0439874786459982	0.0321396644841431	0.430748683797673	0.732412905669981	0.215283967700611	-358.878479121337
1781	0.0439874786459982	0.0334435400825313	0.430748683797673	0.823883378949645	0.215283967700611	-358.749016337431
1782	0.0427419124217783	0.0334435400825313	0.430748683797673	0.81564664408715	0.20518443417151	-357.677560638672
1783	0.0427419124217783	0.0334435400825313	0.430748683797673	0.81564664408715	0.20518443417151	-357.677560638672
1784	0.0427419124217783	0.0334435400825313	0.430748683797673	0.81564664408715	0.206652474194736	-357.582338117775
1785	0.0427419124217783	0.0334435400825313	0.430748683797673	0.81564664408715	0.206652474194736	-357.582338117775
1786	0.0452226294924676	0.0334435400825313	0.389948392299242	0.720664731187794	0.193025893770492	-359.131131622488
1787	0.0452226294924676	0.0334435400825313	0.389948392299242	0.720664731187794	0.193025893770492	-359.131131622488
1788	0.0452226294924676	0.0334435400825313	0.389948392299242	0.720664731187794	0.193025893770492	-359.131131622488
1789	0.0461367604062883	0.0334435400825313	0.389948392299242	0.720664731187794	0.193025893770492	-360.103684673559
1790	0.0461367604062883	0.0334435400825313	0.389948392299242	0.804364843388163	0.193025893770492	-359.530418872267
1791	0.0461367604062883	0.0334435400825313	0.483550869714784	0.804364843388163	0.193025893770492	-358.90658969987
1792	0.0447461276363049	0.0329654196968957	0.483550869714784	0.804364843388163	0.215154765159667	-359.02218951656
1793	0.0447461276363049	0.0329654196968957	0.483550869714784	0.769119287989944	0.215154765159667	-359.803813229867
1794	0.0447461276363049	0.0322132143788941	0.483550869714784	0.769119287989944	0.2125281790001	-358.940028224359
1795	0.0447461276363049	0.0333262742907362	0.483550869714784	0.753130711476891	0.2125281790001	-360.311897053628
1796	0.0447461276363049	0.0333262742907362	0.483550869714784	0.753130711476891	0.197273952397147	-359.123849125274
1797	0.043656343361782	0.0302092516928478	0.483550869714784	0.753130711476891	0.197273952397147	-358.993289956235
1798	0.0448349143172341	0.0302092516928478	0.483550869714784	0.753130711476891	0.197273952397147	-358.752593697044
1799	0.0448349143172341	0.0302092516928478	0.483550869714784	0.753130711476891	0.197273952397147	-358.752593697044
1800	0.0448349143172341	0.0302092516928478	0.483550869714784	0.753130711476891	0.197273952397147	-358.752593697044
1801	0.0448349143172341	0.0302092516928478	0.483550869714784	0.753130711476891	0.197273952397147	-358.752593697044
1802	0.0446234313595276	0.0302092516928478	0.507429360240597	0.753130711476891	0.197273952397147	-359.252631528419
1803	0.0446234313595276	0.0302092516928478	0.507429360240597	0.753130711476891	0.192810265190565	-359.738769481729
1804	0.0446234313595276	0.0302092516928478	0.507429360240597	0.821211825611818	0.207206798404608	-358.680778502577
1805	0.0446234313595276	0.0302092516928478	0.560369800396944	0.821211825611818	0.199567518945033	-358.097808762905
1806	0.0446234313595276	0.0302092516928478	0.560369800396944	0.821211825611818	0.199567518945033	-358.097808762905
1807	0.0444248369089617	0.0302092516928478	0.560369800396944	0.821211825611818	0.199567518945033	-358.063425818201
1808	0.0444248369089617	0.0302092516928478	0.560369800396944	0.821211825611818	0.196180322847428	-358.306771736428
1809	0.0444248369089617	0.0302092516928478	0.560369800396944	0.80508331901796	0.20159364912603	-358.043683450802
1810	0.0444248369089617	0.0325522524493262	0.560369800396944	0.80508331901796	0.204526291031641	-357.392522702161
1811	0.0444248369089617	0.0325522524493262	0.560369800396944	0.80508331901796	0.203569670051099	-357.355391464484
1812	0.0444248369089617	0.0325522524493262	0.560369800396944	0.80508331901796	0.203569670051099	-357.355391464484
1813	0.0444248369089617	0.0325522524493262	0.560369800396944	0.80527102828266	0.203569670051099	-357.349137556224
1814	0.0444248369089617	0.02986089298309	0.567799336280829	0.80527102828266	0.203569670051099	-358.434782836138
1815	0.0444248369089617	0.034279571305595	0.567799336280829	0.80527102828266	0.203569670051099	-358.433920777327
1816	0.0444248369089617	0.034279571305595	0.567799336280829	0.80527102828266	0.203569670051099	-358.433920777327
1817	0.0444248369089617	0.0294917938999187	0.567799336280829	0.80527102828266	0.203569670051099	-358.82997637806
1818	0.0444248369089617	0.0315429451110278	0.567799336280829	0.80527102828266	0.213599469772115	-358.590905830913
1819	0.0445985199001761	0.0315429451110278	0.567799336280829	0.80527102828266	0.215064256575313	-359.169359669495
1820	0.0449915476909122	0.0315429451110278	0.567799336280829	0.80527102828266	0.215064256575313	-359.890635671225
1821	0.0449915476909122	0.0315429451110278	0.567799336280829	0.80527102828266	0.191428679344272	-358.317838785145
1822	0.0449915476909122	0.0315429451110278	0.567799336280829	0.80527102828266	0.191428679344272	-358.317838785145
1823	0.0449915476909122	0.0315429451110278	0.567799336280829	0.80527102828266	0.191428679344272	-358.317838785145
1824	0.0449915476909122	0.0327668019571978	0.567799336280829	0.784300794768741	0.191428679344272	-359.600723605696
1825	0.0440984377777428	0.0327668019571978	0.567799336280829	0.865475345741019	0.191428679344272	-359.050391760967
1826	0.0440984377777428	0.0327668019571978	0.801415651637819	0.904112585883511	0.191428679344272	-359.238843585191
1827	0.0440984377777428	0.0327668019571978	0.801415651637819	0.904112585883511	0.191428679344272	-359.238843585191
1828	0.0440984377777428	0.0327668019571978	0.801415651637819	0.904112585883511	0.189939410739983	-359.590116304753
1829	0.0440984377777428	0.0327668019571978	0.712353529794366	0.904112585883511	0.203138481884041	-358.806021432834
1830	0.0440984377777428	0.0340194370702758	0.712353529794366	0.873814949184508	0.203138481884041	-357.337196424966
1831	0.0440984377777428	0.0340194370702758	0.712353529794366	0.873814949184508	0.203138481884041	-357.337196424966
1832	0.0436119191277317	0.0340194370702758	0.712353529794366	0.870178263444343	0.217038487143657	-358.275382740737
1833	0.0436119191277317	0.0340194370702758	0.739129571571548	0.870178263444343	0.201425133639867	-357.392470843873
1834	0.0441135477603921	0.0340194370702758	0.739129571571548	0.870178263444343	0.201425133639867	-357.402731852589
1835	0.0441135477603921	0.0340194370702758	0.739129571571548	0.870178263444343	0.201425133639867	-357.402731852589
1836	0.0441135477603921	0.0329986002969839	0.739129571571548	0.870178263444343	0.201425133639867	-357.086761176256
1837	0.0441135477603921	0.0329986002969839	0.721923830896908	0.870178263444343	0.201425133639867	-357.074661989073
1838	0.0441928350170582	0.0329986002969839	0.721923830896908	0.870178263444343	0.201425133639867	-357.091012829041
1839	0.0441928350170582	0.0329986002969839	0.721923830896908	0.870178263444343	0.21134978272561	-357.682136607401
1840	0.0441928350170582	0.0329986002969839	0.721923830896908	0.870178263444343	0.21134978272561	-357.682136607401
1841	0.0441928350170582	0.0329986002969839	0.721923830896908	0.870178263444343	0.21134978272561	-357.682136607401
1842	0.0441928350170582	0.0359925528990932	0.721923830896908	0.870178263444343	0.214820722176583	-360.341917302337
1843	0.0441928350170582	0.0359925528990932	0.721923830896908	0.870178263444343	0.214820722176583	-360.341917302337
1844	0.0441928350170582	0.0359925528990932	0.827217733563826	0.870178263444343	0.214820722176583	-361.147872003701
1845	0.0441928350170582	0.0359925528990932	0.506153681690947	0.870178263444343	0.214820722176583	-361.259521550661
1846	0.0441928350170582	0.0359925528990932	0.506153681690947	0.870178263444343	0.198593847282713	-360.222771624501
1847	0.0441928350170582	0.0319257757767779	0.78232611291897	0.85808839087027	0.198593847282713	-357.735397030671
1848	0.0441928350170582	0.0319257757767779	0.78232611291897	0.85808839087027	0.215763539655556	-358.964581736818
1849	0.0441928350170582	0.0319257757767779	0.78232611291897	0.85808839087027	0.21307930186884	-358.450955737084
1850	0.0442625383341925	0.0319257757767779	0.78232611291897	0.85808839087027	0.21307930186884	-358.53130291476
1851	0.0442625383341925	0.0319257757767779	0.78232611291897	0.85808839087027	0.21307930186884	-358.53130291476
1852	0.0442683357938978	0.0319257757767779	0.78232611291897	0.85808839087027	0.206437046744646	-357.725903966312
1853	0.0442683357938978	0.0319257757767779	0.78232611291897	0.851091100511074	0.206437046744646	-358.055145561007
1854	0.0450654627937638	0.0335366214073025	0.78232611291897	0.851091100511074	0.206437046744646	-359.381350551164
1855	0.0450654627937638	0.0335366214073025	0.78232611291897	0.851091100511074	0.206559520467652	-359.397586015485
1856	0.0450654627937638	0.0305698595369401	0.78232611291897	0.851091100511074	0.18667234733442	-360.279507703628
1857	0.0450654627937638	0.0305698595369401	0.78232611291897	0.851091100511074	0.18667234733442	-360.279507703628
1858	0.0450654627937638	0.0305698595369401	0.722382816728627	0.851317481789824	0.18667234733442	-359.816392021577
1859	0.0437485167223306	0.0345170957143308	0.514422503170659	0.851317481789824	0.188025039888744	-360.499543787264
1860	0.0445530623704275	0.0345170957143308	0.514422503170659	0.851317481789824	0.216276509064796	-360.160764056696
1861	0.0437377307742956	0.0345170957143308	0.514422503170659	0.851317481789824	0.216276509064796	-358.937632113666
1862	0.0437377307742956	0.0345170957143308	0.514422503170659	0.851317481789824	0.216276509064796	-358.937632113666
1863	0.0437377307742956	0.0345170957143308	0.514422503170659	0.851317481789824	0.216276509064796	-358.937632113666
1864	0.0437377307742956	0.0345170957143308	0.580634298976962	0.851317481789824	0.216276509064796	-358.51482931155
1865	0.0427577263074327	0.0345170957143308	0.685285690639503	0.851317481789824	0.222085630945251	-358.965229564051
1866	0.0427577263074327	0.0345170957143308	0.685285690639503	0.851317481789824	0.211309607569146	-357.776239580939
1867	0.0427577263074327	0.0327680949124684	0.546694563810598	0.848196676948738	0.213336201941485	-357.494642879495
1868	0.0427577263074327	0.0327680949124684	0.546694563810598	0.848196676948738	0.213336201941485	-357.494642879495
1869	0.0414615187745403	0.0327680949124684	0.757970095195956	0.848196676948738	0.208912173709521	-359.453577834031
1870	0.0438483739693468	0.0327680949124684	0.757970095195956	0.89082897608608	0.208912173709521	-357.592377087545
1871	0.0438483739693468	0.0327680949124684	0.819724842943623	0.89082897608608	0.208912173709521	-357.359650744423
1872	0.0434036984567254	0.0327680949124684	0.819724842943623	0.89082897608608	0.208912173709521	-357.242105139202
1873	0.0434036984567254	0.0327680949124684	0.819724842943623	0.89082897608608	0.208912173709521	-357.242105139202
1874	0.0440988297968236	0.0327680949124684	0.819724842943623	0.89082897608608	0.208912173709521	-357.510391737789
1875	0.0428809411362671	0.0327680949124684	0.819724842943623	0.89082897608608	0.208912173709521	-357.354040261157
1876	0.0428809411362671	0.0327680949124684	0.819724842943623	0.89082897608608	0.208912173709521	-357.354040261157
1877	0.0428809411362671	0.0327680949124684	0.819724842943623	0.89082897608608	0.204900702001777	-357.502410822304
1878	0.0428809411362671	0.0327680949124684	0.819724842943623	0.868618739585537	0.20913147102556	-357.47251258321
1879	0.0428809411362671	0.0327680949124684	0.819724842943623	0.868618739585537	0.20913147102556	-357.47251258321
1880	0.0431796279166818	0.0327680949124684	0.819724842943623	0.868618739585537	0.20913147102556	-357.392186836484
1881	0.0431796279166818	0.0327680949124684	0.611136037171824	0.864916154091485	0.20913147102556	-357.340688732032
1882	0.0442563919050416	0.0327680949124684	0.611136037171824	0.864916154091485	0.213268181303721	-358.334149487499
1883	0.0442563919050416	0.0327680949124684	0.611136037171824	0.864916154091485	0.213291657645132	-358.338339895824
1884	0.0442563919050416	0.0327680949124684	0.785265708781535	0.864916154091485	0.213291657645132	-358.322572127563
1885	0.0457129995115756	0.0320850698830834	0.785265708781535	0.864916154091485	0.1768318013213	-362.216651613888
1886	0.0457129995115756	0.032195356254215	0.785265708781535	0.864916154091485	0.1768318013213	-362.215128972263
1887	0.0457129995115756	0.032195356254215	0.597334645647412	0.821329919798802	0.1768318013213	-362.014357883083
1888	0.0457129995115756	0.032195356254215	0.597334645647412	0.821329919798802	0.194594389973226	-358.285141123431
1889	0.0457129995115756	0.032195356254215	0.597334645647412	0.821329919798802	0.194594389973226	-358.285141123431
1890	0.0457129995115756	0.032195356254215	0.364035726817382	0.770465707647518	0.194594389973226	-358.360268851487
1891	0.0457129995115756	0.032195356254215	0.350582004901477	0.770465707647518	0.194594389973226	-358.575209984416
1892	0.0457129995115756	0.032195356254215	0.350582004901477	0.770465707647518	0.194594389973226	-358.575209984416
1893	0.0432466920841313	0.032195356254215	0.350582004901477	0.770465707647518	0.194594389973226	-358.854696727719
1894	0.0432466920841313	0.032195356254215	0.350582004901477	0.770465707647518	0.194594389973226	-358.854696727719
1895	0.0432466920841313	0.032195356254215	0.350582004901477	0.68971520742648	0.194594389973226	-359.064610209467
1896	0.0432466920841313	0.032195356254215	0.350582004901477	0.68971520742648	0.194594389973226	-359.064610209467
1897	0.0432466920841313	0.032195356254215	0.350582004901477	0.68971520742648	0.194594389973226	-359.064610209467
1898	0.0432466920841313	0.032195356254215	0.350582004901477	0.797858142103681	0.212622831431862	-358.723407343288
1899	0.0432466920841313	0.032195356254215	0.350582004901477	0.797858142103681	0.212622831431862	-358.723407343288
1900	0.0432466920841313	0.032195356254215	0.350582004901477	0.748370274905232	0.212622831431862	-357.209795901825
1901	0.0432466920841313	0.032195356254215	0.350582004901477	0.693348810230558	0.212622831431862	-357.747065798787
1902	0.0432466920841313	0.032195356254215	0.350582004901477	0.772810038032917	0.212622831431862	-357.729179062433
1903	0.0438344561900125	0.0303992742113775	0.576511149968444	0.800675551104392	0.207545269189139	-358.137080524997
1904	0.0436869708411066	0.0303992742113775	0.499075926296615	0.800675551104392	0.207545269189139	-357.709066395756
1905	0.0442111230224748	0.0303992742113775	0.499075926296615	0.800675551104392	0.207545269189139	-357.863926952066
1906	0.0442111230224748	0.0336272166673516	0.499075926296615	0.800675551104392	0.207545269189139	-357.373238895814
1907	0.0442111230224748	0.0336272166673516	0.451746376159137	0.800675551104392	0.19509902365851	-357.62652512097
1908	0.0442111230224748	0.0311558339677177	0.451746376159137	0.800675551104392	0.19509902365851	-357.873097859512
1909	0.0442111230224748	0.0311558339677177	0.451746376159137	0.800675551104392	0.19509902365851	-357.873097859512
1910	0.0438800216110659	0.0311558339677177	0.592296553401175	0.800675551104392	0.199354586983012	-358.095018783995
1911	0.0438800216110659	0.0311558339677177	0.592296553401175	0.788837928596422	0.199354586983012	-358.735691705608
1912	0.0438800216110659	0.0311558339677177	0.592296553401175	0.811191847623406	0.199354586983012	-357.712897057958
1913	0.0438800216110659	0.0317856535002495	0.592296553401175	0.811191847623406	0.199354586983012	-357.524724364772
1914	0.0438800216110659	0.0317856535002495	0.592296553401175	0.814142205945465	0.199354586983012	-357.432944362288
1915	0.0438800216110659	0.0317856535002495	0.592296553401175	0.814142205945465	0.199354586983012	-357.432944362288
1916	0.0438800216110659	0.0339109306567979	0.592296553401175	0.814142205945465	0.199354586983012	-358.00287441443
1917	0.0432287305389195	0.035197513029725	0.472607082444793	0.814142205945465	0.199354586983012	-358.488948988574
1918	0.0432287305389195	0.035197513029725	0.472607082444793	0.866131866098627	0.195168822668216	-360.83545483381
1919	0.0432287305389195	0.0308485645966371	0.472607082444793	0.866131866098627	0.195168822668216	-362.523193452766
1920	0.0432287305389195	0.0308485645966371	0.472607082444793	0.717893737679942	0.195168822668216	-361.337441454656
1921	0.0432287305389195	0.0308485645966371	0.472607082444793	0.717893737679942	0.192691201982849	-361.938656132112
1922	0.0432287305389195	0.0308485645966371	0.472607082444793	0.737134705436606	0.204408932672564	-358.775906521558
1923	0.0448915026054885	0.0308485645966371	0.472607082444793	0.737134705436606	0.204408932672564	-359.22905215064
1924	0.0448915026054885	0.0308485645966371	0.329459645080436	0.737134705436606	0.204408932672564	-358.143812448027
1925	0.0448915026054885	0.0308485645966371	0.328257887722223	0.737134705436606	0.204408932672564	-358.164735948133
1926	0.0448915026054885	0.0308485645966371	0.328257887722223	0.737134705436606	0.204408932672564	-358.164735948133
1927	0.0448915026054885	0.0308485645966371	0.328257887722223	0.682414049234409	0.204408932672564	-358.116935710831
1928	0.0448915026054885	0.0308485645966371	0.328257887722223	0.682414049234409	0.204408932672564	-358.116935710831
1929	0.0448915026054885	0.0308485645966371	0.328257887722223	0.682414049234409	0.204408932672564	-358.116935710831
1930	0.0448915026054885	0.0308485645966371	0.328257887722223	0.682414049234409	0.204408932672564	-358.116935710831
1931	0.0448915026054885	0.0315210426516993	0.328257887722223	0.710403323677899	0.204408932672564	-357.663760120284
1932	0.0440949080427806	0.0319333360702334	0.328257887722223	0.710403323677899	0.204408932672564	-357.046615845153
1933	0.0440949080427806	0.0319333360702334	0.328257887722223	0.710403323677899	0.204408932672564	-357.046615845153
1934	0.0440949080427806	0.0319333360702334	0.328257887722223	0.710403323677899	0.204408932672564	-357.046615845153
1935	0.0440949080427806	0.0319333360702334	0.328257887722223	0.747316962713525	0.195890834391107	-357.8437821923
1936	0.0440949080427806	0.0319333360702334	0.328257887722223	0.747316962713525	0.195890834391107	-357.8437821923
1937	0.0440949080427806	0.0309430994150927	0.415093044351179	0.747316962713525	0.20043759877475	-357.323162488149
1938	0.0440949080427806	0.0319084496178253	0.401749597356228	0.747316962713525	0.20043759877475	-356.997213985176
1939	0.0440949080427806	0.0319084496178253	0.401749597356228	0.747316962713525	0.20043759877475	-356.997213985176
1940	0.0440949080427806	0.0321821306095533	0.401749597356228	0.738552767299199	0.20043759877475	-357.164818951381
1941	0.0440949080427806	0.0321821306095533	0.401749597356228	0.738552767299199	0.20043759877475	-357.164818951381
1942	0.0440949080427806	0.0305920774191578	0.401749597356228	0.738552767299199	0.196522182115659	-357.861732015465
1943	0.0440949080427806	0.0305920774191578	0.401749597356228	0.738552767299199	0.196522182115659	-357.861732015465
1944	0.0440949080427806	0.0305920774191578	0.401749597356228	0.738552767299199	0.196522182115659	-357.861732015465
1945	0.0440994797509771	0.0306253792789286	0.401749597356228	0.738552767299199	0.196522182115659	-357.84106959852
1946	0.0440994797509771	0.0306253792789286	0.401749597356228	0.738552767299199	0.196522182115659	-357.84106959852
1947	0.0440994797509771	0.0306253792789286	0.401749597356228	0.738552767299199	0.196522182115659	-357.84106959852
1948	0.0450532925362681	0.0306253792789286	0.401749597356228	0.738552767299199	0.196522182115659	-357.906107725733
1949	0.0450532925362681	0.0332450489667675	0.401749597356228	0.738552767299199	0.196522182115659	-358.161022495774
1950	0.0449945365917217	0.0327959158501513	0.401749597356228	0.818162514125256	0.196522182115659	-358.521253008476
1951	0.0449945365917217	0.0327959158501513	0.401749597356228	0.818162514125256	0.196522182115659	-358.521253008476
1952	0.0449945365917217	0.0327959158501513	0.401749597356228	0.818162514125256	0.196522182115659	-358.521253008476
1953	0.0443325098020204	0.0327959158501513	0.401749597356228	0.708887778179869	0.196522182115659	-358.907378156789
1954	0.0433706790802656	0.0280763420615628	0.401749597356228	0.708887778179869	0.196522182115659	-361.65309904142
1955	0.0460471334038572	0.0320702094431319	0.401749597356228	0.708887778179869	0.196522182115659	-359.956047857951
1956	0.0443547766687648	0.0320702094431319	0.401749597356228	0.79992307499571	0.196522182115659	-357.819962860445
1957	0.0443547766687648	0.0344881519107875	0.401749597356228	0.79992307499571	0.196522182115659	-358.221581050396
1958	0.0443547766687648	0.0361570259364742	0.401749597356228	0.79992307499571	0.196522182115659	-359.867959853925
1959	0.0443547766687648	0.0361570259364742	0.401749597356228	0.807305057881141	0.203623097006373	-359.672750060441
1960	0.0443547766687648	0.0327874324326962	0.401749597356228	0.807305057881141	0.214696558203241	-358.969886840379
1961	0.040436720534075	0.0327874324326962	0.401749597356228	0.827170519501436	0.226965743376387	-361.871054493624
1962	0.040436720534075	0.0343486131205348	0.401749597356228	0.827170519501436	0.226965743376387	-361.470311815244
1963	0.040436720534075	0.0343486131205348	0.509999025025447	0.827170519501436	0.226965743376387	-360.179116329992
1964	0.0418929619463933	0.0343486131205348	0.509999025025447	0.827170519501436	0.219155855403168	-358.146140355685
1965	0.0438431563294329	0.0343486131205348	0.464431441145924	0.769556117861162	0.213683541264717	-358.791028959886
1966	0.0438431563294329	0.03562042896666	0.464431441145924	0.831911187737399	0.207577001934295	-358.741519716714
1967	0.0438431563294329	0.03562042896666	0.464431441145924	0.831911187737399	0.207577001934295	-358.741519716714
1968	0.0438431563294329	0.03562042896666	0.464431441145924	0.831911187737399	0.199827171510211	-358.854189399417
1969	0.0437783606386302	0.03562042896666	0.464431441145924	0.831911187737399	0.199827171510211	-358.857333739238
1970	0.0437783606386302	0.0315264721762166	0.517046859980369	0.820387288669623	0.199827171510211	-357.271286961262
1971	0.0437783606386302	0.0319423128508625	0.517046859980369	0.820387288669623	0.20665556434951	-356.90407325244
1972	0.0437783606386302	0.0319423128508625	0.517046859980369	0.820387288669623	0.20665556434951	-356.90407325244
1973	0.0437783606386302	0.0325008247612337	0.517046859980369	0.822403890441394	0.20665556434951	-356.80769839818
1974	0.0437783606386302	0.0325008247612337	0.517046859980369	0.822403890441394	0.20665556434951	-356.80769839818
1975	0.0437783606386302	0.0318316426268487	0.595289696104204	0.822403890441394	0.198884143318841	-357.339292262998
1976	0.0434985601397961	0.0340033932682518	0.595289696104204	0.822403890441394	0.203054344724502	-357.553616996533
1977	0.0434985601397961	0.0340033932682518	0.595289696104204	0.835779474164517	0.203054344724502	-357.227009032944
1978	0.0450755820137062	0.0333382687796087	0.585625186197235	0.835779474164517	0.196847815082414	-357.620512603262
1979	0.0450755820137062	0.0333212937029598	0.585625186197235	0.835779474164517	0.196847815082414	-357.613984887377
1980	0.0450755820137062	0.0333212937029598	0.585625186197235	0.835779474164517	0.196847815082414	-357.613984887377
1981	0.0450755820137062	0.0310455764631127	0.585625186197235	0.835779474164517	0.196847815082414	-357.848951942657
1982	0.0450755820137062	0.0310455764631127	0.585625186197235	0.835779474164517	0.196847815082414	-357.848951942657
1983	0.0450755820137062	0.0305234159595665	0.585625186197235	0.835779474164517	0.196847815082414	-358.226491212256
1984	0.0435427689274781	0.0352504263558371	0.585625186197235	0.843451363270076	0.199919902097843	-358.294551870524
1985	0.0435427689274781	0.0352504263558371	0.585625186197235	0.843451363270076	0.199919902097843	-358.294551870524
1986	0.0435427689274781	0.0352504263558371	0.585625186197235	0.843451363270076	0.199919902097843	-358.294551870524
1987	0.0424891576333326	0.0352504263558371	0.585625186197235	0.843451363270076	0.199919902097843	-359.17045230277
1988	0.0424891576333326	0.0325635686734988	0.585625186197235	0.830434645932554	0.199919902097843	-358.206649944394
1989	0.0424891576333326	0.0325635686734988	0.585625186197235	0.830434645932554	0.199919902097843	-358.206649944394
1990	0.0424891576333326	0.0325635686734988	0.585625186197235	0.808965593870892	0.215389067599316	-357.772132429605
1991	0.0424891576333326	0.0325635686734988	0.585625186197235	0.808965593870892	0.215389067599316	-357.772132429605
1992	0.0424891576333326	0.0325635686734988	0.60585048723511	0.808965593870892	0.215389067599316	-358.063568723639
1993	0.0424891576333326	0.0325635686734988	0.60585048723511	0.808965593870892	0.215389067599316	-358.063568723639
1994	0.0424891576333326	0.0325635686734988	0.60585048723511	0.845262429598059	0.219975316239155	-357.853749842629
1995	0.0425386967092014	0.0325635686734988	0.60585048723511	0.78594342778445	0.219975316239155	-360.108316212027
1996	0.0425386967092014	0.0325635686734988	0.60585048723511	0.8849088524936	0.214056027094103	-359.098639802064
1997	0.0425386967092014	0.0325635686734988	0.60585048723511	0.8849088524936	0.214056027094103	-359.098639802064
1998	0.0425386967092014	0.0370776780963568	0.977838903973753	0.8849088524936	0.214056027094103	-361.958669953786
1999	0.0425386967092014	0.0378575444701154	0.716642362998698	0.8849088524936	0.214056027094103	-361.544239116517
[truncated: 48,001 more rows]
