# Supplementary material for: Recovery and analysis of ancient beetle DNA from subfossil packrat middens using high-throughput sequencing
Source: Sci Rep. 2021 Jun 16;11:12635. doi: 10.1038/s41598-021-91896-8 (PMC8209150; doi:10.1038/s41598-021-91896-8)
Supplement: Supplementary file 6 — Supplementary Information 6. [file 41598_2021_91896_MOESM6_ESM.zip › results_JR53.Phact_JT.filter/Stats_out_MCMC_iter_summ_stat.csv]

	Theta	DeltaD	DeltaS	Lambda	Rho	LogLik
Mean	0.0435978670535513	0.0326046331367351	0.520604303582065	0.790923207398745	0.206151938235859	-358.980309534729
Std.	0.00133516340954701	0.00168569132644702	0.201798016647778	0.0839676144648936	0.00986987247320303	1.48310013780553
Acceptance ratio	0.25528	0.23332	0.16014	0.27184	0.28454	0.75076
0%	0.0387907481586363	0.0245691746460581	0.117995821980997	0.288581673377995	0.171640088597773	-371.097650711524
2.5%	0.0410301805447636	0.0292808194784604	0.217786152132637	0.596646019600384	0.187538112346505	-362.689130016647
5%	0.0414529206514789	0.0298268102423909	0.244641291148338	0.633206867108955	0.190484297723915	-361.861791534819
7.5%	0.0416888028282637	0.0301854108643034	0.264072186680326	0.657925580185405	0.192298830486695	-361.314831927039
10%	0.0418702828308853	0.0304812150388972	0.278845162438537	0.674446530537256	0.193738202158211	-360.939498442365
12.5%	0.0420497594113818	0.030662041638032	0.294740061803754	0.688546579568208	0.194782734187778	-360.642464037902
15%	0.0422105072012961	0.0308612851667701	0.307905447091289	0.700282742406464	0.195904492545659	-360.401860693286
17.5%	0.042337156712385	0.0310154611114213	0.322882087169131	0.712208104502624	0.196794839442588	-360.195241539336
20%	0.0424737388446885	0.0311689279843218	0.33365209383769	0.721290752985997	0.197654960574776	-360.009453286906
22.5%	0.0425988900188289	0.0313350704813557	0.347462329146601	0.729775797458624	0.198513716912204	-359.846166949465
25%	0.0426921961009029	0.031464485549051	0.359283209321128	0.738823597293205	0.199268843304948	-359.707841844564
27.5%	0.0427879713001383	0.0316015805363297	0.372368454855509	0.746585051772088	0.199960490775731	-359.576979775703
30%	0.0428777374896945	0.031724996424477	0.383360326748186	0.754926929113678	0.20073869095995	-359.447262159941
32.5%	0.0429696693833007	0.0318464345490614	0.39474104092067	0.761727920344539	0.201421321486326	-359.330839409993
35%	0.0430652725840811	0.0319565033817066	0.40692611643212	0.769458505461853	0.202080901336373	-359.221334121792
37.5%	0.0431567063849235	0.0320578736729041	0.420586415828295	0.776783092535491	0.202742236793937	-359.116541007802
40%	0.0432452596024919	0.0321593735497136	0.432433938710986	0.783452580976906	0.203400270849834	-359.015318797561
42.5%	0.0433317850509884	0.0322682164345804	0.446191073177656	0.788401042730484	0.204087320737674	-358.918342517945
45%	0.0434194020988266	0.0323961018918327	0.460899208052125	0.793951706033816	0.204707828685092	-358.824733135519
47.5%	0.0435027146094751	0.0325134531791636	0.473344550706889	0.800008693706607	0.205346652827402	-358.742896984199
50%	0.0435926214083212	0.0326188663350643	0.486180890186755	0.805384492733404	0.205934781906571	-358.66005649679
52.5%	0.043682714754262	0.0327280545405079	0.504807605321995	0.810753963471351	0.206486941736557	-358.579753753123
55%	0.0437626148247069	0.0328298453852308	0.518749114195683	0.815538722574271	0.207250778914422	-358.502595399675
57.5%	0.0438570219616797	0.0329398896926475	0.534202764636093	0.820995916717527	0.207963622599685	-358.424784461796
60%	0.0439302416106033	0.0330381095586117	0.550428671804975	0.825881153956078	0.208617184285285	-358.349115116453
62.5%	0.0440230171098598	0.0331355932051887	0.566661088892773	0.830732817203196	0.209201795875708	-358.274211382128
65%	0.0441099027916724	0.0332566204364647	0.583950375457838	0.835579021219299	0.209772355738169	-358.197867982655
67.5%	0.0441966087727526	0.0333678720135722	0.603999592929694	0.840852984831952	0.210452705006917	-358.120704566451
70%	0.0442835277714023	0.0335028367639193	0.620527286291795	0.845706418014978	0.211167362910978	-358.049143227766
72.5%	0.0443780391140492	0.033618362735212	0.640640930379286	0.85073167151837	0.211963084752605	-357.972361979328
75%	0.0444809102951498	0.0337591665110417	0.660016782241201	0.855664863500396	0.212791358134419	-357.90337782692
77.5%	0.0445945025939069	0.033897549930951	0.682209503822098	0.860992864821683	0.213595199039	-357.824238111621
80%	0.04471186739344	0.0340558886539147	0.705309913196611	0.866668941294547	0.214411730715694	-357.751562024401
82.5%	0.0448292397589716	0.0341976728171237	0.732983969402	0.871450481051358	0.215408656276662	-357.676493485227
85%	0.0449764789804814	0.0343449383083862	0.760279903009669	0.877010627386689	0.216402084629304	-357.597172223695
87.5%	0.0451360458185739	0.0345356665718923	0.791885938998516	0.881572163749682	0.217584395230153	-357.509295115878
90%	0.0453111437014381	0.0347505523612374	0.829192445556357	0.887400676469663	0.219001638798842	-357.427369780252
92.5%	0.0455407655064204	0.0349948291634624	0.865042718531758	0.894214555874392	0.220645257847172	-357.336378446127
95%	0.0458091180904287	0.0353679888573586	0.904748770830782	0.899914935599105	0.222782016519666	-357.227721279283
97.5%	0.0462231589001618	0.0358986834651594	0.949696665743952	0.909915161232205	0.226157942603094	-357.078860359439
100%	0.048936341988591	0.0395740698664952	0.999727035444284	0.951907968340043	0.246552404161462	-356.726210214079
