# Supplementary material for: Recovery and analysis of ancient beetle DNA from subfossil packrat middens using high-throughput sequencing
Source: Sci Rep. 2021 Jun 16;11:12635. doi: 10.1038/s41598-021-91896-8 (PMC8209150; doi:10.1038/s41598-021-91896-8)
Supplement: Supplementary file 6 — Supplementary Information 6. [file 41598_2021_91896_MOESM6_ESM.zip › results_JT2.Phact_JT.filter/3pGtoA_freq.txt]

pos	3pG>A
1	0.0501628664495114
2	0.0305466237942122
3	0.0245283018867925
4	0.0260926288323549
5	0.0226214238190286
6	0.0143884892086331
7	0.0226244343891403
8	0.0290620871862616
9	0.0235969387755102
10	0.0217391304347826
11	0.0165441176470588
12	0.0208333333333333
13	0.0213618157543391
14	0.0243741765480896
15	0.0199724517906336
16	0.0214046822742475
17	0.0183126226291694
18	0.020327868852459
19	0.0218978102189781
20	0.0151315789473684
21	0.0217391304347826
22	0.0224274406332454
23	0.0209013716525147
24	0.020746887966805
25	0.0281967213114754
