# Supplementary material for: Recovery and analysis of ancient beetle DNA from subfossil packrat middens using high-throughput sequencing
Source: Sci Rep. 2021 Jun 16;11:12635. doi: 10.1038/s41598-021-91896-8 (PMC8209150; doi:10.1038/s41598-021-91896-8)
Supplement: Supplementary file 6 — Supplementary Information 6. [file 41598_2021_91896_MOESM6_ESM.zip › results_JT2.Phact_JT.filter/5pCtoT_freq.txt]

pos	5pC>T
1	0.0417227456258412
2	0.0245128849780013
3	0.0221642764015645
4	0.0206121174266084
5	0.0220453153704838
6	0.0228571428571429
7	0.0165339865278628
8	0.0237331622835151
9	0.0255930087390762
10	0.0169597989949749
11	0.0247831474597274
12	0.0233881163084703
13	0.0165710643722116
14	0.0220680958385876
15	0.0198634388578523
16	0.0190651906519065
17	0.0219023779724656
18	0.0143322475570033
19	0.0219160926737633
20	0.0205096333126165
21	0.0225281602002503
22	0.0206052801030264
23	0.0268199233716475
24	0.0175548589341693
25	0.0149350649350649
