# Supplementary material for: Recovery and analysis of ancient beetle DNA from subfossil packrat middens using high-throughput sequencing
Source: Sci Rep. 2021 Jun 16;11:12635. doi: 10.1038/s41598-021-91896-8 (PMC8209150; doi:10.1038/s41598-021-91896-8)
Supplement: Supplementary file 6 — Supplementary Information 6. [file 41598_2021_91896_MOESM6_ESM.zip › results_JT2.Phact_JT.filter/dnacomp.txt]

# table produced by mapDamage version 2.2.0
# using mapped file JT2.Phact_JT.filter.bam and Phact_JT_renum.fasta as reference file
# Chr: reference from sam/bam header, End: from which termini of DNA sequences, Std: strand of reads
Chr	End	Std	Pos	A	C	G	T	Total
Phact_JT_(reversed)	3p	+	-70	1013	417	217	753	2400
Phact_JT_(reversed)	3p	+	-69	977	410	217	796	2400
Phact_JT_(reversed)	3p	+	-68	986	408	223	783	2400
Phact_JT_(reversed)	3p	+	-67	965	433	212	790	2400
Phact_JT_(reversed)	3p	+	-66	972	426	210	792	2400
Phact_JT_(reversed)	3p	+	-65	1014	384	219	783	2400
Phact_JT_(reversed)	3p	+	-64	1009	396	215	780	2400
Phact_JT_(reversed)	3p	+	-63	1016	378	224	782	2400
Phact_JT_(reversed)	3p	+	-62	997	399	221	783	2400
Phact_JT_(reversed)	3p	+	-61	997	393	226	784	2400
Phact_JT_(reversed)	3p	+	-60	1034	382	209	775	2400
Phact_JT_(reversed)	3p	+	-59	1089	404	208	787	2488
Phact_JT_(reversed)	3p	+	-58	1081	431	216	842	2570
Phact_JT_(reversed)	3p	+	-57	1104	441	228	890	2663
Phact_JT_(reversed)	3p	+	-56	1122	456	262	917	2757
Phact_JT_(reversed)	3p	+	-55	1206	471	262	918	2857
Phact_JT_(reversed)	3p	+	-54	1240	483	268	961	2952
Phact_JT_(reversed)	3p	+	-53	1284	518	274	993	3069
Phact_JT_(reversed)	3p	+	-52	1345	535	292	1019	3191
Phact_JT_(reversed)	3p	+	-51	1376	559	303	1049	3287
Phact_JT_(reversed)	3p	+	-50	1425	568	312	1109	3414
Phact_JT_(reversed)	3p	+	-49	1482	612	312	1124	3530
Phact_JT_(reversed)	3p	+	-48	1533	650	306	1184	3673
Phact_JT_(reversed)	3p	+	-47	1568	617	335	1275	3795
Phact_JT_(reversed)	3p	+	-46	1657	641	355	1277	3930
Phact_JT_(reversed)	3p	+	-45	1701	669	378	1304	4052
Phact_JT_(reversed)	3p	+	-44	1816	687	361	1324	4188
Phact_JT_(reversed)	3p	+	-43	1807	706	392	1448	4353
Phact_JT_(reversed)	3p	+	-42	1866	751	379	1495	4491
Phact_JT_(reversed)	3p	+	-41	1852	787	415	1572	4626
Phact_JT_(reversed)	3p	+	-40	1979	835	438	1521	4773
Phact_JT_(reversed)	3p	+	-39	2057	812	468	1585	4922
Phact_JT_(reversed)	3p	+	-38	2090	864	449	1665	5068
Phact_JT_(reversed)	3p	+	-37	2107	855	460	1775	5197
Phact_JT_(reversed)	3p	+	-36	2257	844	465	1757	5323
Phact_JT_(reversed)	3p	+	-35	2227	884	488	1846	5445
Phact_JT_(reversed)	3p	+	-34	2282	948	491	1848	5569
Phact_JT_(reversed)	3p	+	-33	2313	973	524	1874	5684
Phact_JT_(reversed)	3p	+	-32	2378	950	543	1962	5833
Phact_JT_(reversed)	3p	+	-31	2436	1021	529	1961	5947
Phact_JT_(reversed)	3p	+	-30	2491	1008	525	2025	6049
Phact_JT_(reversed)	3p	+	-29	2472	1020	579	1978	6049
Phact_JT_(reversed)	3p	+	-28	2485	1014	546	2004	6049
Phact_JT_(reversed)	3p	+	-27	2535	983	540	1991	6049
Phact_JT_(reversed)	3p	+	-26	2451	989	513	2096	6049
Phact_JT_(reversed)	3p	+	-25	2465	1051	561	1972	6049
Phact_JT_(reversed)	3p	+	-24	2553	1023	494	1979	6049
Phact_JT_(reversed)	3p	+	-23	2586	1005	541	1917	6049
Phact_JT_(reversed)	3p	+	-22	2536	980	538	1995	6049
Phact_JT_(reversed)	3p	+	-21	2559	1054	518	1918	6049
Phact_JT_(reversed)	3p	+	-20	2418	1015	562	2054	6049
Phact_JT_(reversed)	3p	+	-19	2468	1021	519	2041	6049
Phact_JT_(reversed)	3p	+	-18	2543	961	558	1987	6049
Phact_JT_(reversed)	3p	+	-17	2553	989	584	1923	6049
Phact_JT_(reversed)	3p	+	-16	2502	964	559	2024	6049
Phact_JT_(reversed)	3p	+	-15	2491	1007	512	2039	6049
Phact_JT_(reversed)	3p	+	-14	2488	977	558	2026	6049
Phact_JT_(reversed)	3p	+	-13	2539	1025	517	1968	6049
Phact_JT_(reversed)	3p	+	-12	2534	989	580	1946	6049
Phact_JT_(reversed)	3p	+	-11	2416	1075	585	1973	6049
Phact_JT_(reversed)	3p	+	-10	2460	1031	566	1992	6049
Phact_JT_(reversed)	3p	+	-9	2493	1047	570	1939	6049
Phact_JT_(reversed)	3p	+	-8	2513	1027	529	1980	6049
Phact_JT_(reversed)	3p	+	-7	2480	1047	561	1961	6049
Phact_JT_(reversed)	3p	+	-6	2419	1035	563	2032	6049
Phact_JT_(reversed)	3p	+	-5	2416	1054	536	2043	6049
Phact_JT_(reversed)	3p	+	-4	2396	1047	572	2034	6049
Phact_JT_(reversed)	3p	+	-3	2324	1016	606	2103	6049
Phact_JT_(reversed)	3p	+	-2	2491	821	717	2020	6049
Phact_JT_(reversed)	3p	+	-1	2441	764	619	2225	6049
Phact_JT_(reversed)	3p	+	1	3156	892	749	1252	6049
Phact_JT_(reversed)	3p	+	2	2481	1038	631	1896	6046
Phact_JT_(reversed)	3p	+	3	2465	1034	579	1968	6046
Phact_JT_(reversed)	3p	+	4	2567	1042	564	1873	6046
Phact_JT_(reversed)	3p	+	5	2480	1037	568	1960	6045
Phact_JT_(reversed)	3p	+	6	2528	1014	579	1923	6044
Phact_JT_(reversed)	3p	+	7	2549	1042	549	1904	6044
Phact_JT_(reversed)	3p	+	8	2413	1028	589	2014	6044
Phact_JT_(reversed)	3p	+	9	2502	1051	538	1953	6044
Phact_JT_(reversed)	3p	+	10	2569	997	589	1889	6044
Phact_JT_(reversed)	3p	-	-70	754	232	371	1085	2442
Phact_JT_(reversed)	3p	-	-69	820	225	376	1021	2442
Phact_JT_(reversed)	3p	-	-68	789	221	374	1058	2442
Phact_JT_(reversed)	3p	-	-67	785	224	389	1044	2442
Phact_JT_(reversed)	3p	-	-66	725	244	359	1114	2442
Phact_JT_(reversed)	3p	-	-65	799	236	356	1051	2442
Phact_JT_(reversed)	3p	-	-64	794	217	377	1054	2442
Phact_JT_(reversed)	3p	-	-63	816	222	356	1048	2442
Phact_JT_(reversed)	3p	-	-62	775	233	385	1049	2442
Phact_JT_(reversed)	3p	-	-61	748	224	403	1067	2442
Phact_JT_(reversed)	3p	-	-60	794	238	368	1042	2442
Phact_JT_(reversed)	3p	-	-59	826	226	397	1079	2528
Phact_JT_(reversed)	3p	-	-58	824	234	418	1152	2628
Phact_JT_(reversed)	3p	-	-57	855	260	441	1173	2729
Phact_JT_(reversed)	3p	-	-56	884	287	459	1202	2832
Phact_JT_(reversed)	3p	-	-55	933	267	464	1280	2944
Phact_JT_(reversed)	3p	-	-54	988	264	474	1335	3061
Phact_JT_(reversed)	3p	-	-53	1053	287	472	1356	3168
Phact_JT_(reversed)	3p	-	-52	1058	297	519	1415	3289
Phact_JT_(reversed)	3p	-	-51	1060	294	531	1502	3387
Phact_JT_(reversed)	3p	-	-50	1121	300	586	1495	3502
Phact_JT_(reversed)	3p	-	-49	1154	328	585	1559	3626
Phact_JT_(reversed)	3p	-	-48	1223	326	586	1610	3745
Phact_JT_(reversed)	3p	-	-47	1226	351	702	1615	3894
Phact_JT_(reversed)	3p	-	-46	1361	372	651	1649	4033
Phact_JT_(reversed)	3p	-	-45	1345	363	672	1793	4173
Phact_JT_(reversed)	3p	-	-44	1389	387	724	1818	4318
Phact_JT_(reversed)	3p	-	-43	1398	400	744	1910	4452
Phact_JT_(reversed)	3p	-	-42	1524	401	735	1929	4589
Phact_JT_(reversed)	3p	-	-41	1469	470	783	2026	4748
Phact_JT_(reversed)	3p	-	-40	1535	494	795	2063	4887
Phact_JT_(reversed)	3p	-	-39	1678	450	809	2090	5027
Phact_JT_(reversed)	3p	-	-38	1735	450	838	2146	5169
Phact_JT_(reversed)	3p	-	-37	1720	476	887	2195	5278
Phact_JT_(reversed)	3p	-	-36	1754	496	908	2231	5389
Phact_JT_(reversed)	3p	-	-35	1753	503	925	2306	5487
Phact_JT_(reversed)	3p	-	-34	1793	494	903	2406	5596
Phact_JT_(reversed)	3p	-	-33	1814	517	912	2444	5687
Phact_JT_(reversed)	3p	-	-32	1916	555	938	2393	5802
Phact_JT_(reversed)	3p	-	-31	1842	542	961	2556	5901
Phact_JT_(reversed)	3p	-	-30	1996	556	1063	2409	6024
Phact_JT_(reversed)	3p	-	-29	1956	575	966	2527	6024
Phact_JT_(reversed)	3p	-	-28	1933	565	955	2571	6024
Phact_JT_(reversed)	3p	-	-27	1931	598	1022	2473	6024
Phact_JT_(reversed)	3p	-	-26	1871	591	971	2591	6024
Phact_JT_(reversed)	3p	-	-25	1993	564	945	2522	6024
Phact_JT_(reversed)	3p	-	-24	1984	593	966	2481	6024
Phact_JT_(reversed)	3p	-	-23	1927	539	989	2569	6024
Phact_JT_(reversed)	3p	-	-22	1929	561	971	2563	6024
Phact_JT_(reversed)	3p	-	-21	1893	572	968	2591	6024
Phact_JT_(reversed)	3p	-	-20	1929	553	968	2574	6024
Phact_JT_(reversed)	3p	-	-19	1978	536	1002	2508	6024
Phact_JT_(reversed)	3p	-	-18	1968	546	974	2536	6024
Phact_JT_(reversed)	3p	-	-17	1921	562	937	2604	6024
Phact_JT_(reversed)	3p	-	-16	1905	579	954	2586	6024
Phact_JT_(reversed)	3p	-	-15	1978	569	951	2526	6024
Phact_JT_(reversed)	3p	-	-14	1951	559	970	2544	6024
Phact_JT_(reversed)	3p	-	-13	1938	538	974	2574	6024
Phact_JT_(reversed)	3p	-	-12	1950	536	973	2565	6024
Phact_JT_(reversed)	3p	-	-11	1934	533	1047	2510	6024
Phact_JT_(reversed)	3p	-	-10	1875	552	1044	2553	6024
Phact_JT_(reversed)	3p	-	-9	1917	578	1003	2526	6024
Phact_JT_(reversed)	3p	-	-8	1937	571	973	2543	6024
Phact_JT_(reversed)	3p	-	-7	1923	526	1005	2570	6024
Phact_JT_(reversed)	3p	-	-6	1975	530	1000	2519	6024
Phact_JT_(reversed)	3p	-	-5	1877	601	1000	2546	6024
Phact_JT_(reversed)	3p	-	-4	1832	610	1008	2574	6024
Phact_JT_(reversed)	3p	-	-3	1810	578	1054	2582	6024
Phact_JT_(reversed)	3p	-	-2	1984	418	1231	2391	6024
Phact_JT_(reversed)	3p	-	-1	1954	434	974	2662	6024
Phact_JT_(reversed)	3p	-	1	2492	567	1297	1667	6023
Phact_JT_(reversed)	3p	-	2	1977	570	1105	2371	6023
Phact_JT_(reversed)	3p	-	3	1892	592	1058	2481	6023
Phact_JT_(reversed)	3p	-	4	1972	581	1064	2405	6022
Phact_JT_(reversed)	3p	-	5	1908	555	1051	2508	6022
Phact_JT_(reversed)	3p	-	6	1978	553	1010	2480	6021
Phact_JT_(reversed)	3p	-	7	1994	561	1063	2402	6020
Phact_JT_(reversed)	3p	-	8	1941	558	999	2521	6019
Phact_JT_(reversed)	3p	-	9	1941	579	1031	2467	6018
Phact_JT_(reversed)	3p	-	10	1935	578	1020	2484	6017
Phact_JT_(reversed)	5p	+	-10	2517	1028	576	1922	6043
Phact_JT_(reversed)	5p	+	-9	2516	1054	570	1903	6043
Phact_JT_(reversed)	5p	+	-8	2431	1047	586	1979	6043
Phact_JT_(reversed)	5p	+	-7	2534	1036	566	1907	6043
Phact_JT_(reversed)	5p	+	-6	2498	1058	583	1905	6044
Phact_JT_(reversed)	5p	+	-5	2421	1062	599	1963	6045
Phact_JT_(reversed)	5p	+	-4	2432	1079	595	1940	6046
Phact_JT_(reversed)	5p	+	-3	2404	1093	630	1919	6046
Phact_JT_(reversed)	5p	+	-2	2458	1101	699	1789	6047
Phact_JT_(reversed)	5p	+	-1	3117	1020	780	1130	6047
Phact_JT_(reversed)	5p	+	1	2596	949	563	1941	6049
Phact_JT_(reversed)	5p	+	2	2385	1061	540	2063	6049
Phact_JT_(reversed)	5p	+	3	2544	994	576	1935	6049
Phact_JT_(reversed)	5p	+	4	2586	1006	542	1915	6049
Phact_JT_(reversed)	5p	+	5	2496	1056	552	1945	6049
Phact_JT_(reversed)	5p	+	6	2485	1008	578	1977	6048
Phact_JT_(reversed)	5p	+	7	2511	1054	556	1928	6049
Phact_JT_(reversed)	5p	+	8	2491	1008	568	1982	6049
Phact_JT_(reversed)	5p	+	9	2510	1018	558	1963	6049
Phact_JT_(reversed)	5p	+	10	2466	1036	556	1991	6049
Phact_JT_(reversed)	5p	+	11	2461	1027	567	1994	6049
Phact_JT_(reversed)	5p	+	12	2509	1026	549	1965	6049
Phact_JT_(reversed)	5p	+	13	2515	1029	527	1978	6049
Phact_JT_(reversed)	5p	+	14	2457	1035	543	2014	6049
Phact_JT_(reversed)	5p	+	15	2480	1014	583	1972	6049
Phact_JT_(reversed)	5p	+	16	2500	1046	554	1949	6049
Phact_JT_(reversed)	5p	+	17	2494	1025	549	1981	6049
Phact_JT_(reversed)	5p	+	18	2545	998	563	1943	6049
Phact_JT_(reversed)	5p	+	19	2506	1019	546	1978	6049
Phact_JT_(reversed)	5p	+	20	2472	1038	535	2004	6049
Phact_JT_(reversed)	5p	+	21	2546	1012	556	1935	6049
Phact_JT_(reversed)	5p	+	22	2508	1000	522	2019	6049
Phact_JT_(reversed)	5p	+	23	2479	1021	538	2011	6049
Phact_JT_(reversed)	5p	+	24	2517	1054	540	1938	6049
Phact_JT_(reversed)	5p	+	25	2498	989	534	2028	6049
Phact_JT_(reversed)	5p	+	26	2455	1061	530	2003	6049
Phact_JT_(reversed)	5p	+	27	2482	1020	537	2010	6049
Phact_JT_(reversed)	5p	+	28	2465	1042	538	2004	6049
Phact_JT_(reversed)	5p	+	29	2506	1021	537	1985	6049
Phact_JT_(reversed)	5p	+	30	2493	995	567	1994	6049
Phact_JT_(reversed)	5p	+	31	2439	1002	511	1995	5947
Phact_JT_(reversed)	5p	+	32	2340	970	528	1995	5833
Phact_JT_(reversed)	5p	+	33	2377	949	505	1853	5684
Phact_JT_(reversed)	5p	+	34	2306	903	508	1852	5569
Phact_JT_(reversed)	5p	+	35	2197	888	492	1868	5445
Phact_JT_(reversed)	5p	+	36	2155	881	505	1782	5323
Phact_JT_(reversed)	5p	+	37	2134	874	481	1708	5197
Phact_JT_(reversed)	5p	+	38	2083	852	446	1688	5069
Phact_JT_(reversed)	5p	+	39	2031	839	455	1597	4922
Phact_JT_(reversed)	5p	+	40	1945	803	435	1590	4773
Phact_JT_(reversed)	5p	+	41	1906	752	402	1566	4626
Phact_JT_(reversed)	5p	+	42	1806	715	420	1550	4491
Phact_JT_(reversed)	5p	+	43	1754	733	414	1452	4353
Phact_JT_(reversed)	5p	+	44	1702	709	353	1424	4188
Phact_JT_(reversed)	5p	+	45	1674	688	356	1334	4052
Phact_JT_(reversed)	5p	+	46	1564	664	367	1335	3930
Phact_JT_(reversed)	5p	+	47	1538	632	360	1265	3795
Phact_JT_(reversed)	5p	+	48	1500	597	338	1238	3673
Phact_JT_(reversed)	5p	+	49	1478	553	297	1202	3530
Phact_JT_(reversed)	5p	+	50	1438	519	296	1161	3414
Phact_JT_(reversed)	5p	+	51	1390	506	275	1116	3287
Phact_JT_(reversed)	5p	+	52	1329	522	299	1041	3191
Phact_JT_(reversed)	5p	+	53	1287	490	265	1027	3069
Phact_JT_(reversed)	5p	+	54	1264	465	272	951	2952
Phact_JT_(reversed)	5p	+	55	1191	441	279	946	2857
Phact_JT_(reversed)	5p	+	56	1149	453	237	918	2757
Phact_JT_(reversed)	5p	+	57	1065	445	242	911	2663
Phact_JT_(reversed)	5p	+	58	1064	416	228	862	2570
Phact_JT_(reversed)	5p	+	59	1057	404	195	832	2488
Phact_JT_(reversed)	5p	+	60	1030	356	227	787	2400
Phact_JT_(reversed)	5p	+	61	986	379	216	819	2400
Phact_JT_(reversed)	5p	+	62	1025	387	191	797	2400
Phact_JT_(reversed)	5p	+	63	987	391	207	815	2400
Phact_JT_(reversed)	5p	+	64	1007	415	211	767	2400
Phact_JT_(reversed)	5p	+	65	1004	374	214	808	2400
Phact_JT_(reversed)	5p	+	66	981	407	218	794	2400
Phact_JT_(reversed)	5p	+	67	1005	392	226	777	2400
Phact_JT_(reversed)	5p	+	68	1000	422	244	734	2400
Phact_JT_(reversed)	5p	+	69	1038	384	210	768	2400
Phact_JT_(reversed)	5p	+	70	1030	366	236	768	2400
Phact_JT_(reversed)	5p	-	-10	1977	557	1021	2467	6022
Phact_JT_(reversed)	5p	-	-9	1975	577	1042	2428	6022
Phact_JT_(reversed)	5p	-	-8	1865	579	1045	2533	6022
Phact_JT_(reversed)	5p	-	-7	1959	588	1032	2443	6022
Phact_JT_(reversed)	5p	-	-6	1940	588	1069	2425	6022
Phact_JT_(reversed)	5p	-	-5	1870	602	1056	2495	6023
Phact_JT_(reversed)	5p	-	-4	1817	623	1050	2533	6023
Phact_JT_(reversed)	5p	-	-3	1872	607	1115	2430	6024
Phact_JT_(reversed)	5p	-	-2	1954	592	1220	2258	6024
Phact_JT_(reversed)	5p	-	-1	2562	592	1405	1465	6024
Phact_JT_(reversed)	5p	-	1	2133	518	1007	2365	6023
Phact_JT_(reversed)	5p	-	2	1890	545	942	2647	6024
Phact_JT_(reversed)	5p	-	3	1937	555	1057	2475	6024
Phact_JT_(reversed)	5p	-	4	2017	602	1022	2383	6024
Phact_JT_(reversed)	5p	-	5	1992	593	992	2447	6024
Phact_JT_(reversed)	5p	-	6	1976	584	995	2469	6024
Phact_JT_(reversed)	5p	-	7	1901	595	983	2545	6024
Phact_JT_(reversed)	5p	-	8	1927	550	1011	2536	6024
Phact_JT_(reversed)	5p	-	9	1947	593	946	2538	6024
Phact_JT_(reversed)	5p	-	10	1911	571	977	2565	6024
Phact_JT_(reversed)	5p	-	11	1888	585	970	2581	6024
Phact_JT_(reversed)	5p	-	12	1997	555	959	2513	6024
Phact_JT_(reversed)	5p	-	13	1941	549	985	2549	6024
Phact_JT_(reversed)	5p	-	14	1965	572	964	2523	6024
Phact_JT_(reversed)	5p	-	15	1918	593	1011	2502	6024
Phact_JT_(reversed)	5p	-	16	1897	590	987	2550	6024
Phact_JT_(reversed)	5p	-	17	1951	585	938	2550	6024
Phact_JT_(reversed)	5p	-	18	1938	552	988	2546	6024
Phact_JT_(reversed)	5p	-	19	1891	582	997	2554	6024
Phact_JT_(reversed)	5p	-	20	1926	575	1021	2502	6024
Phact_JT_(reversed)	5p	-	21	1957	592	954	2521	6024
Phact_JT_(reversed)	5p	-	22	1962	567	979	2516	6024
Phact_JT_(reversed)	5p	-	23	1925	542	955	2602	6024
Phact_JT_(reversed)	5p	-	24	1997	555	949	2523	6024
Phact_JT_(reversed)	5p	-	25	1985	550	965	2524	6024
Phact_JT_(reversed)	5p	-	26	1866	556	1002	2600	6024
Phact_JT_(reversed)	5p	-	27	1896	574	1005	2549	6024
Phact_JT_(reversed)	5p	-	28	1874	558	1008	2584	6024
Phact_JT_(reversed)	5p	-	29	1944	540	1001	2539	6024
Phact_JT_(reversed)	5p	-	30	1932	533	1030	2529	6024
Phact_JT_(reversed)	5p	-	31	1927	524	943	2507	5901
Phact_JT_(reversed)	5p	-	32	1872	506	978	2446	5802
Phact_JT_(reversed)	5p	-	33	1827	521	976	2363	5687
Phact_JT_(reversed)	5p	-	34	1765	511	947	2373	5596
Phact_JT_(reversed)	5p	-	35	1762	497	894	2334	5487
Phact_JT_(reversed)	5p	-	36	1685	510	913	2281	5389
Phact_JT_(reversed)	5p	-	37	1650	509	868	2251	5278
Phact_JT_(reversed)	5p	-	38	1704	456	802	2207	5169
Phact_JT_(reversed)	5p	-	39	1675	441	797	2114	5027
Phact_JT_(reversed)	5p	-	40	1605	450	790	2042	4887
Phact_JT_(reversed)	5p	-	41	1543	430	743	2032	4748
Phact_JT_(reversed)	5p	-	42	1481	423	773	1912	4589
Phact_JT_(reversed)	5p	-	43	1440	406	709	1898	4453
Phact_JT_(reversed)	5p	-	44	1367	346	696	1909	4318
Phact_JT_(reversed)	5p	-	45	1356	369	663	1785	4173
Phact_JT_(reversed)	5p	-	46	1232	357	659	1785	4033
Phact_JT_(reversed)	5p	-	47	1192	347	665	1690	3894
Phact_JT_(reversed)	5p	-	48	1217	346	594	1588	3745
Phact_JT_(reversed)	5p	-	49	1112	328	569	1617	3626
Phact_JT_(reversed)	5p	-	50	1114	315	558	1515	3502
Phact_JT_(reversed)	5p	-	51	1052	317	517	1501	3387
Phact_JT_(reversed)	5p	-	52	1104	286	504	1395	3289
Phact_JT_(reversed)	5p	-	53	996	307	473	1392	3168
Phact_JT_(reversed)	5p	-	54	990	255	457	1359	3061
Phact_JT_(reversed)	5p	-	55	897	284	475	1288	2944
Phact_JT_(reversed)	5p	-	56	900	242	433	1257	2832
Phact_JT_(reversed)	5p	-	57	901	226	434	1168	2729
Phact_JT_(reversed)	5p	-	58	846	205	437	1140	2628
Phact_JT_(reversed)	5p	-	59	824	203	409	1092	2528
Phact_JT_(reversed)	5p	-	60	783	209	369	1081	2442
Phact_JT_(reversed)	5p	-	61	749	215	389	1089	2442
Phact_JT_(reversed)	5p	-	62	776	214	403	1049	2442
Phact_JT_(reversed)	5p	-	63	793	214	380	1055	2442
Phact_JT_(reversed)	5p	-	64	771	237	386	1048	2442
Phact_JT_(reversed)	5p	-	65	754	208	403	1077	2442
Phact_JT_(reversed)	5p	-	66	785	202	422	1033	2442
Phact_JT_(reversed)	5p	-	67	751	210	441	1040	2442
Phact_JT_(reversed)	5p	-	68	751	220	421	1050	2442
Phact_JT_(reversed)	5p	-	69	797	232	374	1039	2442
Phact_JT_(reversed)	5p	-	70	806	201	392	1043	2442
