# Supplementary material for: Recovery and analysis of ancient beetle DNA from subfossil packrat middens using high-throughput sequencing
Source: Sci Rep. 2021 Jun 16;11:12635. doi: 10.1038/s41598-021-91896-8 (PMC8209150; doi:10.1038/s41598-021-91896-8)
Supplement: Supplementary file 6 — Supplementary Information 6. [file 41598_2021_91896_MOESM6_ESM.zip › results_JT2.Phact_JT.filter/lgdistribution.txt]

# table produced by mapDamage version 2.2.0
# using mapped file JT2.Phact_JT.filter.bam and Phact_JT_renum.fasta as reference file
# Std: strand of reads
Std	Length	Occurences
+	57	93
+	41	134
+	76	2314
+	54	95
+	34	123
+	45	121
+	44	134
+	39	148
+	59	86
+	53	116
+	52	125
+	32	148
+	40	148
+	51	93
+	56	95
+	33	116
+	36	127
+	46	138
+	58	81
+	31	115
+	49	117
+	43	166
+	50	127
+	38	147
+	42	138
+	37	128
+	35	122
+	30	101
+	47	122
+	55	100
+	48	142
+	75	51
+	77	20
+	78	10
+	74	5
+	60	2
+	61	1
-	41	161
-	76	2330
-	39	138
-	36	109
-	44	145
-	58	97
-	43	135
-	49	124
-	46	140
-	35	99
-	34	107
-	52	118
-	37	111
-	47	151
-	53	105
-	50	115
-	55	112
-	51	100
-	57	102
-	45	138
-	31	99
-	54	118
-	40	138
-	56	105
-	42	136
-	33	92
-	77	31
-	30	121
-	75	53
-	48	118
-	32	116
-	38	143
-	59	88
-	74	4
-	78	23
-	29	1
-	79	1
