# Supplementary material for: Recovery and analysis of ancient beetle DNA from subfossil packrat middens using high-throughput sequencing
Source: Sci Rep. 2021 Jun 16;11:12635. doi: 10.1038/s41598-021-91896-8 (PMC8209150; doi:10.1038/s41598-021-91896-8)
Supplement: Supplementary file 6 — Supplementary Information 6. [file 41598_2021_91896_MOESM6_ESM.zip › results_JT2.Phact_JT.filter/misincorporation.txt]

# table produced by mapDamage version 2.2.0
# using mapped file JT2.Phact_JT.filter.bam and Phact_JT_renum.fasta as reference file
# Chr: reference from sam/bam header, End: from which termini of DNA sequences, Std: strand of reads
Chr	End	Std	Pos	A	C	G	T	Total	G>A	C>T	A>G	T>C	A>C	A>T	C>G	C>A	T>G	T>A	G>C	G>T	A>-	T>-	C>-	G>-	->A	->T	->C	->G	S
Phact_JT_(reversed)	3p	+	1	2421	803	584	2241	6049	33	29	55	27	17	28	8	49	20	38	3	12	0	0	0	0	0	0	0	0	0
Phact_JT_(reversed)	3p	+	2	2490	841	665	2053	6049	24	26	52	15	10	7	7	14	22	32	2	3	0	0	0	0	0	0	0	0	0
Phact_JT_(reversed)	3p	+	3	2349	1018	549	2131	6047	7	19	43	21	7	7	8	8	18	16	5	1	0	0	0	0	1	0	0	1	0
Phact_JT_(reversed)	3p	+	4	2414	1066	528	2037	6045	15	22	41	15	5	4	11	9	10	6	3	2	0	0	0	0	2	0	0	2	0
Phact_JT_(reversed)	3p	+	5	2417	1058	522	2043	6040	18	17	22	16	5	9	0	7	6	6	0	2	0	0	1	0	3	0	0	6	0
Phact_JT_(reversed)	3p	+	6	2413	1039	545	2034	6031	11	15	19	14	3	2	2	8	4	3	2	2	1	0	0	0	9	0	1	8	0
Phact_JT_(reversed)	3p	+	7	2478	1060	546	1958	6042	12	21	21	14	3	2	3	6	2	5	1	1	0	1	0	0	4	0	0	3	0
Phact_JT_(reversed)	3p	+	8	2493	1034	539	1976	6042	23	23	14	20	0	3	0	6	0	5	2	1	2	1	0	1	4	1	0	2	0
Phact_JT_(reversed)	3p	+	9	2499	1052	560	1935	6046	17	22	31	17	4	0	3	4	0	5	3	4	0	1	0	1	0	1	0	2	0
Phact_JT_(reversed)	3p	+	10	2461	1026	560	2000	6047	15	20	18	27	4	2	0	5	2	2	0	0	0	1	1	0	1	1	0	0	0
Phact_JT_(reversed)	3p	+	11	2424	1082	577	1966	6049	11	24	20	19	2	3	1	7	1	2	3	0	0	1	0	0	0	0	0	0	0
Phact_JT_(reversed)	3p	+	12	2546	993	561	1948	6048	10	18	30	20	3	1	2	7	0	2	1	1	0	0	0	0	0	1	0	0	0
Phact_JT_(reversed)	3p	+	13	2544	1031	507	1965	6047	10	25	20	18	1	3	0	4	2	4	1	1	0	0	0	0	1	1	0	0	0
Phact_JT_(reversed)	3p	+	14	2490	972	556	2030	6048	17	16	20	24	2	2	1	4	2	2	2	3	0	0	1	0	0	1	0	0	0
Phact_JT_(reversed)	3p	+	15	2510	1013	495	2031	6049	11	18	28	16	1	6	1	5	0	2	2	1	0	0	0	0	0	0	0	0	0
Phact_JT_(reversed)	3p	+	16	2506	967	557	2019	6049	20	16	24	12	2	2	0	4	1	0	2	0	0	0	0	0	0	0	0	0	0
Phact_JT_(reversed)	3p	+	17	2551	973	584	1941	6049	16	12	17	30	2	4	2	4	1	3	1	3	0	0	0	0	0	0	0	0	0
Phact_JT_(reversed)	3p	+	18	2561	957	549	1982	6049	14	15	27	18	1	6	0	3	1	1	4	1	0	0	1	0	0	0	0	0	0
Phact_JT_(reversed)	3p	+	19	2468	1032	515	2034	6049	11	23	19	16	2	1	1	6	0	2	2	1	0	0	0	0	0	0	0	0	0
Phact_JT_(reversed)	3p	+	20	2432	1007	553	2057	6049	11	16	23	20	3	4	1	2	0	4	4	1	1	0	0	0	0	0	0	0	0
Phact_JT_(reversed)	3p	+	21	2576	1050	502	1920	6048	15	19	35	23	3	2	2	5	0	2	4	2	2	0	0	0	0	1	0	0	0
Phact_JT_(reversed)	3p	+	22	2536	976	541	1996	6049	19	24	16	21	4	0	2	3	3	4	4	0	4	0	0	0	0	0	0	0	0
Phact_JT_(reversed)	3p	+	23	2588	998	535	1928	6049	13	19	20	19	3	0	1	0	0	6	3	0	1	0	0	0	0	0	0	0	0
Phact_JT_(reversed)	3p	+	24	2566	1029	486	1968	6049	11	15	18	10	3	4	0	4	4	0	3	1	0	0	0	0	0	0	0	0	0
Phact_JT_(reversed)	3p	+	25	2458	1062	573	1956	6049	22	19	15	10	5	2	0	5	0	2	1	5	2	0	0	0	0	0	0	0	0
Phact_JT_(reversed)	3p	+	26	2452	984	510	2103	6049	19	16	25	21	1	3	0	4	1	6	0	2	3	0	0	0	0	0	0	0	0
Phact_JT_(reversed)	3p	+	27	2534	989	542	1984	6049	24	21	24	14	1	5	0	1	0	3	2	2	0	1	0	0	0	0	0	0	0
Phact_JT_(reversed)	3p	+	28	2494	1016	532	2007	6049	8	19	24	21	1	2	0	3	0	4	1	0	2	0	0	0	0	0	0	0	0
Phact_JT_(reversed)	3p	+	29	2487	1017	570	1975	6049	10	20	22	17	2	3	0	2	1	5	2	2	2	0	0	0	0	0	0	0	0
Phact_JT_(reversed)	3p	+	30	2499	1011	523	2015	6048	16	25	19	19	4	2	1	3	0	2	2	0	3	0	0	0	0	1	0	0	0
Phact_JT_(reversed)	3p	+	31	2426	1018	539	1963	5946	21	16	16	20	0	1	0	4	0	2	1	2	2	0	0	0	2	0	0	0	0
Phact_JT_(reversed)	3p	+	32	2387	946	534	1967	5834	10	12	18	16	3	1	0	3	0	2	1	0	2	0	0	0	0	0	0	0	0
Phact_JT_(reversed)	3p	+	33	2319	981	518	1867	5685	10	17	21	11	2	2	1	2	0	3	2	3	4	0	0	0	0	0	0	0	0
Phact_JT_(reversed)	3p	+	34	2302	944	488	1836	5570	15	19	22	13	3	6	1	3	0	1	6	0	2	0	0	0	0	0	0	0	0
Phact_JT_(reversed)	3p	+	35	2247	889	475	1834	5445	14	18	22	14	7	7	1	4	0	1	0	0	3	0	0	0	0	1	0	0	0
Phact_JT_(reversed)	3p	+	36	2258	850	460	1756	5324	14	22	23	21	2	6	0	4	0	6	0	0	1	0	0	0	0	0	0	0	0
Phact_JT_(reversed)	3p	+	37	2109	856	460	1771	5196	13	13	16	10	2	2	1	3	0	2	2	1	0	0	1	0	0	1	0	0	0
Phact_JT_(reversed)	3p	+	38	2091	864	451	1662	5068	20	16	18	18	1	5	0	3	0	3	0	0	0	0	0	0	0	0	0	0	0
Phact_JT_(reversed)	3p	+	39	2060	817	469	1576	4922	20	17	20	13	2	3	1	3	0	1	0	1	0	0	0	0	0	1	0	0	0
Phact_JT_(reversed)	3p	+	40	1971	843	440	1520	4774	20	20	19	12	1	1	0	2	0	5	1	1	1	0	0	0	0	0	0	0	0
Phact_JT_(reversed)	3p	+	41	1854	788	415	1570	4627	13	18	17	17	0	1	0	1	0	3	1	3	3	0	0	0	0	0	0	0	0
Phact_JT_(reversed)	3p	+	42	1876	742	372	1502	4492	11	8	18	15	2	2	0	2	1	2	1	1	1	0	0	0	0	0	0	0	0
Phact_JT_(reversed)	3p	+	43	1810	708	392	1444	4354	9	10	12	10	3	2	0	4	0	1	2	0	0	0	0	0	0	0	0	0	0
Phact_JT_(reversed)	3p	+	44	1816	679	361	1331	4187	9	12	10	10	3	0	1	1	0	4	2	2	0	0	0	0	0	1	0	0	0
Phact_JT_(reversed)	3p	+	45	1711	670	378	1295	4054	10	10	13	9	2	5	0	0	1	2	2	0	1	0	0	0	0	0	0	0	0
Phact_JT_(reversed)	3p	+	46	1661	639	358	1276	3934	10	10	11	11	3	2	0	2	0	2	2	2	1	0	0	0	0	0	0	0	0
Phact_JT_(reversed)	3p	+	47	1565	620	331	1280	3796	7	16	10	15	2	1	0	2	1	2	0	1	0	1	0	0	0	0	0	0	0
Phact_JT_(reversed)	3p	+	48	1526	646	318	1183	3673	21	9	15	14	2	4	0	5	0	1	3	1	1	0	0	0	0	0	0	0	0
Phact_JT_(reversed)	3p	+	49	1484	608	314	1125	3531	14	11	9	13	2	3	0	2	2	4	1	0	2	0	0	0	0	0	0	0	0
Phact_JT_(reversed)	3p	+	50	1436	567	305	1107	3415	11	14	16	9	2	0	1	0	2	1	2	0	1	0	0	0	0	0	0	0	0
Phact_JT_(reversed)	3p	+	51	1369	549	304	1065	3287	9	7	9	19	0	2	0	1	0	1	0	0	0	0	0	0	0	0	0	0	0
Phact_JT_(reversed)	3p	+	52	1349	536	288	1021	3194	8	7	12	10	1	1	1	1	0	0	0	0	1	0	0	0	0	0	0	0	0
Phact_JT_(reversed)	3p	+	53	1300	513	271	986	3070	6	10	12	10	3	4	0	1	0	0	1	1	0	0	0	0	0	0	0	0	0
Phact_JT_(reversed)	3p	+	54	1241	486	266	960	2953	8	9	9	10	1	3	1	3	0	3	1	0	0	0	0	0	0	0	0	0	0
Phact_JT_(reversed)	3p	+	55	1208	467	261	922	2858	7	4	9	10	0	1	0	3	0	1	0	0	0	0	0	0	0	0	0	0	0
Phact_JT_(reversed)	3p	+	56	1126	455	259	917	2757	8	7	13	3	2	3	0	0	0	3	3	1	0	0	0	0	0	1	0	0	0
Phact_JT_(reversed)	3p	+	57	1104	441	230	888	2663	7	10	8	9	1	0	0	0	0	1	1	1	1	1	0	0	0	0	0	0	0
Phact_JT_(reversed)	3p	+	58	1080	429	212	849	2570	4	4	9	6	0	0	0	4	1	0	1	0	1	0	0	0	0	0	0	0	0
Phact_JT_(reversed)	3p	+	59	1087	406	210	785	2488	10	4	9	5	1	0	0	1	0	0	1	0	0	0	0	0	0	1	0	0	0
Phact_JT_(reversed)	3p	+	60	1042	374	209	778	2403	6	2	6	6	2	1	2	1	0	1	2	1	0	0	0	0	0	0	0	0	0
Phact_JT_(reversed)	3p	+	61	1001	389	227	784	2401	6	6	4	8	1	1	0	0	0	1	0	0	0	1	0	0	0	0	0	0	0
Phact_JT_(reversed)	3p	+	62	990	406	222	782	2400	10	7	8	4	1	1	1	3	0	2	0	0	0	0	0	0	0	0	0	0	0
Phact_JT_(reversed)	3p	+	63	1013	378	223	786	2400	8	11	10	9	1	2	0	1	1	1	2	1	0	1	0	0	0	0	0	0	0
Phact_JT_(reversed)	3p	+	64	1012	392	218	777	2399	4	2	5	6	1	1	0	0	0	0	1	1	0	0	1	0	0	1	0	0	0
Phact_JT_(reversed)	3p	+	65	1016	392	220	772	2400	8	12	8	5	1	1	0	2	0	0	1	0	1	0	0	0	0	0	0	0	0
Phact_JT_(reversed)	3p	+	66	977	431	209	783	2400	7	12	9	6	1	2	0	1	0	0	0	2	0	0	0	0	0	0	0	0	0
Phact_JT_(reversed)	3p	+	67	962	424	220	794	2400	11	5	5	10	2	3	0	1	0	1	2	0	1	0	0	0	0	0	0	0	0
Phact_JT_(reversed)	3p	+	68	980	408	221	791	2400	6	7	6	9	0	0	0	2	1	3	0	0	1	0	0	0	0	0	0	0	0
Phact_JT_(reversed)	3p	+	69	979	413	216	792	2400	7	6	9	4	2	0	0	2	0	1	1	1	0	0	0	0	0	0	0	0	0
Phact_JT_(reversed)	3p	+	70	1019	410	215	756	2400	5	4	9	8	0	3	0	3	0	1	0	0	0	0	0	0	0	0	0	0	0
Phact_JT_(reversed)	3p	-	1	1925	461	951	2687	6024	44	26	55	20	9	27	10	25	38	51	5	31	0	0	0	0	0	0	0	0	1
Phact_JT_(reversed)	3p	-	2	1955	420	1201	2446	6022	33	12	43	19	4	9	6	11	33	40	4	16	0	0	0	0	1	0	0	1	0
Phact_JT_(reversed)	3p	-	3	1789	594	1041	2596	6020	32	20	26	17	3	8	11	6	15	20	1	7	1	0	0	1	1	1	0	2	0
Phact_JT_(reversed)	3p	-	4	1833	599	1005	2583	6020	25	16	31	26	3	6	7	3	6	11	5	13	2	0	0	0	1	0	1	2	0
Phact_JT_(reversed)	3p	-	5	1874	601	981	2556	6012	16	21	28	20	5	2	2	3	6	11	1	3	2	1	0	1	7	0	1	4	0
Phact_JT_(reversed)	3p	-	6	1975	534	984	2522	6015	11	17	20	17	1	4	3	1	5	10	0	8	1	2	0	1	5	0	0	4	0
Phact_JT_(reversed)	3p	-	7	1919	531	1001	2565	6016	23	17	25	13	0	6	4	4	5	4	6	5	2	3	1	1	2	1	0	5	0
Phact_JT_(reversed)	3p	-	8	1930	568	975	2546	6019	21	17	19	22	1	8	1	2	2	4	0	4	0	4	0	1	4	1	0	0	0
Phact_JT_(reversed)	3p	-	9	1910	579	1008	2520	6017	20	17	17	16	1	3	2	0	7	5	3	5	1	1	0	0	4	2	0	1	0
Phact_JT_(reversed)	3p	-	10	1871	551	1050	2551	6023	20	19	14	21	0	5	3	1	2	2	2	3	0	0	0	1	1	0	0	0	0
Phact_JT_(reversed)	3p	-	11	1926	518	1055	2524	6023	16	9	12	23	0	4	0	0	1	7	1	4	0	2	0	0	1	0	0	0	0
Phact_JT_(reversed)	3p	-	12	1951	531	975	2565	6022	22	20	20	24	2	4	2	1	4	1	0	5	0	0	0	2	2	0	0	0	0
Phact_JT_(reversed)	3p	-	13	1932	529	991	2572	6024	22	10	11	19	1	7	2	0	4	0	2	9	0	2	0	0	0	0	0	0	0
Phact_JT_(reversed)	3p	-	14	1956	558	962	2548	6024	20	15	22	18	3	6	3	2	5	3	0	4	1	3	0	0	0	0	0	0	0
Phact_JT_(reversed)	3p	-	15	1980	556	957	2530	6023	18	10	21	22	0	5	0	0	1	5	0	9	1	1	0	1	1	0	0	0	0
Phact_JT_(reversed)	3p	-	16	1925	571	938	2589	6023	12	12	21	27	0	10	5	1	2	2	0	5	0	2	0	0	0	0	0	1	0
Phact_JT_(reversed)	3p	-	17	1923	555	945	2601	6024	12	18	13	23	1	3	2	0	0	3	2	6	1	3	0	0	0	0	0	0	0
Phact_JT_(reversed)	3p	-	18	1967	543	976	2537	6023	17	16	19	21	0	3	1	2	2	3	0	6	1	2	0	0	1	0	0	0	0
Phact_JT_(reversed)	3p	-	19	1984	542	992	2506	6024	22	20	30	17	0	6	2	1	6	1	1	6	2	1	0	0	0	0	0	0	0
Phact_JT_(reversed)	3p	-	20	1936	552	967	2569	6024	12	19	15	21	1	8	2	1	4	6	1	4	1	2	0	0	0	0	0	0	0
Phact_JT_(reversed)	3p	-	21	1896	565	970	2592	6023	17	22	11	26	2	9	0	0	2	5	2	5	0	2	0	0	0	1	0	0	0
Phact_JT_(reversed)	3p	-	22	1934	551	975	2561	6021	15	16	16	29	0	1	5	1	1	1	1	7	1	2	0	0	3	0	0	0	0
Phact_JT_(reversed)	3p	-	23	1922	532	996	2572	6022	19	18	12	22	3	4	2	0	3	1	1	3	0	1	0	1	2	0	0	0	0
Phact_JT_(reversed)	3p	-	24	1977	580	960	2506	6023	19	10	20	28	0	1	4	0	1	2	0	4	0	0	1	1	1	0	0	0	0
Phact_JT_(reversed)	3p	-	25	2000	557	952	2514	6023	21	15	22	20	1	4	1	2	4	2	4	2	1	0	1	0	1	0	0	0	0
Phact_JT_(reversed)	3p	-	26	1875	591	972	2586	6024	16	18	15	19	0	6	4	0	1	1	1	7	0	0	0	0	0	0	0	0	0
Phact_JT_(reversed)	3p	-	27	1936	594	1017	2474	6021	15	20	19	28	1	6	2	1	2	4	0	3	0	1	0	0	2	0	0	1	0
Phact_JT_(reversed)	3p	-	28	1923	560	957	2583	6023	15	13	14	21	0	3	1	0	3	2	0	4	0	1	0	0	1	0	0	0	0
Phact_JT_(reversed)	3p	-	29	1962	562	970	2529	6023	12	13	16	25	0	3	2	0	1	2	1	8	1	0	0	0	1	0	0	0	0
Phact_JT_(reversed)	3p	-	30	2002	551	1064	2407	6024	20	18	22	22	2	3	1	0	1	2	2	4	0	1	0	0	0	0	0	0	0
Phact_JT_(reversed)	3p	-	31	1844	543	960	2555	5902	15	17	15	17	0	3	0	1	2	3	0	2	0	1	0	0	0	0	0	0	0
Phact_JT_(reversed)	3p	-	32	1899	546	951	2407	5803	25	13	16	20	0	2	3	0	2	2	3	6	0	0	0	0	0	0	0	0	0
Phact_JT_(reversed)	3p	-	33	1815	523	917	2432	5687	17	16	13	16	1	1	2	1	2	0	0	6	0	0	0	0	0	0	0	0	0
Phact_JT_(reversed)	3p	-	34	1791	489	913	2403	5596	21	19	11	25	1	1	3	0	1	1	0	5	0	0	0	1	0	0	0	0	0
Phact_JT_(reversed)	3p	-	35	1744	507	919	2318	5488	14	13	17	17	0	3	5	2	1	1	0	4	0	1	0	0	0	0	0	0	0
Phact_JT_(reversed)	3p	-	36	1758	482	911	2238	5389	14	9	15	23	2	4	2	0	0	3	1	5	0	2	0	0	0	0	0	0	0
Phact_JT_(reversed)	3p	-	37	1727	464	884	2204	5279	15	14	20	26	0	1	0	0	3	6	0	5	0	4	0	0	1	0	0	0	0
Phact_JT_(reversed)	3p	-	38	1734	446	845	2144	5169	16	16	19	18	0	3	3	0	1	1	2	4	0	4	0	0	0	0	0	0	0
Phact_JT_(reversed)	3p	-	39	1674	449	803	2102	5028	12	14	15	16	0	0	2	1	1	7	0	4	1	1	0	0	0	0	0	0	0
Phact_JT_(reversed)	3p	-	40	1532	478	789	2088	4887	16	14	18	32	0	2	2	0	1	2	0	3	0	1	0	0	1	0	0	0	0
Phact_JT_(reversed)	3p	-	41	1476	470	785	2019	4750	19	15	16	16	2	3	1	0	1	2	0	1	0	1	0	0	0	0	0	0	0
Phact_JT_(reversed)	3p	-	42	1514	405	738	1931	4588	18	17	15	14	1	1	1	0	6	2	0	2	0	1	0	0	1	0	0	0	0
Phact_JT_(reversed)	3p	-	43	1393	398	745	1915	4451	13	13	7	12	1	1	2	0	2	5	0	4	0	2	0	0	1	0	0	0	0
Phact_JT_(reversed)	3p	-	44	1393	381	725	1819	4318	10	10	12	18	0	0	1	1	0	0	1	4	0	2	0	0	0	0	0	0	0
Phact_JT_(reversed)	3p	-	45	1341	363	671	1799	4174	6	14	8	16	0	2	2	0	1	1	0	1	0	1	0	0	0	0	0	0	0
Phact_JT_(reversed)	3p	-	46	1363	371	644	1657	4035	13	12	12	11	1	1	1	0	3	1	0	2	0	0	0	0	0	0	0	0	0
Phact_JT_(reversed)	3p	-	47	1225	365	708	1597	3895	11	17	6	8	0	2	2	0	2	3	2	2	0	0	0	0	0	0	0	0	0
Phact_JT_(reversed)	3p	-	48	1213	318	604	1610	3745	12	7	4	16	0	0	1	0	2	3	0	3	0	1	0	0	0	0	0	0	0
Phact_JT_(reversed)	3p	-	49	1157	327	580	1563	3627	14	13	15	11	2	3	1	0	1	3	0	4	0	2	0	0	0	0	0	0	0
Phact_JT_(reversed)	3p	-	50	1117	306	592	1489	3504	7	12	5	6	2	4	1	0	0	0	0	3	0	2	0	0	0	0	0	0	0
Phact_JT_(reversed)	3p	-	51	1059	291	533	1505	3388	10	12	5	11	3	5	0	1	3	1	0	2	0	0	0	0	0	0	0	0	0
Phact_JT_(reversed)	3p	-	52	1061	289	523	1415	3288	9	6	8	12	1	1	1	1	1	0	0	3	0	1	0	0	1	0	0	0	0
Phact_JT_(reversed)	3p	-	53	1051	292	481	1345	3169	8	9	6	7	1	3	0	0	1	1	0	3	0	2	0	0	0	0	0	0	0
Phact_JT_(reversed)	3p	-	54	991	259	478	1337	3065	11	13	8	15	0	2	0	0	0	1	1	1	0	2	0	0	0	0	0	0	0
Phact_JT_(reversed)	3p	-	55	933	273	462	1278	2946	8	15	6	10	0	2	1	1	1	3	0	1	0	1	0	0	0	0	0	0	0
Phact_JT_(reversed)	3p	-	56	881	286	455	1212	2834	9	11	8	12	0	1	0	0	2	1	1	0	0	1	0	0	0	0	0	0	0
Phact_JT_(reversed)	3p	-	57	852	254	441	1183	2730	7	10	5	16	1	0	1	0	1	0	0	0	0	1	0	0	0	0	0	0	0
Phact_JT_(reversed)	3p	-	58	824	238	422	1144	2628	7	9	5	6	1	1	0	0	2	0	0	2	0	0	0	0	0	0	0	0	0
Phact_JT_(reversed)	3p	-	59	825	223	395	1087	2530	7	4	8	9	0	2	1	0	1	0	1	2	0	1	0	0	0	0	0	0	0
Phact_JT_(reversed)	3p	-	60	791	231	368	1052	2442	7	7	6	14	0	4	1	0	1	0	0	0	0	1	0	0	0	0	0	0	0
Phact_JT_(reversed)	3p	-	61	754	216	409	1063	2442	9	3	6	11	0	4	1	0	0	0	0	1	0	1	0	0	0	0	0	0	0
Phact_JT_(reversed)	3p	-	62	778	238	379	1046	2441	6	9	11	4	0	0	0	0	0	1	0	0	0	0	0	0	1	0	0	0	0
Phact_JT_(reversed)	3p	-	63	815	217	356	1054	2442	8	5	4	11	0	1	0	0	3	0	0	2	0	0	0	0	0	0	0	0	0
Phact_JT_(reversed)	3p	-	64	793	211	375	1062	2441	7	5	7	10	3	1	2	0	1	2	0	3	0	0	0	0	1	0	0	0	0
Phact_JT_(reversed)	3p	-	65	801	231	362	1048	2442	7	5	5	7	0	2	0	0	1	2	0	1	0	0	0	1	0	0	0	0	0
Phact_JT_(reversed)	3p	-	66	730	231	359	1122	2442	5	3	8	12	0	2	1	0	0	0	0	0	0	2	0	0	0	0	0	0	0
Phact_JT_(reversed)	3p	-	67	783	234	379	1046	2442	1	9	4	7	0	0	1	0	0	1	0	3	0	1	0	0	0	0	0	0	0
Phact_JT_(reversed)	3p	-	68	793	219	376	1054	2442	7	6	8	10	0	1	1	0	2	0	0	2	0	0	0	0	0	0	0	0	0
Phact_JT_(reversed)	3p	-	69	807	223	385	1027	2442	8	7	2	10	0	0	1	0	0	1	0	1	1	0	0	0	0	0	0	0	0
Phact_JT_(reversed)	3p	-	70	757	224	372	1089	2442	3	6	7	14	0	0	0	1	0	0	1	2	0	0	0	0	0	0	0	0	0
Phact_JT_(reversed)	5p	+	1	2604	967	555	1923	6049	16	39	24	17	5	7	1	2	2	10	2	1	0	0	0	0	0	0	0	0	1
Phact_JT_(reversed)	5p	+	2	2390	1057	539	2063	6049	17	21	19	24	3	7	1	3	1	4	2	1	0	0	0	0	0	0	0	0	0
Phact_JT_(reversed)	5p	+	3	2541	989	581	1938	6049	16	15	14	19	1	2	1	2	0	2	3	1	0	0	0	0	0	0	0	0	0
Phact_JT_(reversed)	5p	+	4	2576	1003	551	1918	6048	22	16	15	19	2	3	0	3	0	4	1	1	2	0	0	0	1	0	0	0	0
Phact_JT_(reversed)	5p	+	5	2496	1047	555	1950	6048	15	18	14	22	4	1	0	1	0	2	2	0	2	0	0	0	1	0	0	0	0
Phact_JT_(reversed)	5p	+	6	2488	1004	576	1979	6047	18	20	22	23	1	2	0	1	0	3	1	1	2	0	0	0	0	1	0	0	0
Phact_JT_(reversed)	5p	+	7	2509	1049	560	1931	6049	21	13	18	19	2	3	1	3	0	2	0	2	0	0	0	0	0	0	0	0	0
Phact_JT_(reversed)	5p	+	8	2493	1010	566	1980	6049	16	18	20	16	4	2	1	5	1	4	2	2	1	0	0	0	0	0	0	0	0
Phact_JT_(reversed)	5p	+	9	2506	1019	555	1968	6048	14	21	16	23	5	4	0	9	4	5	1	2	1	0	0	0	0	1	0	0	0
Phact_JT_(reversed)	5p	+	10	2456	1023	570	2000	6049	24	11	12	19	4	4	0	1	1	5	2	1	1	1	0	0	0	0	0	0	0
Phact_JT_(reversed)	5p	+	11	2467	1033	569	1980	6049	16	25	17	16	3	6	0	1	0	3	1	2	1	0	0	0	0	0	0	0	0
Phact_JT_(reversed)	5p	+	12	2517	1028	548	1956	6049	16	20	19	16	2	4	0	2	0	1	2	1	3	0	0	0	0	0	0	0	0
Phact_JT_(reversed)	5p	+	13	2517	1024	530	1977	6048	13	11	16	15	2	2	0	2	1	1	2	4	3	0	0	0	0	1	0	0	0
Phact_JT_(reversed)	5p	+	14	2469	1034	538	2008	6049	14	25	21	23	3	5	0	2	2	2	2	2	1	0	1	0	0	0	0	0	0
Phact_JT_(reversed)	5p	+	15	2482	1017	580	1970	6049	16	15	21	11	2	1	1	3	0	3	2	1	0	1	0	0	0	0	0	0	0
Phact_JT_(reversed)	5p	+	16	2501	1043	553	1952	6049	17	13	17	14	3	2	0	2	1	3	1	0	0	0	0	0	0	0	0	0	0
Phact_JT_(reversed)	5p	+	17	2494	1020	547	1988	6049	16	15	20	22	2	2	2	3	1	3	2	2	0	2	0	0	0	0	0	0	0
Phact_JT_(reversed)	5p	+	18	2550	993	565	1940	6048	22	12	22	12	4	1	1	1	1	2	3	1	2	0	0	0	0	1	0	0	0
Phact_JT_(reversed)	5p	+	19	2511	1018	536	1984	6049	12	15	19	20	0	2	1	6	1	0	1	1	0	0	0	0	0	0	0	0	0
Phact_JT_(reversed)	5p	+	20	2475	1041	535	1997	6048	14	17	18	14	2	4	0	2	0	1	1	1	1	0	0	0	1	0	0	0	0
Phact_JT_(reversed)	5p	+	21	2552	1008	551	1937	6048	15	17	24	19	2	1	0	3	0	2	4	1	2	1	0	0	0	1	0	0	0
Phact_JT_(reversed)	5p	+	22	2517	993	517	2022	6049	14	15	19	20	2	3	0	3	0	2	1	0	2	0	0	0	0	0	0	0	0
Phact_JT_(reversed)	5p	+	23	2482	1025	537	2005	6049	12	19	17	15	1	3	1	4	0	2	3	0	1	0	0	0	0	0	0	0	0
Phact_JT_(reversed)	5p	+	24	2527	1043	539	1940	6049	19	15	24	23	4	5	0	3	1	2	3	2	1	0	0	0	0	0	0	0	0
Phact_JT_(reversed)	5p	+	25	2498	989	523	2039	6049	13	10	19	16	1	0	3	3	1	2	0	0	1	0	0	0	0	0	0	0	0
Phact_JT_(reversed)	5p	+	26	2463	1053	523	2009	6048	11	15	21	24	1	3	1	2	0	2	1	2	2	0	0	0	0	1	0	0	0
Phact_JT_(reversed)	5p	+	27	2492	1026	528	2002	6048	13	23	21	16	2	2	1	3	1	2	1	0	2	0	0	0	0	0	0	1	0
Phact_JT_(reversed)	5p	+	28	2474	1036	532	2007	6049	15	15	23	19	3	3	0	3	0	2	1	2	2	0	0	0	0	0	0	0	0
Phact_JT_(reversed)	5p	+	29	2513	1015	533	1988	6049	19	18	27	26	2	4	0	7	1	1	3	1	1	0	0	0	0	0	0	0	0
Phact_JT_(reversed)	5p	+	30	2499	994	560	1996	6049	13	19	20	18	3	3	2	4	1	6	4	1	1	0	0	0	0	0	0	0	0
Phact_JT_(reversed)	5p	+	31	2440	1007	512	1989	5948	14	17	17	13	2	1	0	5	1	3	2	2	1	0	0	0	0	0	0	0	0
Phact_JT_(reversed)	5p	+	32	2340	975	523	1995	5833	16	13	23	15	1	3	0	8	3	4	2	2	0	0	0	0	0	1	0	0	0
Phact_JT_(reversed)	5p	+	33	2382	948	496	1858	5684	6	16	15	16	5	1	2	3	0	4	3	0	2	0	0	0	0	1	0	0	0
Phact_JT_(reversed)	5p	+	34	2314	897	508	1851	5570	12	17	14	19	4	3	3	4	1	1	4	1	1	0	0	0	0	0	0	0	0
Phact_JT_(reversed)	5p	+	35	2205	887	480	1874	5446	13	14	25	17	3	4	0	6	1	1	1	1	0	0	1	0	0	0	0	0	0
Phact_JT_(reversed)	5p	+	36	2171	888	495	1770	5324	10	24	23	17	0	3	0	3	0	0	3	0	0	0	0	0	0	0	0	0	0
Phact_JT_(reversed)	5p	+	37	2133	886	481	1697	5197	15	20	17	9	2	2	0	2	0	4	2	1	0	0	0	0	0	0	0	0	0
Phact_JT_(reversed)	5p	+	38	2088	855	443	1683	5069	12	18	18	18	1	3	1	5	0	3	0	3	1	0	0	0	0	0	0	0	0
Phact_JT_(reversed)	5p	+	39	2038	836	447	1602	4923	15	14	26	17	3	1	0	4	0	2	3	0	1	0	0	0	0	0	0	0	0
Phact_JT_(reversed)	5p	+	40	1960	797	428	1588	4773	6	9	15	15	2	4	1	4	0	3	1	2	0	0	0	0	0	1	0	0	0
Phact_JT_(reversed)	5p	+	41	1906	757	396	1568	4627	12	16	20	12	0	2	0	3	0	5	2	0	0	0	1	0	0	0	0	0	0
Phact_JT_(reversed)	5p	+	42	1805	725	418	1543	4491	19	17	20	12	4	5	2	5	0	2	1	0	0	0	0	0	0	1	0	0	0
Phact_JT_(reversed)	5p	+	43	1762	736	410	1445	4353	17	16	19	13	1	5	2	0	1	2	2	0	1	0	0	0	0	0	0	1	0
Phact_JT_(reversed)	5p	+	44	1714	714	346	1414	4188	10	14	20	7	2	2	0	1	0	3	1	2	1	0	0	0	0	0	0	0	0
Phact_JT_(reversed)	5p	+	45	1685	693	348	1328	4054	10	18	18	13	0	1	1	2	0	3	0	0	2	0	0	0	0	0	0	0	0
Phact_JT_(reversed)	5p	+	46	1569	664	364	1336	3933	10	12	12	13	2	0	0	5	0	1	1	0	1	0	0	0	0	1	0	0	0
Phact_JT_(reversed)	5p	+	47	1529	647	357	1262	3795	13	14	18	6	1	2	0	6	0	1	1	2	0	0	0	0	0	1	0	0	0
Phact_JT_(reversed)	5p	+	48	1504	598	334	1237	3673	12	11	20	11	1	2	0	1	0	2	1	1	0	0	0	0	0	0	0	0	0
Phact_JT_(reversed)	5p	+	49	1482	558	296	1195	3531	9	13	10	7	1	2	0	3	1	4	1	0	1	0	0	0	0	0	0	0	0
Phact_JT_(reversed)	5p	+	50	1455	519	291	1150	3415	12	15	18	11	1	4	0	0	0	1	0	0	1	0	0	0	0	0	0	0	0
Phact_JT_(reversed)	5p	+	51	1394	509	271	1113	3287	10	11	15	7	2	3	0	1	0	4	0	1	0	0	0	0	0	0	0	0	0
Phact_JT_(reversed)	5p	+	52	1327	521	302	1044	3194	13	5	12	6	3	3	0	4	1	1	1	2	0	0	0	0	0	0	0	0	0
Phact_JT_(reversed)	5p	+	53	1292	492	259	1027	3070	7	6	12	7	3	3	1	5	1	0	1	0	0	0	0	0	0	0	0	0	0
Phact_JT_(reversed)	5p	+	54	1260	466	271	956	2953	11	10	12	9	1	0	1	2	0	6	2	0	0	0	0	0	0	0	0	0	0
Phact_JT_(reversed)	5p	+	55	1191	442	280	945	2858	10	11	11	9	3	1	0	2	1	2	1	1	0	0	0	0	0	0	0	0	0
Phact_JT_(reversed)	5p	+	56	1158	459	227	913	2757	8	13	19	8	2	0	0	4	0	0	2	1	1	0	0	0	0	1	0	0	0
Phact_JT_(reversed)	5p	+	57	1075	448	229	911	2663	2	10	14	7	1	1	1	1	0	2	0	0	1	0	0	0	0	0	0	0	0
Phact_JT_(reversed)	5p	+	58	1072	424	224	850	2570	6	12	12	6	1	1	1	2	0	1	1	0	1	0	0	0	0	0	0	0	0
Phact_JT_(reversed)	5p	+	59	1064	411	192	822	2489	8	14	15	9	0	2	0	3	0	0	3	1	0	0	0	0	0	0	0	0	0
Phact_JT_(reversed)	5p	+	60	1033	347	225	798	2403	5	4	6	11	2	2	1	1	1	2	1	1	0	0	0	0	0	0	0	0	0
Phact_JT_(reversed)	5p	+	61	983	377	217	824	2401	8	4	9	8	0	0	0	3	0	0	1	0	0	0	0	0	0	0	0	0	0
Phact_JT_(reversed)	5p	+	62	1032	386	189	793	2400	5	6	6	8	1	4	1	3	0	2	0	1	0	0	0	0	0	0	0	0	0
Phact_JT_(reversed)	5p	+	63	990	391	202	817	2400	6	7	12	9	1	1	1	2	1	2	0	2	0	0	0	0	0	0	0	0	0
Phact_JT_(reversed)	5p	+	64	1010	417	206	765	2398	6	10	10	8	1	2	0	0	0	1	0	0	0	0	1	0	1	1	0	0	0
Phact_JT_(reversed)	5p	+	65	1010	379	205	805	2399	4	9	11	8	1	0	1	4	0	1	0	0	0	0	0	0	0	1	0	0	0
Phact_JT_(reversed)	5p	+	66	982	414	213	791	2400	7	11	12	7	1	0	1	2	1	1	1	0	0	0	0	0	0	0	0	0	0
Phact_JT_(reversed)	5p	+	67	1005	391	225	778	2399	4	8	5	10	1	1	0	1	1	1	0	0	0	1	0	0	1	0	0	0	0
Phact_JT_(reversed)	5p	+	68	1006	419	238	734	2397	7	7	13	7	1	0	1	1	0	5	1	4	0	1	1	0	0	1	0	2	0
Phact_JT_(reversed)	5p	+	69	1022	391	215	766	2394	13	14	7	6	0	2	0	1	0	3	2	0	0	1	0	0	4	0	0	2	0
Phact_JT_(reversed)	5p	+	70	1021	370	229	773	2393	5	8	9	6	1	1	0	1	2	2	0	0	2	0	0	2	4	0	0	3	0
Phact_JT_(reversed)	5p	-	1	2127	519	1004	2373	6023	20	23	17	24	1	3	2	1	6	6	0	2	0	0	0	0	0	0	0	0	0
Phact_JT_(reversed)	5p	-	2	1893	534	940	2657	6024	15	18	15	30	2	4	3	0	2	3	0	3	0	0	0	0	0	0	0	0	0
Phact_JT_(reversed)	5p	-	3	1943	545	1052	2484	6024	12	19	15	28	2	2	1	0	4	1	0	3	0	0	0	0	0	0	0	0	0
Phact_JT_(reversed)	5p	-	4	2013	598	1025	2388	6024	21	17	17	22	1	1	2	0	2	2	0	3	0	0	0	0	0	0	0	0	0
Phact_JT_(reversed)	5p	-	5	1993	586	990	2453	6022	16	18	19	26	0	1	1	0	2	2	0	4	0	0	0	0	1	1	0	0	0
Phact_JT_(reversed)	5p	-	6	1972	571	1000	2480	6023	21	16	18	26	1	1	0	0	1	3	1	3	0	1	0	0	0	0	0	1	0
Phact_JT_(reversed)	5p	-	7	1905	584	986	2549	6024	14	14	19	26	1	1	1	1	1	2	1	9	0	0	0	0	0	0	0	0	0
Phact_JT_(reversed)	5p	-	8	1917	549	1020	2538	6024	20	19	13	21	0	0	1	0	1	3	0	4	0	0	0	0	0	0	0	0	0
Phact_JT_(reversed)	5p	-	9	1947	583	949	2544	6023	14	20	10	30	2	2	2	0	2	0	0	3	1	0	0	0	1	0	0	0	0
Phact_JT_(reversed)	5p	-	10	1916	569	975	2564	6024	13	16	17	20	0	3	3	0	1	2	0	7	0	0	0	0	0	0	0	0	0
Phact_JT_(reversed)	5p	-	11	1890	581	972	2581	6024	18	15	19	23	0	3	2	0	0	1	0	4	0	0	1	0	0	0	0	0	0
Phact_JT_(reversed)	5p	-	12	1989	554	962	2518	6023	18	17	16	18	0	2	0	0	2	4	0	3	0	2	0	0	1	0	0	0	0
Phact_JT_(reversed)	5p	-	13	1943	545	986	2549	6023	18	15	17	18	2	3	2	0	2	3	1	6	0	1	0	1	1	0	0	0	0
Phact_JT_(reversed)	5p	-	14	1968	552	968	2536	6024	20	10	23	29	1	2	0	0	3	3	0	7	0	0	0	0	0	0	0	0	0
Phact_JT_(reversed)	5p	-	15	1925	594	1000	2504	6023	12	17	20	16	1	2	1	0	1	3	0	0	0	1	0	0	1	0	0	0	0
Phact_JT_(reversed)	5p	-	16	1907	583	983	2551	6024	17	18	22	24	0	7	2	0	2	1	2	2	0	0	0	0	0	0	0	0	0
Phact_JT_(reversed)	5p	-	17	1956	578	939	2549	6022	18	20	19	28	2	7	2	0	2	1	0	6	0	2	0	0	2	0	0	0	0
Phact_JT_(reversed)	5p	-	18	1943	542	988	2551	6024	15	10	15	21	1	5	4	0	3	1	2	4	0	0	0	0	0	0	0	0	0
Phact_JT_(reversed)	5p	-	19	1891	579	1005	2549	6024	19	20	13	20	2	2	1	0	3	0	0	6	0	1	0	0	0	0	0	0	0
Phact_JT_(reversed)	5p	-	20	1917	568	1024	2515	6024	26	16	18	27	0	1	3	0	3	0	1	3	0	2	0	0	0	0	0	0	0
Phact_JT_(reversed)	5p	-	21	1954	590	957	2522	6023	19	19	15	20	0	2	1	0	2	2	1	3	0	0	0	0	1	0	0	0	0
Phact_JT_(reversed)	5p	-	22	1963	560	978	2522	6023	14	17	17	28	0	4	1	2	2	2	0	2	0	1	0	0	1	0	0	0	0
Phact_JT_(reversed)	5p	-	23	1923	541	957	2603	6024	18	23	16	23	1	7	2	0	2	4	2	2	1	2	0	0	0	0	0	0	0
Phact_JT_(reversed)	5p	-	24	2002	552	951	2518	6023	17	13	17	13	1	5	1	0	2	3	0	6	0	2	0	0	1	0	0	0	0
Phact_JT_(reversed)	5p	-	25	1987	551	961	2524	6023	13	13	15	16	2	2	3	1	3	2	1	5	0	3	0	0	1	0	0	0	0
Phact_JT_(reversed)	5p	-	26	1869	548	1001	2606	6024	16	15	15	18	3	6	2	1	3	3	3	2	0	4	0	0	0	0	0	0	0
Phact_JT_(reversed)	5p	-	27	1900	569	1010	2545	6024	15	16	17	21	1	4	1	0	2	2	0	6	0	3	0	0	0	0	0	0	0
Phact_JT_(reversed)	5p	-	28	1881	562	1001	2580	6024	17	15	21	14	2	4	2	1	0	3	0	3	1	1	0	0	0	0	0	0	0
Phact_JT_(reversed)	5p	-	29	1935	534	1010	2545	6024	18	19	12	24	2	2	1	1	4	3	0	8	0	1	0	0	0	0	0	0	0
Phact_JT_(reversed)	5p	-	30	1917	533	1044	2530	6024	21	19	12	18	1	2	2	0	4	5	3	4	0	2	0	0	0	0	0	0	0
Phact_JT_(reversed)	5p	-	31	1930	525	942	2504	5901	13	16	14	16	1	4	1	2	4	3	0	7	0	1	0	0	1	0	0	0	0
Phact_JT_(reversed)	5p	-	32	1872	501	973	2456	5802	12	12	17	21	1	3	3	1	3	6	0	4	0	0	0	0	0	1	0	0	0
Phact_JT_(reversed)	5p	-	33	1834	514	973	2366	5687	15	10	19	21	0	2	3	1	2	2	1	4	2	1	1	1	0	0	0	0	0
Phact_JT_(reversed)	5p	-	34	1751	507	953	2382	5593	23	16	14	20	1	3	2	0	1	4	1	5	0	2	0	0	2	0	0	1	0
Phact_JT_(reversed)	5p	-	35	1763	496	889	2339	5487	13	22	17	20	1	2	1	1	4	5	1	3	0	3	0	0	1	0	0	0	0
Phact_JT_(reversed)	5p	-	36	1672	506	926	2285	5389	23	14	12	20	1	1	1	1	3	4	0	4	1	2	0	0	0	0	0	0	0
Phact_JT_(reversed)	5p	-	37	1656	500	868	2255	5279	13	13	12	22	1	3	1	0	1	1	2	3	0	1	0	0	1	0	0	0	0
Phact_JT_(reversed)	5p	-	38	1695	449	800	2225	5169	18	16	20	27	0	2	3	1	3	6	0	4	0	1	0	0	0	0	0	0	0
Phact_JT_(reversed)	5p	-	39	1677	428	797	2126	5028	14	15	16	25	0	3	2	0	3	3	3	3	1	2	0	0	0	0	0	0	0
Phact_JT_(reversed)	5p	-	40	1596	445	787	2059	4887	15	11	18	19	0	4	2	2	2	7	0	3	0	3	0	0	1	0	0	0	0
Phact_JT_(reversed)	5p	-	41	1546	428	749	2026	4749	14	14	11	19	2	4	2	1	1	4	1	5	0	3	0	0	1	0	0	0	0
Phact_JT_(reversed)	5p	-	42	1484	423	773	1909	4589	17	12	14	15	1	7	4	3	4	1	0	3	0	3	0	0	0	0	0	0	0
Phact_JT_(reversed)	5p	-	43	1439	404	703	1906	4452	13	13	13	16	0	1	1	0	3	1	0	3	0	2	0	0	1	0	0	0	0
Phact_JT_(reversed)	5p	-	44	1357	348	705	1907	4317	16	13	11	12	1	4	2	1	2	2	0	3	0	1	0	1	1	0	0	0	0
Phact_JT_(reversed)	5p	-	45	1358	373	663	1780	4174	12	18	15	18	0	2	3	1	2	4	3	7	0	0	0	0	0	0	0	0	0
Phact_JT_(reversed)	5p	-	46	1239	367	649	1780	4035	8	13	18	7	0	2	2	1	1	2	0	2	0	0	0	0	0	0	0	0	0
Phact_JT_(reversed)	5p	-	47	1197	341	664	1693	3895	12	9	12	12	2	4	1	0	1	3	1	4	0	1	0	0	0	0	0	0	0
Phact_JT_(reversed)	5p	-	48	1230	338	592	1585	3745	7	7	12	15	1	3	2	0	0	1	1	5	1	1	0	1	0	0	0	0	0
Phact_JT_(reversed)	5p	-	49	1114	320	570	1623	3627	8	5	11	14	0	1	1	0	1	0	0	2	1	1	0	0	0	0	0	0	0
Phact_JT_(reversed)	5p	-	50	1107	315	564	1516	3502	13	12	7	13	0	4	2	1	1	3	0	3	0	0	0	0	1	0	0	1	0
Phact_JT_(reversed)	5p	-	51	1051	317	520	1500	3388	9	8	7	10	1	3	2	0	1	3	0	5	0	1	0	0	0	0	0	0	0
Phact_JT_(reversed)	5p	-	52	1093	291	508	1396	3288	14	13	11	10	0	3	0	3	4	3	2	1	0	0	0	0	1	0	0	0	0
Phact_JT_(reversed)	5p	-	53	993	303	472	1401	3169	16	5	13	13	0	1	4	0	1	4	0	1	0	0	0	0	0	0	0	0	0
Phact_JT_(reversed)	5p	-	54	999	259	456	1351	3065	7	11	10	6	1	2	1	0	1	0	1	3	0	0	0	0	0	0	0	0	0
Phact_JT_(reversed)	5p	-	55	892	283	480	1290	2945	6	9	6	12	0	0	3	1	1	0	1	3	0	0	0	1	1	0	0	0	0
Phact_JT_(reversed)	5p	-	56	898	245	438	1253	2834	12	9	5	10	0	5	2	0	1	3	0	3	1	1	0	0	0	0	0	0	0
Phact_JT_(reversed)	5p	-	57	901	222	437	1170	2730	7	10	3	12	1	4	1	0	2	2	0	5	0	2	0	0	0	0	0	0	0
Phact_JT_(reversed)	5p	-	58	848	214	430	1136	2628	9	8	13	3	0	1	0	2	4	1	0	2	1	1	0	0	0	0	0	0	0
Phact_JT_(reversed)	5p	-	59	828	195	412	1094	2529	8	5	11	12	0	1	1	0	0	3	0	2	1	0	0	0	1	0	0	0	0
Phact_JT_(reversed)	5p	-	60	784	208	369	1081	2442	6	7	6	8	0	2	2	0	0	2	1	2	1	0	0	0	0	0	0	0	0
Phact_JT_(reversed)	5p	-	61	745	222	385	1089	2441	2	9	5	6	0	5	2	0	1	1	0	4	1	1	0	0	0	0	0	1	0
Phact_JT_(reversed)	5p	-	62	776	205	405	1055	2441	7	3	9	10	0	2	0	0	0	2	0	4	0	1	0	0	1	0	0	0	0
Phact_JT_(reversed)	5p	-	63	803	215	376	1048	2442	10	5	8	4	1	3	1	0	4	1	0	0	0	0	0	0	0	0	0	0	0
Phact_JT_(reversed)	5p	-	64	775	234	393	1040	2442	8	4	7	7	0	4	1	0	1	0	1	4	0	0	0	1	0	0	0	0	0
Phact_JT_(reversed)	5p	-	65	750	212	400	1080	2442	8	12	9	10	0	2	1	1	2	1	0	0	0	2	0	0	0	0	0	0	0
Phact_JT_(reversed)	5p	-	66	777	194	421	1049	2441	9	2	7	12	0	2	0	0	1	6	0	4	0	1	0	0	1	0	0	0	0
Phact_JT_(reversed)	5p	-	67	755	213	448	1026	2442	10	9	8	6	0	3	1	1	1	1	1	1	0	0	0	1	0	0	0	0	0
Phact_JT_(reversed)	5p	-	68	746	220	418	1052	2436	5	9	6	8	1	1	2	0	4	4	3	1	0	1	0	1	4	1	0	1	0
Phact_JT_(reversed)	5p	-	69	790	230	379	1039	2438	5	8	5	6	1	3	0	0	0	4	0	2	0	0	0	0	4	0	0	0	0
Phact_JT_(reversed)	5p	-	70	795	205	392	1043	2435	12	8	10	6	0	4	2	3	3	1	4	4	0	2	0	0	1	1	0	5	0
