# Supplementary material for: Recovery and analysis of ancient beetle DNA from subfossil packrat middens using high-throughput sequencing
Source: Sci Rep. 2021 Jun 16;11:12635. doi: 10.1038/s41598-021-91896-8 (PMC8209150; doi:10.1038/s41598-021-91896-8)
Supplement: Supplementary file 6 — Supplementary Information 6. [file 41598_2021_91896_MOESM6_ESM.zip › results_JT2.Phact_JT.filter/Runtime_log.txt]

2020-06-17 15:50:38,163	INFO	main: Started with the command: /home/sweet19/.conda/envs/cent7/5.1.0-py27/mapDamage2/bin/mapDamage -i JT2.Phact_JT.filter.bam -r Phact_JT_renum.fasta
2020-06-17 15:50:39,311	DEBUG	main: BAM read in 3.551276 seconds
2020-06-17 15:50:41,443	INFO	mapdamage.rscript: Performing Bayesian estimates
2020-06-17 15:50:41,443	DEBUG	mapdamage.rscript: Call: Rscript /home/sweet19/.conda/envs/cent7/5.1.0-py27/mapDamage2/lib/python3.7/site-packages/mapdamage/Rscripts/stats/runGeneral.R --args 30 10000 10 50000 0 0 1 1 0 0 1 12 results_JT2.Phact_JT.filter/ /home/sweet19/.conda/envs/cent7/5.1.0-py27/mapDamage2/lib/python3.7/site-packages/mapdamage/Rscripts/stats/ results_JT2.Phact_JT.filter/Stats_out 0 0 0 results_JT2.Phact_JT.fi…
2020-06-17 15:55:12,514	DEBUG	mapdamage.rscript: Bayesian estimates completed in 271.070442 seconds
2020-06-17 15:55:12,533	INFO	main: Successful run
2020-06-17 15:55:12,534	DEBUG	main: Run completed in 276.774224 seconds
