# Supplementary material for: Recovery and analysis of ancient beetle DNA from subfossil packrat middens using high-throughput sequencing
Source: Sci Rep. 2021 Jun 16;11:12635. doi: 10.1038/s41598-021-91896-8 (PMC8209150; doi:10.1038/s41598-021-91896-8)
Supplement: Supplementary file 6 — Supplementary Information 6. [file 41598_2021_91896_MOESM6_ESM.zip › results_JT2.Phact_JT.filter/Stats_out_MCMC_correct_prob.csv]

	Position	C.T	G.A
1	1	0.847959298685748	0.855310469878317
2	2	0.752993658959488	0.803147862741083
3	3	0.704088954527085	0.791571833091706
4	4	0.679630950516092	0.793687183895159
5	5	0.670718697167237	0.794738858887682
6	6	0.666661424343542	0.79575526496189
7	7	0.667489679025727	0.794611477903223
8	8	0.675163221664386	0.788992219147253
9	9	0.679452287670741	0.785636752492505
10	10	0.676936670392027	0.787535717833343
11	11	0.678955628800246	0.785969393686189
12	12	0.682389850388957	0.783225814868095
13	-12	0.69945431815124	0.767445094701687
14	-11	0.69473894356912	0.772220944695461
15	-10	0.688008720176352	0.77848277442029
16	-9	0.681186884327364	0.784262259113643
17	-8	0.679399900927171	0.785772151102127
18	-7	0.684886048253184	0.781568717499186
19	-6	0.68934498444337	0.77839440822771
20	-5	0.686099059186954	0.783141072275023
21	-4	0.682843413281687	0.791303732652387
22	-3	0.690379916778008	0.802360963607299
23	-2	0.722293121133565	0.82943494792231
24	-1	0.809063347643527	0.891948838411915
