# Supplementary material for: Recovery and analysis of ancient beetle DNA from subfossil packrat middens using high-throughput sequencing
Source: Sci Rep. 2021 Jun 16;11:12635. doi: 10.1038/s41598-021-91896-8 (PMC8209150; doi:10.1038/s41598-021-91896-8)
Supplement: Supplementary file 6 — Supplementary Information 6. [file 41598_2021_91896_MOESM6_ESM.zip › results_JT2.Phact_JT.filter/Stats_out_MCMC_iter.csv]

	Theta	DeltaD	DeltaS	Lambda	Rho	LogLik
1	0.0473629839167729	0.034620295618471	0.557287107908668	0.85158945304559	0.229229036728415	-678.796758494943
2	0.0473629839167729	0.034620295618471	0.557287107908668	0.85158945304559	0.229229036728415	-678.796758494943
3	0.0461595804245584	0.0351668418900216	0.557287107908668	0.85158945304559	0.229229036728415	-679.265163012412
4	0.0461595804245584	0.0340914721155432	0.557287107908668	0.85158945304559	0.229229036728415	-678.873154567348
5	0.0461595804245584	0.0340914721155432	0.625890292606196	0.85158945304559	0.229229036728415	-679.359864737307
6	0.0489598776938861	0.0340914721155432	0.625890292606196	0.85158945304559	0.229229036728415	-682.550384270934
7	0.0489598776938861	0.0343551229358256	0.640969832980682	0.85158945304559	0.229229036728415	-682.983692414609
8	0.0456842612260417	0.0343551229358256	0.640969832980682	0.85158945304559	0.229503685488536	-680.335531972348
9	0.0456842612260417	0.0359989071352209	0.640969832980682	0.85158945304559	0.229503685488536	-681.873957990561
10	0.0456842612260417	0.0359989071352209	0.640969832980682	0.854525053296863	0.229503685488536	-681.633631758937
11	0.0456842612260417	0.0359989071352209	0.628332660186638	0.872898401067375	0.231981555032908	-680.101847741667
12	0.0456842612260417	0.0359989071352209	0.628332660186638	0.872898401067375	0.231981555032908	-680.101847741667
13	0.0456842612260417	0.0337537279517856	0.628332660186638	0.872898401067375	0.231981555032908	-679.299102040644
14	0.047520167653533	0.0352697933480506	0.628332660186638	0.872898401067375	0.231981555032908	-679.541718771325
15	0.047520167653533	0.0352697933480506	0.628332660186638	0.872898401067375	0.219478056361671	-681.20610090457
16	0.047520167653533	0.0329852594188794	0.628332660186638	0.872898401067375	0.219478056361671	-681.019291924041
17	0.047520167653533	0.0329852594188794	0.628332660186638	0.872898401067375	0.219478056361671	-681.019291924041
18	0.047520167653533	0.0329852594188794	0.628332660186638	0.872898401067375	0.219478056361671	-681.019291924041
19	0.047520167653533	0.0329852594188794	0.628332660186638	0.875820194299943	0.219478056361671	-681.126366986076
20	0.047520167653533	0.0329852594188794	0.628332660186638	0.875820194299943	0.219478056361671	-681.126366986076
21	0.0485270124666291	0.0329852594188794	0.628332660186638	0.875820194299943	0.219478056361671	-681.40159465483
22	0.0485270124666291	0.0317854406487506	0.628332660186638	0.864645423644557	0.232507219559227	-682.590707335501
23	0.0485270124666291	0.0317854406487506	0.628332660186638	0.864645423644557	0.216482984559305	-683.041058875451
24	0.0485270124666291	0.0344199945352345	0.628332660186638	0.864645423644557	0.238876625807288	-683.448903522798
25	0.0485270124666291	0.0347680356428202	0.628332660186638	0.864645423644557	0.238876625807288	-683.697601109874
26	0.0485270124666291	0.0347680356428202	0.567213053663085	0.878353158116673	0.238876625807288	-684.065523343552
27	0.0485270124666291	0.0347680356428202	0.567213053663085	0.851702732726857	0.238876625807288	-683.591984193013
28	0.0485270124666291	0.0334189390153329	0.567213053663085	0.851702732726857	0.236188612634988	-682.144311374741
29	0.0485270124666291	0.0334189390153329	0.567213053663085	0.851702732726857	0.236188612634988	-682.144311374741
30	0.0464126886744878	0.0334642999393929	0.567213053663085	0.851702732726857	0.236188612634988	-678.185535350003
31	0.0464126886744878	0.0334642999393929	0.567213053663085	0.851702732726857	0.236188612634988	-678.185535350003
32	0.046247442302827	0.0334642999393929	0.567213053663085	0.851702732726857	0.236188612634988	-678.194023839125
33	0.046247442302827	0.0334642999393929	0.474425922551716	0.851702732726857	0.242562308807718	-679.51785773725
34	0.046609156868905	0.0334642999393929	0.474425922551716	0.851702732726857	0.227421696552529	-679.733760861278
35	0.046609156868905	0.0334642999393929	0.474425922551716	0.851702732726857	0.227421696552529	-679.733760861278
36	0.0483243622959041	0.0334642999393929	0.657423790800067	0.851702732726857	0.227421696552529	-680.89185484522
37	0.0483243622959041	0.0334642999393929	0.662989996898741	0.874314664763708	0.227421696552529	-680.189094146027
38	0.0483243622959041	0.0334642999393929	0.662989996898741	0.874314664763708	0.231610450653113	-680.600912316962
39	0.0483243622959041	0.0334642999393929	0.662989996898741	0.874314664763708	0.231610450653113	-680.600912316962
40	0.0483243622959041	0.0334642999393929	0.653571154921555	0.874314664763708	0.228338506486947	-680.228387495631
41	0.0483243622959041	0.0334642999393929	0.653571154921555	0.874314664763708	0.228338506486947	-680.228387495631
42	0.0483243622959041	0.0334642999393929	0.653571154921555	0.874314664763708	0.228338506486947	-680.228387495631
43	0.0483243622959041	0.0334642999393929	0.653571154921555	0.874314664763708	0.22847848934016	-680.237544134559
44	0.0483243622959041	0.0334642999393929	0.69380539162153	0.874314664763708	0.22847848934016	-680.346058104271
45	0.0483243622959041	0.0334642999393929	0.69380539162153	0.874314664763708	0.22847848934016	-680.346058104271
46	0.0483243622959041	0.0334642999393929	0.69380539162153	0.874314664763708	0.22847848934016	-680.346058104271
47	0.0483243622959041	0.0334642999393929	0.69380539162153	0.874314664763708	0.22847848934016	-680.346058104271
48	0.0483243622959041	0.0334642999393929	0.667376764247143	0.874314664763708	0.22847848934016	-680.250550776463
49	0.0483243622959041	0.0334642999393929	0.667376764247143	0.874314664763708	0.22847848934016	-680.250550776463
50	0.0483243622959041	0.0334642999393929	0.667376764247143	0.874314664763708	0.22847848934016	-680.250550776463
51	0.0451389944158985	0.0334642999393929	0.563505118579565	0.874314664763708	0.22847848934016	-682.602429829824
52	0.0451389944158985	0.0334642999393929	0.563505118579565	0.869811277944304	0.22847848934016	-682.29627313792
53	0.0480152111849505	0.0334642999393929	0.563505118579565	0.869811277944304	0.22847848934016	-679.970479720436
54	0.0466497332335287	0.0334642999393929	0.563505118579565	0.869811277944304	0.22847848934016	-679.301172847747
55	0.0466497332335287	0.0334642999393929	0.563505118579565	0.878062150161576	0.22847848934016	-679.869776048063
56	0.0466497332335287	0.0334642999393929	0.563505118579565	0.878062150161576	0.22847848934016	-679.869776048063
57	0.0490280253343376	0.0334642999393929	0.563505118579565	0.864222308329523	0.22847848934016	-682.188948955416
58	0.0490280253343376	0.0334642999393929	0.563505118579565	0.864222308329523	0.22847848934016	-682.188948955416
59	0.0490280253343376	0.0355496947494386	0.643920334189903	0.864578409716996	0.222244600198673	-683.297038605994
60	0.047818648136668	0.0355496947494386	0.643920334189903	0.864578409716996	0.222244600198673	-681.187783744548
61	0.0459282986525823	0.0353439157612871	0.643920334189903	0.864578409716996	0.222244600198673	-682.507035184331
62	0.0474545403773396	0.0353439157612871	0.643920334189903	0.864578409716996	0.222244600198673	-680.764893719978
63	0.0474545403773396	0.0340463303337747	0.470120224554184	0.864578409716996	0.222244600198673	-681.216839587093
64	0.0474545403773396	0.0340463303337747	0.470120224554184	0.807514701367558	0.222244600198673	-679.783301276066
65	0.0474545403773396	0.0340463303337747	0.470120224554184	0.807514701367558	0.222244600198673	-679.783301276066
66	0.0474545403773396	0.0340463303337747	0.470120224554184	0.807514701367558	0.222244600198673	-679.783301276066
67	0.0474545403773396	0.0340463303337747	0.470120224554184	0.807514701367558	0.222244600198673	-679.783301276066
68	0.0474545403773396	0.0340463303337747	0.470120224554184	0.807514701367558	0.222244600198673	-679.783301276066
69	0.0474545403773396	0.031633951889179	0.490686369397129	0.807514701367558	0.234808462636389	-680.413234584389
70	0.0474545403773396	0.0340609994253041	0.490686369397129	0.807514701367558	0.234808462636389	-679.409639080985
71	0.0474545403773396	0.0340609994253041	0.531687487422495	0.807514701367558	0.226621542010525	-680.394028722709
72	0.0474545403773396	0.0340609994253041	0.531687487422495	0.807514701367558	0.226621542010525	-680.394028722709
73	0.0473199932345397	0.0340609994253041	0.531687487422495	0.807514701367558	0.230272203617489	-680.035339709713
74	0.0473199932345397	0.0340609994253041	0.531687487422495	0.809604593880711	0.230272203617489	-679.863231231922
75	0.0473199932345397	0.0340609994253041	0.531687487422495	0.809604593880711	0.230272203617489	-679.863231231922
76	0.0473199932345397	0.0340609994253041	0.531687487422495	0.809604593880711	0.230272203617489	-679.863231231922
77	0.0473199932345397	0.0309101317639683	0.423007595666927	0.809604593880711	0.230272203617489	-681.660882538497
78	0.0473199932345397	0.0309101317639683	0.423007595666927	0.809604593880711	0.230272203617489	-681.660882538497
79	0.0473199932345397	0.0309101317639683	0.423007595666927	0.809604593880711	0.235792336041296	-681.975100829716
80	0.0473199932345397	0.0309101317639683	0.423007595666927	0.809604593880711	0.233805133721935	-681.760955716748
81	0.0469717405788103	0.0309101317639683	0.423007595666927	0.809604593880711	0.233805133721935	-681.56216452297
82	0.0469717405788103	0.0309101317639683	0.423007595666927	0.761899866289971	0.233805133721935	-681.027124908288
83	0.0469717405788103	0.0306982044496236	0.423007595666927	0.761899866289971	0.233805133721935	-681.413431253808
84	0.0469717405788103	0.0306982044496236	0.393205919495871	0.764467535556365	0.233805133721935	-681.062330058407
85	0.0469717405788103	0.0306982044496236	0.393205919495871	0.792060159766346	0.233805133721935	-681.77344051441
86	0.0467491851576147	0.0306982044496236	0.393205919495871	0.740415842597574	0.233805133721935	-681.32392721853
87	0.0467491851576147	0.0306982044496236	0.393205919495871	0.759435204452303	0.233805133721935	-681.020520134911
88	0.0467491851576147	0.0306982044496236	0.393205919495871	0.759435204452303	0.237667342186908	-681.222471590017
89	0.0464074123853448	0.0306982044496236	0.393205919495871	0.759435204452303	0.237667342186908	-681.146307948426
90	0.0464074123853448	0.0306982044496236	0.309608383548262	0.759435204452303	0.237667342186908	-682.598766251561
91	0.0464074123853448	0.0306982044496236	0.309608383548262	0.759435204452303	0.237667342186908	-682.598766251561
92	0.0464074123853448	0.0306982044496236	0.309608383548262	0.759435204452303	0.228760875814846	-683.216127401424
93	0.0464074123853448	0.0306982044496236	0.309608383548262	0.748409873768046	0.228760875814846	-682.595286810469
94	0.0483578668581139	0.0306982044496236	0.394376881310547	0.748409873768046	0.228760875814846	-682.522950462906
95	0.0483578668581139	0.0306982044496236	0.332332514726734	0.748409873768046	0.228760875814846	-682.456684991856
96	0.0483578668581139	0.0306982044496236	0.332332514726734	0.748409873768046	0.228760875814846	-682.456684991856
97	0.0483578668581139	0.0306982044496236	0.332332514726734	0.749235706134986	0.226282059399517	-682.374171691694
98	0.0483578668581139	0.0306982044496236	0.332332514726734	0.749235706134986	0.226282059399517	-682.374171691694
99	0.0483578668581139	0.0342153024290129	0.332332514726734	0.749235706134986	0.226282059399517	-680.126162130641
100	0.0483578668581139	0.0342153024290129	0.332332514726734	0.749235706134986	0.226541923880368	-680.128708480368
101	0.0483578668581139	0.0342153024290129	0.332332514726734	0.749235706134986	0.226541923880368	-680.128708480368
102	0.0483578668581139	0.0325916961072924	0.332332514726734	0.749235706134986	0.226541923880368	-679.976399167133
103	0.0483578668581139	0.0325916961072924	0.332332514726734	0.731379727357972	0.226541923880368	-680.023725661213
104	0.0483578668581139	0.0325916961072924	0.332332514726734	0.731379727357972	0.226541923880368	-680.023725661213
105	0.0474660552852893	0.0325916961072924	0.410645525590575	0.731379727357972	0.226541923880368	-681.508569832172
106	0.0474660552852893	0.0325916961072924	0.312665090902017	0.731379727357972	0.226541923880368	-678.952309280682
107	0.0464577253248024	0.0325916961072924	0.312665090902017	0.731379727357972	0.226541923880368	-679.376578657674
108	0.0464577253248024	0.0341252403473881	0.306644880702614	0.731379727357972	0.226541923880368	-679.115088987528
109	0.0464577253248024	0.0341252403473881	0.368480786028424	0.808383158144742	0.226541923880368	-679.661795469546
110	0.045317845849522	0.0341252403473881	0.444399289792151	0.808383158144742	0.233559394210511	-679.143539359742
111	0.045317845849522	0.0359858335070519	0.444399289792151	0.808383158144742	0.233559394210511	-680.473197673437
112	0.0460663955407363	0.0328901725629631	0.444399289792151	0.808383158144742	0.233559394210511	-678.486457472143
113	0.0460663955407363	0.0328901725629631	0.444399289792151	0.808383158144742	0.233559394210511	-678.486457472143
114	0.0464584140730099	0.0328901725629631	0.444399289792151	0.808383158144742	0.233559394210511	-678.247179628908
115	0.0464584140730099	0.0328901725629631	0.444399289792151	0.808383158144742	0.233559394210511	-678.247179628908
116	0.0464584140730099	0.0328901725629631	0.444399289792151	0.808383158144742	0.233559394210511	-678.247179628908
117	0.0464584140730099	0.0328901725629631	0.393477166927071	0.808383158144742	0.233559394210511	-678.744310834746
118	0.0464584140730099	0.0328901725629631	0.393477166927071	0.808383158144742	0.233559394210511	-678.744310834746
119	0.0464584140730099	0.0328901725629631	0.393477166927071	0.785141198931951	0.233559394210511	-678.142051736404
120	0.0464584140730099	0.0328901725629631	0.393477166927071	0.785141198931951	0.233559394210511	-678.142051736404
121	0.0464584140730099	0.0328901725629631	0.455385927610159	0.785141198931951	0.233559394210511	-678.755413726208
122	0.0464584140730099	0.0328901725629631	0.49269989982015	0.833164622932242	0.239651787113727	-678.684399199843
123	0.0464584140730099	0.0328901725629631	0.49269989982015	0.833164622932242	0.239651787113727	-678.684399199843
124	0.0464584140730099	0.0328901725629631	0.49269989982015	0.833164622932242	0.239651787113727	-678.684399199843
125	0.0464584140730099	0.0328901725629631	0.49269989982015	0.840367351929662	0.239651787113727	-678.897725268183
126	0.0456792219363918	0.0328901725629631	0.49269989982015	0.840367351929662	0.239651787113727	-678.994213924978
127	0.0458340438509925	0.0328901725629631	0.492942361088877	0.840367351929662	0.238482767424308	-678.871290021969
128	0.0458340438509925	0.0328901725629631	0.492942361088877	0.840367351929662	0.238482767424308	-678.871290021969
129	0.0458340438509925	0.0328901725629631	0.492942361088877	0.840367351929662	0.238482767424308	-678.871290021969
130	0.0458340438509925	0.0328901725629631	0.492942361088877	0.840367351929662	0.238482767424308	-678.871290021969
131	0.0473705647948917	0.0328901725629631	0.57869240855064	0.840367351929662	0.238482767424308	-679.922215695836
132	0.0473705647948917	0.0328901725629631	0.57869240855064	0.840367351929662	0.238482767424308	-679.922215695836
133	0.0473705647948917	0.0328901725629631	0.487066169774224	0.840367351929662	0.238482767424308	-679.896686056265
134	0.0473705647948917	0.0328901725629631	0.487066169774224	0.840367351929662	0.238482767424308	-679.896686056265
135	0.0473705647948917	0.0328901725629631	0.487066169774224	0.840367351929662	0.238482767424308	-679.896686056265
136	0.0473705647948917	0.0328901725629631	0.487066169774224	0.840367351929662	0.238482767424308	-679.896686056265
137	0.0473705647948917	0.0328901725629631	0.487066169774224	0.840367351929662	0.238482767424308	-679.896686056265
138	0.046959844315311	0.0328901725629631	0.487066169774224	0.793013018170903	0.238482767424308	-679.691791305185
139	0.046959844315311	0.0328901725629631	0.487066169774224	0.793013018170903	0.238482767424308	-679.691791305185
140	0.046959844315311	0.0340340927962903	0.487066169774224	0.793013018170903	0.238482767424308	-679.879851316319
141	0.046959844315311	0.0334148610364037	0.487066169774224	0.793013018170903	0.238482767424308	-679.65551221388
142	0.046959844315311	0.0334148610364037	0.446571255336897	0.785370131339798	0.238482767424308	-679.047381969442
143	0.046959844315311	0.0334148610364037	0.446571255336897	0.785370131339798	0.238482767424308	-679.047381969442
144	0.0456551245036772	0.0334148610364037	0.446571255336897	0.785370131339798	0.251916006368817	-680.657003306899
145	0.0456551245036772	0.0334148610364037	0.446571255336897	0.833839838888857	0.251916006368817	-680.853831587964
146	0.0456551245036772	0.0334148610364037	0.446571255336897	0.833839838888857	0.239218127068476	-678.821344687179
147	0.0456551245036772	0.0334148610364037	0.446571255336897	0.833839838888857	0.239218127068476	-678.821344687179
148	0.0456551245036772	0.0334148610364037	0.446571255336897	0.833839838888857	0.239218127068476	-678.821344687179
149	0.0456551245036772	0.0334148610364037	0.446571255336897	0.833839838888857	0.239218127068476	-678.821344687179
150	0.0456551245036772	0.0334148610364037	0.539311929190433	0.833839838888857	0.239218127068476	-678.464451190149
151	0.0456551245036772	0.0334148610364037	0.558704899377702	0.833839838888857	0.228203239772196	-680.451788393731
152	0.0481287534533662	0.0351781319559882	0.558704899377702	0.833839838888857	0.228203239772196	-681.101383822924
153	0.0461193921064261	0.0351781319559882	0.558704899377702	0.882451514872679	0.228203239772196	-680.469342706667
154	0.0461193921064261	0.0351781319559882	0.694649407223102	0.882451514872679	0.228203239772196	-679.720524539686
155	0.0461193921064261	0.0351781319559882	0.587943230845675	0.882451514872679	0.228203239772196	-680.106687624715
156	0.0461193921064261	0.0351781319559882	0.587943230845675	0.882451514872679	0.240232510645813	-679.116002795934
157	0.0461193921064261	0.0349291999902847	0.587943230845675	0.91119708277421	0.249984145638081	-684.18461195771
158	0.0461193921064261	0.0349291999902847	0.587943230845675	0.91119708277421	0.249984145638081	-684.18461195771
159	0.0461193921064261	0.0349291999902847	0.587943230845675	0.91119708277421	0.233830533976701	-682.096909500397
160	0.0461193921064261	0.0349291999902847	0.587943230845675	0.91119708277421	0.235214684034847	-681.996922312899
161	0.0461193921064261	0.0349291999902847	0.587943230845675	0.91119708277421	0.235214684034847	-681.996922312899
162	0.0461193921064261	0.0346006064490227	0.587943230845675	0.91150969974663	0.235214684034847	-682.165005822152
163	0.0455692542056016	0.0346006064490227	0.587943230845675	0.915970330510666	0.237697329305817	-683.250626741462
164	0.046519739059228	0.0334534362125442	0.587943230845675	0.915970330510666	0.237697329305817	-684.024787797485
165	0.046519739059228	0.0334534362125442	0.587943230845675	0.915970330510666	0.237697329305817	-684.024787797485
166	0.046519739059228	0.0334534362125442	0.577624449406566	0.915970330510666	0.237697329305817	-684.316810123135
167	0.046519739059228	0.0334534362125442	0.577624449406566	0.915970330510666	0.237697329305817	-684.316810123135
168	0.046519739059228	0.0334534362125442	0.540748626882181	0.915970330510666	0.223674204910521	-687.235271495932
169	0.046519739059228	0.0360878196087998	0.810757908318458	0.915970330510666	0.223674204910521	-681.826415229865
170	0.046519739059228	0.0346409687598881	0.810757908318458	0.915970330510666	0.223674204910521	-681.08391280785
171	0.046519739059228	0.0346409687598881	0.871970324343008	0.915970330510666	0.246011542104878	-680.475877290968
172	0.046519739059228	0.0346409687598881	0.871970324343008	0.915970330510666	0.246011542104878	-680.475877290968
173	0.046519739059228	0.0346409687598881	0.987642246436382	0.915970330510666	0.236469286926662	-678.798307607126
174	0.046519739059228	0.0346409687598881	0.683030464992323	0.868257547485588	0.236469286926662	-678.676759556135
175	0.046519739059228	0.0342032705298714	0.791782645029462	0.868257547485588	0.236469286926662	-680.324242924576
176	0.046519739059228	0.0342032705298714	0.472784914675911	0.868257547485588	0.236469286926662	-679.890872941945
177	0.046519739059228	0.0342032705298714	0.738814276502265	0.868257547485588	0.236469286926662	-679.254527322675
178	0.046519739059228	0.034632838958843	0.669603184428441	0.874248458909636	0.236469286926662	-678.390572946805
179	0.046519739059228	0.0334211238456517	0.551020526626047	0.863317514750255	0.236469286926662	-678.62915711277
180	0.046519739059228	0.0334211238456517	0.551020526626047	0.863317514750255	0.236469286926662	-678.62915711277
181	0.046519739059228	0.0334211238456517	0.551020526626047	0.863317514750255	0.236469286926662	-678.62915711277
182	0.046519739059228	0.033204903997539	0.551020526626047	0.842028735585129	0.236469286926662	-678.298405659888
183	0.0472839245516818	0.033204903997539	0.551020526626047	0.842028735585129	0.231557673422508	-678.625989932475
184	0.047405505490132	0.033204903997539	0.551020526626047	0.842028735585129	0.223563107614356	-679.48711317253
185	0.0475320948025689	0.033204903997539	0.551020526626047	0.842028735585129	0.223563107614356	-679.492621833519
186	0.0475320948025689	0.0348902188370299	0.551020526626047	0.842028735585129	0.228184089241102	-679.345239905051
187	0.0475320948025689	0.0348902188370299	0.418767203003217	0.842028735585129	0.228184089241102	-679.990652144766
188	0.0475320948025689	0.0348902188370299	0.421396526093412	0.842028735585129	0.228184089241102	-679.937237805562
189	0.0475320948025689	0.0346980362629691	0.495341943337661	0.842028735585129	0.228184089241102	-679.010752054372
190	0.0475320948025689	0.0346980362629691	0.495341943337661	0.842028735585129	0.224573053485011	-679.407576280234
191	0.0475320948025689	0.0346980362629691	0.495341943337661	0.842028735585129	0.228788424440845	-678.983007003659
192	0.0475320948025689	0.0342246860902867	0.495341943337661	0.842028735585129	0.228867690874664	-678.79916569668
193	0.0475320948025689	0.0342246860902867	0.495341943337661	0.842028735585129	0.229163450837138	-678.790269449409
194	0.0475320948025689	0.0342246860902867	0.495341943337661	0.842028735585129	0.229163450837138	-678.790269449409
195	0.0475320948025689	0.0342246860902867	0.495341943337661	0.842028735585129	0.229163450837138	-678.790269449409
196	0.0475320948025689	0.0342246860902867	0.495341943337661	0.842028735585129	0.229163450837138	-678.790269449409
197	0.0475320948025689	0.0342246860902867	0.495341943337661	0.836692753402417	0.229163450837138	-678.723963517675
198	0.0475320948025689	0.0342246860902867	0.495341943337661	0.836692753402417	0.229163450837138	-678.723963517675
199	0.0473657075197543	0.0342246860902867	0.495341943337661	0.836692753402417	0.229163450837138	-678.564891481302
200	0.0473657075197543	0.0316828705898157	0.495341943337661	0.836692753402417	0.229163450837138	-680.418952895722
201	0.0473657075197543	0.0316828705898157	0.495341943337661	0.803861039674693	0.229163450837138	-680.175167421459
202	0.0466979991949768	0.0316828705898157	0.495341943337661	0.803861039674693	0.229163450837138	-680.225728385594
203	0.0466979991949768	0.0316828705898157	0.518052310200816	0.803861039674693	0.229163450837138	-680.62881480932
204	0.0466979991949768	0.0316828705898157	0.518052310200816	0.803861039674693	0.229163450837138	-680.62881480932
205	0.0479947386760263	0.0316828705898157	0.518052310200816	0.803861039674693	0.229163450837138	-681.232053983301
206	0.0479947386760263	0.0316828705898157	0.518052310200816	0.803861039674693	0.231288915127125	-681.385418141347
207	0.0479947386760263	0.0316828705898157	0.518052310200816	0.803861039674693	0.231288915127125	-681.385418141347
208	0.0456406940258394	0.0316828705898157	0.462962427410583	0.803861039674693	0.231288915127125	-681.049267089514
209	0.0454435003565787	0.0361504481034094	0.462962427410583	0.818542863743175	0.231288915127125	-680.935930025775
210	0.0454435003565787	0.0361504481034094	0.462962427410583	0.818542863743175	0.231288915127125	-680.935930025775
211	0.0454435003565787	0.0361504481034094	0.462962427410583	0.808211296253094	0.231288915127125	-681.303542358486
212	0.0454435003565787	0.0361504481034094	0.462962427410583	0.808211296253094	0.231288915127125	-681.303542358486
213	0.0452802084439774	0.0361504481034094	0.462962427410583	0.808211296253094	0.231288915127125	-681.632686354541
214	0.0452802084439774	0.0361504481034094	0.462962427410583	0.808211296253094	0.231288915127125	-681.632686354541
215	0.0457621001637991	0.0361504481034094	0.462962427410583	0.796307409796736	0.231288915127125	-681.481106566306
216	0.0457621001637991	0.0361504481034094	0.462962427410583	0.802035207127517	0.231288915127125	-681.119556076245
217	0.0457621001637991	0.0349524704730523	0.462962427410583	0.802035207127517	0.231288915127125	-679.569740400831
218	0.0457621001637991	0.0349524704730523	0.462962427410583	0.858772062460954	0.231288915127125	-680.204455684346
219	0.0457621001637991	0.0349524704730523	0.610170717546492	0.858772062460954	0.245823687308177	-679.17750471501
220	0.0457621001637991	0.0349524704730523	0.651103996959413	0.858772062460954	0.23995584852064	-678.987331838407
221	0.0457621001637991	0.0349524704730523	0.651103996959413	0.858772062460954	0.23995584852064	-678.987331838407
222	0.0457621001637991	0.0349524704730523	0.515578702522326	0.858772062460954	0.23995584852064	-678.633238891519
223	0.0457621001637991	0.0339546644269053	0.515578702522326	0.858772062460954	0.240781249784411	-678.726152068067
224	0.0457621001637991	0.0339546644269053	0.515578702522326	0.858772062460954	0.240781249784411	-678.726152068067
225	0.0457621001637991	0.0339546644269053	0.510096626589698	0.858772062460954	0.240781249784411	-678.798022458347
226	0.0453227148064819	0.0339546644269053	0.497542629747547	0.858772062460954	0.240781249784411	-679.320994361123
227	0.0453227148064819	0.0339546644269053	0.657166442325912	0.893568073177103	0.240781249784411	-679.594565106693
228	0.0453227148064819	0.0339546644269053	0.657166442325912	0.893568073177103	0.240781249784411	-679.594565106693
229	0.0453227148064819	0.0339546644269053	0.631696775421802	0.837626217213912	0.240781249784411	-680.025652787336
230	0.0453227148064819	0.0339546644269053	0.625428035602314	0.837626217213912	0.240781249784411	-679.870589869987
231	0.0453227148064819	0.0336257877894174	0.570614155151458	0.853929477367877	0.240781249784411	-678.709775606627
232	0.0453227148064819	0.0350516591388651	0.570614155151458	0.853929477367877	0.240781249784411	-678.739950628158
233	0.0453227148064819	0.0350516591388651	0.570614155151458	0.853929477367877	0.240781249784411	-678.739950628158
234	0.0453227148064819	0.0372764276490012	0.570614155151458	0.853929477367877	0.240781249784411	-681.755192377048
235	0.0453227148064819	0.0372764276490012	0.570614155151458	0.892184752123888	0.240781249784411	-682.186069767895
236	0.0453227148064819	0.0372764276490012	0.570614155151458	0.892184752123888	0.240781249784411	-682.186069767895
237	0.0453227148064819	0.0372764276490012	0.570614155151458	0.892184752123888	0.240781249784411	-682.186069767895
238	0.0453227148064819	0.035215422910627	0.877611602147196	0.892184752123888	0.240781249784411	-680.055592571479
239	0.0463251958143611	0.035215422910627	0.877611602147196	0.892184752123888	0.240781249784411	-680.056165597033
240	0.0463251958143611	0.035215422910627	0.843048521969686	0.892184752123888	0.240781249784411	-679.626233600938
241	0.0463251958143611	0.035215422910627	0.843048521969686	0.892184752123888	0.240781249784411	-679.626233600938
242	0.0463251958143611	0.035215422910627	0.843048521969686	0.892184752123888	0.240781249784411	-679.626233600938
243	0.0463251958143611	0.0323696584382103	0.843048521969686	0.910308152669852	0.240781249784411	-680.716204350344
244	0.0463251958143611	0.0323696584382103	0.843048521969686	0.910308152669852	0.240781249784411	-680.716204350344
245	0.0463251958143611	0.0323696584382103	0.843048521969686	0.910308152669852	0.240781249784411	-680.716204350344
246	0.0462816244627414	0.0323696584382103	0.843048521969686	0.910308152669852	0.240781249784411	-680.702764961252
247	0.0462816244627414	0.0323696584382103	0.948537227155941	0.923289115695287	0.240781249784411	-681.157869884677
248	0.0462816244627414	0.0323696584382103	0.948537227155941	0.923289115695287	0.240781249784411	-681.157869884677
249	0.0462816244627414	0.0323696584382103	0.948537227155941	0.923289115695287	0.240781249784411	-681.157869884677
250	0.0462816244627414	0.0323696584382103	0.948537227155941	0.923289115695287	0.240781249784411	-681.157869884677
251	0.0462816244627414	0.0367905821140044	0.994123234125108	0.923289115695287	0.240781249784411	-680.948185481041
252	0.0462816244627414	0.0367905821140044	0.994123234125108	0.923289115695287	0.242646563160721	-681.227650185119
253	0.0462816244627414	0.0357165684059014	0.994123234125108	0.923289115695287	0.242646563160721	-679.864335974155
254	0.0462816244627414	0.0357165684059014	0.994123234125108	0.923289115695287	0.242646563160721	-679.864335974155
255	0.0462816244627414	0.0357165684059014	0.994123234125108	0.923289115695287	0.229142281828356	-680.024513589611
256	0.0462816244627414	0.0357165684059014	0.994123234125108	0.923289115695287	0.229142281828356	-680.024513589611
257	0.0462816244627414	0.0357165684059014	0.994123234125108	0.923289115695287	0.244538946258321	-680.242338790721
258	0.0462816244627414	0.0357165684059014	0.997804737583818	0.923289115695287	0.244538946258321	-680.243059926919
259	0.0462816244627414	0.0356763558995416	0.935372101963688	0.923289115695287	0.244538946258321	-680.292975054769
260	0.0462816244627414	0.0341731620126948	0.935372101963688	0.923289115695287	0.244538946258321	-679.977412588979
261	0.0462816244627414	0.0341731620126948	0.995620666349769	0.923289115695287	0.244538946258321	-679.754399261541
262	0.0462816244627414	0.0337548263141867	0.995620666349769	0.923289115695287	0.244538946258321	-679.934057814214
263	0.0456745631789635	0.0337548263141867	0.995620666349769	0.921173287374845	0.244538946258321	-679.533089607153
264	0.0456745631789635	0.0337548263141867	0.995620666349769	0.921173287374845	0.235460172418329	-679.39179070283
265	0.0469514824138436	0.0337548263141867	0.995620666349769	0.91796740598374	0.235460172418329	-679.07694482218
266	0.0469514824138436	0.0339296901670027	0.995620666349769	0.91796740598374	0.235460172418329	-679.024618233937
267	0.0469514824138436	0.0326735857498704	0.995620666349769	0.91796740598374	0.226514133781528	-680.434956497726
268	0.0469514824138436	0.0326735857498704	0.99851675618311	0.91796740598374	0.226514133781528	-680.432685005754
269	0.0469514824138436	0.0326735857498704	0.99851675618311	0.91796740598374	0.226514133781528	-680.432685005754
270	0.0469514824138436	0.0326735857498704	0.914371470436968	0.91796740598374	0.226514133781528	-680.701159869417
271	0.0469514824138436	0.0326735857498704	0.914371470436968	0.91796740598374	0.226514133781528	-680.701159869417
272	0.047285003796473	0.0326735857498704	0.914371470436968	0.91796740598374	0.217770848516209	-683.034658476219
273	0.047285003796473	0.0326735857498704	0.914371470436968	0.91796740598374	0.217770848516209	-683.034658476219
274	0.0493588893456015	0.0326735857498704	0.914371470436968	0.91796740598374	0.217770848516209	-683.892737480159
275	0.0493588893456015	0.0326735857498704	0.914371470436968	0.91796740598374	0.217770848516209	-683.892737480159
276	0.0483089634764553	0.0326735857498704	0.958087045936335	0.91796740598374	0.237932866819783	-683.266263445959
277	0.0448676310649885	0.0326735857498704	0.958087045936335	0.91796740598374	0.237932866819783	-681.831131840024
278	0.0443085594488637	0.0326735857498704	0.958087045936335	0.91796740598374	0.237932866819783	-683.588487123599
279	0.0443085594488637	0.0326735857498704	0.958087045936335	0.91796740598374	0.237932866819783	-683.588487123599
280	0.0478980006335926	0.0326735857498704	0.958087045936335	0.91796740598374	0.237932866819783	-682.041696283379
281	0.0478980006335926	0.0326735857498704	0.958087045936335	0.91796740598374	0.227996536834886	-680.677758577914
282	0.0478980006335926	0.0332684769361492	0.958087045936335	0.936129803898333	0.229024803562564	-682.103916244821
283	0.0478980006335926	0.0332684769361492	0.958087045936335	0.936129803898333	0.229024803562564	-682.103916244821
284	0.0478980006335926	0.0332684769361492	0.969216616874806	0.936129803898333	0.231896915080193	-682.164788951274
285	0.0478980006335926	0.0332684769361492	0.969216616874806	0.902639066255182	0.231896915080193	-680.729768104303
286	0.0478980006335926	0.0332684769361492	0.969216616874806	0.902639066255182	0.231896915080193	-680.729768104303
287	0.0459562116823812	0.0332684769361492	0.969216616874806	0.902639066255182	0.231896915080193	-680.118732654237
288	0.0459562116823812	0.0332684769361492	0.969216616874806	0.902639066255182	0.231896915080193	-680.118732654237
289	0.0459562116823812	0.0332684769361492	0.969216616874806	0.902639066255182	0.231896915080193	-680.118732654237
290	0.0459562116823812	0.0332684769361492	0.969216616874806	0.902639066255182	0.231896915080193	-680.118732654237
291	0.0459562116823812	0.0332684769361492	0.969216616874806	0.902639066255182	0.231896915080193	-680.118732654237
292	0.0459562116823812	0.0330191856712448	0.951580295842698	0.902639066255182	0.231896915080193	-680.15846135741
293	0.0459562116823812	0.0330191856712448	0.838784613024858	0.902639066255182	0.231896915080193	-679.797763810632
294	0.0459562116823812	0.0330191856712448	0.838784613024858	0.902639066255182	0.231896915080193	-679.797763810632
295	0.0459562116823812	0.0357200133127519	0.838784613024858	0.902639066255182	0.231896915080193	-679.733152576296
296	0.0459562116823812	0.0357200133127519	0.838784613024858	0.902639066255182	0.231896915080193	-679.733152576296
297	0.0459562116823812	0.0357200133127519	0.838784613024858	0.902639066255182	0.229853674724905	-680.144172629895
298	0.0459562116823812	0.0357200133127519	0.838784613024858	0.902639066255182	0.229853674724905	-680.144172629895
299	0.0459562116823812	0.0333722017240088	0.838784613024858	0.902639066255182	0.229853674724905	-679.87996629241
300	0.0459562116823812	0.0333722017240088	0.838784613024858	0.902639066255182	0.229853674724905	-679.87996629241
301	0.046315289557077	0.0333722017240088	0.838784613024858	0.902639066255182	0.229853674724905	-679.393579762266
302	0.046315289557077	0.0333722017240088	0.734788650027482	0.902639066255182	0.229853674724905	-679.898303579679
303	0.046315289557077	0.0333722017240088	0.663172601881068	0.902639066255182	0.229853674724905	-680.81422828902
304	0.0463565040462335	0.0333722017240088	0.663172601881068	0.85228452835184	0.229853674724905	-679.58828169611
305	0.0463565040462335	0.0333722017240088	0.663172601881068	0.880026809183309	0.229853674724905	-679.098659949581
306	0.0463565040462335	0.0329198149176277	0.61901132408238	0.880026809183309	0.225541587952632	-680.868219531438
307	0.0467449037387375	0.030677136587665	0.5144943306223	0.880026809183309	0.225541587952632	-687.511239937555
308	0.0467449037387375	0.030677136587665	0.5144943306223	0.757406548823534	0.225541587952632	-686.625255878356
309	0.0467449037387375	0.030677136587665	0.5144943306223	0.757406548823534	0.225541587952632	-686.625255878356
310	0.0467449037387375	0.030677136587665	0.5144943306223	0.757406548823534	0.225541587952632	-686.625255878356
311	0.0467449037387375	0.030677136587665	0.5144943306223	0.77447778827934	0.225541587952632	-684.721005015633
312	0.0467449037387375	0.030677136587665	0.331632641437969	0.76575713375491	0.221409893734347	-684.356625719012
313	0.0490244892845684	0.0309996509269847	0.331632641437969	0.743154715483725	0.221409893734347	-682.938084887809
314	0.0471075685117243	0.0309996509269847	0.331632641437969	0.721934240672341	0.221115660444576	-682.053683684375
315	0.0471075685117243	0.0309996509269847	0.331632641437969	0.721934240672341	0.221115660444576	-682.053683684375
316	0.0471075685117243	0.0309996509269847	0.331632641437969	0.721934240672341	0.221115660444576	-682.053683684375
317	0.0471075685117243	0.0309996509269847	0.331632641437969	0.721934240672341	0.221115660444576	-682.053683684375
318	0.0471075685117243	0.0309996509269847	0.331632641437969	0.721934240672341	0.221115660444576	-682.053683684375
319	0.0471075685117243	0.0309996509269847	0.331632641437969	0.721934240672341	0.221115660444576	-682.053683684375
320	0.0471075685117243	0.0309996509269847	0.331632641437969	0.721934240672341	0.221115660444576	-682.053683684375
321	0.0471075685117243	0.0309996509269847	0.331632641437969	0.721934240672341	0.223085820828517	-681.454424306606
322	0.0471075685117243	0.0309996509269847	0.331632641437969	0.726419434000962	0.223085820828517	-681.459529479663
323	0.0471075685117243	0.0312491051814135	0.331632641437969	0.726419434000962	0.223085820828517	-681.053727054919
324	0.0471075685117243	0.0324627162090514	0.331632641437969	0.704376778148117	0.223085820828517	-680.404059569505
325	0.0471075685117243	0.0324627162090514	0.331632641437969	0.704376778148117	0.229159989465588	-679.316961021051
326	0.0471075685117243	0.0324627162090514	0.331632641437969	0.704376778148117	0.229159989465588	-679.316961021051
327	0.0471075685117243	0.0324627162090514	0.234143319340098	0.708421723107453	0.229159989465588	-680.473560828273
328	0.0471075685117243	0.0324627162090514	0.234143319340098	0.700365978533208	0.229159989465588	-680.140999947856
329	0.0471075685117243	0.0339291986578219	0.317410201056594	0.734429462105494	0.229159989465588	-678.380330659434
330	0.0471075685117243	0.0339291986578219	0.317410201056594	0.734429462105494	0.229159989465588	-678.380330659434
331	0.0465381038960915	0.0339291986578219	0.30382095916386	0.734429462105494	0.229159989465588	-678.446743690704
332	0.046530360970863	0.0339291986578219	0.304217200212731	0.734429462105494	0.229159989465588	-678.448535236622
333	0.046530360970863	0.0339291986578219	0.304217200212731	0.734429462105494	0.243092443062559	-678.869319856543
334	0.046530360970863	0.0339291986578219	0.321623691797125	0.734429462105494	0.243092443062559	-678.859825983489
335	0.046530360970863	0.0339291986578219	0.321623691797125	0.734429462105494	0.237650107148016	-678.048915159375
336	0.046530360970863	0.0339291986578219	0.321623691797125	0.734429462105494	0.237650107148016	-678.048915159375
337	0.046530360970863	0.0339291986578219	0.321623691797125	0.751951924671797	0.237650107148016	-678.020150852481
338	0.046530360970863	0.0339291986578219	0.321623691797125	0.751951924671797	0.237650107148016	-678.020150852481
339	0.0456739555807468	0.0339291986578219	0.321623691797125	0.751951924671797	0.237650107148016	-678.127810349349
340	0.0456739555807468	0.0357850396422439	0.331982851235384	0.751951924671797	0.237650107148016	-679.391671076243
341	0.0456739555807468	0.0357850396422439	0.331982851235384	0.751951924671797	0.237650107148016	-679.391671076243
342	0.0456739555807468	0.0357850396422439	0.331982851235384	0.751951924671797	0.237650107148016	-679.391671076243
343	0.0456739555807468	0.0357850396422439	0.288945631337827	0.751951924671797	0.237650107148016	-679.613082334101
344	0.0456739555807468	0.0357850396422439	0.351259683267617	0.751951924671797	0.237650107148016	-679.645341085512
345	0.0456739555807468	0.0327496376423657	0.351259683267617	0.748759869532772	0.243976847165334	-678.697055138966
346	0.0456739555807468	0.0364612973566153	0.351259683267617	0.748759869532772	0.243976847165334	-681.192835415494
347	0.0456739555807468	0.03217727382228	0.351259683267617	0.748759869532772	0.238380629259855	-678.967015352175
348	0.0456739555807468	0.03217727382228	0.351259683267617	0.748759869532772	0.238380629259855	-678.967015352175
349	0.0456739555807468	0.0331885326265397	0.351259683267617	0.748759869532772	0.238380629259855	-678.191300907996
350	0.0456739555807468	0.0331885326265397	0.351259683267617	0.748759869532772	0.238380629259855	-678.191300907996
351	0.0456739555807468	0.0331885326265397	0.351259683267617	0.748759869532772	0.238380629259855	-678.191300907996
352	0.0456739555807468	0.0334008649301918	0.351259683267617	0.709596744669059	0.238380629259855	-679.589455094628
353	0.0456739555807468	0.0334008649301918	0.351259683267617	0.709596744669059	0.238380629259855	-679.589455094628
354	0.0456739555807468	0.0334008649301918	0.351259683267617	0.709596744669059	0.238380629259855	-679.589455094628
355	0.0456739555807468	0.0334008649301918	0.351259683267617	0.709596744669059	0.238380629259855	-679.589455094628
356	0.0465851294990727	0.0354560716905891	0.351259683267617	0.709596744669059	0.238380629259855	-682.006603757769
357	0.0469288004475859	0.0365627891275916	0.351259683267617	0.816871308293086	0.238380629259855	-681.635830195389
358	0.0469288004475859	0.0338585201420187	0.351259683267617	0.816871308293086	0.22856430912099	-679.997365507401
359	0.0469288004475859	0.0338585201420187	0.351259683267617	0.816871308293086	0.22856430912099	-679.997365507401
360	0.0469288004475859	0.0338585201420187	0.386259377352715	0.816871308293086	0.239544099550283	-679.346786847927
361	0.0451465975794052	0.0338585201420187	0.386259377352715	0.816871308293086	0.239544099550283	-679.462749439768
362	0.0451465975794052	0.0338585201420187	0.386259377352715	0.772036140334394	0.238801217296599	-678.681216963971
363	0.0451465975794052	0.0338585201420187	0.386259377352715	0.772036140334394	0.238801217296599	-678.681216963971
364	0.0451465975794052	0.0332621449818217	0.386259377352715	0.772036140334394	0.238801217296599	-678.832741965969
365	0.0464618757181516	0.0332621449818217	0.386259377352715	0.772036140334394	0.238801217296599	-678.081362762057
366	0.0464618757181516	0.0342041121043642	0.386259377352715	0.772036140334394	0.238801217296599	-678.163099371864
367	0.0464618757181516	0.0342041121043642	0.386259377352715	0.772036140334394	0.238801217296599	-678.163099371864
368	0.0451535313626021	0.0342041121043642	0.386259377352715	0.793710911559916	0.238801217296599	-678.661992387438
369	0.0451535313626021	0.0342041121043642	0.386259377352715	0.793710911559916	0.238801217296599	-678.661992387438
370	0.0451535313626021	0.0342041121043642	0.386259377352715	0.793710911559916	0.238801217296599	-678.661992387438
371	0.0451535313626021	0.0342041121043642	0.404762727167263	0.793710911559916	0.238801217296599	-678.604911183479
372	0.0451535313626021	0.0342041121043642	0.404762727167263	0.802569778526611	0.238801217296599	-678.666279044022
373	0.0471662072666345	0.0342041121043642	0.417513824213195	0.802569778526611	0.238801217296599	-678.93385181902
374	0.0458355145091412	0.0342041121043642	0.417513824213195	0.802569778526611	0.238801217296599	-677.929893383872
375	0.0458355145091412	0.0342041121043642	0.417513824213195	0.802569778526611	0.250421036927459	-679.804066284007
376	0.0458355145091412	0.0342041121043642	0.393344621449743	0.802569778526611	0.235894154404067	-678.149484418715
377	0.045909888648091	0.0342041121043642	0.393344621449743	0.802569778526611	0.235894154404067	-678.091833150975
378	0.0460696668462343	0.0342041121043642	0.393344621449743	0.802569778526611	0.235894154404067	-678.001003607261
379	0.0460696668462343	0.0342041121043642	0.393344621449743	0.785449650182746	0.235894154404067	-677.883840513637
380	0.0460696668462343	0.0342041121043642	0.393344621449743	0.81897540917437	0.235894154404067	-678.519728776533
381	0.0460696668462343	0.0342041121043642	0.453447262993747	0.808430497550987	0.235894154404067	-677.974167840171
382	0.0460696668462343	0.0346998865627591	0.453447262993747	0.808430497550987	0.2363277649152	-678.1708099619
383	0.0460696668462343	0.0356947032896052	0.32529418884195	0.816350661221401	0.2363277649152	-680.634659626103
384	0.0460696668462343	0.0356947032896052	0.438221228215377	0.816350661221401	0.2363277649152	-678.856147047333
385	0.045102379086778	0.0356947032896052	0.438221228215377	0.831761672517411	0.2363277649152	-679.94468182978
386	0.045102379086778	0.0356947032896052	0.470329701077504	0.836206438860888	0.250518475916842	-680.178873242732
387	0.045102379086778	0.0356947032896052	0.470329701077504	0.836206438860888	0.250518475916842	-680.178873242732
388	0.045102379086778	0.0335963707912567	0.470329701077504	0.836206438860888	0.250518475916842	-679.916235771614
389	0.045102379086778	0.0335963707912567	0.470329701077504	0.836206438860888	0.250518475916842	-679.916235771614
390	0.045102379086778	0.0335963707912567	0.569320161193934	0.836206438860888	0.238571475949008	-679.395917378188
391	0.045102379086778	0.0335963707912567	0.569320161193934	0.836206438860888	0.238571475949008	-679.395917378188
392	0.045102379086778	0.0335963707912567	0.569320161193934	0.836206438860888	0.238571475949008	-679.395917378188
393	0.045102379086778	0.033387247401306	0.569320161193934	0.836206438860888	0.238571475949008	-679.481474826841
394	0.045102379086778	0.033387247401306	0.569320161193934	0.836206438860888	0.238571475949008	-679.481474826841
395	0.045102379086778	0.033387247401306	0.569320161193934	0.836206438860888	0.238571475949008	-679.481474826841
396	0.045102379086778	0.033387247401306	0.569320161193934	0.836206438860888	0.245520416414295	-679.404875155178
397	0.045102379086778	0.033387247401306	0.569320161193934	0.836206438860888	0.234719372524516	-680.091733245114
398	0.045102379086778	0.033387247401306	0.505069215809421	0.836206438860888	0.234719372524516	-679.790133661699
399	0.0464455043583482	0.033387247401306	0.505069215809421	0.836206438860888	0.234719372524516	-678.105047495991
400	0.0464455043583482	0.033387247401306	0.505069215809421	0.827861526473157	0.243708255799501	-679.014468393154
401	0.0464455043583482	0.033387247401306	0.535559044904643	0.827861526473157	0.243708255799501	-679.257237334793
402	0.0464455043583482	0.033387247401306	0.557356302042389	0.824815759263149	0.234429229224123	-678.789476002459
403	0.0464455043583482	0.033387247401306	0.360171799924686	0.824815759263149	0.234429229224123	-680.187550208163
404	0.0464455043583482	0.033387247401306	0.427712944532314	0.824815759263149	0.234429229224123	-678.42810297942
405	0.0464455043583482	0.033387247401306	0.427712944532314	0.824815759263149	0.234429229224123	-678.42810297942
406	0.0464455043583482	0.033387247401306	0.427712944532314	0.824815759263149	0.234429229224123	-678.42810297942
407	0.0464455043583482	0.033387247401306	0.427712944532314	0.824815759263149	0.234429229224123	-678.42810297942
408	0.0464455043583482	0.0334132372298183	0.427712944532314	0.824815759263149	0.234429229224123	-678.411775337716
409	0.0464455043583482	0.0334132372298183	0.478691600679776	0.824815759263149	0.234429229224123	-678.017088654564
410	0.0470284135884491	0.0334132372298183	0.478691600679776	0.824815759263149	0.234429229224123	-678.252160404049
411	0.0472021141354715	0.0334132372298183	0.478691600679776	0.847419671053377	0.234429229224123	-679.076516358233
412	0.0471157555650724	0.0334132372298183	0.478691600679776	0.847419671053377	0.234429229224123	-678.984916488926
413	0.046892132411428	0.0334132372298183	0.478691600679776	0.843128869173781	0.221591675307252	-680.576570975236
414	0.0469547344583877	0.0334132372298183	0.478691600679776	0.843128869173781	0.221591675307252	-680.503445899748
415	0.0469547344583877	0.0334132372298183	0.56742470150434	0.83986281211954	0.221591675307252	-680.370444735019
416	0.0469547344583877	0.0334132372298183	0.56742470150434	0.83986281211954	0.221591675307252	-680.370444735019
417	0.0469547344583877	0.0334132372298183	0.449183543600217	0.803697933462578	0.237034059597537	-678.375332590008
418	0.0466878087627092	0.0334132372298183	0.449183543600217	0.803697933462578	0.237034059597537	-678.121142738151
419	0.0466878087627092	0.0334132372298183	0.449183543600217	0.803697933462578	0.235160789807763	-678.020240196362
420	0.0466878087627092	0.0334132372298183	0.449183543600217	0.803697933462578	0.235160789807763	-678.020240196362
421	0.0473735452216943	0.0334132372298183	0.449183543600217	0.803697933462578	0.235160789807763	-678.731380550964
422	0.0459364730802203	0.0334132372298183	0.449183543600217	0.803697933462578	0.235160789807763	-678.165807064056
423	0.0459364730802203	0.0334132372298183	0.449183543600217	0.803697933462578	0.228028136339452	-679.474514008763
424	0.0459364730802203	0.0334132372298183	0.449183543600217	0.803697933462578	0.228028136339452	-679.474514008763
425	0.0459364730802203	0.0334132372298183	0.449183543600217	0.817593060857266	0.238415355230398	-678.098210673868
426	0.0459364730802203	0.0334132372298183	0.521963327585405	0.817593060857266	0.238415355230398	-678.560131221941
427	0.0459364730802203	0.0334132372298183	0.399012645977294	0.817593060857266	0.238415355230398	-678.713815974223
428	0.0459364730802203	0.0334132372298183	0.399012645977294	0.760027392916733	0.238415355230398	-678.442722184319
429	0.0467967197554338	0.0327722160986418	0.399012645977294	0.760027392916733	0.238415355230398	-678.894770769409
430	0.047580256496341	0.0327722160986418	0.399012645977294	0.760027392916733	0.238415355230398	-680.248376667614
431	0.047580256496341	0.0327722160986418	0.399012645977294	0.760027392916733	0.238415355230398	-680.248376667614
432	0.047580256496341	0.0327722160986418	0.383407482531309	0.795745846713857	0.238415355230398	-680.140815832464
433	0.0467958941413164	0.0327722160986418	0.383407482531309	0.795745846713857	0.238415355230398	-678.865431605877
434	0.0467958941413164	0.0327722160986418	0.536917213010989	0.80550411606768	0.237966160704465	-680.036745723294
435	0.0467958941413164	0.0318643322689036	0.536917213010989	0.80550411606768	0.237966160704465	-680.690738151227
436	0.0467958941413164	0.0318643322689036	0.536917213010989	0.843098699642996	0.237966160704465	-680.039363781374
437	0.0467958941413164	0.0318643322689036	0.537473050874996	0.843098699642996	0.237966160704465	-680.036889237112
438	0.0476526699790722	0.0318643322689036	0.537473050874996	0.843098699642996	0.237966160704465	-681.290639849283
439	0.0476526699790722	0.0344112692032196	0.537473050874996	0.843098699642996	0.237966160704465	-680.064514282636
440	0.0476526699790722	0.0344112692032196	0.537473050874996	0.843098699642996	0.222066180372968	-679.837678474527
441	0.0476526699790722	0.0344112692032196	0.540577237346114	0.843098699642996	0.222066180372968	-679.853142961188
442	0.0476526699790722	0.0344112692032196	0.540577237346114	0.843098699642996	0.229622114977464	-679.025994745654
443	0.0476526699790722	0.0344112692032196	0.540577237346114	0.843098699642996	0.229622114977464	-679.025994745654
444	0.0476526699790722	0.0344112692032196	0.540577237346114	0.843098699642996	0.229622114977464	-679.025994745654
445	0.0476526699790722	0.0344112692032196	0.540577237346114	0.843098699642996	0.229622114977464	-679.025994745654
446	0.0477277920545809	0.0344112692032196	0.526614355632099	0.872687493861425	0.229622114977464	-680.020370316975
447	0.0477277920545809	0.0344112692032196	0.526614355632099	0.872687493861425	0.229622114977464	-680.020370316975
448	0.0461687053244363	0.0344112692032196	0.526614355632099	0.872687493861425	0.229622114977464	-679.815714708907
449	0.0461687053244363	0.0344112692032196	0.526614355632099	0.872687493861425	0.24264185738794	-679.538311470161
450	0.0461687053244363	0.0364755179467137	0.65650373491133	0.872687493861425	0.232390852738579	-680.421218101217
451	0.0461687053244363	0.0364755179467137	0.65650373491133	0.912154041967045	0.232390852738579	-681.703973966947
452	0.0461687053244363	0.0364755179467137	0.725907069687925	0.912154041967045	0.232390852738579	-680.897041316469
453	0.0461687053244363	0.0345571719279415	0.725907069687925	0.912154041967045	0.239061348797237	-679.760109691571
454	0.0461687053244363	0.0345571719279415	0.725907069687925	0.912154041967045	0.239061348797237	-679.760109691571
455	0.0461687053244363	0.0345571719279415	0.725907069687925	0.912154041967045	0.239061348797237	-679.760109691571
456	0.0461687053244363	0.0345571719279415	0.751947279439502	0.912154041967045	0.239061348797237	-679.45677044227
457	0.0461687053244363	0.0345571719279415	0.751947279439502	0.912154041967045	0.239061348797237	-679.45677044227
458	0.0461687053244363	0.0345571719279415	0.751947279439502	0.912154041967045	0.239061348797237	-679.45677044227
459	0.0461687053244363	0.0345571719279415	0.739645177148329	0.872593659547213	0.239061348797237	-679.076421236015
460	0.0461687053244363	0.0345571719279415	0.805016919013829	0.872593659547213	0.239061348797237	-680.255468059375
461	0.0461687053244363	0.0345571719279415	0.652423053147335	0.872593659547213	0.239061348797237	-678.32521470507
462	0.0461687053244363	0.0345571719279415	0.667772672726423	0.872593659547213	0.239061348797237	-678.385155244034
463	0.0461687053244363	0.0345571719279415	0.885385331066345	0.872593659547213	0.239061348797237	-682.361735515862
464	0.0464864441412358	0.0345571719279415	0.885385331066345	0.872593659547213	0.239061348797237	-682.552188321365
465	0.0464864441412358	0.0345571719279415	0.617230013761778	0.872593659547213	0.239061348797237	-678.469395908717
466	0.0464864441412358	0.0345571719279415	0.430439359151622	0.78610040793134	0.237032850111663	-678.515891964816
467	0.0478591223946361	0.0345571719279415	0.451299005598213	0.78610040793134	0.222016927439522	-680.973672977427
468	0.0467937160809538	0.0336622131357325	0.451299005598213	0.78610040793134	0.222016927439522	-680.620261169119
469	0.0467937160809538	0.0336622131357325	0.451299005598213	0.78610040793134	0.222016927439522	-680.620261169119
470	0.046281136970609	0.0336622131357325	0.451299005598213	0.78610040793134	0.222016927439522	-681.443310107853
471	0.0497583851895955	0.0336622131357325	0.34668246810338	0.78610040793134	0.222016927439522	-683.807680690157
472	0.0463163016394672	0.0336622131357325	0.34668246810338	0.743081057425244	0.248535268003423	-680.051980365328
473	0.0463163016394672	0.0336622131357325	0.34668246810338	0.743081057425244	0.241237537130461	-678.313700657097
474	0.0463163016394672	0.0336622131357325	0.34668246810338	0.743081057425244	0.23717051742058	-677.961470380916
475	0.0463163016394672	0.0336622131357325	0.34668246810338	0.743081057425244	0.23717051742058	-677.961470380916
476	0.0463163016394672	0.0336622131357325	0.34668246810338	0.743081057425244	0.23717051742058	-677.961470380916
477	0.0463163016394672	0.0336622131357325	0.34668246810338	0.743081057425244	0.23717051742058	-677.961470380916
478	0.0463163016394672	0.0319503753426033	0.265481231575444	0.743081057425244	0.23717051742058	-680.998190914112
479	0.0463163016394672	0.0319503753426033	0.242009336926095	0.743081057425244	0.23717051742058	-682.536928374906
480	0.0463163016394672	0.0382248067285736	0.242009336926095	0.743081057425244	0.23717051742058	-685.201631624439
481	0.0463163016394672	0.0361040144223125	0.242009336926095	0.743081057425244	0.23717051742058	-681.14256219754
482	0.0463163016394672	0.0361040144223125	0.242009336926095	0.743081057425244	0.236602908412573	-681.129638799488
483	0.0459960109110598	0.0365770315060983	0.242009336926095	0.743081057425244	0.236602908412573	-681.731989737062
484	0.0459960109110598	0.0365770315060983	0.242009336926095	0.743081057425244	0.243907133169381	-682.236112703808
485	0.0459960109110598	0.0365770315060983	0.242009336926095	0.743081057425244	0.243907133169381	-682.236112703808
486	0.0459960109110598	0.0318111066558499	0.458800504589072	0.743292169560233	0.227520822682625	-684.213531464689
487	0.0459960109110598	0.0318111066558499	0.458800504589072	0.821569891217492	0.227816110580085	-681.352076523461
488	0.0469180653429423	0.0318111066558499	0.458800504589072	0.780398413661693	0.227816110580085	-680.269153214082
489	0.0467267772380922	0.0318111066558499	0.458800504589072	0.82538021466342	0.227816110580085	-680.427906378786
490	0.0467267772380922	0.0315004949035376	0.42754837290762	0.82538021466342	0.227816110580085	-681.59346772034
491	0.0467267772380922	0.0315004949035376	0.454365979264771	0.82538021466342	0.227816110580085	-681.072675146397
492	0.0467267772380922	0.0315004949035376	0.481449230814446	0.82538021466342	0.239087972238116	-680.571803787342
493	0.0467267772380922	0.0343909531906964	0.481449230814446	0.82538021466342	0.240103730573525	-678.590470175414
494	0.0464572201819545	0.0343909531906964	0.540032416218553	0.82538021466342	0.240103730573525	-678.935775703474
495	0.0464572201819545	0.0343909531906964	0.434011828510858	0.82538021466342	0.240103730573525	-678.427580975532
496	0.0464572201819545	0.0344871697154859	0.493013125472135	0.82538021466342	0.219307244977898	-681.889248410888
497	0.0464572201819545	0.0344871697154859	0.493013125472135	0.82538021466342	0.219307244977898	-681.889248410888
498	0.0464572201819545	0.0342569729971875	0.543732424374255	0.82538021466342	0.219307244977898	-682.441128849904
499	0.0474647305807575	0.0342569729971875	0.430180096634125	0.82538021466342	0.219307244977898	-680.658746943234
500	0.0474647305807575	0.0342569729971875	0.430180096634125	0.82538021466342	0.224851327323782	-679.25167214868
501	0.0462114327127552	0.0336327635112375	0.430180096634125	0.8096860662716	0.224851327323782	-679.890549491134
502	0.0462114327127552	0.0336327635112375	0.430180096634125	0.796877632200419	0.224851327323782	-679.876962076599
503	0.0462114327127552	0.0336327635112375	0.430180096634125	0.828514262236524	0.224851327323782	-680.417201552062
504	0.0462114327127552	0.0332498349939652	0.430180096634125	0.828514262236524	0.224851327323782	-680.674744082272
505	0.0462114327127552	0.034580921510919	0.430180096634125	0.828514262236524	0.224851327323782	-680.265616727809
506	0.0462114327127552	0.034580921510919	0.430180096634125	0.828514262236524	0.224851327323782	-680.265616727809
507	0.0462114327127552	0.034580921510919	0.430180096634125	0.828514262236524	0.236769535965571	-678.264009746781
508	0.0466320297344305	0.034580921510919	0.430180096634125	0.805823110442354	0.236769535965571	-678.138322378331
509	0.0466320297344305	0.034580921510919	0.421878395265753	0.805823110442354	0.232547404158754	-678.098632978811
510	0.0466320297344305	0.034580921510919	0.421878395265753	0.808503643891237	0.232547404158754	-678.101065954722
511	0.0466320297344305	0.034580921510919	0.421878395265753	0.808503643891237	0.232547404158754	-678.101065954722
512	0.0450455626834097	0.034580921510919	0.421878395265753	0.808503643891237	0.243048255841304	-678.669349560027
513	0.0450455626834097	0.0350375116568105	0.421878395265753	0.808503643891237	0.2483083927838	-679.255365077013
514	0.0460021939111204	0.0350375116568105	0.421878395265753	0.808503643891237	0.249641012224694	-680.151508503754
515	0.0460021939111204	0.0350375116568105	0.421878395265753	0.808503643891237	0.249641012224694	-680.151508503754
516	0.0460021939111204	0.0350375116568105	0.421878395265753	0.808503643891237	0.255359222426007	-682.359573274593
517	0.0460021939111204	0.0350375116568105	0.421878395265753	0.818046472291084	0.255359222426007	-682.425260917341
518	0.0460021939111204	0.0350375116568105	0.421878395265753	0.818046472291084	0.255359222426007	-682.425260917341
519	0.0460021939111204	0.0350375116568105	0.35876721972507	0.818046472291084	0.231603869265483	-679.868102843369
520	0.0461680380188392	0.0350375116568105	0.460017686977105	0.818046472291084	0.231603869265483	-678.661211859275
521	0.0480713414665932	0.0340832729811893	0.460017686977105	0.818046472291084	0.225218321741566	-679.491765313551
522	0.0480713414665932	0.0340832729811893	0.400388458690902	0.818046472291084	0.225218321741566	-679.857790510985
523	0.0466884318690749	0.0340086569641387	0.358716122037871	0.818046472291084	0.22207035401276	-681.558291365367
524	0.0466884318690749	0.0330880902123834	0.353838286354096	0.755372899990688	0.241729127798034	-678.768615221014
525	0.0466884318690749	0.0330880902123834	0.353838286354096	0.755372899990688	0.241729127798034	-678.768615221014
526	0.0466884318690749	0.0330880902123834	0.353838286354096	0.755372899990688	0.241729127798034	-678.768615221014
527	0.0466884318690749	0.0330880902123834	0.413950743345278	0.755372899990688	0.23632676330491	-679.156071670864
528	0.0466884318690749	0.0330880902123834	0.294502910701968	0.755372899990688	0.23632676330491	-678.927828119374
529	0.0468247852951056	0.0330880902123834	0.294502910701968	0.755372899990688	0.23632676330491	-679.015253492875
530	0.0468247852951056	0.0330880902123834	0.294502910701968	0.755372899990688	0.241957977415949	-679.903213477017
531	0.0468247852951056	0.0330880902123834	0.37605866411691	0.755372899990688	0.241957977415949	-679.220414166038
532	0.0468247852951056	0.0330880902123834	0.387635205286019	0.755372899990688	0.241957977415949	-679.426942393573
533	0.0468247852951056	0.0330880902123834	0.41684555401023	0.755372899990688	0.241957977415949	-680.250333331776
534	0.0468247852951056	0.0330880902123834	0.41684555401023	0.752892674632109	0.230700290449485	-679.521782847919
535	0.0467145333509279	0.0330880902123834	0.41684555401023	0.752892674632109	0.230700290449485	-679.521888309224
536	0.0467145333509279	0.0330880902123834	0.41684555401023	0.847533367377984	0.230700290449485	-680.618781352266
537	0.0473631869650527	0.0330825297427434	0.667140354559686	0.822429348310838	0.230700290449485	-683.130218462249
538	0.0473631869650527	0.0330825297427434	0.407621021463764	0.822429348310838	0.230700290449485	-679.271833557968
539	0.0473631869650527	0.0330825297427434	0.407621021463764	0.822429348310838	0.230700290449485	-679.271833557968
540	0.0473631869650527	0.0330825297427434	0.537462791098881	0.822429348310838	0.230700290449485	-679.07377746514
541	0.0473631869650527	0.0330825297427434	0.537462791098881	0.822429348310838	0.230700290449485	-679.07377746514
542	0.0473631869650527	0.0330825297427434	0.439056820455726	0.822429348310838	0.230700290449485	-678.775914543698
543	0.0473631869650527	0.0330825297427434	0.439056820455726	0.822429348310838	0.230700290449485	-678.775914543698
544	0.0473631869650527	0.033003675451324	0.439056820455726	0.822429348310838	0.230700290449485	-678.829391600874
545	0.0473631869650527	0.033003675451324	0.545389599135699	0.822429348310838	0.230700290449485	-679.230991661655
546	0.0473631869650527	0.033003675451324	0.510807517611559	0.822429348310838	0.230700290449485	-678.765187474255
547	0.0473631869650527	0.0330213525679422	0.445453671697225	0.828447662409171	0.230700290449485	-678.957462344058
548	0.0473631869650527	0.0330213525679422	0.445453671697225	0.828447662409171	0.230700290449485	-678.957462344058
549	0.0473631869650527	0.0330213525679422	0.487134445346473	0.828447662409171	0.230700290449485	-678.651337523176
550	0.0473631869650527	0.0330213525679422	0.456861315963872	0.828447662409171	0.230700290449485	-678.826014383747
551	0.0473631869650527	0.0330213525679422	0.472261939004825	0.828447662409171	0.230700290449485	-678.706074853148
552	0.0473631869650527	0.0330213525679422	0.488177626891548	0.828447662409171	0.230700290449485	-678.649707026654
553	0.0473631869650527	0.0330213525679422	0.488177626891548	0.828447662409171	0.226261175977449	-678.963073538513
554	0.0473631869650527	0.0320281005786962	0.488177626891548	0.828447662409171	0.226261175977449	-679.930691454176
555	0.0473631869650527	0.0320281005786962	0.488177626891548	0.828447662409171	0.226261175977449	-679.930691454176
556	0.0473631869650527	0.0320281005786962	0.473094352908971	0.828447662409171	0.226261175977449	-680.040396170053
557	0.0473631869650527	0.0332928451971705	0.473094352908971	0.828447662409171	0.226261175977449	-678.870096865596
558	0.0473631869650527	0.0332928451971705	0.473094352908971	0.828447662409171	0.226261175977449	-678.870096865596
559	0.0466845239433075	0.0332928451971705	0.473094352908971	0.828447662409171	0.226261175977449	-679.083901150108
560	0.0466845239433075	0.0332928451971705	0.473094352908971	0.828447662409171	0.247090452241902	-680.444538271694
561	0.0466845239433075	0.0332928451971705	0.473094352908971	0.828447662409171	0.222764109635394	-680.095021252662
562	0.0466845239433075	0.0332928451971705	0.473094352908971	0.828447662409171	0.222764109635394	-680.095021252662
563	0.0486368511773607	0.0335463411347536	0.473094352908971	0.828447662409171	0.224724538980775	-680.456381186969
564	0.0486368511773607	0.0319476266688933	0.473094352908971	0.828447662409171	0.224724538980775	-681.491051430176
565	0.0486368511773607	0.0324278860560096	0.473094352908971	0.828447662409171	0.224724538980775	-680.969776289167
566	0.0463229453078878	0.0324278860560096	0.473094352908971	0.828447662409171	0.242260888742619	-679.481451226125
567	0.0463229453078878	0.0324278860560096	0.473094352908971	0.828447662409171	0.238206257065086	-679.012957120712
568	0.0464831829657397	0.034973021507998	0.400499163943834	0.828447662409171	0.238206257065086	-678.996603377583
569	0.0464831829657397	0.034973021507998	0.400499163943834	0.828447662409171	0.249622302384178	-681.690412219408
570	0.0464831829657397	0.034038110963683	0.479396590317553	0.828447662409171	0.249622302384178	-680.728467444466
571	0.0449628402896407	0.0352998362306868	0.479396590317553	0.812836317165096	0.249622302384178	-680.04005972875
572	0.0449628402896407	0.0352998362306868	0.375142494945692	0.812836317165096	0.249622302384178	-680.144408631255
573	0.0449628402896407	0.0352998362306868	0.375142494945692	0.812836317165096	0.249622302384178	-680.144408631255
574	0.0449628402896407	0.0352998362306868	0.475933378670142	0.812836317165096	0.249622302384178	-679.989335472067
575	0.0449628402896407	0.0352998362306868	0.475933378670142	0.812836317165096	0.249622302384178	-679.989335472067
576	0.0456982161316597	0.0352998362306868	0.4329665948277	0.812836317165096	0.249622302384178	-679.952120079497
577	0.0456982161316597	0.0350431800345732	0.4329665948277	0.812836317165096	0.249622302384178	-679.757213269038
578	0.0456982161316597	0.0350431800345732	0.4329665948277	0.812836317165096	0.249622302384178	-679.757213269038
579	0.0456982161316597	0.0344271824310289	0.4329665948277	0.812836317165096	0.254041883882621	-680.928191227856
580	0.0456982161316597	0.0344271824310289	0.360655398598047	0.812836317165096	0.254041883882621	-681.954071943742
581	0.046084182079478	0.0344271824310289	0.360655398598047	0.774082336770033	0.254041883882621	-681.665751248131
582	0.0459911618748296	0.0344271824310289	0.360655398598047	0.774082336770033	0.224680930094032	-680.400546974137
583	0.0458754933040081	0.0350521150797952	0.360655398598047	0.774082336770033	0.228840683688382	-679.622657734371
584	0.0458754933040081	0.0350521150797952	0.360655398598047	0.814707076314015	0.228840683688382	-680.453319093291
585	0.0458754933040081	0.0350521150797952	0.360655398598047	0.814707076314015	0.228840683688382	-680.453319093291
586	0.0458754933040081	0.0350521150797952	0.541583101385543	0.860870384145624	0.228840683688382	-679.766892255057
587	0.0458754933040081	0.0350521150797952	0.541583101385543	0.860870384145624	0.228840683688382	-679.766892255057
588	0.0458754933040081	0.0350521150797952	0.614981537832637	0.860870384145624	0.228840683688382	-679.825180109141
589	0.0458754933040081	0.0350521150797952	0.614981537832637	0.860870384145624	0.234877451850342	-678.712557872409
590	0.0458754933040081	0.0350521150797952	0.614981537832637	0.841711368988705	0.242104953649829	-679.749452180205
591	0.0458754933040081	0.0343622684939297	0.595987518670803	0.87050363033679	0.242104953649829	-678.521239107638
592	0.0458754933040081	0.0343622684939297	0.595987518670803	0.87050363033679	0.242104953649829	-678.521239107638
593	0.0458754933040081	0.0343622684939297	0.595987518670803	0.87050363033679	0.242104953649829	-678.521239107638
594	0.0455257524500592	0.0330388012018362	0.595987518670803	0.87050363033679	0.242104953649829	-679.403907807006
595	0.0455257524500592	0.0336508597890453	0.595987518670803	0.87050363033679	0.242104953649829	-678.857509007401
596	0.0455257524500592	0.0351786278920709	0.595987518670803	0.87050363033679	0.244492637956917	-678.96252937114
597	0.0455257524500592	0.0351786278920709	0.713502743841002	0.899917926420231	0.244492637956917	-679.382798327758
598	0.0455257524500592	0.0351786278920709	0.713502743841002	0.899917926420231	0.243233623826933	-679.258884198539
599	0.0455257524500592	0.0351786278920709	0.713502743841002	0.899917926420231	0.244534376203073	-679.387619813128
600	0.0455257524500592	0.0351786278920709	0.713502743841002	0.899917926420231	0.244534376203073	-679.387619813128
601	0.0455257524500592	0.0351786278920709	0.904295340158015	0.899917926420231	0.244534376203073	-679.763848134866
602	0.0444836247920296	0.0351786278920709	0.904295340158015	0.899917926420231	0.244534376203073	-680.765398147853
603	0.0444836247920296	0.0351786278920709	0.904295340158015	0.899917926420231	0.244534376203073	-680.765398147853
604	0.0444836247920296	0.0351786278920709	0.904295340158015	0.899917926420231	0.244534376203073	-680.765398147853
605	0.0444836247920296	0.0351786278920709	0.904295340158015	0.899917926420231	0.244534376203073	-680.765398147853
606	0.0444836247920296	0.0351786278920709	0.904295340158015	0.899917926420231	0.244534376203073	-680.765398147853
607	0.0444836247920296	0.0351786278920709	0.750899713488568	0.899917926420231	0.244534376203073	-680.268179652642
608	0.0444836247920296	0.0351786278920709	0.9738087668302	0.899917926420231	0.244534376203073	-681.601006625411
609	0.0455165903312746	0.0351786278920709	0.9738087668302	0.899917926420231	0.244534376203073	-680.619272428581
610	0.0455165903312746	0.0351786278920709	0.863684939385138	0.902129229346363	0.244534376203073	-679.345711649523
611	0.0455165903312746	0.0351786278920709	0.650000275938407	0.902129229346363	0.244534376203073	-680.183100414998
612	0.0455165903312746	0.036940578430361	0.650000275938407	0.902129229346363	0.244534376203073	-681.587826258447
613	0.0455165903312746	0.036940578430361	0.631156025268405	0.902129229346363	0.244534376203073	-681.787877020624
614	0.0455165903312746	0.036940578430361	0.631156025268405	0.869351228882352	0.242793752102724	-681.03561489422
615	0.0455165903312746	0.036940578430361	0.631156025268405	0.869351228882352	0.242793752102724	-681.03561489422
616	0.0455165903312746	0.0359269445731877	0.636918516798765	0.869351228882352	0.242793752102724	-679.524624723246
617	0.0455165903312746	0.0359269445731877	0.675947863569035	0.869351228882352	0.242793752102724	-679.871579208268
618	0.0455165903312746	0.0359269445731877	0.526337939575236	0.869351228882352	0.242793752102724	-679.748316773967
619	0.0455165903312746	0.0359269445731877	0.526337939575236	0.869351228882352	0.242793752102724	-679.748316773967
620	0.0455165903312746	0.0359269445731877	0.526337939575236	0.869351228882352	0.242793752102724	-679.748316773967
621	0.0455165903312746	0.0359269445731877	0.645337967192249	0.869351228882352	0.242793752102724	-679.581705718336
622	0.0455165903312746	0.0359269445731877	0.645337967192249	0.879068504131452	0.234083143853017	-679.867071463037
623	0.0455165903312746	0.0359269445731877	0.615976801775561	0.879068504131452	0.234083143853017	-679.902381081787
624	0.0466938107786518	0.0359269445731877	0.615976801775561	0.879068504131452	0.237372008485588	-679.55630273415
625	0.0466938107786518	0.0359269445731877	0.615976801775561	0.879068504131452	0.237372008485588	-679.55630273415
626	0.0466938107786518	0.0359269445731877	0.672419362782277	0.879068504131452	0.237372008485588	-679.613516917606
627	0.0464902474666376	0.0359269445731877	0.608213980950915	0.879068504131452	0.237372008485588	-679.397523304145
628	0.0463169762345538	0.0356663876998731	0.608213980950915	0.879068504131452	0.237372008485588	-679.040573368085
629	0.0463169762345538	0.0356663876998731	0.608213980950915	0.879068504131452	0.237372008485588	-679.040573368085
630	0.0463169762345538	0.0363640811843615	0.608213980950915	0.904086339532295	0.237372008485588	-681.250049845116
631	0.0463169762345538	0.0347138312938615	0.608213980950915	0.904086339532295	0.235263433680686	-680.553995082917
632	0.0463169762345538	0.0347138312938615	0.608213980950915	0.922847926784237	0.235263433680686	-683.548096188173
633	0.0462947037965871	0.0347138312938615	0.683107243514402	0.922847926784237	0.235263433680686	-681.877232743235
634	0.046289938527239	0.0347138312938615	0.867050354911415	0.922847926784237	0.235263433680686	-679.356419773592
635	0.046289938527239	0.0347138312938615	0.867050354911415	0.919366924812107	0.235263433680686	-679.053660574692
636	0.046289938527239	0.0347138312938615	0.867050354911415	0.919366924812107	0.235263433680686	-679.053660574692
637	0.046289938527239	0.0347138312938615	0.867050354911415	0.919366924812107	0.235263433680686	-679.053660574692
638	0.0463321497888581	0.0323896867758112	0.867050354911415	0.919366924812107	0.235263433680686	-681.087642128789
639	0.0476885570790582	0.0310425801103747	0.867050354911415	0.919366924812107	0.235263433680686	-684.92416256288
640	0.0467345679241786	0.0373196646123456	0.867050354911415	0.919366924812107	0.235263433680686	-681.882794921741
641	0.0467345679241786	0.0373196646123456	0.867050354911415	0.919366924812107	0.235263433680686	-681.882794921741
642	0.0467345679241786	0.0373196646123456	0.830675843375536	0.919366924812107	0.235263433680686	-681.988064608781
643	0.0467345679241786	0.0373196646123456	0.830675843375536	0.919366924812107	0.224311642376137	-683.332596085295
644	0.0467345679241786	0.0373196646123456	0.830675843375536	0.900894843865223	0.224311642376137	-683.487483423476
645	0.0467345679241786	0.0373196646123456	0.747196159386511	0.900894843865223	0.224311642376137	-683.13596384913
646	0.0467345679241786	0.0373196646123456	0.905365322120593	0.900894843865223	0.224311642376137	-684.258604886639
647	0.0467345679241786	0.0347132143894736	0.910441684179384	0.907735898457965	0.238289824058995	-679.075088356538
648	0.0467345679241786	0.0347132143894736	0.910441684179384	0.907735898457965	0.238289824058995	-679.075088356538
649	0.0467345679241786	0.0347132143894736	0.877425799941556	0.907735898457965	0.238289824058995	-678.98070819443
650	0.0457581905549541	0.0347132143894736	0.877425799941556	0.907735898457965	0.238289824058995	-678.728487321659
651	0.0464277554545705	0.0347132143894736	0.877425799941556	0.907735898457965	0.238289824058995	-678.723006146455
652	0.0464277554545705	0.0347132143894736	0.877425799941556	0.907735898457965	0.238289824058995	-678.723006146455
653	0.0464277554545705	0.0347132143894736	0.877425799941556	0.907735898457965	0.238289824058995	-678.723006146455
654	0.0464277554545705	0.0347132143894736	0.877425799941556	0.907735898457965	0.238289824058995	-678.723006146455
655	0.0454005881854432	0.0347132143894736	0.786748531022802	0.907735898457965	0.238289824058995	-679.243285841394
656	0.0454005881854432	0.0347132143894736	0.786748531022802	0.907735898457965	0.238289824058995	-679.243285841394
657	0.0454005881854432	0.0347132143894736	0.786748531022802	0.907735898457965	0.237130418704087	-679.342775898209
658	0.0454005881854432	0.0347132143894736	0.786748531022802	0.907735898457965	0.237130418704087	-679.342775898209
659	0.0466151642627096	0.0347132143894736	0.786748531022802	0.907735898457965	0.237130418704087	-678.909905828256
660	0.0466151642627096	0.0347758318051037	0.786748531022802	0.907735898457965	0.237130418704087	-678.921165983511
661	0.0466151642627096	0.0347758318051037	0.786748531022802	0.907735898457965	0.237130418704087	-678.921165983511
662	0.0473682376814146	0.0347758318051037	0.786748531022802	0.907735898457965	0.22662611966076	-679.627325194564
663	0.0473682376814146	0.0347758318051037	0.786748531022802	0.907735898457965	0.22662611966076	-679.627325194564
664	0.0473682376814146	0.0347758318051037	0.786748531022802	0.907735898457965	0.22662611966076	-679.627325194564
665	0.0473682376814146	0.0347758318051037	0.786748531022802	0.907735898457965	0.231794444464248	-679.378894543886
666	0.0473682376814146	0.0342213947236648	0.786748531022802	0.907735898457965	0.231794444464248	-679.316792675751
667	0.0473682376814146	0.0342213947236648	0.786748531022802	0.907735898457965	0.231794444464248	-679.316792675751
668	0.0473682376814146	0.0342213947236648	0.786748531022802	0.907735898457965	0.231794444464248	-679.316792675751
669	0.0473682376814146	0.0342213947236648	0.75754407274933	0.907735898457965	0.231794444464248	-679.519750487157
670	0.0473682376814146	0.0342213947236648	0.75754407274933	0.907735898457965	0.231794444464248	-679.519750487157
671	0.0473682376814146	0.0342213947236648	0.866382201071476	0.907735898457965	0.231794444464248	-679.098518412373
672	0.0473682376814146	0.0338599717511237	0.866382201071476	0.907735898457965	0.231794444464248	-679.130085266484
673	0.0473682376814146	0.0338599717511237	0.866382201071476	0.905367556686838	0.231794444464248	-679.107237583255
674	0.0473682376814146	0.0338599717511237	0.866382201071476	0.905367556686838	0.231794444464248	-679.107237583255
675	0.0473682376814146	0.0338599717511237	0.866382201071476	0.905367556686838	0.231794444464248	-679.107237583255
676	0.0473682376814146	0.0338599717511237	0.760043970133547	0.905367556686838	0.231794444464248	-679.427725099009
677	0.0473682376814146	0.0338599717511237	0.873195448466949	0.905367556686838	0.231794444464248	-679.11673679834
678	0.0473682376814146	0.0338599717511237	0.7143006105206	0.905367556686838	0.231794444464248	-679.852514587738
679	0.0473682376814146	0.0338599717511237	0.7143006105206	0.905367556686838	0.231794444464248	-679.852514587738
680	0.0473682376814146	0.0338599717511237	0.7143006105206	0.905367556686838	0.231794444464248	-679.852514587738
681	0.0473682376814146	0.0338599717511237	0.7143006105206	0.871126357151794	0.231794444464248	-679.178651302113
682	0.0473682376814146	0.0338599717511237	0.7143006105206	0.871126357151794	0.231794444464248	-679.178651302113
683	0.0473682376814146	0.0338599717511237	0.7143006105206	0.871126357151794	0.231794444464248	-679.178651302113
684	0.0473682376814146	0.0338599717511237	0.7143006105206	0.871126357151794	0.231794444464248	-679.178651302113
685	0.0473682376814146	0.0338599717511237	0.794788139231707	0.871126357151794	0.227967122888141	-680.570427930851
686	0.0461552894382437	0.0351312671189908	0.794788139231707	0.871126357151794	0.227967122888141	-681.769871725563
687	0.0461552894382437	0.0351312671189908	0.59005322659378	0.871126357151794	0.227967122888141	-679.642801920873
688	0.0461552894382437	0.0351312671189908	0.59005322659378	0.871126357151794	0.228813015959784	-679.434356553364
689	0.0461552894382437	0.0351312671189908	0.59005322659378	0.871126357151794	0.227822601127449	-679.680568598522
690	0.0461552894382437	0.0351312671189908	0.59005322659378	0.871126357151794	0.227822601127449	-679.680568598522
691	0.0476569397444377	0.0337235926628494	0.622667990510921	0.871126357151794	0.222726562652857	-679.747967964564
692	0.047858300723346	0.0337235926628494	0.684057288649385	0.871126357151794	0.231000180251458	-679.591414985361
693	0.047858300723346	0.0337235926628494	0.684057288649385	0.871126357151794	0.22813909513171	-679.496592924233
694	0.047858300723346	0.0337235926628494	0.69628071097528	0.871126357151794	0.22813909513171	-679.590144936948
695	0.047858300723346	0.0337235926628494	0.69628071097528	0.871126357151794	0.224136774512548	-679.872313624022
696	0.047858300723346	0.0337235926628494	0.669753976111063	0.871126357151794	0.212137866630001	-683.609823231473
697	0.047858300723346	0.0337235926628494	0.669753976111063	0.871126357151794	0.222411947076654	-679.969402140598
698	0.047858300723346	0.0337235926628494	0.669753976111063	0.871126357151794	0.23538436572779	-680.116902846817
699	0.047858300723346	0.0337235926628494	0.669753976111063	0.871126357151794	0.218167825549215	-681.0494552716
700	0.047858300723346	0.0337235926628494	0.661509234208818	0.879421176946237	0.218167825549215	-681.05581404294
701	0.047858300723346	0.0337235926628494	0.611175699806144	0.879421176946237	0.218167825549215	-681.316482710684
702	0.0475285028135944	0.0337235926628494	0.614965087281643	0.875027035451364	0.218167825549215	-681.212563605842
703	0.0475285028135944	0.0349121060820982	0.614965087281643	0.875027035451364	0.218167825549215	-681.406506365855
704	0.0475285028135944	0.0349121060820982	0.488516736178246	0.866413304429366	0.222687434478383	-680.894462949838
705	0.0475285028135944	0.0349121060820982	0.488516736178246	0.866413304429366	0.220800826418252	-681.375495125361
706	0.0475285028135944	0.0349121060820982	0.488516736178246	0.785015512552323	0.220800826418252	-682.990229726977
707	0.0475285028135944	0.0349121060820982	0.33675884206158	0.785015512552323	0.241973283879041	-681.437745310111
708	0.0457235748383109	0.0349121060820982	0.33675884206158	0.785015512552323	0.241973283879041	-678.743068557704
709	0.0457235748383109	0.0349121060820982	0.33675884206158	0.785015512552323	0.243436897099106	-678.883814320916
710	0.0457235748383109	0.0349121060820982	0.33675884206158	0.870377816109792	0.243436897099106	-685.335873560329
711	0.0457235748383109	0.0349121060820982	0.33675884206158	0.870377816109792	0.243436897099106	-685.335873560329
712	0.0451460700203195	0.0353851578392114	0.33675884206158	0.798939218032956	0.232462966308617	-681.055574651538
713	0.0451460700203195	0.0353851578392114	0.401420846483447	0.788347898136386	0.232462966308617	-680.423049334492
714	0.0468246195859789	0.0353851578392114	0.401420846483447	0.788347898136386	0.232462966308617	-678.98160733875
715	0.0468246195859789	0.0353851578392114	0.401420846483447	0.788347898136386	0.232462966308617	-678.98160733875
716	0.0470958977698909	0.0353851578392114	0.401420846483447	0.788347898136386	0.232462966308617	-679.206644093152
717	0.0470958977698909	0.0315014534493276	0.401420846483447	0.788347898136386	0.232462966308617	-679.875269797987
718	0.0470958977698909	0.0315014534493276	0.401420846483447	0.788347898136386	0.232462966308617	-679.875269797987
719	0.0470958977698909	0.0317057322691929	0.401420846483447	0.788347898136386	0.232462966308617	-679.546860857348
720	0.0470958977698909	0.0359215303031676	0.401420846483447	0.788347898136386	0.232462966308617	-679.987496332176
721	0.0470958977698909	0.0360968048537685	0.401420846483447	0.82817551750045	0.232462966308617	-680.220824594831
722	0.0461759059372572	0.0360968048537685	0.520131119241161	0.838966297638475	0.23858713256381	-679.534465611996
723	0.0461759059372572	0.0360968048537685	0.549333119317564	0.838966297638475	0.23858713256381	-679.877045242665
724	0.0461759059372572	0.0360968048537685	0.58218257477526	0.838966297638475	0.23858713256381	-680.472649751178
725	0.0461759059372572	0.0360968048537685	0.58218257477526	0.838966297638475	0.23858713256381	-680.472649751178
726	0.0461759059372572	0.0342289674075833	0.40990451334577	0.838966297638475	0.23858713256381	-679.218672647314
727	0.0455676577112141	0.0342289674075833	0.40990451334577	0.838966297638475	0.23858713256381	-679.498116783397
728	0.0455676577112141	0.0346681289672454	0.449919367278283	0.810542752817316	0.233350305592329	-678.868871563408
729	0.0474545286435734	0.0346681289672454	0.449919367278283	0.801742257023511	0.233350305592329	-679.207215964712
730	0.0462535607475283	0.0346681289672454	0.529331933837576	0.801742257023511	0.233350305592329	-680.456828261057
731	0.0462535607475283	0.0346681289672454	0.529331933837576	0.801742257023511	0.243077143177054	-680.939932395296
732	0.0462535607475283	0.0346681289672454	0.499169007842766	0.801742257023511	0.243077143177054	-679.930780512281
733	0.0462535607475283	0.0346681289672454	0.499169007842766	0.85913816418705	0.243077143177054	-679.254346735071
734	0.0461628251937352	0.0346681289672454	0.499169007842766	0.874367048980014	0.243077143177054	-680.217458385487
735	0.0461628251937352	0.0346681289672454	0.499169007842766	0.874367048980014	0.229545222739418	-680.450833183036
736	0.0461628251937352	0.0346681289672454	0.499169007842766	0.874367048980014	0.229545222739418	-680.450833183036
737	0.0461628251937352	0.0345124241157101	0.628190864639583	0.874367048980014	0.229545222739418	-679.007265985514
738	0.0461628251937352	0.0337266059380047	0.628190864639583	0.880848100193514	0.229545222739418	-679.387647012244
739	0.0461628251937352	0.0337266059380047	0.628190864639583	0.880848100193514	0.229545222739418	-679.387647012244
740	0.0489582943355819	0.0337266059380047	0.628190864639583	0.880848100193514	0.229545222739418	-682.316562312836
741	0.0470552688352904	0.0337266059380047	0.628190864639583	0.839619983106545	0.229545222739418	-679.672080700288
742	0.0470552688352904	0.0334061973961813	0.628190864639583	0.839619983106545	0.229545222739418	-679.640999935775
743	0.0449859537654351	0.0334061973961813	0.628190864639583	0.839619983106545	0.229545222739418	-682.752709898968
744	0.0449859537654351	0.0334061973961813	0.523154760089227	0.839619983106545	0.249061682374887	-679.611511503917
745	0.0461026606873629	0.0334061973961813	0.523154760089227	0.839619983106545	0.248572173659855	-679.907126305211
746	0.0461026606873629	0.0334061973961813	0.523154760089227	0.839619983106545	0.248572173659855	-679.907126305211
747	0.0461026606873629	0.0334061973961813	0.44849279420162	0.772992640806567	0.242769381608312	-679.552129251303
748	0.0461026606873629	0.0334061973961813	0.44849279420162	0.772992640806567	0.242769381608312	-679.552129251303
749	0.0461026606873629	0.0333468349532917	0.44849279420162	0.818725851676754	0.242769381608312	-678.518697800405
750	0.0461026606873629	0.0333468349532917	0.44849279420162	0.836329284214399	0.234827200440563	-678.782396829863
751	0.0461026606873629	0.0333468349532917	0.44849279420162	0.836329284214399	0.234827200440563	-678.782396829863
752	0.0461026606873629	0.0333468349532917	0.44849279420162	0.836329284214399	0.234827200440563	-678.782396829863
753	0.0461026606873629	0.0333468349532917	0.44849279420162	0.836329284214399	0.234827200440563	-678.782396829863
754	0.0479246904728378	0.0333468349532917	0.44849279420162	0.794578229406679	0.234827200440563	-679.99358033063
755	0.0459291811825427	0.0333468349532917	0.44849279420162	0.794578229406679	0.24113547719625	-678.350463344898
756	0.0459291811825427	0.0333468349532917	0.477468009482045	0.794578229406679	0.226061899902475	-680.806163251701
757	0.0459291811825427	0.0328154811109369	0.44809404679788	0.794578229406679	0.226061899902475	-680.53523527377
758	0.0459291811825427	0.0328154811109369	0.44809404679788	0.794578229406679	0.226061899902475	-680.53523527377
759	0.0459291811825427	0.0357442189933108	0.44809404679788	0.794578229406679	0.233554929063175	-679.985535697725
760	0.0459291811825427	0.0357442189933108	0.44809404679788	0.799390542860116	0.228938790298202	-680.643001701055
761	0.0481650914116186	0.0357442189933108	0.44809404679788	0.813451439875032	0.228938790298202	-681.273884802444
762	0.0481650914116186	0.0357442189933108	0.44809404679788	0.813451439875032	0.228938790298202	-681.273884802444
763	0.0481650914116186	0.0357442189933108	0.372937430957045	0.767008316428622	0.228938790298202	-681.724894756861
764	0.0481650914116186	0.0357442189933108	0.372937430957045	0.794302188337829	0.228938790298202	-681.207611582335
765	0.0474355999812175	0.0357442189933108	0.372937430957045	0.805057255820791	0.228938790298202	-680.036996207729
766	0.0474355999812175	0.0357442189933108	0.366825307578279	0.805057255820791	0.228938790298202	-680.106436363312
767	0.0474355999812175	0.0335197941678168	0.366825307578279	0.805057255820791	0.228938790298202	-679.173156541224
768	0.0474355999812175	0.0335197941678168	0.366825307578279	0.805057255820791	0.228938790298202	-679.173156541224
769	0.0474355999812175	0.0335197941678168	0.366825307578279	0.805057255820791	0.228938790298202	-679.173156541224
770	0.0474355999812175	0.0335197941678168	0.366825307578279	0.805057255820791	0.218194943289101	-681.451373697085
771	0.0474355999812175	0.0335197941678168	0.366825307578279	0.805057255820791	0.218194943289101	-681.451373697085
772	0.0474355999812175	0.0335197941678168	0.366007567107456	0.730860712788975	0.218194943289101	-681.793360883515
773	0.0474355999812175	0.0335197941678168	0.366007567107456	0.725558337619035	0.233809380446066	-679.951738325274
774	0.0474355999812175	0.0335197941678168	0.366007567107456	0.725558337619035	0.233809380446066	-679.951738325274
775	0.0474355999812175	0.0335197941678168	0.239683284734076	0.725558337619035	0.234609790757778	-680.475969027835
776	0.0474355999812175	0.0335197941678168	0.239683284734076	0.725558337619035	0.224141397181052	-680.836223024892
777	0.0474355999812175	0.0335197941678168	0.239683284734076	0.725558337619035	0.224141397181052	-680.836223024892
778	0.0469309896103157	0.0335197941678168	0.239683284734076	0.725558337619035	0.226364484314988	-680.493914491907
779	0.0469309896103157	0.0335197941678168	0.239683284734076	0.725558337619035	0.226364484314988	-680.493914491907
780	0.0469309896103157	0.0333991598742745	0.239683284734076	0.725558337619035	0.226364484314988	-680.553947440146
781	0.0469309896103157	0.0333991598742745	0.363676741974977	0.725558337619035	0.240264974808655	-679.935121182935
782	0.0469309896103157	0.0333991598742745	0.363676741974977	0.740090052715128	0.240264974808655	-679.247463902612
783	0.0469309896103157	0.0333991598742745	0.363676741974977	0.740090052715128	0.226457531383349	-679.12239060733
784	0.0469309896103157	0.0333991598742745	0.363676741974977	0.766219995543267	0.244552719432423	-679.85871312825
785	0.0469309896103157	0.0333991598742745	0.363676741974977	0.766219995543267	0.244552719432423	-679.85871312825
786	0.0469309896103157	0.0333991598742745	0.390586194083523	0.766219995543267	0.244552719432423	-680.068633511485
787	0.0469309896103157	0.0333991598742745	0.390586194083523	0.766219995543267	0.244552719432423	-680.068633511485
788	0.0469309896103157	0.0333991598742745	0.390586194083523	0.766219995543267	0.235008384166604	-678.256888961608
789	0.0469309896103157	0.0333991598742745	0.365751861974946	0.766219995543267	0.235008384166604	-678.050381793875
790	0.0458821854290617	0.0333991598742745	0.365751861974946	0.733627638025849	0.235008384166604	-678.854338503856
791	0.0458821854290617	0.0333991598742745	0.365751861974946	0.733627638025849	0.235008384166604	-678.854338503856
792	0.0458821854290617	0.0364780406286712	0.365751861974946	0.733627638025849	0.235008384166604	-682.566238218633
793	0.0458821854290617	0.0364780406286712	0.365751861974946	0.733627638025849	0.235008384166604	-682.566238218633
794	0.0458821854290617	0.0364780406286712	0.365751861974946	0.733627638025849	0.235008384166604	-682.566238218633
795	0.0458821854290617	0.0329520033355194	0.365751861974946	0.733627638025849	0.235008384166604	-678.88874990559
796	0.0458821854290617	0.0347664323001643	0.333021919068853	0.733627638025849	0.23867645420268	-678.589785331236
797	0.0458821854290617	0.0347664323001643	0.333021919068853	0.733627638025849	0.23867645420268	-678.589785331236
798	0.0458821854290617	0.0347664323001643	0.333021919068853	0.741047761471443	0.243543797912891	-678.767505300104
799	0.0458821854290617	0.0347664323001643	0.333021919068853	0.781922259162523	0.243543797912891	-678.871684090775
800	0.0458821854290617	0.0347664323001643	0.333021919068853	0.781922259162523	0.243543797912891	-678.871684090775
801	0.0458821854290617	0.0347664323001643	0.349714402378856	0.781922259162523	0.243543797912891	-678.621859307928
802	0.0458821854290617	0.0347664323001643	0.349714402378856	0.770851286600282	0.243543797912891	-678.529714526149
803	0.0458821854290617	0.0347664323001643	0.349714402378856	0.762866497977096	0.237970197372444	-678.187625704104
804	0.0458821854290617	0.0347664323001643	0.349714402378856	0.762866497977096	0.237970197372444	-678.187625704104
805	0.0458821854290617	0.0347664323001643	0.349714402378856	0.811717778654196	0.237970197372444	-679.248906193447
806	0.0458821854290617	0.0347664323001643	0.409017361279227	0.811717778654196	0.237970197372444	-678.186535847214
807	0.0458821854290617	0.0352387498499416	0.409017361279227	0.811717778654196	0.237970197372444	-678.458312820042
808	0.0459384581561191	0.0352387498499416	0.409017361279227	0.811717778654196	0.244681010248929	-679.045871377491
809	0.0459384581561191	0.0352387498499416	0.409017361279227	0.811717778654196	0.244681010248929	-679.045871377491
810	0.0459384581561191	0.0352387498499416	0.359120273438476	0.811717778654196	0.244681010248929	-679.744956422276
811	0.0459384581561191	0.0352387498499416	0.359120273438476	0.781791223678071	0.244681010248929	-679.078587763253
812	0.0459384581561191	0.0352387498499416	0.359120273438476	0.781791223678071	0.244681010248929	-679.078587763253
813	0.0452603912311803	0.0352387498499416	0.359120273438476	0.781791223678071	0.244681010248929	-678.962353307348
814	0.0452603912311803	0.0352387498499416	0.359120273438476	0.781791223678071	0.244681010248929	-678.962353307348
815	0.0452603912311803	0.0352387498499416	0.359120273438476	0.781791223678071	0.244681010248929	-678.962353307348
816	0.0452603912311803	0.0352387498499416	0.359120273438476	0.781791223678071	0.244681010248929	-678.962353307348
817	0.0452603912311803	0.0313154897828782	0.359120273438476	0.781791223678071	0.236760157704344	-682.054466218345
818	0.0452603912311803	0.0313154897828782	0.359120273438476	0.717082949211034	0.236760157704344	-681.462660372175
819	0.0452603912311803	0.0313154897828782	0.359120273438476	0.76170646822873	0.233974672764513	-681.762399214117
820	0.0452603912311803	0.0313154897828782	0.359120273438476	0.76170646822873	0.233974672764513	-681.762399214117
821	0.0448883074360399	0.0342691824741409	0.359120273438476	0.76170646822873	0.234013152965145	-680.07906171302
822	0.0449925018792779	0.0351948521845479	0.359120273438476	0.76170646822873	0.234013152965145	-680.333779120087
823	0.0461194072447561	0.0340965826751181	0.359120273438476	0.75398565595945	0.228527221314785	-679.036256442796
824	0.0461194072447561	0.0324968831123375	0.359120273438476	0.75398565595945	0.228527221314785	-679.413273211651
825	0.0461194072447561	0.033049465220717	0.359120273438476	0.767542774700318	0.228527221314785	-679.06834194081
826	0.0461194072447561	0.033049465220717	0.359120273438476	0.767542774700318	0.223992247592628	-680.503469850554
827	0.0461194072447561	0.033049465220717	0.359120273438476	0.723929278145345	0.239620612347361	-678.958855313557
828	0.0459399224096528	0.033049465220717	0.368643125996321	0.723929278145345	0.239620612347361	-679.309682421544
829	0.0459399224096528	0.0341801976551438	0.368643125996321	0.785333992528805	0.243352970112154	-678.328099229187
830	0.0457530721697125	0.0341801976551438	0.368643125996321	0.785333992528805	0.243352970112154	-678.279299661355
831	0.0457530721697125	0.0341801976551438	0.429329970950641	0.824251954414978	0.241724250474904	-678.366141663269
832	0.0457530721697125	0.0341801976551438	0.429329970950641	0.824251954414978	0.246508268731745	-679.02383863597
833	0.0457530721697125	0.0341801976551438	0.531208701181246	0.824251954414978	0.241916610330556	-678.642024595735
834	0.045203608538001	0.0341801976551438	0.531208701181246	0.824251954414978	0.249127291624892	-679.64151626918
835	0.045203608538001	0.0341801976551438	0.531208701181246	0.824251954414978	0.249127291624892	-679.64151626918
836	0.045203608538001	0.0341801976551438	0.545483509297233	0.824251954414978	0.244771265990801	-679.313629276391
837	0.045203608538001	0.0341801976551438	0.393298474798591	0.824251954414978	0.244771265990801	-679.480987569368
838	0.045203608538001	0.0341801976551438	0.505814246865208	0.824251954414978	0.244771265990801	-678.74921310422
839	0.0445932138324363	0.0341801976551438	0.505814246865208	0.824251954414978	0.244771265990801	-679.502827968853
840	0.0445932138324363	0.0341801976551438	0.505814246865208	0.824251954414978	0.244771265990801	-679.502827968853
841	0.0445932138324363	0.0341801976551438	0.505814246865208	0.812828626495578	0.244771265990801	-679.871410519167
842	0.0445932138324363	0.0341801976551438	0.505814246865208	0.812828626495578	0.243785312267142	-679.895545077446
843	0.0445932138324363	0.0341801976551438	0.505814246865208	0.812828626495578	0.243785312267142	-679.895545077446
844	0.0445932138324363	0.0341801976551438	0.505814246865208	0.812828626495578	0.236851703568211	-680.800991407129
845	0.0445932138324363	0.0341801976551438	0.505814246865208	0.812828626495578	0.236851703568211	-680.800991407129
846	0.0445932138324363	0.0319933054997865	0.505814246865208	0.812828626495578	0.236851703568211	-682.357452817452
847	0.0445932138324363	0.0319933054997865	0.517594331137437	0.812828626495578	0.236851703568211	-682.490358828099
848	0.0445932138324363	0.0319933054997865	0.517594331137437	0.812828626495578	0.236851703568211	-682.490358828099
849	0.0445932138324363	0.0319933054997865	0.517594331137437	0.812828626495578	0.236851703568211	-682.490358828099
850	0.0445932138324363	0.0319933054997865	0.517594331137437	0.812828626495578	0.236851703568211	-682.490358828099
851	0.0445932138324363	0.0347890356869625	0.517594331137437	0.813579635994115	0.236851703568211	-681.24040612936
852	0.046468417284929	0.034187502349779	0.517594331137437	0.813579635994115	0.236851703568211	-678.755603866853
853	0.0459087381700698	0.034187502349779	0.40345559750942	0.813579635994115	0.236851703568211	-678.20469913182
854	0.0459087381700698	0.0351940607392426	0.40345559750942	0.813579635994115	0.236851703568211	-678.508868835865
855	0.0459087381700698	0.0351940607392426	0.457442295367465	0.813579635994115	0.236851703568211	-678.50790669864
856	0.0459087381700698	0.0351940607392426	0.457442295367465	0.813579635994115	0.22955648273127	-679.534467047119
857	0.0459087381700698	0.0351940607392426	0.457442295367465	0.813579635994115	0.22955648273127	-679.534467047119
858	0.0459087381700698	0.0351940607392426	0.457442295367465	0.813579635994115	0.22955648273127	-679.534467047119
859	0.0459087381700698	0.0351940607392426	0.457442295367465	0.813579635994115	0.23588782514608	-678.55629798123
860	0.0459087381700698	0.0351940607392426	0.459438850052934	0.813579635994115	0.237022115661267	-678.519316047802
861	0.0459087381700698	0.0351940607392426	0.444298179934711	0.813579635994115	0.237022115661267	-678.418387997087
862	0.0459087381700698	0.0351940607392426	0.447041178368636	0.813579635994115	0.237022115661267	-678.431518122584
863	0.0459087381700698	0.0351940607392426	0.447041178368636	0.786517490090786	0.237022115661267	-679.423161889302
864	0.0454175031240953	0.035515544516212	0.447041178368636	0.786517490090786	0.231213573852784	-681.262166068449
865	0.0454175031240953	0.035515544516212	0.447041178368636	0.786517490090786	0.231213573852784	-681.262166068449
866	0.0454175031240953	0.035515544516212	0.435062409258595	0.825337611888679	0.231213573852784	-680.187803934961
867	0.0454175031240953	0.0339597696163854	0.435062409258595	0.788381359296444	0.231213573852784	-679.752531996512
868	0.0454175031240953	0.0343737075881706	0.435062409258595	0.839042975853735	0.231213573852784	-680.27661311269
869	0.0454175031240953	0.0371024282975011	0.435062409258595	0.839042975853735	0.231213573852784	-682.483157524122
870	0.0461611877608164	0.0371024282975011	0.435062409258595	0.839042975853735	0.231213573852784	-681.578621806237
871	0.0461611877608164	0.0371024282975011	0.506303961378672	0.839042975853735	0.231213573852784	-681.631501977338
872	0.0461611877608164	0.0371024282975011	0.476615942822706	0.839042975853735	0.231213573852784	-681.467335127839
873	0.0461611877608164	0.0371024282975011	0.476615942822706	0.825260587023224	0.231213573852784	-681.778742621796
874	0.0461611877608164	0.0303296736807772	0.470883516102813	0.825260587023224	0.231213573852784	-683.900920430521
875	0.0461611877608164	0.0303296736807772	0.470883516102813	0.825260587023224	0.239392067345903	-683.533699771698
876	0.0461611877608164	0.0303296736807772	0.470883516102813	0.825260587023224	0.239392067345903	-683.533699771698
877	0.0461611877608164	0.0303296736807772	0.470883516102813	0.827229580524915	0.239392067345903	-683.652061000178
878	0.0461758103840532	0.0303296736807772	0.470883516102813	0.827229580524915	0.239392067345903	-683.645818901677
879	0.0461758103840532	0.0303296736807772	0.521888308606012	0.827229580524915	0.239392067345903	-683.146801747634
880	0.0461758103840532	0.0343619004792977	0.521888308606012	0.847765662256519	0.239392067345903	-678.138411418326
881	0.0461758103840532	0.0343619004792977	0.52017527418187	0.847765662256519	0.239392067345903	-678.143637767664
882	0.0461758103840532	0.0341239933313804	0.52017527418187	0.847765662256519	0.239392067345903	-678.140273173609
883	0.0461758103840532	0.0341239933313804	0.52017527418187	0.818543875677604	0.239392067345903	-678.554117646657
884	0.0461758103840532	0.0341239933313804	0.52017527418187	0.818543875677604	0.239392067345903	-678.554117646657
885	0.0461758103840532	0.0327066590352278	0.450649103155398	0.818543875677604	0.239392067345903	-678.653343184132
886	0.0461758103840532	0.0340067495814354	0.450649103155398	0.818543875677604	0.239392067345903	-677.961743273392
887	0.0461758103840532	0.0340067495814354	0.450649103155398	0.828749484413332	0.239392067345903	-678.141882748982
888	0.0461758103840532	0.0340067495814354	0.450649103155398	0.828749484413332	0.239392067345903	-678.141882748982
889	0.0461758103840532	0.0340067495814354	0.600770917162451	0.828749484413332	0.239392067345903	-679.678906571493
890	0.0461758103840532	0.0340067495814354	0.600770917162451	0.828749484413332	0.239392067345903	-679.678906571493
891	0.0461758103840532	0.0340067495814354	0.538073304043714	0.828749484413332	0.239392067345903	-678.376421964006
892	0.0461758103840532	0.0340067495814354	0.538073304043714	0.832526934354335	0.245651977361705	-679.229287275495
893	0.0461758103840532	0.0340067495814354	0.538073304043714	0.832526934354335	0.245651977361705	-679.229287275495
894	0.0461758103840532	0.0340067495814354	0.538073304043714	0.832526934354335	0.245651977361705	-679.229287275495
895	0.0442004856340344	0.0340067495814354	0.551372205026799	0.832526934354335	0.245651977361705	-680.593324455004
896	0.0442004856340344	0.0340067495814354	0.551372205026799	0.865111236621382	0.245651977361705	-680.852950638406
897	0.0457624564020307	0.0340067495814354	0.5448650497779	0.865111236621382	0.245651977361705	-679.24649029666
898	0.0457624564020307	0.0340067495814354	0.5448650497779	0.865111236621382	0.245651977361705	-679.24649029666
899	0.0457624564020307	0.0340206698490299	0.5448650497779	0.865111236621382	0.245651977361705	-679.240977447865
900	0.0457624564020307	0.0340206698490299	0.5448650497779	0.865111236621382	0.235761886073573	-678.773866475709
901	0.0457624564020307	0.0340206698490299	0.742792066665393	0.865111236621382	0.235761886073573	-679.769719532802
902	0.0457624564020307	0.0340206698490299	0.742792066665393	0.865111236621382	0.235761886073573	-679.769719532802
903	0.0453446631595102	0.0340206698490299	0.742792066665393	0.865111236621382	0.241765026119327	-679.94316876935
904	0.0453446631595102	0.0340206698490299	0.588931680972981	0.865111236621382	0.241765026119327	-678.671823685374
905	0.0453446631595102	0.0340206698490299	0.588931680972981	0.865111236621382	0.233674880096545	-679.433974275053
906	0.0453446631595102	0.0340206698490299	0.588931680972981	0.865111236621382	0.229312246387265	-680.616429965052
907	0.0459985783145043	0.0372451114662052	0.588931680972981	0.856690771689013	0.229312246387265	-682.634549206107
908	0.0476843593901572	0.0355916355536698	0.588931680972981	0.856690771689013	0.225079502092985	-680.446677135884
909	0.0476843593901572	0.0344455860154061	0.588931680972981	0.856690771689013	0.225079502092985	-679.412903292386
910	0.0476843593901572	0.0344455860154061	0.588931680972981	0.874167585137354	0.225079502092985	-679.616897665542
911	0.0476843593901572	0.0344455860154061	0.588931680972981	0.874167585137354	0.225079502092985	-679.616897665542
912	0.0476843593901572	0.0344455860154061	0.588931680972981	0.874167585137354	0.234197857743267	-679.702918840737
913	0.0476843593901572	0.0344455860154061	0.588931680972981	0.874167585137354	0.234197857743267	-679.702918840737
914	0.0466941612334738	0.0344455860154061	0.688400799992577	0.874167585137354	0.234197857743267	-678.460141500098
915	0.0468774066131459	0.0344455860154061	0.688400799992577	0.874167585137354	0.218112923277095	-682.003920638635
916	0.0468774066131459	0.0344455860154061	0.688400799992577	0.874167585137354	0.249323437110556	-682.115018626138
917	0.0454619391201878	0.0344455860154061	0.688400799992577	0.853657401543083	0.249323437110556	-680.936311393674
918	0.0454619391201878	0.0344455860154061	0.613190924168825	0.853657401543083	0.249323437110556	-679.706880660706
919	0.0454619391201878	0.0344455860154061	0.613190924168825	0.853657401543083	0.231715754655298	-679.758554957403
920	0.0466837037417971	0.0344455860154061	0.613190924168825	0.853657401543083	0.231715754655298	-678.571335753156
921	0.0466837037417971	0.0344455860154061	0.613190924168825	0.853657401543083	0.231715754655298	-678.571335753156
922	0.0466837037417971	0.0344455860154061	0.613190924168825	0.853657401543083	0.237596713805986	-678.643369250093
923	0.0466837037417971	0.0344455860154061	0.613190924168825	0.853657401543083	0.237596713805986	-678.643369250093
924	0.0466837037417971	0.0344455860154061	0.613190924168825	0.853657401543083	0.237596713805986	-678.643369250093
925	0.0466837037417971	0.0344455860154061	0.613190924168825	0.853657401543083	0.23371678251115	-678.485111452966
926	0.0466837037417971	0.0344455860154061	0.613190924168825	0.853657401543083	0.23371678251115	-678.485111452966
927	0.0466837037417971	0.0344455860154061	0.565146908183087	0.853657401543083	0.241463429769061	-678.905878323487
928	0.0466837037417971	0.0328883268328459	0.588465624411329	0.853657401543083	0.241463429769061	-679.343590986275
929	0.0466837037417971	0.0328883268328459	0.588465624411329	0.853657401543083	0.241463429769061	-679.343590986275
930	0.0466837037417971	0.0328883268328459	0.588465624411329	0.853657401543083	0.235329444399402	-678.626619567024
931	0.0466837037417971	0.0328883268328459	0.588465624411329	0.841512626978519	0.235329444399402	-678.783593903555
932	0.0466837037417971	0.0328883268328459	0.608198380531276	0.841512626978519	0.235329444399402	-679.038459382809
933	0.0466837037417971	0.0328883268328459	0.608198380531276	0.841512626978519	0.235329444399402	-679.038459382809
934	0.0466837037417971	0.0328883268328459	0.608198380531276	0.841512626978519	0.235329444399402	-679.038459382809
935	0.0466837037417971	0.0328883268328459	0.608198380531276	0.841512626978519	0.235329444399402	-679.038459382809
936	0.0466837037417971	0.0328883268328459	0.481280312784002	0.841512626978519	0.235329444399402	-678.845312199974
937	0.0462949227441899	0.0351341870722747	0.481280312784002	0.821622264563252	0.235329444399402	-678.466575644991
938	0.0462949227441899	0.0351341870722747	0.481280312784002	0.821622264563252	0.235329444399402	-678.466575644991
939	0.0462949227441899	0.0351341870722747	0.481280312784002	0.821622264563252	0.235329444399402	-678.466575644991
940	0.0462949227441899	0.0351341870722747	0.481280312784002	0.825361598619847	0.235329444399402	-678.394317203078
941	0.0462949227441899	0.0351341870722747	0.481280312784002	0.825361598619847	0.2346421398357	-678.417556862058
942	0.0462949227441899	0.0351341870722747	0.481280312784002	0.825361598619847	0.2346421398357	-678.417556862058
943	0.0462949227441899	0.0351341870722747	0.481280312784002	0.825361598619847	0.2346421398357	-678.417556862058
944	0.0462949227441899	0.0325185732003357	0.481280312784002	0.794397870771091	0.239915409744014	-679.278158989251
945	0.0462949227441899	0.0325185732003357	0.540048085185366	0.794397870771091	0.239915409744014	-681.087778145238
946	0.0462949227441899	0.0325185732003357	0.540048085185366	0.82473905096236	0.239915409744014	-679.163709784054
947	0.0453421037614855	0.0325185732003357	0.540048085185366	0.82473905096236	0.239915409744014	-679.658468604296
948	0.0453421037614855	0.0356185584416509	0.540048085185366	0.82473905096236	0.239915409744014	-680.047735000605
949	0.0471041021834404	0.0356185584416509	0.543840904261442	0.82473905096236	0.239915409744014	-681.324018446308
950	0.0471041021834404	0.0356185584416509	0.543840904261442	0.82473905096236	0.239915409744014	-681.324018446308
951	0.0444771281082752	0.0356185584416509	0.453669625353821	0.82473905096236	0.239915409744014	-680.532805535471
952	0.0444771281082752	0.0356185584416509	0.503725991389476	0.82473905096236	0.239915409744014	-680.857380992105
953	0.0444771281082752	0.0355088364520169	0.503725991389476	0.82473905096236	0.239915409744014	-680.749604776612
954	0.0444771281082752	0.0355088364520169	0.503725991389476	0.82473905096236	0.245034158701479	-680.293913136656
955	0.0444771281082752	0.0355088364520169	0.503725991389476	0.843416597657057	0.24184221498612	-680.228729385582
956	0.0444771281082752	0.0360739399704108	0.503725991389476	0.843416597657057	0.24184221498612	-680.738828099917
957	0.0457806844346344	0.0360739399704108	0.532834496649521	0.843416597657057	0.244967427442741	-679.961753762213
958	0.0457806844346344	0.0360739399704108	0.532834496649521	0.843416597657057	0.243856897225226	-679.795751081542
959	0.0457806844346344	0.0360739399704108	0.532834496649521	0.843416597657057	0.243856897225226	-679.795751081542
960	0.0457806844346344	0.0360739399704108	0.532834496649521	0.843416597657057	0.243856897225226	-679.795751081542
961	0.0457806844346344	0.0360739399704108	0.403672009400467	0.843416597657057	0.243856897225226	-680.644632299764
962	0.0457806844346344	0.0360739399704108	0.403672009400467	0.843416597657057	0.243856897225226	-680.644632299764
963	0.0457559629005367	0.0360739399704108	0.403672009400467	0.778675719575018	0.24762237043622	-681.04065616207
964	0.0457559629005367	0.0360739399704108	0.403672009400467	0.778675719575018	0.24762237043622	-681.04065616207
965	0.0457559629005367	0.0360739399704108	0.403672009400467	0.778675719575018	0.244395149610341	-680.435719618977
966	0.0457559629005367	0.0360739399704108	0.403672009400467	0.778675719575018	0.244395149610341	-680.435719618977
967	0.0457559629005367	0.0360739399704108	0.403672009400467	0.804094363918917	0.244395149610341	-679.774332269198
968	0.0457559629005367	0.0360739399704108	0.403672009400467	0.804094363918917	0.244395149610341	-679.774332269198
969	0.0457559629005367	0.0362411670504342	0.403672009400467	0.783939103467814	0.245562034533161	-680.684725752706
970	0.0457559629005367	0.0362411670504342	0.403672009400467	0.783939103467814	0.245562034533161	-680.684725752706
971	0.0457559629005367	0.0362411670504342	0.403672009400467	0.783939103467814	0.242916983175653	-680.310793938372
972	0.0458449206310911	0.0362411670504342	0.423011342695654	0.854402518108361	0.243491069546187	-680.995232151661
973	0.0458449206310911	0.0362411670504342	0.423011342695654	0.867436471110366	0.243491069546187	-681.937345581839
974	0.0458449206310911	0.0362411670504342	0.423011342695654	0.842830356768993	0.242894804359764	-680.32776979334
975	0.0465863188226849	0.0362411670504342	0.423011342695654	0.780268537818	0.234934897675942	-680.950317083891
976	0.0465863188226849	0.0362411670504342	0.423011342695654	0.780268537818	0.234934897675942	-680.950317083891
977	0.0465863188226849	0.0310574305374664	0.423011342695654	0.780268537818	0.234592437776673	-680.47114238588
978	0.0465863188226849	0.0310574305374664	0.423011342695654	0.780268537818	0.234592437776673	-680.47114238588
979	0.0465863188226849	0.0321142165235875	0.423011342695654	0.780268537818	0.24550965459227	-680.499178581945
980	0.0465863188226849	0.0321142165235875	0.437675546266567	0.780268537818	0.24550965459227	-680.689085013486
981	0.0465863188226849	0.0321142165235875	0.437675546266567	0.780268537818	0.24550965459227	-680.689085013486
982	0.0465863188226849	0.0321142165235875	0.437675546266567	0.793071818729004	0.24550965459227	-680.501516387509
983	0.0465863188226849	0.0321142165235875	0.437675546266567	0.793071818729004	0.24550965459227	-680.501516387509
984	0.0465863188226849	0.0321142165235875	0.437675546266567	0.793071818729004	0.24550965459227	-680.501516387509
985	0.0465863188226849	0.0321142165235875	0.437675546266567	0.793071818729004	0.245887221724209	-680.614204820496
986	0.0465863188226849	0.0321142165235875	0.470708007072121	0.793071818729004	0.23386571075368	-679.272388648317
987	0.0465863188226849	0.0321142165235875	0.470708007072121	0.793071818729004	0.23386571075368	-679.272388648317
988	0.0465863188226849	0.0321142165235875	0.470708007072121	0.793071818729004	0.23386571075368	-679.272388648317
989	0.0465863188226849	0.0321142165235875	0.470708007072121	0.793071818729004	0.23386571075368	-679.272388648317
990	0.0465863188226849	0.0350277654151181	0.470708007072121	0.793071818729004	0.234280372445077	-679.580250112317
991	0.0465863188226849	0.0350277654151181	0.470708007072121	0.848944386244472	0.245564447698458	-680.339590236915
992	0.0465863188226849	0.0350277654151181	0.367392540560042	0.79551439110308	0.249313646350664	-681.375037857444
993	0.0465863188226849	0.0350277654151181	0.445393026839583	0.79551439110308	0.249313646350664	-681.740103193054
994	0.0465863188226849	0.0331990349345433	0.445393026839583	0.79551439110308	0.249313646350664	-681.043406890845
995	0.0465863188226849	0.0331990349345433	0.445393026839583	0.79551439110308	0.249313646350664	-681.043406890845
996	0.0465863188226849	0.0331990349345433	0.445393026839583	0.79551439110308	0.249313646350664	-681.043406890845
997	0.0465863188226849	0.0331990349345433	0.445393026839583	0.79551439110308	0.249313646350664	-681.043406890845
998	0.0465863188226849	0.0331990349345433	0.445393026839583	0.823203647884691	0.249313646350664	-681.180460613819
999	0.0469209925261181	0.0331990349345433	0.445393026839583	0.823203647884691	0.249313646350664	-682.021300821374
1000	0.0469209925261181	0.0331990349345433	0.47253010129158	0.823203647884691	0.249313646350664	-681.873540010409
1001	0.0441093351646415	0.0331990349345433	0.47253010129158	0.76595157112377	0.245119462825073	-683.215196558053
1002	0.0441093351646415	0.0331990349345433	0.37010286302642	0.76595157112377	0.245119462825073	-680.677873031804
1003	0.0457560747692044	0.0331990349345433	0.37010286302642	0.763354608557029	0.245119462825073	-678.615469364541
1004	0.0457560747692044	0.0331990349345433	0.37010286302642	0.763354608557029	0.245119462825073	-678.615469364541
1005	0.0457560747692044	0.0331990349345433	0.37010286302642	0.763354608557029	0.245119462825073	-678.615469364541
1006	0.0457560747692044	0.0331990349345433	0.37010286302642	0.763354608557029	0.245119462825073	-678.615469364541
1007	0.0457560747692044	0.0331990349345433	0.324126742270797	0.763354608557029	0.245119462825073	-678.982932802006
1008	0.0457560747692044	0.0331990349345433	0.324126742270797	0.763354608557029	0.245119462825073	-678.982932802006
1009	0.0457560747692044	0.0331990349345433	0.324126742270797	0.763354608557029	0.245119462825073	-678.982932802006
1010	0.0457560747692044	0.0331990349345433	0.324126742270797	0.763354608557029	0.247029881792366	-679.344199230241
1011	0.0457560747692044	0.0331990349345433	0.324126742270797	0.763354608557029	0.247029881792366	-679.344199230241
1012	0.0447055036731416	0.0331990349345433	0.324126742270797	0.737106530333049	0.247029881792366	-679.411767234636
1013	0.0447055036731416	0.0331990349345433	0.324126742270797	0.737106530333049	0.247029881792366	-679.411767234636
1014	0.0447055036731416	0.0345652126902746	0.324126742270797	0.716422680804385	0.247029881792366	-679.895182621282
1015	0.0447055036731416	0.0345652126902746	0.324126742270797	0.716422680804385	0.247029881792366	-679.895182621282
1016	0.0447055036731416	0.0345652126902746	0.324126742270797	0.709675983873532	0.255219454790369	-681.537888879097
1017	0.0447055036731416	0.0345652126902746	0.324126742270797	0.709675983873532	0.255219454790369	-681.537888879097
1018	0.0447055036731416	0.0345652126902746	0.324126742270797	0.789339995205367	0.255219454790369	-681.537381137329
1019	0.0447055036731416	0.0345652126902746	0.409000137393941	0.789339995205367	0.233734466985213	-680.762815452701
1020	0.0447055036731416	0.0345652126902746	0.409000137393941	0.789339995205367	0.233734466985213	-680.762815452701
1021	0.0448651166737564	0.0317719883978557	0.427733547849397	0.789339995205367	0.233734466985213	-682.238481866393
1022	0.0448651166737564	0.0364620652629555	0.365038661814887	0.83634272274199	0.240730670638214	-682.075683784969
1023	0.0448651166737564	0.0364620652629555	0.365038661814887	0.83634272274199	0.240730670638214	-682.075683784969
1024	0.0448651166737564	0.0364620652629555	0.372739586641019	0.83634272274199	0.240730670638214	-681.864216395445
1025	0.0448651166737564	0.0364620652629555	0.52044661829437	0.83634272274199	0.240730670638214	-680.86451760802
1026	0.0448651166737564	0.0364620652629555	0.552179721283124	0.83634272274199	0.240730670638214	-681.326137120092
1027	0.0448651166737564	0.0364620652629555	0.552179721283124	0.83634272274199	0.240730670638214	-681.326137120092
1028	0.0450597835126588	0.0364620652629555	0.454090104861348	0.83634272274199	0.240730670638214	-680.359507662462
1029	0.0450597835126588	0.0352786779279907	0.454090104861348	0.83634272274199	0.240730670638214	-679.221460366203
1030	0.0450597835126588	0.0352786779279907	0.454090104861348	0.83634272274199	0.238603254270562	-679.3936009147
1031	0.0450597835126588	0.0352786779279907	0.454090104861348	0.83634272274199	0.238603254270562	-679.3936009147
1032	0.0450597835126588	0.0352786779279907	0.36872897976692	0.818950578371633	0.250078981768794	-680.58488552765
1033	0.0456797942568253	0.0352786779279907	0.36872897976692	0.818950578371633	0.250078981768794	-680.874947863049
1034	0.0456797942568253	0.0352786779279907	0.36872897976692	0.818950578371633	0.250078981768794	-680.874947863049
1035	0.0469264082114177	0.0352786779279907	0.36872897976692	0.818950578371633	0.250078981768794	-683.514610149244
1036	0.0469264082114177	0.0352786779279907	0.36872897976692	0.818950578371633	0.225366127144907	-680.362278671725
1037	0.0469264082114177	0.0352786779279907	0.485252907341417	0.818950578371633	0.237191541925198	-679.292687098983
1038	0.0469264082114177	0.0352786779279907	0.485252907341417	0.818950578371633	0.2385830540855	-679.484856409434
1039	0.0469264082114177	0.0352786779279907	0.485252907341417	0.818950578371633	0.2385830540855	-679.484856409434
1040	0.0469264082114177	0.0352786779279907	0.485252907341417	0.818950578371633	0.238119953772293	-679.414956491631
1041	0.0459414908763545	0.0323158822686436	0.485252907341417	0.818950578371633	0.238119953772293	-679.023762093444
1042	0.0468827267884041	0.0323158822686436	0.485252907341417	0.818950578371633	0.238119953772293	-679.220375006731
1043	0.0468827267884041	0.0323158822686436	0.485252907341417	0.818950578371633	0.238119953772293	-679.220375006731
1044	0.0468827267884041	0.0323158822686436	0.485252907341417	0.818950578371633	0.238119953772293	-679.220375006731
1045	0.0457052849226836	0.0323158822686436	0.544516933904217	0.818950578371633	0.238119953772293	-679.757237804569
1046	0.0457052849226836	0.0356834060958532	0.393306579872638	0.818950578371633	0.238119953772293	-679.185317050895
1047	0.0461161927121964	0.0356834060958532	0.393306579872638	0.818950578371633	0.238119953772293	-679.103317654782
1048	0.0461161927121964	0.0356834060958532	0.393306579872638	0.818950578371633	0.238119953772293	-679.103317654782
1049	0.0459304555944467	0.0339761413375115	0.393306579872638	0.815103639657586	0.238119953772293	-678.424892554458
1050	0.0459304555944467	0.035086867064976	0.393306579872638	0.815103639657586	0.231987251192976	-679.080893502482
1051	0.0464827518581468	0.035086867064976	0.393306579872638	0.815103639657586	0.231987251192976	-678.726295887731
1052	0.0464827518581468	0.035086867064976	0.434345785865752	0.815103639657586	0.231987251192976	-678.466218339232
1053	0.0464827518581468	0.0344784084390034	0.486749842967416	0.815103639657586	0.231987251192976	-678.412514006163
1054	0.0464827518581468	0.0344784084390034	0.486749842967416	0.815103639657586	0.231987251192976	-678.412514006163
1055	0.046087118990565	0.0344784084390034	0.486749842967416	0.815103639657586	0.231987251192976	-678.62135703096
1056	0.046087118990565	0.031727701838976	0.444275715814542	0.815103639657586	0.231987251192976	-680.353712176886
1057	0.046087118990565	0.031727701838976	0.444275715814542	0.761294427060869	0.231987251192976	-680.947574096462
1058	0.046087118990565	0.031727701838976	0.444275715814542	0.761294427060869	0.225536789771693	-682.531730461356
1059	0.046087118990565	0.031727701838976	0.444275715814542	0.764900681338961	0.225536789771693	-682.329788866954
1060	0.0465025619716256	0.0329295021938706	0.444275715814542	0.764900681338961	0.225536789771693	-680.863196146165
1061	0.0458145000973894	0.0343034567153987	0.444275715814542	0.764900681338961	0.225536789771693	-682.501862562393
1062	0.0458145000973894	0.0343034567153987	0.444275715814542	0.764900681338961	0.225536789771693	-682.501862562393
1063	0.0458145000973894	0.0343034567153987	0.310689995245775	0.764900681338961	0.225536789771693	-680.898943309287
1064	0.0458145000973894	0.0343034567153987	0.310689995245775	0.745246708771203	0.225536789771693	-680.566521666844
1065	0.0458145000973894	0.0343034567153987	0.310689995245775	0.745246708771203	0.225536789771693	-680.566521666844
1066	0.0458145000973894	0.0324403208146192	0.310689995245775	0.700595366672303	0.225536789771693	-681.21253510192
1067	0.0458145000973894	0.0345947848744849	0.310689995245775	0.700595366672303	0.225536789771693	-681.609351838445
1068	0.0458145000973894	0.0345947848744849	0.310689995245775	0.751027800049038	0.236373326243781	-678.328163805197
1069	0.0458145000973894	0.0345947848744849	0.310689995245775	0.751027800049038	0.236373326243781	-678.328163805197
1070	0.0458145000973894	0.0345947848744849	0.310689995245775	0.751027800049038	0.236373326243781	-678.328163805197
1071	0.0458145000973894	0.0345947848744849	0.310689995245775	0.73622741493317	0.236373326243781	-678.302081328905
1072	0.0458145000973894	0.0333911997969444	0.310689995245775	0.707595590533826	0.236373326243781	-678.373323099235
1073	0.0458145000973894	0.0333911997969444	0.310689995245775	0.707595590533826	0.236373326243781	-678.373323099235
1074	0.0458145000973894	0.0333911997969444	0.310689995245775	0.707595590533826	0.245253496167023	-678.886362156735
1075	0.0458145000973894	0.0342213254833608	0.310689995245775	0.691642445538383	0.245253496167023	-679.841667398198
1076	0.0447800754196611	0.0342213254833608	0.310689995245775	0.691642445538383	0.244823465531788	-680.149694101555
1077	0.0447800754196611	0.0342213254833608	0.295220375149251	0.691642445538383	0.244823465531788	-679.665030357095
1078	0.0462268860654672	0.0342213254833608	0.295220375149251	0.691642445538383	0.244823465531788	-679.632923862295
1079	0.0462268860654672	0.0342213254833608	0.295220375149251	0.691642445538383	0.244823465531788	-679.632923862295
1080	0.0462268860654672	0.0342213254833608	0.295220375149251	0.744242437801488	0.244823465531788	-679.13240807094
1081	0.0462268860654672	0.0342213254833608	0.295220375149251	0.758696756758895	0.23713798436666	-678.542665141776
1082	0.0462268860654672	0.0342213254833608	0.295220375149251	0.758696756758895	0.238420185558943	-678.587128936055
1083	0.0462268860654672	0.0342213254833608	0.295220375149251	0.722476229778151	0.238420185558943	-678.106582243319
1084	0.0462268860654672	0.0342213254833608	0.282244277497473	0.722476229778151	0.238420185558943	-678.196904474467
1085	0.0462268860654672	0.0344953588976593	0.282244277497473	0.722476229778151	0.238420185558943	-678.313515702415
1086	0.0462268860654672	0.0330048044474172	0.343056200957978	0.722476229778151	0.238420185558943	-678.496780876875
1087	0.0462268860654672	0.0330048044474172	0.343056200957978	0.722476229778151	0.244223781558684	-679.257429485446
1088	0.0462268860654672	0.0330048044474172	0.343056200957978	0.722476229778151	0.244223781558684	-679.257429485446
1089	0.0462268860654672	0.0330048044474172	0.343056200957978	0.722476229778151	0.244223781558684	-679.257429485446
1090	0.0473857969724735	0.0330048044474172	0.343056200957978	0.722476229778151	0.244223781558684	-681.550200024078
1091	0.0473857969724735	0.0330048044474172	0.343056200957978	0.722476229778151	0.216204209058086	-682.221057788836
1092	0.0473857969724735	0.0293618436253555	0.343056200957978	0.722476229778151	0.216204209058086	-687.394315609968
1093	0.0473857969724735	0.0347240451711544	0.343056200957978	0.754955576811298	0.216204209058086	-682.174058397333
1094	0.0473857969724735	0.0347240451711544	0.343056200957978	0.8305638445346	0.221768142450112	-682.391667860602
1095	0.0473857969724735	0.0347240451711544	0.343056200957978	0.797087441529502	0.221768142450112	-680.556309757504
1096	0.0473857969724735	0.0348014606169411	0.343056200957978	0.797087441529502	0.221768142450112	-680.593798878163
1097	0.0473857969724735	0.0348014606169411	0.371185299076654	0.797087441529502	0.230859035615109	-678.929036984071
1098	0.0459444320666374	0.0348014606169411	0.371185299076654	0.797087441529502	0.230859035615109	-678.987265328619
1099	0.0459444320666374	0.0348014606169411	0.371185299076654	0.797087441529502	0.230859035615109	-678.987265328619
1100	0.0459444320666374	0.0348014606169411	0.41301183538245	0.797087441529502	0.223688672108332	-681.076226514193
1101	0.0459444320666374	0.0348014606169411	0.41301183538245	0.797087441529502	0.223688672108332	-681.076226514193
1102	0.0459444320666374	0.0335533293337089	0.41301183538245	0.797087441529502	0.223688672108332	-680.86980545769
1103	0.0459444320666374	0.0335533293337089	0.41301183538245	0.797087441529502	0.238113160311708	-677.922312627305
1104	0.0459444320666374	0.0335533293337089	0.41301183538245	0.797087441529502	0.238113160311708	-677.922312627305
1105	0.0459444320666374	0.0335533293337089	0.41301183538245	0.797087441529502	0.238113160311708	-677.922312627305
1106	0.0459444320666374	0.0335533293337089	0.41301183538245	0.774888217510407	0.233578351961071	-678.469317907269
1107	0.0459444320666374	0.0335533293337089	0.41301183538245	0.774888217510407	0.233578351961071	-678.469317907269
1108	0.0475304412113047	0.0335533293337089	0.41301183538245	0.777190929594356	0.233578351961071	-678.97823684859
1109	0.0475304412113047	0.0335533293337089	0.41301183538245	0.818353232297388	0.233578351961071	-679.088000424367
1110	0.0465355052938649	0.0335533293337089	0.41301183538245	0.818353232297388	0.233578351961071	-678.321615808478
1111	0.0465355052938649	0.0335533293337089	0.41301183538245	0.818353232297388	0.233578351961071	-678.321615808478
1112	0.0465355052938649	0.0329923014143582	0.41301183538245	0.818353232297388	0.233578351961071	-678.711155793887
1113	0.0465355052938649	0.0329923014143582	0.521127437793782	0.818353232297388	0.233578351961071	-678.601245083867
1114	0.0465355052938649	0.0329923014143582	0.521127437793782	0.818353232297388	0.233578351961071	-678.601245083867
1115	0.0465355052938649	0.0329923014143582	0.521127437793782	0.818353232297388	0.233578351961071	-678.601245083867
1116	0.0465355052938649	0.0329923014143582	0.45167629116878	0.818353232297388	0.233578351961071	-678.269552035311
1117	0.0465355052938649	0.0329923014143582	0.45167629116878	0.818353232297388	0.233578351961071	-678.269552035311
1118	0.0465355052938649	0.0329923014143582	0.45167629116878	0.779110845026101	0.233578351961071	-678.910425291541
1119	0.0465355052938649	0.0329923014143582	0.306221654582808	0.742303189618851	0.233578351961071	-678.241740612367
1120	0.0465355052938649	0.0329923014143582	0.306221654582808	0.742303189618851	0.233578351961071	-678.241740612367
1121	0.0465355052938649	0.0329923014143582	0.326259233326555	0.742303189618851	0.233578351961071	-678.024783003302
1122	0.0465355052938649	0.0329923014143582	0.326259233326555	0.742303189618851	0.233578351961071	-678.024783003302
1123	0.0465355052938649	0.0317280276717004	0.326259233326555	0.709787510107085	0.233578351961071	-679.226946398548
1124	0.0465355052938649	0.0317280276717004	0.326259233326555	0.65751362290902	0.233578351961071	-681.926267855135
1125	0.0465355052938649	0.0317280276717004	0.326259233326555	0.65751362290902	0.241817576483622	-682.552758824413
1126	0.0466554724220591	0.0338694286424919	0.237318144055719	0.759522011589858	0.241817576483622	-682.296254497227
1127	0.0458931992460652	0.0338694286424919	0.413730873423909	0.759522011589858	0.241817576483622	-679.153224295476
1128	0.0458931992460652	0.0338694286424919	0.413730873423909	0.823251070243113	0.241817576483622	-678.631328848026
1129	0.0458931992460652	0.0338694286424919	0.413730873423909	0.823251070243113	0.241817576483622	-678.631328848026
1130	0.0458931992460652	0.0355730397440759	0.413730873423909	0.823251070243113	0.241817576483622	-679.053974404548
1131	0.0458931992460652	0.0355730397440759	0.413730873423909	0.823251070243113	0.241817576483622	-679.053974404548
1132	0.0463332543180919	0.0355730397440759	0.420471336265775	0.823251070243113	0.241817576483622	-679.293678749765
1133	0.0463332543180919	0.0350840225578792	0.420471336265775	0.823251070243113	0.241817576483622	-678.906563074285
1134	0.0452192013534818	0.0350840225578792	0.420471336265775	0.788330083600493	0.241817576483622	-679.004399473686
1135	0.0452192013534818	0.0350840225578792	0.420471336265775	0.828892869040766	0.241817576483622	-679.064091685161
1136	0.0452192013534818	0.0350840225578792	0.489560429679192	0.828892869040766	0.241817576483622	-678.763732512299
1137	0.0452192013534818	0.0350840225578792	0.489560429679192	0.828892869040766	0.241817576483622	-678.763732512299
1138	0.0452192013534818	0.0350840225578792	0.489560429679192	0.828892869040766	0.241817576483622	-678.763732512299
1139	0.0452192013534818	0.0350840225578792	0.489560429679192	0.828892869040766	0.242314335248508	-678.767100552573
1140	0.0452192013534818	0.0350840225578792	0.489560429679192	0.828892869040766	0.246952908583258	-679.112676268537
1141	0.0452192013534818	0.033145054568457	0.489560429679192	0.828892869040766	0.246952908583258	-679.287548329552
1142	0.0452192013534818	0.033145054568457	0.489560429679192	0.828892869040766	0.235947485360955	-679.407793523715
1143	0.0454196176313781	0.033145054568457	0.489560429679192	0.828892869040766	0.235947485360955	-679.022715421265
1144	0.0461338938943614	0.033145054568457	0.625294731335262	0.828892869040766	0.235947485360955	-680.236299676157
1145	0.0461338938943614	0.0356359478085618	0.625294731335262	0.828892869040766	0.235947485360955	-682.011601315505
1146	0.0461338938943614	0.0356359478085618	0.625294731335262	0.828892869040766	0.235947485360955	-682.011601315505
1147	0.0461338938943614	0.0356359478085618	0.625294731335262	0.828892869040766	0.235947485360955	-682.011601315505
1148	0.0461338938943614	0.0356359478085618	0.401545212231147	0.828892869040766	0.235947485360955	-679.254909721737
1149	0.0461338938943614	0.0356359478085618	0.401545212231147	0.828892869040766	0.235947485360955	-679.254909721737
1150	0.0461338938943614	0.0361233712865461	0.401545212231147	0.788554113283076	0.235947485360955	-679.719901447997
1151	0.0461338938943614	0.0361233712865461	0.401545212231147	0.788554113283076	0.235947485360955	-679.719901447997
1152	0.0461338938943614	0.0361233712865461	0.321912027473807	0.788554113283076	0.235947485360955	-679.982439950004
1153	0.0461338938943614	0.0343871228949878	0.321912027473807	0.788554113283076	0.235947485360955	-678.889438654293
1154	0.0461338938943614	0.0343871228949878	0.321912027473807	0.788554113283076	0.239676636480471	-678.971948090841
1155	0.0461338938943614	0.0343871228949878	0.321912027473807	0.788554113283076	0.239676636480471	-678.971948090841
1156	0.0462930344440829	0.0343871228949878	0.321912027473807	0.788554113283076	0.239676636480471	-679.028556539128
1157	0.0462930344440829	0.0330061512034239	0.321912027473807	0.788554113283076	0.239676636480471	-679.731642653843
1158	0.0462930344440829	0.0345930186205875	0.343637546123066	0.788554113283076	0.239676636480471	-678.53317723535
1159	0.0462930344440829	0.0345930186205875	0.343637546123066	0.788554113283076	0.239676636480471	-678.53317723535
1160	0.0450069061866916	0.0345930186205875	0.343637546123066	0.760279831758787	0.239676636480471	-678.894269239602
1161	0.0450069061866916	0.0345930186205875	0.343637546123066	0.753422939947975	0.239676636480471	-678.944553780095
1162	0.0450069061866916	0.0345930186205875	0.343637546123066	0.753422939947975	0.243501234263739	-678.804562541144
1163	0.0450069061866916	0.0345930186205875	0.343637546123066	0.753422939947975	0.243501234263739	-678.804562541144
1164	0.0450069061866916	0.0354014626099888	0.316471433173936	0.753422939947975	0.225878631003454	-683.424370133781
1165	0.0450069061866916	0.0354014626099888	0.316471433173936	0.825807777327684	0.225878631003454	-686.267397574728
1166	0.0450069061866916	0.0354014626099888	0.316471433173936	0.770629084370317	0.225878631003454	-683.601599688647
1167	0.0450069061866916	0.0354014626099888	0.316471433173936	0.77078223480951	0.225878631003454	-683.604594653456
1168	0.0450069061866916	0.0324311360392623	0.316471433173936	0.77078223480951	0.233985029228357	-681.811676634114
1169	0.0450069061866916	0.0324311360392623	0.316471433173936	0.75491990857671	0.233985029228357	-681.115582663025
1170	0.0454057203264302	0.0324311360392623	0.316471433173936	0.75491990857671	0.233985029228357	-680.113275027235
1171	0.0454057203264302	0.0324311360392623	0.316471433173936	0.756697274974772	0.243091578011668	-679.60220064228
1172	0.0454057203264302	0.0324311360392623	0.3355596435912	0.756697274974772	0.243091578011668	-679.213569925616
1173	0.0454057203264302	0.0324311360392623	0.3355596435912	0.756697274974772	0.243091578011668	-679.213569925616
1174	0.0454057203264302	0.0353764770799805	0.3355596435912	0.756697274974772	0.243091578011668	-679.01514834109
1175	0.0454057203264302	0.0353764770799805	0.3355596435912	0.756697274974772	0.243091578011668	-679.01514834109
1176	0.0454057203264302	0.0353764770799805	0.298606854214819	0.756697274974772	0.243091578011668	-679.290504015238
1177	0.0462164625992804	0.0353764770799805	0.298606854214819	0.756697274974772	0.243091578011668	-679.554426771453
1178	0.0462164625992804	0.0353764770799805	0.298606854214819	0.756697274974772	0.243091578011668	-679.554426771453
1179	0.0462164625992804	0.0353764770799805	0.298606854214819	0.770329382059548	0.243091578011668	-679.847907368902
1180	0.0462164625992804	0.0353764770799805	0.298606854214819	0.770329382059548	0.226539532314115	-680.719905920634
1181	0.0462164625992804	0.0353764770799805	0.298606854214819	0.770329382059548	0.226539532314115	-680.719905920634
1182	0.0462164625992804	0.0353764770799805	0.298606854214819	0.770329382059548	0.226539532314115	-680.719905920634
1183	0.0462164625992804	0.0353764770799805	0.298606854214819	0.770329382059548	0.226539532314115	-680.719905920634
1184	0.0462164625992804	0.0353764770799805	0.298606854214819	0.770329382059548	0.245781381902655	-680.419631170539
1185	0.0462164625992804	0.0353764770799805	0.298606854214819	0.770329382059548	0.245781381902655	-680.419631170539
1186	0.0462164625992804	0.0353764770799805	0.279695630223556	0.770329382059548	0.245781381902655	-681.016442192821
1187	0.0462164625992804	0.0353764770799805	0.279695630223556	0.770329382059548	0.245781381902655	-681.016442192821
1188	0.0462164625992804	0.0353764770799805	0.279695630223556	0.763966114115685	0.245781381902655	-680.78762363573
1189	0.0462164625992804	0.0353764770799805	0.279695630223556	0.751147556720207	0.236190377680893	-679.282088768711
1190	0.0462164625992804	0.0353764770799805	0.279695630223556	0.751147556720207	0.236190377680893	-679.282088768711
1191	0.0462164625992804	0.0353764770799805	0.259607235830623	0.722978770016168	0.236190377680893	-679.300939998901
1192	0.0462164625992804	0.0353764770799805	0.259607235830623	0.717598719385393	0.236190377680893	-679.250745274644
1193	0.0462164625992804	0.0353764770799805	0.259607235830623	0.717598719385393	0.236190377680893	-679.250745274644
1194	0.0462164625992804	0.0353764770799805	0.259607235830623	0.708449579859278	0.236190377680893	-679.220455584319
1195	0.0462164625992804	0.0353764770799805	0.259607235830623	0.708449579859278	0.236190377680893	-679.220455584319
1196	0.0462164625992804	0.0354487469842414	0.259607235830623	0.708449579859278	0.236190377680893	-679.303349710383
1197	0.0462164625992804	0.0354487469842414	0.259607235830623	0.708449579859278	0.236190377680893	-679.303349710383
1198	0.0462164625992804	0.0354487469842414	0.296779979542519	0.708449579859278	0.236190377680893	-679.49178307905
1199	0.0462164625992804	0.0350538277345076	0.296779979542519	0.708449579859278	0.236190377680893	-678.973229229807
1200	0.0462164625992804	0.0350538277345076	0.296779979542519	0.708449579859278	0.236190377680893	-678.973229229807
1201	0.0448121950316799	0.0350538277345076	0.296779979542519	0.708449579859278	0.236190377680893	-680.588813193084
1202	0.0448121950316799	0.0350538277345076	0.296779979542519	0.708449579859278	0.236190377680893	-680.588813193084
1203	0.0448121950316799	0.0350538277345076	0.296779979542519	0.708449579859278	0.236190377680893	-680.588813193084
1204	0.0448121950316799	0.0350538277345076	0.296779979542519	0.708449579859278	0.240201758087323	-679.959401520157
1205	0.0448121950316799	0.0322656967258296	0.296779979542519	0.708449579859278	0.240201758087323	-680.140853593072
1206	0.0448121950316799	0.0322656967258296	0.296779979542519	0.708449579859278	0.240201758087323	-680.140853593072
1207	0.0448121950316799	0.0322656967258296	0.296779979542519	0.756684336543258	0.240201758087323	-681.534921109852
1208	0.0448121950316799	0.0322656967258296	0.296779979542519	0.756684336543258	0.240201758087323	-681.534921109852
1209	0.0448121950316799	0.0322656967258296	0.296779979542519	0.756684336543258	0.239304193032218	-681.637406407094
1210	0.0476170909582994	0.0322656967258296	0.296779979542519	0.756684336543258	0.239304193032218	-681.550140710839
1211	0.0476170909582994	0.0360367058318293	0.296779979542519	0.756684336543258	0.223778347448783	-681.521426353478
1212	0.0476170909582994	0.0311421145568771	0.296779979542519	0.715290853307657	0.223591709542155	-681.01302514718
1213	0.0476170909582994	0.0311421145568771	0.296779979542519	0.715290853307657	0.223591709542155	-681.01302514718
1214	0.0476170909582994	0.0311421145568771	0.254559210412441	0.650582320665908	0.223591709542155	-680.949168022847
1215	0.0476170909582994	0.0311421145568771	0.254559210412441	0.650582320665908	0.22925026328213	-680.401929346287
1216	0.0476170909582994	0.0311421145568771	0.254559210412441	0.650582320665908	0.22925026328213	-680.401929346287
1217	0.0476170909582994	0.0311421145568771	0.254559210412441	0.650582320665908	0.236715421441029	-681.132940209197
1218	0.0476170909582994	0.0339070325810462	0.254559210412441	0.630687313095779	0.241559731608417	-682.829631271708
1219	0.0476170909582994	0.0339070325810462	0.254559210412441	0.668818273689062	0.241559731608417	-681.435802922306
1220	0.0458527709971983	0.0339070325810462	0.254559210412441	0.668818273689062	0.241559731608417	-678.616799239417
1221	0.0458527709971983	0.0340151698444613	0.254559210412441	0.668818273689062	0.241559731608417	-678.661273602445
1222	0.0468251460043013	0.0340151698444613	0.254559210412441	0.668818273689062	0.241559731608417	-679.575004455196
1223	0.0468251460043013	0.0321652022731113	0.254559210412441	0.653419660330975	0.238297459315177	-679.222434183855
1224	0.0467535186297411	0.0332721613550104	0.268831246191206	0.653419660330975	0.238297459315177	-679.280234732248
1225	0.0472799380354194	0.0322881312009949	0.268831246191206	0.666074025213447	0.238297459315177	-679.755114082913
1226	0.0472713934866751	0.0322881312009949	0.268831246191206	0.6878303546796	0.238297459315177	-679.596135083084
1227	0.0472713934866751	0.0315777595766353	0.268831246191206	0.6878303546796	0.236251852038815	-679.943571167544
1228	0.0458551394921541	0.0315777595766353	0.268831246191206	0.69052210186024	0.236251852038815	-679.77389214482
1229	0.0458551394921541	0.0315777595766353	0.268831246191206	0.69052210186024	0.236251852038815	-679.77389214482
1230	0.0458551394921541	0.0315777595766353	0.268831246191206	0.659509287434219	0.236251852038815	-679.675196070716
1231	0.0458551394921541	0.0315777595766353	0.268831246191206	0.659509287434219	0.237262872364226	-679.627519351249
1232	0.0458551394921541	0.033977617107941	0.268831246191206	0.663119661191458	0.237262872364226	-678.912694465499
1233	0.0480691082677955	0.033977617107941	0.268831246191206	0.663119661191458	0.237262872364226	-682.033932870813
1234	0.0480691082677955	0.033977617107941	0.268831246191206	0.663119661191458	0.223452655367802	-680.862435407621
1235	0.0480691082677955	0.033977617107941	0.299280621068481	0.784343819077919	0.223452655367802	-681.171636133094
1236	0.0480691082677955	0.033977617107941	0.427135913693824	0.784343819077919	0.223452655367802	-680.001334441121
1237	0.0480691082677955	0.033977617107941	0.467127679272594	0.784343819077919	0.223452655367802	-681.034463566765
1238	0.0480691082677955	0.033977617107941	0.467127679272594	0.784343819077919	0.223452655367802	-681.034463566765
1239	0.0480691082677955	0.033977617107941	0.467127679272594	0.784343819077919	0.223452655367802	-681.034463566765
1240	0.0480691082677955	0.033977617107941	0.467127679272594	0.784343819077919	0.223452655367802	-681.034463566765
1241	0.0478205564420754	0.033977617107941	0.467127679272594	0.784343819077919	0.223452655367802	-680.781526118337
1242	0.0478205564420754	0.033977617107941	0.467127679272594	0.784343819077919	0.219947326618645	-681.53357959715
1243	0.0478205564420754	0.0324926301564225	0.467127679272594	0.784343819077919	0.223596540055538	-680.526368484775
1244	0.0478205564420754	0.0324926301564225	0.467127679272594	0.784343819077919	0.223596540055538	-680.526368484775
1245	0.0475961249562371	0.0324926301564225	0.467127679272594	0.815445172974021	0.223596540055538	-679.718508693331
1246	0.0475961249562371	0.0324926301564225	0.467127679272594	0.815445172974021	0.223596540055538	-679.718508693331
1247	0.0462620697994707	0.0337320662303621	0.46456386297124	0.815445172974021	0.223596540055538	-680.252977833889
1248	0.0462620697994707	0.0337320662303621	0.46456386297124	0.808908134289535	0.223596540055538	-680.32190082259
1249	0.0462620697994707	0.0337320662303621	0.46456386297124	0.808908134289535	0.223596540055538	-680.32190082259
1250	0.0462620697994707	0.0337320662303621	0.46456386297124	0.843803932167009	0.223596540055538	-680.905368471762
1251	0.0462620697994707	0.0337320662303621	0.463897070781367	0.843803932167009	0.223596540055538	-680.91570876047
1252	0.0462620697994707	0.0337320662303621	0.463897070781367	0.844327314879204	0.223596540055538	-680.942674175231
1253	0.0462620697994707	0.0337320662303621	0.463897070781367	0.844327314879204	0.240790961151789	-678.847371125373
1254	0.0462620697994707	0.0337320662303621	0.484042947564492	0.844327314879204	0.241493152455542	-678.668056435411
1255	0.0462620697994707	0.0337320662303621	0.484042947564492	0.842582770101272	0.241493152455542	-678.601335848236
1256	0.0462620697994707	0.0337320662303621	0.481840740231906	0.842202126740576	0.241493152455542	-678.609780248873
1257	0.0469756687041762	0.0337320662303621	0.481840740231906	0.842202126740576	0.222406714849015	-680.003296355815
1258	0.0469756687041762	0.0337320662303621	0.481840740231906	0.842202126740576	0.222406714849015	-680.003296355815
1259	0.0470910472065891	0.0337320662303621	0.481840740231906	0.842202126740576	0.222182598686364	-679.977257193834
1260	0.0470910472065891	0.0340930104775775	0.530439925358732	0.842202126740576	0.222182598686364	-679.780758863627
1261	0.0470910472065891	0.0340930104775775	0.530439925358732	0.842202126740576	0.231731115883927	-678.286791429913
1262	0.0470910472065891	0.0340930104775775	0.51866669273187	0.842202126740576	0.231731115883927	-678.273073338163
1263	0.0470910472065891	0.0340930104775775	0.51866669273187	0.842202126740576	0.231731115883927	-678.273073338163
1264	0.0464178972264083	0.0340930104775775	0.51866669273187	0.842202126740576	0.231731115883927	-678.181404419315
1265	0.0464178972264083	0.0340930104775775	0.565905157949795	0.842202126740576	0.231731115883927	-678.396210161463
1266	0.0464178972264083	0.0340930104775775	0.565905157949795	0.842202126740576	0.231731115883927	-678.396210161463
1267	0.0464178972264083	0.0340930104775775	0.565905157949795	0.842202126740576	0.231731115883927	-678.396210161463
1268	0.0464178972264083	0.0340930104775775	0.565905157949795	0.842202126740576	0.231731115883927	-678.396210161463
1269	0.0464178972264083	0.0340930104775775	0.565905157949795	0.842202126740576	0.231731115883927	-678.396210161463
1270	0.0464178972264083	0.0340930104775775	0.565905157949795	0.842202126740576	0.234449964716635	-678.204591402477
1271	0.0464178972264083	0.0340930104775775	0.565905157949795	0.842202126740576	0.234449964716635	-678.204591402477
1272	0.0461382560310671	0.0337195653869113	0.565905157949795	0.842202126740576	0.234449964716635	-678.286542390926
1273	0.0461382560310671	0.0337195653869113	0.565905157949795	0.842202126740576	0.234449964716635	-678.286542390926
1274	0.0465797524333635	0.0337195653869113	0.565905157949795	0.842202126740576	0.226143290708463	-679.28036039981
1275	0.0465797524333635	0.0337195653869113	0.565905157949795	0.842202126740576	0.226143290708463	-679.28036039981
1276	0.0465797524333635	0.035084264442443	0.565905157949795	0.842202126740576	0.226143290708463	-679.852465285294
1277	0.0465797524333635	0.035084264442443	0.565905157949795	0.842202126740576	0.226143290708463	-679.852465285294
1278	0.0466127842349685	0.035084264442443	0.565905157949795	0.842202126740576	0.239364847129486	-679.114472474049
1279	0.0466127842349685	0.035084264442443	0.565905157949795	0.842202126740576	0.239364847129486	-679.114472474049
1280	0.0466127842349685	0.035084264442443	0.531833592022849	0.842202126740576	0.239364847129486	-678.799649492772
1281	0.0466127842349685	0.035084264442443	0.544476509179147	0.842202126740576	0.239364847129486	-678.888592276418
1282	0.0466127842349685	0.035084264442443	0.432012007473337	0.842202126740576	0.239364847129486	-679.344393928032
1283	0.0466127842349685	0.035084264442443	0.529525148405303	0.835502602538491	0.239364847129486	-678.935691877066
1284	0.0466127842349685	0.034832628085843	0.529525148405303	0.835502602538491	0.229904916053078	-678.723035187106
1285	0.0466127842349685	0.034832628085843	0.529525148405303	0.835502602538491	0.23900596107603	-678.685512191774
1286	0.0466127842349685	0.034832628085843	0.529525148405303	0.835502602538491	0.234894390187579	-678.41048108249
1287	0.0466127842349685	0.034832628085843	0.529525148405303	0.835502602538491	0.234894390187579	-678.41048108249
1288	0.0464392447624984	0.034832628085843	0.529525148405303	0.835502602538491	0.234894390187579	-678.351871562435
1289	0.0464392447624984	0.034832628085843	0.529525148405303	0.864287531249287	0.234894390187579	-678.583071824844
1290	0.0464392447624984	0.034832628085843	0.620228486804846	0.864287531249287	0.231924478636998	-678.537720209402
1291	0.0467737743128006	0.034832628085843	0.620228486804846	0.864287531249287	0.231924478636998	-678.545322693248
1292	0.0462157380379921	0.034832628085843	0.556859796310751	0.864287531249287	0.231924478636998	-678.656015394504
1293	0.0462157380379921	0.0346006887159194	0.556859796310751	0.864287531249287	0.231924478636998	-678.596264417034
1294	0.0462157380379921	0.0346006887159194	0.556859796310751	0.864287531249287	0.231924478636998	-678.596264417034
1295	0.0459475354667051	0.0346006887159194	0.685277612436321	0.864287531249287	0.231924478636998	-679.36638382747
1296	0.0459475354667051	0.0334549932837281	0.685277612436321	0.864287531249287	0.231924478636998	-679.313593230967
1297	0.0459475354667051	0.0345771460865969	0.685277612436321	0.864287531249287	0.231924478636998	-679.355312046164
1298	0.0459475354667051	0.0345771460865969	0.685277612436321	0.864287531249287	0.231924478636998	-679.355312046164
1299	0.0459475354667051	0.0345771460865969	0.642314636339469	0.864287531249287	0.231924478636998	-678.904411070664
1300	0.0459475354667051	0.0345771460865969	0.642314636339469	0.864287531249287	0.231924478636998	-678.904411070664
1301	0.0462463856562581	0.0345771460865969	0.712602203179531	0.864287531249287	0.231924478636998	-679.522063960312
1302	0.0462463856562581	0.0345771460865969	0.712602203179531	0.864287531249287	0.231924478636998	-679.522063960312
1303	0.0462463856562581	0.0357954293047579	0.596776507276495	0.864287531249287	0.231924478636998	-679.335597131051
1304	0.0462463856562581	0.0357954293047579	0.596776507276495	0.873938404177329	0.233418314661186	-679.18914253318
1305	0.0462463856562581	0.0357954293047579	0.596776507276495	0.873938404177329	0.233418314661186	-679.18914253318
1306	0.0462463856562581	0.0357954293047579	0.596776507276495	0.873938404177329	0.233418314661186	-679.18914253318
1307	0.0462463856562581	0.0357954293047579	0.596776507276495	0.873938404177329	0.233418314661186	-679.18914253318
1308	0.0462463856562581	0.0335936031920414	0.596776507276495	0.849382851245441	0.233418314661186	-678.427077732607
1309	0.0462463856562581	0.0335936031920414	0.596776507276495	0.849382851245441	0.243697506596041	-679.022827871875
1310	0.0462463856562581	0.0335936031920414	0.596776507276495	0.849382851245441	0.241962230020695	-678.720126196424
1311	0.0462463856562581	0.0335936031920414	0.596776507276495	0.836455930176579	0.241962230020695	-679.262759351708
1312	0.0462463856562581	0.0335936031920414	0.596776507276495	0.836455930176579	0.241962230020695	-679.262759351708
1313	0.0462463856562581	0.0335936031920414	0.596776507276495	0.836455930176579	0.241962230020695	-679.262759351708
1314	0.0462463856562581	0.0335936031920414	0.615158565831419	0.839629442720779	0.241962230020695	-679.415995792538
1315	0.0462463856562581	0.0335936031920414	0.615158565831419	0.876903563820996	0.241962230020695	-679.01430797553
1316	0.0462463856562581	0.0335936031920414	0.615158565831419	0.876903563820996	0.241962230020695	-679.01430797553
1317	0.0462463856562581	0.0335936031920414	0.51396533645362	0.876903563820996	0.239289759130214	-680.236444095772
1318	0.0462463856562581	0.0335936031920414	0.51396533645362	0.857009257183541	0.233346869089501	-678.740044644631
1319	0.0462463856562581	0.0335936031920414	0.703150994397487	0.857009257183541	0.233346869089501	-679.556360878441
1320	0.0462463856562581	0.0335936031920414	0.733714745606224	0.884674616577529	0.233346869089501	-678.628711376599
1321	0.0462463856562581	0.0335936031920414	0.733714745606224	0.884674616577529	0.237451249671548	-678.508415658524
1322	0.0462463856562581	0.0335936031920414	0.733714745606224	0.884674616577529	0.226426676808879	-679.938284141916
1323	0.0462463856562581	0.0335936031920414	0.733714745606224	0.877695679709078	0.225924311038402	-680.201146358994
1324	0.0462463856562581	0.0335936031920414	0.67141494732969	0.877695679709078	0.225924311038402	-679.987539952233
1325	0.0462463856562581	0.0335936031920414	0.67141494732969	0.877695679709078	0.232872260129857	-678.571813585963
1326	0.0462463856562581	0.033598444263562	0.763962439399523	0.877695679709078	0.232872260129857	-679.057758349019
1327	0.0462463856562581	0.033598444263562	0.763962439399523	0.877695679709078	0.232872260129857	-679.057758349019
1328	0.0462463856562581	0.033598444263562	0.763962439399523	0.877695679709078	0.232872260129857	-679.057758349019
1329	0.0463961440970158	0.033598444263562	0.763962439399523	0.877695679709078	0.232872260129857	-678.982026206953
1330	0.0463961440970158	0.033598444263562	0.763962439399523	0.877695679709078	0.232872260129857	-678.982026206953
1331	0.0461417934035458	0.033598444263562	0.721237846730218	0.877695679709078	0.232872260129857	-678.780301091895
1332	0.0469518233082325	0.0346589712236302	0.721237846730218	0.877695679709078	0.232872260129857	-678.832523446014
1333	0.0463052068661187	0.0346589712236302	0.721237846730218	0.867135301479739	0.232872260129857	-679.352733703242
1334	0.0463052068661187	0.0346589712236302	0.721237846730218	0.867135301479739	0.232872260129857	-679.352733703242
1335	0.0463052068661187	0.0346589712236302	0.721237846730218	0.867135301479739	0.232872260129857	-679.352733703242
1336	0.0463052068661187	0.0317995591582262	0.645032259349323	0.867135301479739	0.232872260129857	-680.418300222939
1337	0.0463052068661187	0.0317995591582262	0.645032259349323	0.867135301479739	0.232872260129857	-680.418300222939
1338	0.0463052068661187	0.0317995591582262	0.645032259349323	0.873452023212207	0.232872260129857	-680.640984833443
1339	0.0470420733337378	0.0346633828753617	0.645032259349323	0.873452023212207	0.232872260129857	-678.589994289191
1340	0.0474094505555352	0.0346633828753617	0.645032259349323	0.873452023212207	0.232872260129857	-679.018795648175
1341	0.0449918218390179	0.0346633828753617	0.645032259349323	0.873452023212207	0.232872260129857	-680.47207403608
1342	0.0449918218390179	0.0346633828753617	0.645032259349323	0.873452023212207	0.24820646924841	-679.411561377004
1343	0.0449918218390179	0.0346633828753617	0.645032259349323	0.873452023212207	0.24820646924841	-679.411561377004
1344	0.0449918218390179	0.0346633828753617	0.645032259349323	0.894256751375963	0.251880797318522	-680.897933547061
1345	0.046335122886764	0.0346633828753617	0.61408699359814	0.894256751375963	0.250778669668087	-682.361057706289
1346	0.046335122886764	0.0346633828753617	0.591142160076579	0.894256751375963	0.250778669668087	-682.72268281652
1347	0.0459842608392584	0.0330802237737275	0.591142160076579	0.893978670069836	0.242537571014921	-681.353662837118
1348	0.0459842608392584	0.0330802237737275	0.591142160076579	0.893978670069836	0.242537571014921	-681.353662837118
1349	0.0459842608392584	0.0330802237737275	0.843328890035639	0.895442442429842	0.242537571014921	-679.49470407574
1350	0.0459842608392584	0.0330802237737275	0.843328890035639	0.895442442429842	0.249031146251848	-680.88413037804
1351	0.0459842608392584	0.0330802237737275	0.561757287100919	0.895442442429842	0.249031146251848	-683.62274339547
1352	0.0459842608392584	0.0330802237737275	0.887884320660727	0.895442442429842	0.249031146251848	-681.16022058926
1353	0.0459842608392584	0.0330802237737275	0.920625240689222	0.895442442429842	0.249031146251848	-681.470519256748
1354	0.0461385778782776	0.0330802237737275	0.920625240689222	0.895442442429842	0.245873345210783	-680.784256219305
1355	0.0461385778782776	0.0330802237737275	0.920625240689222	0.895442442429842	0.229834592195554	-680.438749978542
1356	0.047226089735044	0.0330802237737275	0.802843972512343	0.895442442429842	0.229834592195554	-679.258951082833
1357	0.047226089735044	0.0330802237737275	0.802843972512343	0.899620680499174	0.229834592195554	-679.331980679911
1358	0.047226089735044	0.0330802237737275	0.802843972512343	0.899620680499174	0.222961536355034	-680.388221236274
1359	0.047226089735044	0.0330802237737275	0.898872818508761	0.899620680499174	0.222961536355034	-680.609184929372
1360	0.047226089735044	0.0330802237737275	0.797363229752637	0.882779850428109	0.222961536355034	-680.570664771164
1361	0.047226089735044	0.0330802237737275	0.602090149222574	0.882779850428109	0.222961536355034	-680.858669046674
1362	0.047226089735044	0.0330802237737275	0.602090149222574	0.882779850428109	0.222961536355034	-680.858669046674
1363	0.0481322852440257	0.0330802237737275	0.602090149222574	0.882779850428109	0.222961536355034	-681.034219062138
1364	0.0481322852440257	0.0330802237737275	0.602090149222574	0.882779850428109	0.222961536355034	-681.034219062138
1365	0.0481322852440257	0.0330802237737275	0.692637964671421	0.882779850428109	0.222961536355034	-680.369069093592
1366	0.0481322852440257	0.0336249086054996	0.701182128717125	0.860594691654375	0.222961536355034	-680.937930974246
1367	0.0454967867970903	0.0336249086054996	0.701182128717125	0.860594691654375	0.222961536355034	-683.761559081528
1368	0.0454967867970903	0.0336249086054996	0.701182128717125	0.860594691654375	0.222961536355034	-683.761559081528
1369	0.0454967867970903	0.0336249086054996	0.701182128717125	0.863533547659109	0.222961536355034	-683.573441538365
1370	0.0454967867970903	0.0336249086054996	0.701182128717125	0.863533547659109	0.228341010102656	-681.28926714157
1371	0.0467631723268989	0.0336249086054996	0.701182128717125	0.863533547659109	0.228341010102656	-679.422827451298
1372	0.0467631723268989	0.0336249086054996	0.529466767772157	0.842792269297974	0.228341010102656	-678.554270918236
1373	0.0467631723268989	0.0336249086054996	0.529466767772157	0.838950020697046	0.2396893292103	-678.594922003562
1374	0.0467631723268989	0.0336249086054996	0.529466767772157	0.867684721040112	0.2396893292103	-679.526631520411
1375	0.0467631723268989	0.0336249086054996	0.529466767772157	0.867684721040112	0.2396893292103	-679.526631520411
1376	0.0467631723268989	0.0352129472764528	0.529466767772157	0.867684721040112	0.2396893292103	-679.505685221928
1377	0.0467631723268989	0.0352129472764528	0.700210332585512	0.867684721040112	0.2396893292103	-679.950505443343
1378	0.0467631723268989	0.0352129472764528	0.702120113585807	0.867684721040112	0.2396893292103	-679.979080044194
1379	0.0467631723268989	0.0352129472764528	0.627560192143887	0.867684721040112	0.2396893292103	-679.233422388123
1380	0.0467631723268989	0.033479444892068	0.638131623054902	0.867684721040112	0.2396893292103	-678.879803343604
1381	0.0467631723268989	0.033479444892068	0.535720881086923	0.867684721040112	0.2396893292103	-679.52908591177
1382	0.0467631723268989	0.0346953436594395	0.535720881086923	0.867684721040112	0.2396893292103	-679.231036151963
1383	0.0464519145506729	0.0346953436594395	0.535720881086923	0.844008993397951	0.2396893292103	-678.418803564659
1384	0.0464519145506729	0.035013495822733	0.539152619486028	0.844008993397951	0.227523704130766	-679.267197653025
1385	0.0464519145506729	0.035013495822733	0.539152619486028	0.844008993397951	0.234054754244038	-678.398802222413
1386	0.0464519145506729	0.0321085190159889	0.543069447187822	0.869884353798381	0.234054754244038	-680.884547107804
1387	0.0464519145506729	0.0321085190159889	0.543069447187822	0.869884353798381	0.234054754244038	-680.884547107804
1388	0.0470551118971453	0.0353483449621612	0.543069447187822	0.869884353798381	0.234054754244038	-679.319883401571
1389	0.0470551118971453	0.0353483449621612	0.641097766074905	0.869884353798381	0.234054754244038	-679.164853670883
1390	0.0470551118971453	0.0345639586592009	0.648421174702331	0.869884353798381	0.234054754244038	-678.637437393447
1391	0.0470551118971453	0.0335700507884816	0.648421174702331	0.869884353798381	0.234054754244038	-678.569657854082
1392	0.0470551118971453	0.0335700507884816	0.648421174702331	0.869884353798381	0.234054754244038	-678.569657854082
1393	0.0470551118971453	0.0335700507884816	0.648421174702331	0.869884353798381	0.234054754244038	-678.569657854082
1394	0.0448121540322283	0.0335700507884816	0.648421174702331	0.869884353798381	0.234054754244038	-680.949342110222
1395	0.0448121540322283	0.0335700507884816	0.648421174702331	0.869884353798381	0.234054754244038	-680.949342110222
1396	0.0448121540322283	0.0335700507884816	0.648421174702331	0.869884353798381	0.231415801231592	-681.770735953317
1397	0.0448121540322283	0.0335700507884816	0.648421174702331	0.869884353798381	0.238967120391459	-679.947498362231
1398	0.0448121540322283	0.0335700507884816	0.648421174702331	0.869884353798381	0.238967120391459	-679.947498362231
1399	0.0448121540322283	0.0335700507884816	0.648421174702331	0.869884353798381	0.238967120391459	-679.947498362231
1400	0.0454197388406382	0.0335700507884816	0.61703852503867	0.869884353798381	0.238967120391459	-678.878846849311
1401	0.0454197388406382	0.0335700507884816	0.61703852503867	0.869884353798381	0.238967120391459	-678.878846849311
1402	0.0454197388406382	0.035387373376323	0.61703852503867	0.869884353798381	0.238967120391459	-678.943565758873
1403	0.0454197388406382	0.035387373376323	0.61703852503867	0.869884353798381	0.238967120391459	-678.943565758873
1404	0.0454197388406382	0.035387373376323	0.821931970470323	0.869884353798381	0.238967120391459	-682.053151898689
1405	0.0454197388406382	0.035387373376323	0.401274823749918	0.869884353798381	0.238967120391459	-682.402920787292
1406	0.0454197388406382	0.035387373376323	0.504576067308871	0.869884353798381	0.238967120391459	-679.746335024811
1407	0.0454197388406382	0.0330759305696846	0.504576067308871	0.854145243307194	0.241926556260481	-679.593269072195
1408	0.0457552082982328	0.0330759305696846	0.504576067308871	0.854145243307194	0.241926556260481	-679.375476523823
1409	0.0457552082982328	0.0330759305696846	0.665472134780389	0.854145243307194	0.241926556260481	-679.4524126222
1410	0.0457552082982328	0.0319473359044838	0.665472134780389	0.854145243307194	0.241926556260481	-680.654665262216
1411	0.0457552082982328	0.0319473359044838	0.698444255859298	0.854145243307194	0.241926556260481	-681.125469875089
1412	0.0457552082982328	0.0319473359044838	0.698444255859298	0.854145243307194	0.241926556260481	-681.125469875089
1413	0.0457552082982328	0.0319473359044838	0.61301162692374	0.854145243307194	0.241926556260481	-680.283752430561
1414	0.0456947748980879	0.0319473359044838	0.589781274518623	0.848221035315701	0.241936557705403	-680.228913234853
1415	0.0456947748980879	0.0332697199876033	0.590578016855126	0.848221035315701	0.241936557705403	-678.741242532761
1416	0.0456947748980879	0.0332697199876033	0.590578016855126	0.848221035315701	0.241936557705403	-678.741242532761
1417	0.0456947748980879	0.0332697199876033	0.590578016855126	0.848221035315701	0.241936557705403	-678.741242532761
1418	0.0456947748980879	0.0332697199876033	0.590578016855126	0.848221035315701	0.241936557705403	-678.741242532761
1419	0.0446428015068972	0.0332697199876033	0.590578016855126	0.848221035315701	0.241936557705403	-680.118243668475
1420	0.0446428015068972	0.0332697199876033	0.590578016855126	0.848221035315701	0.241936557705403	-680.118243668475
1421	0.0446428015068972	0.0332697199876033	0.515812826791339	0.848221035315701	0.241936557705403	-680.214575788657
1422	0.0446428015068972	0.0332697199876033	0.515812826791339	0.848221035315701	0.241936557705403	-680.214575788657
1423	0.0461678673310228	0.0332697199876033	0.515812826791339	0.820553460426075	0.241936557705403	-678.696458366151
1424	0.0461678673310228	0.0332697199876033	0.515812826791339	0.820553460426075	0.235297940530154	-678.371748337338
1425	0.0461678673310228	0.0332697199876033	0.446612338276983	0.820553460426075	0.235297940530154	-678.201587821896
1426	0.0461678673310228	0.0332697199876033	0.446612338276983	0.820553460426075	0.235297940530154	-678.201587821896
1427	0.0461678673310228	0.0332697199876033	0.482892125699401	0.820553460426075	0.256092396987718	-682.999528261524
1428	0.0456207693874057	0.0332697199876033	0.482892125699401	0.820553460426075	0.256092396987718	-681.88545072228
1429	0.0456207693874057	0.0330406801221476	0.482892125699401	0.820553460426075	0.256092396987718	-682.040198225074
1430	0.0456207693874057	0.0330406801221476	0.482892125699401	0.820553460426075	0.256092396987718	-682.040198225074
1431	0.0459592506970438	0.0330406801221476	0.482892125699401	0.820553460426075	0.256092396987718	-682.6541462522
1432	0.0460981165450451	0.0330406801221476	0.482892125699401	0.820553460426075	0.256092396987718	-682.964713739911
1433	0.0460981165450451	0.0338340082495073	0.482892125699401	0.820553460426075	0.255657835639996	-682.455901799746
1434	0.0446136811869724	0.0338405848375195	0.484520860666589	0.820553460426075	0.255657835639996	-680.834181544293
1435	0.0448395050284325	0.0338405848375195	0.484520860666589	0.820553460426075	0.234232197365206	-680.304407594284
1436	0.0448395050284325	0.0338405848375195	0.403303951948096	0.820553460426075	0.234232197365206	-680.889369802067
1437	0.0448395050284325	0.0338405848375195	0.403303951948096	0.820553460426075	0.234232197365206	-680.889369802067
1438	0.0448395050284325	0.0338405848375195	0.378223230641343	0.795734879206725	0.250960218513204	-679.787616067702
1439	0.0444030096465591	0.0369956944279878	0.378223230641343	0.814026598185677	0.250960218513204	-682.460238458896
1440	0.0444030096465591	0.0369956944279878	0.378223230641343	0.814026598185677	0.250960218513204	-682.460238458896
1441	0.0444030096465591	0.0369956944279878	0.365060132738716	0.814026598185677	0.250960218513204	-682.633096407058
1442	0.0431961441125578	0.0369956944279878	0.365060132738716	0.76981256694878	0.242612127269567	-686.54474313518
1443	0.0431961441125578	0.0369956944279878	0.29922377605461	0.76981256694878	0.240339603347993	-687.357736432438
1444	0.0431961441125578	0.0344956085966856	0.29922377605461	0.717114576601284	0.240339603347993	-684.983948179688
1445	0.0456239510390286	0.0344956085966856	0.29922377605461	0.717114576601284	0.240339603347993	-678.429532889822
1446	0.0456239510390286	0.0344956085966856	0.29922377605461	0.717114576601284	0.240339603347993	-678.429532889822
1447	0.0456239510390286	0.0344956085966856	0.29922377605461	0.694167563722012	0.240339603347993	-679.060942605757
1448	0.0456239510390286	0.0328523613490192	0.279438353206209	0.694167563722012	0.240339603347993	-678.496978371442
1449	0.0456239510390286	0.0328523613490192	0.279438353206209	0.694167563722012	0.239284452450584	-678.492783703904
1450	0.0456239510390286	0.0338419035090018	0.279438353206209	0.696681911977923	0.241832560552636	-678.38443049724
1451	0.0456239510390286	0.0338419035090018	0.279438353206209	0.685142749964837	0.241832560552636	-678.578054997064
1452	0.0456239510390286	0.0320578745012198	0.279438353206209	0.685142749964837	0.241832560552636	-679.191710717588
1453	0.0456239510390286	0.0352923208048839	0.250687548278553	0.711844491779501	0.236192411951594	-679.576877059684
1454	0.0456239510390286	0.0352923208048839	0.250687548278553	0.711844491779501	0.236192411951594	-679.576877059684
1455	0.0456239510390286	0.0352923208048839	0.295576813333363	0.711844491779501	0.250254332057536	-680.707480037714
1456	0.0456239510390286	0.0352923208048839	0.295576813333363	0.711844491779501	0.250254332057536	-680.707480037714
1457	0.0456239510390286	0.0352923208048839	0.295576813333363	0.740801501672487	0.242667535546737	-679.023288614634
1458	0.0456239510390286	0.0352923208048839	0.295576813333363	0.718212793268511	0.242667535546737	-679.199841893634
1459	0.0446899886640052	0.0352923208048839	0.295576813333363	0.74885386570958	0.242667535546737	-679.935551736788
1460	0.0446899886640052	0.0352923208048839	0.295576813333363	0.756343679037246	0.242667535546737	-680.061841714387
1461	0.0446899886640052	0.0352923208048839	0.295576813333363	0.756343679037246	0.242667535546737	-680.061841714387
1462	0.0446899886640052	0.0331464391456307	0.295576813333363	0.756343679037246	0.242716643921362	-680.456795014122
1463	0.0446899886640052	0.0331464391456307	0.295576813333363	0.723339288746501	0.242716643921362	-679.557486411243
1464	0.0456073286325451	0.0331464391456307	0.295576813333363	0.680212730222503	0.242716643921362	-679.026178102527
1465	0.0451633975000363	0.0331464391456307	0.295576813333363	0.680212730222503	0.242716643921362	-679.324514871976
1466	0.0470451995975482	0.0331464391456307	0.295576813333363	0.680212730222503	0.242716643921362	-680.448908509961
1467	0.0470451995975482	0.0331464391456307	0.295576813333363	0.722485819824177	0.242716643921362	-679.731104966718
1468	0.0470451995975482	0.0331464391456307	0.305219311507142	0.722485819824177	0.242716643921362	-679.687644143479
1469	0.0454537236633726	0.0331464391456307	0.305219311507142	0.698789420173609	0.242716643921362	-678.749135024594
1470	0.0454537236633726	0.0331464391456307	0.305219311507142	0.698789420173609	0.242716643921362	-678.749135024594
1471	0.0447568880365788	0.0331464391456307	0.305219311507142	0.729355785871674	0.244713617704319	-679.348350539506
1472	0.0447568880365788	0.0331464391456307	0.261182527862256	0.694037717619591	0.243320378995273	-679.605722277636
1473	0.0447568880365788	0.0331464391456307	0.261182527862256	0.738187542969054	0.243320378995273	-680.931993668585
1474	0.0447568880365788	0.0339527711377595	0.261182527862256	0.738187542969054	0.254939786671003	-681.761858838276
1475	0.0447568880365788	0.0339527711377595	0.261182527862256	0.738187542969054	0.238993431642022	-680.700391996197
1476	0.0447568880365788	0.0339527711377595	0.249789571629426	0.738187542969054	0.238993431642022	-681.25231206708
1477	0.0447568880365788	0.0339527711377595	0.249789571629426	0.740840373149618	0.238993431642022	-681.376664791913
1478	0.0447568880365788	0.0339527711377595	0.249789571629426	0.733000514370867	0.238993431642022	-681.023933638259
1479	0.04559319353063	0.0339527711377595	0.249789571629426	0.733000514370867	0.238993431642022	-679.644783784644
1480	0.04559319353063	0.0343806078324366	0.249789571629426	0.738638677571612	0.241752236136563	-679.830615427757
1481	0.0456303404084078	0.0343806078324366	0.349708509416057	0.738638677571612	0.236186558713119	-678.723555050709
1482	0.0456303404084078	0.0343806078324366	0.349708509416057	0.738638677571612	0.236186558713119	-678.723555050709
1483	0.0456303404084078	0.0343806078324366	0.349708509416057	0.738638677571612	0.236186558713119	-678.723555050709
1484	0.0456303404084078	0.0343806078324366	0.349708509416057	0.776743270905399	0.236186558713119	-678.332008926391
1485	0.0456303404084078	0.0343806078324366	0.349708509416057	0.776743270905399	0.236186558713119	-678.332008926391
1486	0.046180774808477	0.0343806078324366	0.349708509416057	0.776743270905399	0.236419836773094	-677.980932687596
1487	0.046180774808477	0.0343806078324366	0.349708509416057	0.776743270905399	0.236419836773094	-677.980932687596
1488	0.046180774808477	0.0343806078324366	0.349708509416057	0.776743270905399	0.235086719682826	-678.018972840762
1489	0.0456870788282887	0.0343806078324366	0.349708509416057	0.776743270905399	0.235086719682826	-678.384229691355
1490	0.0456870788282887	0.0343806078324366	0.288218500762594	0.776743270905399	0.235086719682826	-679.955356086688
1491	0.0456870788282887	0.0343806078324366	0.288218500762594	0.714332113868828	0.235086719682826	-678.570079352808
1492	0.0456870788282887	0.0359017152071299	0.288218500762594	0.746334417327187	0.235086719682826	-679.904442772681
1493	0.0456870788282887	0.0317968425614534	0.288218500762594	0.746334417327187	0.235086719682826	-680.999901578356
1494	0.0456870788282887	0.0317968425614534	0.288218500762594	0.746334417327187	0.235086719682826	-680.999901578356
1495	0.0456870788282887	0.0317968425614534	0.288218500762594	0.746334417327187	0.235086719682826	-680.999901578356
1496	0.0456870788282887	0.0369489730409322	0.288218500762594	0.746334417327187	0.235086719682826	-681.593109998991
1497	0.0456870788282887	0.0350428276353868	0.288218500762594	0.746334417327187	0.228196324487845	-680.591695075397
1498	0.0456870788282887	0.0350428276353868	0.288218500762594	0.706131465005446	0.228196324487845	-680.704599372135
1499	0.0456870788282887	0.0322334268349629	0.288218500762594	0.706131465005446	0.228196324487845	-680.656302866926
1500	0.0456870788282887	0.0322334268349629	0.288218500762594	0.706131465005446	0.231129742840276	-679.847350713919
1501	0.0456870788282887	0.0322334268349629	0.288218500762594	0.637696361217114	0.231129742840276	-681.72906410591
1502	0.0456870788282887	0.0322334268349629	0.288218500762594	0.692192627331268	0.231129742840276	-679.828654546
1503	0.0456870788282887	0.0322334268349629	0.288218500762594	0.692192627331268	0.231129742840276	-679.828654546
1504	0.0456870788282887	0.0322334268349629	0.288218500762594	0.697956198774278	0.231129742840276	-679.812801831194
1505	0.0456870788282887	0.0322334268349629	0.288218500762594	0.697956198774278	0.231129742840276	-679.812801831194
1506	0.0486359420439887	0.0322334268349629	0.288218500762594	0.697956198774278	0.231129742840276	-681.387083616924
1507	0.0486359420439887	0.0322334268349629	0.288218500762594	0.627883314116011	0.231129742840276	-684.510076912482
1508	0.0486359420439887	0.0322334268349629	0.288218500762594	0.680125203473576	0.231129742840276	-681.669693118686
1509	0.0486359420439887	0.0322334268349629	0.288218500762594	0.680125203473576	0.231129742840276	-681.669693118686
1510	0.0456125539431941	0.0322334268349629	0.280928385458156	0.700682155600035	0.231129742840276	-680.033018253846
1511	0.0453842505376159	0.0322334268349629	0.280928385458156	0.700682155600035	0.232355614287087	-680.253916714605
1512	0.0453842505376159	0.0322334268349629	0.280928385458156	0.700682155600035	0.232355614287087	-680.253916714605
1513	0.0461493033620028	0.030398728920329	0.280928385458156	0.687275597121616	0.232355614287087	-681.791136663317
1514	0.0461493033620028	0.0314960898842359	0.280928385458156	0.687275597121616	0.237332299184402	-679.458136951249
1515	0.0461493033620028	0.0314960898842359	0.249738472312204	0.687275597121616	0.237332299184402	-680.133560705865
1516	0.0461493033620028	0.0314960898842359	0.249738472312204	0.687275597121616	0.237332299184402	-680.133560705865
1517	0.0463648845419499	0.0317501014682638	0.249738472312204	0.687275597121616	0.237448287149351	-679.687241927988
1518	0.0463648845419499	0.0317501014682638	0.249738472312204	0.687275597121616	0.233097079634333	-679.756654082886
1519	0.0463648845419499	0.0317501014682638	0.249738472312204	0.647142822541018	0.233097079634333	-679.330054863252
1520	0.0463648845419499	0.0317501014682638	0.249738472312204	0.630362786550438	0.233097079634333	-679.566542754166
1521	0.0457333838679067	0.0323444178263007	0.249738472312204	0.630362786550438	0.233097079634333	-679.843608899346
1522	0.0457333838679067	0.0323444178263007	0.249738472312204	0.652113671281682	0.233097079634333	-679.46670720001
1523	0.0457333838679067	0.0323444178263007	0.250362518970764	0.646384133776338	0.233097079634333	-679.528151931146
1524	0.0457333838679067	0.0323444178263007	0.250362518970764	0.679099450584553	0.233097079634333	-679.562207726898
1525	0.0457333838679067	0.0323444178263007	0.250362518970764	0.624469080781777	0.233097079634333	-680.0412918348
1526	0.0457333838679067	0.0323444178263007	0.250362518970764	0.624469080781777	0.233097079634333	-680.0412918348
1527	0.0455184373230499	0.0323444178263007	0.250362518970764	0.624469080781777	0.233097079634333	-680.406174393344
1528	0.0455184373230499	0.0323444178263007	0.250362518970764	0.624469080781777	0.233097079634333	-680.406174393344
1529	0.0455184373230499	0.0323444178263007	0.250362518970764	0.624469080781777	0.242282399923166	-679.760480899955
1530	0.0455184373230499	0.0323444178263007	0.250362518970764	0.624469080781777	0.242282399923166	-679.760480899955
1531	0.047118579150865	0.0323444178263007	0.199098082797655	0.624469080781777	0.242282399923166	-681.365372568129
1532	0.0459670103636641	0.0323444178263007	0.199098082797655	0.624469080781777	0.242282399923166	-680.094475217585
1533	0.0448179074130227	0.0323444178263007	0.199098082797655	0.554893580655404	0.242282399923166	-681.326411467619
1534	0.0448179074130227	0.0323444178263007	0.199098082797655	0.554893580655404	0.242282399923166	-681.326411467619
1535	0.0448179074130227	0.0323444178263007	0.199098082797655	0.551920001924935	0.242282399923166	-681.414968627954
1536	0.0448179074130227	0.0323444178263007	0.199098082797655	0.60232590144261	0.242282399923166	-680.84519377359
1537	0.0448179074130227	0.0323444178263007	0.199098082797655	0.60232590144261	0.242282399923166	-680.84519377359
1538	0.0448179074130227	0.0323444178263007	0.199098082797655	0.60232590144261	0.242282399923166	-680.84519377359
1539	0.0448179074130227	0.0323444178263007	0.199098082797655	0.60232590144261	0.242282399923166	-680.84519377359
1540	0.0441256725777906	0.0323444178263007	0.199098082797655	0.60232590144261	0.248845343779333	-682.244382650921
1541	0.0441256725777906	0.0323444178263007	0.199098082797655	0.566707942931264	0.242598158591904	-682.724302514438
1542	0.0441256725777906	0.0347195908525897	0.199098082797655	0.566707942931264	0.242598158591904	-683.446959288217
1543	0.0455574263401185	0.0347195908525897	0.199098082797655	0.566707942931264	0.242598158591904	-681.450916845685
1544	0.0455574263401185	0.0320177971753016	0.199098082797655	0.566707942931264	0.240712156341978	-680.276122947272
1545	0.0455574263401185	0.0320177971753016	0.191572410945695	0.596844383942612	0.240712156341978	-680.393255883683
1546	0.0455574263401185	0.0320177971753016	0.191572410945695	0.596844383942612	0.240712156341978	-680.393255883683
1547	0.0452668217833657	0.0320177971753016	0.191572410945695	0.630382660242229	0.240712156341978	-681.508827362959
1548	0.0452668217833657	0.0354913119639926	0.191572410945695	0.630382660242229	0.240712156341978	-681.065450070689
1549	0.0452668217833657	0.0354913119639926	0.191572410945695	0.604660490406903	0.240712156341978	-681.279552572935
1550	0.0456242213710794	0.0354913119639926	0.191572410945695	0.604660490406903	0.240712156341978	-681.084060674841
1551	0.0456242213710794	0.0354913119639926	0.191572410945695	0.604660490406903	0.231804865836324	-681.929460350685
1552	0.0456242213710794	0.0354913119639926	0.191572410945695	0.610315209393845	0.231804865836324	-681.841604108521
1553	0.0456242213710794	0.0354913119639926	0.191572410945695	0.610315209393845	0.231804865836324	-681.841604108521
1554	0.0456242213710794	0.0357082995919451	0.211462415914435	0.734717253520114	0.231804865836324	-683.100913566314
1555	0.0456242213710794	0.0357082995919451	0.211462415914435	0.734717253520114	0.235921396213233	-682.432985250167
1556	0.0456242213710794	0.0357082995919451	0.211462415914435	0.69294563849582	0.235921396213233	-681.068123060429
1557	0.0456242213710794	0.0357082995919451	0.211462415914435	0.712966580744019	0.24145046540521	-681.448472612844
1558	0.0456242213710794	0.0357082995919451	0.211462415914435	0.712966580744019	0.24145046540521	-681.448472612844
1559	0.0456242213710794	0.0327139675931225	0.211462415914435	0.712966580744019	0.24145046540521	-682.273785202091
1560	0.0456242213710794	0.0327139675931225	0.315203560005578	0.712966580744019	0.238360931928196	-678.58795667499
1561	0.0457595773121396	0.0327139675931225	0.353288293074185	0.748270436177421	0.238360931928196	-678.392856569208
1562	0.0457595773121396	0.0327139675931225	0.353288293074185	0.748270436177421	0.245376513698403	-678.943688910608
1563	0.0457595773121396	0.0327139675931225	0.353288293074185	0.748270436177421	0.245376513698403	-678.943688910608
1564	0.0457595773121396	0.0327139675931225	0.353288293074185	0.757467200313934	0.245376513698403	-678.94347801901
1565	0.0457595773121396	0.0327139675931225	0.353288293074185	0.757467200313934	0.245376513698403	-678.94347801901
1566	0.0462762504359401	0.0330247510478197	0.320829538995204	0.799684010682739	0.245376513698403	-681.440814287647
1567	0.0462762504359401	0.0330247510478197	0.320829538995204	0.732159798095204	0.245376513698403	-679.116640439966
1568	0.0462762504359401	0.0330247510478197	0.330154225561082	0.732159798095204	0.245376513698403	-679.150762703294
1569	0.0462762504359401	0.0330247510478197	0.330154225561082	0.732159798095204	0.245376513698403	-679.150762703294
1570	0.0462762504359401	0.0330247510478197	0.330154225561082	0.732159798095204	0.245376513698403	-679.150762703294
1571	0.0462762504359401	0.0330247510478197	0.311852535904715	0.732159798095204	0.243339568056454	-678.694828815198
1572	0.0462762504359401	0.0330247510478197	0.311852535904715	0.732159798095204	0.243339568056454	-678.694828815198
1573	0.0462762504359401	0.0318465283465496	0.311852535904715	0.732159798095204	0.243339568056454	-679.782612409402
1574	0.0456811945839315	0.0318465283465496	0.311852535904715	0.732159798095204	0.243339568056454	-679.686097976059
1575	0.0456811945839315	0.0318465283465496	0.311852535904715	0.732159798095204	0.243339568056454	-679.686097976059
1576	0.0456811945839315	0.0318465283465496	0.311852535904715	0.732159798095204	0.243339568056454	-679.686097976059
1577	0.0456811945839315	0.0318465283465496	0.311852535904715	0.732159798095204	0.243339568056454	-679.686097976059
1578	0.0456811945839315	0.0318465283465496	0.311852535904715	0.732159798095204	0.243339568056454	-679.686097976059
1579	0.0456811945839315	0.0334071782031755	0.311852535904715	0.732159798095204	0.243339568056454	-678.322535708398
1580	0.0455847187108549	0.0334071782031755	0.311852535904715	0.743714102885451	0.236975545901919	-678.389644722502
1581	0.0455847187108549	0.0334071782031755	0.311852535904715	0.742853350882584	0.236975545901919	-678.377597843844
1582	0.0455847187108549	0.0334071782031755	0.451285325544267	0.742958785059527	0.236975545901919	-682.398371467917
1583	0.0455847187108549	0.0334071782031755	0.451285325544267	0.780302175449313	0.236975545901919	-679.133526892495
1584	0.0455847187108549	0.0334071782031755	0.451285325544267	0.780302175449313	0.236975545901919	-679.133526892495
1585	0.0455847187108549	0.0334071782031755	0.451285325544267	0.780302175449313	0.236975545901919	-679.133526892495
1586	0.0455847187108549	0.0334071782031755	0.451285325544267	0.780302175449313	0.242350134501862	-679.101471551554
1587	0.0455847187108549	0.0334071782031755	0.451285325544267	0.780302175449313	0.242350134501862	-679.101471551554
1588	0.0455847187108549	0.0334071782031755	0.451285325544267	0.793526810129064	0.242350134501862	-678.563454810932
1589	0.0455847187108549	0.0334071782031755	0.451285325544267	0.81964515130004	0.245461770200183	-678.774636218968
1590	0.0455847187108549	0.0334071782031755	0.447181767204776	0.829363735196707	0.24592365359973	-679.170091584649
1591	0.0455847187108549	0.0334071782031755	0.418703910886752	0.829363735196707	0.24592365359973	-679.657968993908
1592	0.0455847187108549	0.0334071782031755	0.577378520971674	0.854931393495603	0.24592365359973	-679.079695760489
1593	0.0455847187108549	0.0334071782031755	0.538221129967501	0.854931393495603	0.24592365359973	-679.233768962791
1594	0.0455847187108549	0.0354351482234398	0.538221129967501	0.854931393495603	0.233833107664927	-679.26470562412
1595	0.0455847187108549	0.0354351482234398	0.538221129967501	0.854931393495603	0.230600066904412	-679.960975334558
1596	0.0455847187108549	0.0354351482234398	0.538221129967501	0.854931393495603	0.230600066904412	-679.960975334558
1597	0.0454011072343742	0.0354351482234398	0.538221129967501	0.839121267172296	0.230600066904412	-680.505327423687
1598	0.0454011072343742	0.0342140667939997	0.538221129967501	0.839121267172296	0.230600066904412	-679.888031652533
1599	0.0454011072343742	0.0342140667939997	0.538221129967501	0.839121267172296	0.230600066904412	-679.888031652533
1600	0.0454011072343742	0.0342140667939997	0.626976988889407	0.839121267172296	0.230600066904412	-681.225639765418
1601	0.0459746089710377	0.0326760711852353	0.626976988889407	0.880541794606015	0.235882576835084	-679.797253255291
1602	0.0469247214089436	0.0326760711852353	0.626976988889407	0.880541794606015	0.235882576835084	-679.72503999794
1603	0.0469247214089436	0.0355596463567709	0.626976988889407	0.880541794606015	0.235882576835084	-679.303616596625
1604	0.0466775221181913	0.0355596463567709	0.626976988889407	0.880541794606015	0.235882576835084	-679.058575099536
1605	0.0466775221181913	0.0355596463567709	0.626976988889407	0.870393324384936	0.234224137845628	-678.983404125179
1606	0.0449692970557276	0.0355596463567709	0.556356675331009	0.870393324384936	0.241918687996164	-679.666113359423
1607	0.0449692970557276	0.0355596463567709	0.556356675331009	0.870393324384936	0.241918687996164	-679.666113359423
1608	0.0449692970557276	0.0355596463567709	0.556356675331009	0.870393324384936	0.241918687996164	-679.666113359423
1609	0.0454870726940198	0.0355596463567709	0.696209612093246	0.89006028086781	0.241918687996164	-679.134586360286
1610	0.0461420523728923	0.0355596463567709	0.615918553839418	0.878447477452118	0.23866196377353	-678.901736319239
1611	0.0461420523728923	0.0326925395192936	0.615918553839418	0.878447477452118	0.23866196377353	-679.649300002236
1612	0.0461420523728923	0.0326925395192936	0.732907988017429	0.868138238323545	0.23866196377353	-679.624676121866
1613	0.0461420523728923	0.0326925395192936	0.556630740761967	0.868138238323545	0.243036025070547	-680.149207775533
1614	0.0461420523728923	0.0326925395192936	0.556630740761967	0.868138238323545	0.243036025070547	-680.149207775533
1615	0.0461420523728923	0.0365319796059125	0.556630740761967	0.868138238323545	0.243036025070547	-680.507187983112
1616	0.0461420523728923	0.0353597587154353	0.556630740761967	0.868138238323545	0.243036025070547	-679.232212775797
1617	0.0457473446462694	0.0353597587154353	0.556630740761967	0.868138238323545	0.243036025070547	-679.032892893236
1618	0.0457473446462694	0.0353597587154353	0.556630740761967	0.850200908671069	0.247670840510471	-679.679298679564
1619	0.0457473446462694	0.0353597587154353	0.556630740761967	0.850200908671069	0.247670840510471	-679.679298679564
1620	0.0458508851171463	0.0350670398759612	0.556630740761967	0.850200908671069	0.250827705787958	-680.449854171654
1621	0.0458508851171463	0.0350670398759612	0.556630740761967	0.850200908671069	0.250827705787958	-680.449854171654
1622	0.0458508851171463	0.0350670398759612	0.556630740761967	0.850200908671069	0.241269171846871	-678.525481170248
1623	0.0458508851171463	0.0341037704812478	0.531271385115206	0.850200908671069	0.241269171846871	-678.260986669692
1624	0.0458508851171463	0.0341037704812478	0.531271385115206	0.850200908671069	0.241269171846871	-678.260986669692
1625	0.0458508851171463	0.0341037704812478	0.531271385115206	0.850200908671069	0.241269171846871	-678.260986669692
1626	0.0458508851171463	0.0341037704812478	0.476278521061976	0.850200908671069	0.241269171846871	-678.775528408435
1627	0.0458508851171463	0.0341037704812478	0.476278521061976	0.850200908671069	0.241269171846871	-678.775528408435
1628	0.0458508851171463	0.0341037704812478	0.476278521061976	0.850200908671069	0.241269171846871	-678.775528408435
1629	0.0458508851171463	0.0341037704812478	0.476278521061976	0.850200908671069	0.241269171846871	-678.775528408435
1630	0.0458508851171463	0.0341037704812478	0.476278521061976	0.850200908671069	0.241269171846871	-678.775528408435
1631	0.0458508851171463	0.0341037704812478	0.476278521061976	0.850200908671069	0.235783781918928	-678.769661641872
1632	0.0458508851171463	0.0341037704812478	0.476278521061976	0.807615404902864	0.235783781918928	-678.352159994187
1633	0.0458508851171463	0.0341037704812478	0.350587778115532	0.807615404902864	0.235783781918928	-679.18461518349
1634	0.0458508851171463	0.0341037704812478	0.350587778115532	0.807615404902864	0.234542201810604	-679.299567183251
1635	0.0458508851171463	0.0341037704812478	0.344645565565321	0.816589920648871	0.234542201810604	-680.040793410727
1636	0.0458508851171463	0.0341037704812478	0.449849547760427	0.816589920648871	0.234542201810604	-678.165477593534
1637	0.0458508851171463	0.0341037704812478	0.384820043214712	0.816589920648871	0.224887539231136	-681.306530867345
1638	0.0458508851171463	0.0341037704812478	0.43491698122786	0.816589920648871	0.224887539231136	-680.637797641814
1639	0.0462306986758018	0.0341037704812478	0.43491698122786	0.816589920648871	0.241133005829108	-678.187886728198
1640	0.0462306986758018	0.0341037704812478	0.43491698122786	0.816589920648871	0.241133005829108	-678.187886728198
1641	0.0462306986758018	0.0341037704812478	0.43491698122786	0.816589920648871	0.241133005829108	-678.187886728198
1642	0.0462306986758018	0.0341037704812478	0.43491698122786	0.816589920648871	0.241133005829108	-678.187886728198
1643	0.0466061362401552	0.0341037704812478	0.43491698122786	0.786673801984233	0.241133005829108	-678.898709855507
1644	0.0466061362401552	0.0341037704812478	0.43491698122786	0.786673801984233	0.241133005829108	-678.898709855507
1645	0.0466061362401552	0.0341037704812478	0.43491698122786	0.826994063405223	0.241133005829108	-678.766810322737
1646	0.0466061362401552	0.0341037704812478	0.43491698122786	0.826994063405223	0.241133005829108	-678.766810322737
1647	0.0466061362401552	0.0329891169881686	0.43491698122786	0.826994063405223	0.242806648146597	-679.650425831441
1648	0.0445485739234271	0.0329891169881686	0.43491698122786	0.826994063405223	0.242806648146597	-680.776188872052
1649	0.0467348621307796	0.0329891169881686	0.572319794739697	0.826994063405223	0.242806648146597	-680.207134150271
1650	0.0467348621307796	0.0329891169881686	0.402614889011197	0.826994063405223	0.23624843319561	-679.483068205572
1651	0.0467348621307796	0.0329891169881686	0.442138791383208	0.826994063405223	0.23624843319561	-678.703520873019
1652	0.0467348621307796	0.0329891169881686	0.442138791383208	0.826994063405223	0.23624843319561	-678.703520873019
1653	0.0467348621307796	0.0329891169881686	0.530797100402393	0.826994063405223	0.23624843319561	-678.565027835523
1654	0.0468208652041888	0.0329891169881686	0.530797100402393	0.826994063405223	0.228775579417954	-678.848321605438
1655	0.0468208652041888	0.0330797415711822	0.375928203286738	0.826994063405223	0.228775579417954	-680.459456583643
1656	0.0468208652041888	0.0330797415711822	0.609830309869834	0.826994063405223	0.228775579417954	-680.362830453145
1657	0.0468208652041888	0.0330797415711822	0.609830309869834	0.826994063405223	0.228775579417954	-680.362830453145
1658	0.0468208652041888	0.0330797415711822	0.609830309869834	0.826994063405223	0.228775579417954	-680.362830453145
1659	0.0468208652041888	0.0330797415711822	0.609830309869834	0.826994063405223	0.228775579417954	-680.362830453145
1660	0.0468208652041888	0.0330797415711822	0.609830309869834	0.826994063405223	0.228775579417954	-680.362830453145
1661	0.0462326759878843	0.0330797415711822	0.467643646184119	0.826994063405223	0.245053625508656	-679.295502606732
1662	0.0462326759878843	0.0330797415711822	0.476239527806578	0.826994063405223	0.245053625508656	-679.249462783917
1663	0.0462326759878843	0.0357592076290544	0.374764142980337	0.826994063405223	0.245053625508656	-680.797758985855
1664	0.0462326759878843	0.0357592076290544	0.36526344569974	0.79705958020998	0.245053625508656	-680.072222299671
1665	0.0462326759878843	0.0357592076290544	0.36526344569974	0.777147553163003	0.237400407622713	-679.097808991903
1666	0.0462326759878843	0.0358859741887827	0.425514484300199	0.777147553163003	0.246836009093309	-681.854836101778
1667	0.0462326759878843	0.0337731411258073	0.425514484300199	0.81347442891051	0.246836009093309	-679.38633364814
1668	0.0462326759878843	0.0337731411258073	0.425514484300199	0.81347442891051	0.246836009093309	-679.38633364814
1669	0.0462326759878843	0.0319411007603715	0.425514484300199	0.848304907412407	0.246836009093309	-683.69119529201
1670	0.0455414546885175	0.0342348033127255	0.71827027235787	0.848304907412407	0.246836009093309	-681.791515393611
1671	0.0455414546885175	0.0342348033127255	0.71827027235787	0.848304907412407	0.246836009093309	-681.791515393611
1672	0.0455414546885175	0.0342348033127255	0.679340778653307	0.848304907412407	0.246836009093309	-680.691278887429
1673	0.0437208688957472	0.0342348033127255	0.533336696467384	0.848304907412407	0.246836009093309	-681.600999094082
1674	0.0437208688957472	0.0342348033127255	0.537514472459442	0.848304907412407	0.246836009093309	-681.591369838409
1675	0.0437208688957472	0.0342348033127255	0.532983409762934	0.848304907412407	0.246836009093309	-681.60197929103
1676	0.0437208688957472	0.0342348033127255	0.532983409762934	0.848304907412407	0.246836009093309	-681.60197929103
1677	0.0437208688957472	0.0342348033127255	0.532983409762934	0.811994755393793	0.246836009093309	-682.555218535484
1678	0.0472646615283122	0.0342348033127255	0.532983409762934	0.811994755393793	0.224436102437013	-680.469406040169
1679	0.0472646615283122	0.0342348033127255	0.480502818713741	0.823782169509416	0.224436102437013	-679.122200500237
1680	0.0468186747026983	0.0342348033127255	0.44875829246858	0.84097741889657	0.224436102437013	-679.823101447748
1681	0.0460878627438034	0.0342348033127255	0.535127934616423	0.84097741889657	0.224436102437013	-680.396914691966
1682	0.0473391039862647	0.0342348033127255	0.535127934616423	0.84097741889657	0.224436102437013	-679.209374425587
1683	0.0473391039862647	0.0342348033127255	0.535127934616423	0.84097741889657	0.224436102437013	-679.209374425587
1684	0.0473391039862647	0.0342348033127255	0.557521657400193	0.84097741889657	0.247871093441384	-682.735916473842
1685	0.04593533716455	0.0342348033127255	0.628045807846018	0.84097741889657	0.247871093441384	-680.641424743492
1686	0.04593533716455	0.0342348033127255	0.628045807846018	0.842025320686121	0.237015535195666	-679.26993029268
1687	0.04593533716455	0.0342348033127255	0.628045807846018	0.842025320686121	0.237015535195666	-679.26993029268
1688	0.0456490168094956	0.0329173475069762	0.628045807846018	0.842025320686121	0.237015535195666	-679.679866612381
1689	0.0456490168094956	0.0329173475069762	0.628045807846018	0.842025320686121	0.237015535195666	-679.679866612381
1690	0.0456490168094956	0.0329173475069762	0.628045807846018	0.842025320686121	0.237015535195666	-679.679866612381
1691	0.0456490168094956	0.0329173475069762	0.628045807846018	0.842025320686121	0.237015535195666	-679.679866612381
1692	0.045516981897539	0.0329173475069762	0.628045807846018	0.842025320686121	0.237015535195666	-679.84930970092
1693	0.045516981897539	0.0329173475069762	0.646719576478	0.842025320686121	0.242814864429047	-680.162258655695
1694	0.045516981897539	0.0329173475069762	0.646719576478	0.842025320686121	0.242814864429047	-680.162258655695
1695	0.045516981897539	0.0329173475069762	0.494388831266481	0.842025320686121	0.242814864429047	-679.254338772545
1696	0.045516981897539	0.0329173475069762	0.494388831266481	0.842025320686121	0.242814864429047	-679.254338772545
1697	0.0466043063162275	0.0320653516427421	0.494388831266481	0.793427248397901	0.242814864429047	-680.728629398499
1698	0.0459707151628938	0.0320653516427421	0.494388831266481	0.793427248397901	0.242814864429047	-680.285876510001
1699	0.0464169267886031	0.0333076896915787	0.494388831266481	0.793427248397901	0.242814864429047	-679.911124401946
1700	0.0464169267886031	0.0333076896915787	0.494388831266481	0.793427248397901	0.242814864429047	-679.911124401946
1701	0.0464169267886031	0.0346634292468803	0.494388831266481	0.793427248397901	0.242814864429047	-680.582468765742
1702	0.0464169267886031	0.0346634292468803	0.494388831266481	0.793427248397901	0.236224259709162	-679.861079912761
1703	0.0464169267886031	0.0346634292468803	0.494388831266481	0.793427248397901	0.236224259709162	-679.861079912761
1704	0.0464169267886031	0.0346634292468803	0.494388831266481	0.793427248397901	0.240504973704547	-680.195028999961
1705	0.0461520828873491	0.0346634292468803	0.530586326810184	0.793427248397901	0.240504973704547	-681.468624871138
1706	0.0461520828873491	0.0346634292468803	0.443651424861634	0.793427248397901	0.240504973704547	-678.627014588344
1707	0.0461520828873491	0.0346634292468803	0.443651424861634	0.793427248397901	0.240504973704547	-678.627014588344
1708	0.0461520828873491	0.0346634292468803	0.443651424861634	0.793427248397901	0.240504973704547	-678.627014588344
1709	0.0461520828873491	0.0346634292468803	0.443651424861634	0.793427248397901	0.233222098587645	-678.641520029191
1710	0.0461520828873491	0.0346634292468803	0.443651424861634	0.793427248397901	0.233222098587645	-678.641520029191
1711	0.047570214445608	0.0346634292468803	0.376987930967344	0.740471420997989	0.233222098587645	-680.635240043012
1712	0.0468009135410966	0.0346634292468803	0.376987930967344	0.740471420997989	0.233222098587645	-679.641376924899
1713	0.0466542364581835	0.0346634292468803	0.376987930967344	0.740471420997989	0.233222098587645	-679.565053074144
1714	0.0471322797390552	0.0346634292468803	0.254917003625062	0.740471420997989	0.233222098587645	-679.827739093114
1715	0.0471322797390552	0.0346634292468803	0.353242344371764	0.740471420997989	0.228928625590258	-679.303652266093
1716	0.0456624460635561	0.0346634292468803	0.353242344371764	0.800443237991421	0.228928625590258	-680.308544354592
1717	0.0456624460635561	0.0346634292468803	0.353242344371764	0.800443237991421	0.228928625590258	-680.308544354592
1718	0.0460352269560205	0.0346634292468803	0.353242344371764	0.800443237991421	0.228928625590258	-679.645663654592
1719	0.0460352269560205	0.0336484939616976	0.353242344371764	0.736921714920728	0.227215737287025	-679.756572968944
1720	0.0460352269560205	0.0336484939616976	0.319445897802767	0.736921714920728	0.227255907514488	-679.392891645006
1721	0.0460352269560205	0.0336484939616976	0.319445897802767	0.736921714920728	0.226398797514504	-679.659416347849
1722	0.0465107608382197	0.0336484939616976	0.319445897802767	0.736921714920728	0.235561045758635	-677.873819896388
1723	0.0465107608382197	0.0336484939616976	0.319445897802767	0.736921714920728	0.235561045758635	-677.873819896388
1724	0.0465107608382197	0.0336484939616976	0.31906155482418	0.736921714920728	0.235561045758635	-677.873880417946
1725	0.045561347140762	0.0336484939616976	0.31906155482418	0.736921714920728	0.235561045758635	-678.402347663104
1726	0.045561347140762	0.0342429615007749	0.31906155482418	0.736921714920728	0.235561045758635	-678.47209449036
1727	0.045561347140762	0.0342429615007749	0.396183853726167	0.784451771585092	0.235561045758635	-678.374240511608
1728	0.045561347140762	0.033840434272914	0.396183853726167	0.784451771585092	0.235561045758635	-678.342602347056
1729	0.0466525173422174	0.033840434272914	0.396183853726167	0.784451771585092	0.235561045758635	-677.876617765151
1730	0.0466525173422174	0.033840434272914	0.396183853726167	0.743592216754267	0.235561045758635	-679.409097250525
1731	0.0466525173422174	0.033840434272914	0.396183853726167	0.743592216754267	0.235561045758635	-679.409097250525
1732	0.0466525173422174	0.0337597926953838	0.396183853726167	0.80718958213409	0.235561045758635	-678.132018521899
1733	0.0466525173422174	0.0337597926953838	0.43367563479652	0.80718958213409	0.235561045758635	-677.898569643809
1734	0.0472467917011143	0.0337597926953838	0.348924762133317	0.762003641457669	0.235561045758635	-678.47584631459
1735	0.0472467917011143	0.0337597926953838	0.348924762133317	0.762003641457669	0.235561045758635	-678.47584631459
1736	0.0472467917011143	0.0337597926953838	0.348924762133317	0.762003641457669	0.235561045758635	-678.47584631459
1737	0.0472467917011143	0.0354858077578201	0.348924762133317	0.762003641457669	0.235561045758635	-679.810220216562
1738	0.0464242845833924	0.0354858077578201	0.348924762133317	0.762003641457669	0.235561045758635	-678.919531717073
1739	0.0461202360151236	0.0323908418352757	0.348924762133317	0.718884155356416	0.235561045758635	-679.008006760202
1740	0.0461202360151236	0.0323908418352757	0.348924762133317	0.718884155356416	0.235561045758635	-679.008006760202
1741	0.0461202360151236	0.0323908418352757	0.348924762133317	0.738210740511598	0.235561045758635	-678.534933499008
1742	0.0461202360151236	0.0323908418352757	0.348924762133317	0.729293729798367	0.235561045758635	-678.692725411981
1743	0.0449409643344494	0.0325591207631888	0.348924762133317	0.741924238304351	0.235561045758635	-680.265311896407
1744	0.0449409643344494	0.0325591207631888	0.348924762133317	0.741924238304351	0.237797664273439	-679.861459144204
1745	0.0465405575694062	0.0325591207631888	0.317415716327849	0.695179669703381	0.229433206264542	-679.278638422351
1746	0.0465405575694062	0.0325591207631888	0.317415716327849	0.695179669703381	0.232383845897982	-678.93510264302
1747	0.0465405575694062	0.0325591207631888	0.317415716327849	0.695179669703381	0.232383845897982	-678.93510264302
1748	0.0465405575694062	0.0325591207631888	0.317415716327849	0.694405440755674	0.232383845897982	-678.964514489969
1749	0.0465405575694062	0.0325591207631888	0.317415716327849	0.694405440755674	0.235043183140497	-678.871487194915
1750	0.0465405575694062	0.0325591207631888	0.317415716327849	0.747166149544229	0.235043183140497	-678.451405200768
1751	0.0465405575694062	0.0325591207631888	0.317415716327849	0.747166149544229	0.235043183140497	-678.451405200768
1752	0.0465405575694062	0.0325591207631888	0.344752385090758	0.747166149544229	0.234735668413114	-678.23741952404
1753	0.0465405575694062	0.0325591207631888	0.344752385090758	0.736694722469451	0.234735668413114	-678.306784943373
1754	0.0465405575694062	0.0358008255226428	0.344752385090758	0.767747877534706	0.23308338056674	-679.337795622242
1755	0.0465405575694062	0.0337689714680281	0.344752385090758	0.796598970469991	0.241484074309894	-679.293313934275
1756	0.0465405575694062	0.0337689714680281	0.344752385090758	0.771029104804495	0.233424626564665	-677.949631856537
1757	0.0465405575694062	0.0337689714680281	0.344752385090758	0.795796017668777	0.233424626564665	-678.6924572351
1758	0.0465405575694062	0.0337689714680281	0.344752385090758	0.795796017668777	0.230286751579851	-678.97085604971
1759	0.0465405575694062	0.0337689714680281	0.344752385090758	0.788693333888627	0.230286751579851	-678.682426549525
1760	0.0465405575694062	0.0342927170635989	0.344752385090758	0.711615789487235	0.230286751579851	-679.945688441741
1761	0.0465405575694062	0.0342927170635989	0.344752385090758	0.711615789487235	0.230286751579851	-679.945688441741
1762	0.0465405575694062	0.0342927170635989	0.344752385090758	0.711615789487235	0.230286751579851	-679.945688441741
1763	0.0465405575694062	0.0342927170635989	0.344752385090758	0.711615789487235	0.235093861553175	-679.635358323952
1764	0.0465405575694062	0.0342927170635989	0.197128406349424	0.711615789487235	0.239851833177693	-682.115265247159
1765	0.0465405575694062	0.0346855996445935	0.197128406349424	0.649395996631609	0.239851833177693	-680.298320942215
1766	0.0465405575694062	0.0346855996445935	0.197128406349424	0.649395996631609	0.239851833177693	-680.298320942215
1767	0.0465405575694062	0.0346855996445935	0.197128406349424	0.649395996631609	0.241242043687233	-680.514501967922
1768	0.0465405575694062	0.0346855996445935	0.197128406349424	0.649395996631609	0.241242043687233	-680.514501967922
1769	0.0465405575694062	0.0346855996445935	0.197128406349424	0.681525912225129	0.241242043687233	-681.18557881175
1770	0.0465405575694062	0.0346855996445935	0.197128406349424	0.681525912225129	0.241242043687233	-681.18557881175
1771	0.0465405575694062	0.0346855996445935	0.197128406349424	0.681525912225129	0.241242043687233	-681.18557881175
1772	0.0465405575694062	0.0346855996445935	0.197128406349424	0.681525912225129	0.241242043687233	-681.18557881175
1773	0.0458978839597807	0.0346855996445935	0.197128406349424	0.644291967124194	0.241242043687233	-680.001001568025
1774	0.0458978839597807	0.0346855996445935	0.197128406349424	0.644291967124194	0.241242043687233	-680.001001568025
1775	0.0458978839597807	0.0346855996445935	0.197128406349424	0.634415931723765	0.241242043687233	-679.934116211013
1776	0.0458978839597807	0.0346855996445935	0.197128406349424	0.700591727555076	0.241242043687233	-681.453138932928
1777	0.0458978839597807	0.0346855996445935	0.197128406349424	0.621368828785304	0.241242043687233	-679.940004107334
1778	0.0458978839597807	0.0346855996445935	0.197128406349424	0.621368828785304	0.241242043687233	-679.940004107334
1779	0.0474436269614913	0.0346855996445935	0.197128406349424	0.621368828785304	0.241242043687233	-682.314167185487
1780	0.0474436269614913	0.0325761697405751	0.197128406349424	0.579665113533255	0.241242043687233	-681.754604991435
1781	0.0468095697084068	0.0325761697405751	0.197128406349424	0.579665113533255	0.241242043687233	-680.433282271351
1782	0.0468095697084068	0.0325761697405751	0.197128406349424	0.579665113533255	0.246093028635565	-681.778071460109
1783	0.0454231309996531	0.0325761697405751	0.19826593388107	0.579665113533255	0.233704070897773	-680.622154651239
1784	0.0454231309996531	0.0318259139985931	0.19018601821952	0.579665113533255	0.233704070897773	-681.306120976917
1785	0.0454231309996531	0.0318259139985931	0.19018601821952	0.579665113533255	0.233704070897773	-681.306120976917
1786	0.0454231309996531	0.0346247913603229	0.19018601821952	0.52466567695519	0.233704070897773	-683.894350752738
1787	0.0473571647285729	0.0316924175303962	0.19018601821952	0.52466567695519	0.233704070897773	-681.609702701661
1788	0.0473571647285729	0.0305963050569033	0.18901176433292	0.550640988239195	0.233704070897773	-681.86007119588
1789	0.0473571647285729	0.0305963050569033	0.18901176433292	0.632160778117763	0.233704070897773	-683.714093794067
1790	0.0473571647285729	0.0305963050569033	0.18901176433292	0.632160778117763	0.233704070897773	-683.714093794067
1791	0.0473571647285729	0.0305963050569033	0.18901176433292	0.632160778117763	0.225851467173949	-683.975578489851
1792	0.0473571647285729	0.0305963050569033	0.18901176433292	0.632160778117763	0.225851467173949	-683.975578489851
1793	0.0473571647285729	0.0305963050569033	0.18901176433292	0.632160778117763	0.225851467173949	-683.975578489851
1794	0.0473571647285729	0.0305963050569033	0.18901176433292	0.477532725323348	0.225851467173949	-684.593333519164
1795	0.0479705641615149	0.0305963050569033	0.18901176433292	0.563765290132255	0.219344046202328	-683.48944019385
1796	0.0479705641615149	0.0305963050569033	0.18901176433292	0.563765290132255	0.219344046202328	-683.48944019385
1797	0.0479705641615149	0.0305963050569033	0.202726383899089	0.563765290132255	0.219344046202328	-683.300245953531
1798	0.0479705641615149	0.0305963050569033	0.202726383899089	0.55115309777402	0.219344046202328	-683.524250581619
1799	0.0479705641615149	0.0337259730994587	0.202726383899089	0.55115309777402	0.219344046202328	-683.938686883492
1800	0.0479705641615149	0.0337259730994587	0.202726383899089	0.55115309777402	0.227780501319503	-682.801492966304
1801	0.0457499771792786	0.0337259730994587	0.185144033948732	0.55115309777402	0.227780501319503	-682.242739645235
1802	0.0457499771792786	0.0337259730994587	0.185144033948732	0.55115309777402	0.227780501319503	-682.242739645235
1803	0.0457499771792786	0.0337259730994587	0.185144033948732	0.55115309777402	0.227780501319503	-682.242739645235
1804	0.0457499771792786	0.0337259730994587	0.185144033948732	0.611328232100106	0.227780501319503	-681.642842870691
1805	0.0457499771792786	0.0352465626731106	0.185144033948732	0.599182489926132	0.227780501319503	-682.645263682438
1806	0.0463946246584393	0.0352465626731106	0.185144033948732	0.675010935540824	0.227780501319503	-682.431120327688
1807	0.0463946246584393	0.0352465626731106	0.185144033948732	0.675010935540824	0.227780501319503	-682.431120327688
1808	0.0459454002148138	0.0352465626731106	0.185144033948732	0.675010935540824	0.227780501319503	-683.014199523775
1809	0.0481179563709512	0.0352465626731106	0.185144033948732	0.645673521549096	0.225593165145749	-682.870524695315
1810	0.0481179563709512	0.0322098685117338	0.185144033948732	0.592167609533694	0.225593165145749	-681.370348161439
1811	0.0482277806685516	0.0322098685117338	0.192706181653913	0.570981883028759	0.225593165145749	-681.404011690642
1812	0.0482277806685516	0.0322098685117338	0.192706181653913	0.570981883028759	0.225593165145749	-681.404011690642
1813	0.0482277806685516	0.0322098685117338	0.192706181653913	0.570981883028759	0.225593165145749	-681.404011690642
1814	0.0482277806685516	0.0322098685117338	0.192706181653913	0.570981883028759	0.225593165145749	-681.404011690642
1815	0.0482277806685516	0.0322992799587431	0.166030333715531	0.570981883028759	0.227279518860362	-682.316344271279
1816	0.0482277806685516	0.0334640523003238	0.166030333715531	0.570981883028759	0.229514913908024	-682.346567872639
1817	0.0482277806685516	0.0324676591175786	0.166030333715531	0.570981883028759	0.229514913908024	-682.357013894505
1818	0.0482277806685516	0.0324676591175786	0.166030333715531	0.570981883028759	0.229514913908024	-682.357013894505
1819	0.0482277806685516	0.0324676591175786	0.166030333715531	0.570981883028759	0.229514913908024	-682.357013894505
1820	0.0482277806685516	0.0324676591175786	0.166030333715531	0.570981883028759	0.229514913908024	-682.357013894505
1821	0.0482277806685516	0.0324676591175786	0.166030333715531	0.551547849486097	0.229514913908024	-682.247952500134
1822	0.0482277806685516	0.0335494995957134	0.206517360143812	0.677063884954332	0.229514913908024	-681.632965121791
1823	0.0482277806685516	0.0351576551609695	0.206517360143812	0.677063884954332	0.229514913908024	-682.455247411266
1824	0.0482277806685516	0.035286430261298	0.206517360143812	0.677063884954332	0.229514913908024	-682.600234698171
1825	0.0482277806685516	0.035286430261298	0.206517360143812	0.677063884954332	0.229514913908024	-682.600234698171
1826	0.0482277806685516	0.035286430261298	0.206517360143812	0.64726600732016	0.22488814149564	-682.416135019933
1827	0.0482277806685516	0.035286430261298	0.206517360143812	0.745829350476344	0.22488814149564	-684.783535204014
1828	0.0482277806685516	0.035286430261298	0.38791737228225	0.822728242050881	0.22488814149564	-681.111844944335
1829	0.0482277806685516	0.035286430261298	0.38791737228225	0.822728242050881	0.22488814149564	-681.111844944335
1830	0.0482277806685516	0.035286430261298	0.38791737228225	0.822728242050881	0.226911198858491	-681.06208941685
1831	0.0482277806685516	0.035286430261298	0.379394225837934	0.814417385225034	0.23044528045685	-681.147925596876
1832	0.0467742746736772	0.035286430261298	0.379394225837934	0.814417385225034	0.23044528045685	-679.189460594856
1833	0.0467742746736772	0.0354924321930591	0.451471068976183	0.814417385225034	0.23044528045685	-679.105990658019
1834	0.0467742746736772	0.0354924321930591	0.370286788572249	0.828682004632526	0.23044528045685	-680.13760399636
1835	0.0467742746736772	0.0354924321930591	0.53831040209513	0.828682004632526	0.23044528045685	-679.756875576388
1836	0.0448765327013603	0.033378112608949	0.53831040209513	0.828682004632526	0.23044528045685	-681.862355195496
1837	0.0448765327013603	0.033378112608949	0.53831040209513	0.828682004632526	0.233736367938777	-680.806747525911
1838	0.0448765327013603	0.033378112608949	0.53831040209513	0.828682004632526	0.233736367938777	-680.806747525911
1839	0.0465744029163475	0.033378112608949	0.454987401797231	0.828682004632526	0.244741613519742	-679.605090020109
1840	0.0465744029163475	0.033378112608949	0.554209935434518	0.829045608912767	0.244741613519742	-679.913389448495
1841	0.0465744029163475	0.033378112608949	0.554209935434518	0.829045608912767	0.244741613519742	-679.913389448495
1842	0.0465744029163475	0.033378112608949	0.554209935434518	0.829045608912767	0.229975862904106	-678.868905701966
1843	0.0462264212487961	0.033378112608949	0.554209935434518	0.829045608912767	0.229975862904106	-679.141053415269
1844	0.0462264212487961	0.033378112608949	0.542189698066089	0.829045608912767	0.229975862904106	-678.977485025947
1845	0.0462264212487961	0.033378112608949	0.542189698066089	0.829045608912767	0.245953374135027	-679.572707546223
1846	0.0454690368894557	0.033378112608949	0.542189698066089	0.829045608912767	0.239064987484488	-678.797009448933
1847	0.046971491072165	0.033378112608949	0.393519981872645	0.8137416330906	0.239064987484488	-679.235293174746
1848	0.046971491072165	0.033378112608949	0.393519981872645	0.8137416330906	0.239064987484488	-679.235293174746
1849	0.0474634952307754	0.033378112608949	0.393519981872645	0.796164209439024	0.239064987484488	-679.618349559905
1850	0.0479639214096646	0.033378112608949	0.393519981872645	0.808526316985911	0.239064987484488	-681.272837795819
1851	0.0479639214096646	0.033378112608949	0.48503138571967	0.808526316985911	0.239064987484488	-681.298026194867
1852	0.0479639214096646	0.033378112608949	0.48503138571967	0.808526316985911	0.239064987484488	-681.298026194867
1853	0.0453308303886425	0.033378112608949	0.48503138571967	0.808526316985911	0.239064987484488	-678.83584992772
1854	0.0453308303886425	0.033378112608949	0.48503138571967	0.808526316985911	0.239064987484488	-678.83584992772
1855	0.0453308303886425	0.033378112608949	0.48503138571967	0.808526316985911	0.239064987484488	-678.83584992772
1856	0.046980674666345	0.033378112608949	0.48503138571967	0.808526316985911	0.239064987484488	-678.994416177576
1857	0.046980674666345	0.033378112608949	0.48503138571967	0.808526316985911	0.239064987484488	-678.994416177576
1858	0.046980674666345	0.033378112608949	0.48503138571967	0.808526316985911	0.239064987484488	-678.994416177576
1859	0.046980674666345	0.033378112608949	0.48503138571967	0.808526316985911	0.239064987484488	-678.994416177576
1860	0.046980674666345	0.033378112608949	0.48503138571967	0.850732559930908	0.239064987484488	-679.501010603387
1861	0.0462043804825215	0.033378112608949	0.48503138571967	0.850732559930908	0.239064987484488	-678.917527382213
1862	0.0462043804825215	0.033378112608949	0.48503138571967	0.850732559930908	0.226380752603655	-680.355769066257
1863	0.0462043804825215	0.033378112608949	0.48503138571967	0.850732559930908	0.243810370017238	-679.539258883814
1864	0.0462043804825215	0.033378112608949	0.677148152698095	0.850732559930908	0.243810370017238	-680.161347675269
1865	0.0462043804825215	0.033378112608949	0.677148152698095	0.850732559930908	0.243810370017238	-680.161347675269
1866	0.0462043804825215	0.033378112608949	0.677148152698095	0.850732559930908	0.248099286838337	-681.23445661433
1867	0.0462043804825215	0.033378112608949	0.431631400168584	0.812290490619548	0.248099286838337	-679.798703878456
1868	0.0462043804825215	0.033378112608949	0.415817873529879	0.812290490619548	0.248099286838337	-679.936989176684
1869	0.0462043804825215	0.033378112608949	0.3713547869547	0.812290490619548	0.248099286838337	-680.791741652958
1870	0.0462043804825215	0.033378112608949	0.3713547869547	0.812290490619548	0.248099286838337	-680.791741652958
1871	0.0462043804825215	0.0342214137082227	0.407892016810702	0.812290490619548	0.248099286838337	-679.795942264126
1872	0.0462043804825215	0.0342214137082227	0.407892016810702	0.792729616934243	0.248099286838337	-679.623753925975
1873	0.0462043804825215	0.0342214137082227	0.407892016810702	0.792729616934243	0.251154654060885	-680.674659992303
1874	0.0462043804825215	0.0342214137082227	0.407892016810702	0.792729616934243	0.251154654060885	-680.674659992303
1875	0.0461976861314297	0.0342214137082227	0.407892016810702	0.792729616934243	0.251154654060885	-680.661073190775
1876	0.0454979982005657	0.0342214137082227	0.418209560370509	0.792729616934243	0.236806746375905	-678.354470008172
1877	0.0454979982005657	0.0342214137082227	0.448383284388018	0.830848581021172	0.236806746375905	-678.602419464369
1878	0.0453399524400779	0.0342214137082227	0.410186659915441	0.830848581021172	0.236806746375905	-679.445109991642
1879	0.0453399524400779	0.0342214137082227	0.410186659915441	0.817589537993337	0.236806746375905	-678.867660762619
1880	0.0453399524400779	0.0343787912514565	0.529028391789835	0.817589537993337	0.24502255316458	-679.375170966501
1881	0.0453399524400779	0.0343787912514565	0.529028391789835	0.817589537993337	0.24502255316458	-679.375170966501
1882	0.0453399524400779	0.033257743888975	0.529028391789835	0.817589537993337	0.24502255316458	-679.368066960429
1883	0.0453399524400779	0.033257743888975	0.529028391789835	0.839494675553139	0.24502255316458	-678.986494832915
1884	0.0453399524400779	0.033257743888975	0.529028391789835	0.839494675553139	0.234428916087533	-679.412355278461
1885	0.0453399524400779	0.033257743888975	0.529028391789835	0.839494675553139	0.234428916087533	-679.412355278461
1886	0.0453399524400779	0.033257743888975	0.529028391789835	0.839494675553139	0.234428916087533	-679.412355278461
1887	0.0453399524400779	0.0330589756995269	0.529028391789835	0.839494675553139	0.234428916087533	-679.574679945504
1888	0.0453399524400779	0.0353908861222292	0.529028391789835	0.839494675553139	0.234428916087533	-679.586823406437
1889	0.0453399524400779	0.0353908861222292	0.529028391789835	0.893786087068891	0.239289349520836	-681.459223634881
1890	0.0453399524400779	0.0353908861222292	0.776952655201318	0.893786087068891	0.23434938467055	-679.830706917778
1891	0.0453399524400779	0.0353908861222292	0.776952655201318	0.893786087068891	0.23434938467055	-679.830706917778
1892	0.0453399524400779	0.0353908861222292	0.668059785218761	0.893786087068891	0.23434938467055	-679.991014766395
1893	0.0453399524400779	0.0353908861222292	0.804781860611826	0.893786087068891	0.247097522899893	-679.800491819117
1894	0.0453399524400779	0.0353908861222292	0.625968111429069	0.893786087068891	0.247097522899893	-680.208528385082
1895	0.0453399524400779	0.0353908861222292	0.64100116302832	0.893786087068891	0.229545452030901	-681.461166287499
1896	0.0453399524400779	0.0353908861222292	0.696375984019689	0.891867171971788	0.234088979495468	-679.829010682021
1897	0.0453399524400779	0.0353908861222292	0.710019619846346	0.891867171971788	0.234088979495468	-679.799393496319
1898	0.0453399524400779	0.0353908861222292	0.710019619846346	0.891867171971788	0.234088979495468	-679.799393496319
1899	0.0453399524400779	0.0353908861222292	0.59879359017511	0.891867171971788	0.234088979495468	-680.628854414729
1900	0.0453399524400779	0.0353908861222292	0.59879359017511	0.891867171971788	0.234088979495468	-680.628854414729
1901	0.0453399524400779	0.0353908861222292	0.807979236787934	0.885548648134207	0.234088979495468	-680.545846743731
1902	0.0453399524400779	0.0353908861222292	0.807979236787934	0.893579028088292	0.234088979495468	-680.052173112542
1903	0.0453399524400779	0.0354453320247176	0.759402271422374	0.893579028088292	0.239887105065341	-679.200865889192
1904	0.0453399524400779	0.0354453320247176	0.780065609463658	0.893579028088292	0.239887105065341	-679.270991449113
1905	0.0453399524400779	0.0354453320247176	0.780065609463658	0.893579028088292	0.239887105065341	-679.270991449113
1906	0.0453399524400779	0.0354453320247176	0.780065609463658	0.893579028088292	0.239887105065341	-679.270991449113
1907	0.0453399524400779	0.0354453320247176	0.627664340305162	0.893579028088292	0.239887105065341	-679.751952729311
1908	0.0453399524400779	0.0341945533062326	0.855930073494739	0.893579028088292	0.239887105065341	-679.327314688634
1909	0.0453399524400779	0.0341945533062326	0.855930073494739	0.893579028088292	0.239887105065341	-679.327314688634
1910	0.0453399524400779	0.0338777285930304	0.855930073494739	0.893579028088292	0.239887105065341	-679.380129923773
1911	0.0453399524400779	0.0338777285930304	0.892481786518221	0.893579028088292	0.239887105065341	-679.734665046044
1912	0.0453399524400779	0.034119863230519	0.720838504173956	0.893579028088292	0.244910953670822	-679.18020985089
1913	0.0453399524400779	0.034119863230519	0.720838504173956	0.893579028088292	0.244910953670822	-679.18020985089
1914	0.0467342308739032	0.0340634587943467	0.720838504173956	0.893579028088292	0.244910953670822	-680.218544795845
1915	0.0467342308739032	0.0340634587943467	0.720838504173956	0.893579028088292	0.244910953670822	-680.218544795845
1916	0.0467342308739032	0.0340634587943467	0.720838504173956	0.875727240542983	0.244910953670822	-680.251009973192
1917	0.0467342308739032	0.0340634587943467	0.683916404487962	0.875727240542983	0.244910953670822	-680.022759024402
1918	0.0467342308739032	0.0340634587943467	0.695664165360407	0.849799773658537	0.244910953670822	-681.820006330731
1919	0.0467342308739032	0.0340634587943467	0.520121186510281	0.849799773658537	0.232179933080083	-678.213001252791
1920	0.0467342308739032	0.0340634587943467	0.520121186510281	0.811776987293905	0.232179933080083	-678.975084026351
1921	0.0467342308739032	0.0340634587943467	0.520121186510281	0.86246818918001	0.232179933080083	-678.703669327275
1922	0.0467342308739032	0.0340634587943467	0.65511148341337	0.86246818918001	0.232179933080083	-678.53390856677
1923	0.0467342308739032	0.0340634587943467	0.65511148341337	0.86246818918001	0.232179933080083	-678.53390856677
1924	0.0467342308739032	0.0340634587943467	0.72446667627235	0.880434363843915	0.232179933080083	-678.516661546393
1925	0.0467342308739032	0.0340634587943467	0.474833174898444	0.880434363843915	0.232179933080083	-681.224702553043
1926	0.0467342308739032	0.0340634587943467	0.474833174898444	0.849433991249018	0.232179933080083	-678.648455677437
1927	0.0467342308739032	0.0353989546717936	0.410511181494217	0.849433991249018	0.232179933080083	-680.154644193773
1928	0.0467342308739032	0.0353989546717936	0.410511181494217	0.849433991249018	0.232179933080083	-680.154644193773
1929	0.0462623474257589	0.0353989546717936	0.358245285385067	0.849433991249018	0.240252603115579	-681.845713106233
1930	0.0462623474257589	0.0353989546717936	0.358245285385067	0.849433991249018	0.240252603115579	-681.845713106233
1931	0.0462623474257589	0.0353989546717936	0.678000040255361	0.849433991249018	0.240252603115579	-680.955482830149
1932	0.0458935810616931	0.0353989546717936	0.602932895055122	0.849433991249018	0.241512028947321	-679.305337033152
1933	0.0458935810616931	0.0353989546717936	0.602932895055122	0.849433991249018	0.241512028947321	-679.305337033152
1934	0.0458935810616931	0.0353989546717936	0.602932895055122	0.881958578106288	0.241512028947321	-679.11478279355
1935	0.0458935810616931	0.0353989546717936	0.597907170490879	0.881958578106288	0.241512028947321	-679.155137100287
1936	0.0458935810616931	0.0353989546717936	0.653236094859917	0.881958578106288	0.241512028947321	-678.889814829073
1937	0.0466175191684934	0.0353989546717936	0.653236094859917	0.881958578106288	0.241512028947321	-679.500068549843
1938	0.0466175191684934	0.0353989546717936	0.653236094859917	0.881958578106288	0.241512028947321	-679.500068549843
1939	0.0466175191684934	0.0353989546717936	0.653236094859917	0.881958578106288	0.241512028947321	-679.500068549843
1940	0.0466175191684934	0.0360254154910305	0.73885852044977	0.881958578106288	0.241512028947321	-680.617962730579
1941	0.0466175191684934	0.0360254154910305	0.405551399344357	0.881958578106288	0.241512028947321	-684.183511125894
1942	0.0466175191684934	0.0360254154910305	0.405551399344357	0.881958578106288	0.241512028947321	-684.183511125894
1943	0.0466175191684934	0.0360254154910305	0.458012165716574	0.828497083114064	0.241512028947321	-680.076620976842
1944	0.0466175191684934	0.0356249772490589	0.458012165716574	0.828497083114064	0.241512028947321	-679.568037664231
1945	0.0466175191684934	0.0356249772490589	0.458012165716574	0.828497083114064	0.234419855180038	-678.890836787038
1946	0.0466175191684934	0.0356249772490589	0.458012165716574	0.828497083114064	0.234419855180038	-678.890836787038
1947	0.0466175191684934	0.0356249772490589	0.458012165716574	0.828497083114064	0.237211295556816	-678.990991511128
1948	0.0464846322191784	0.0356249772490589	0.458012165716574	0.81237637031681	0.237211295556816	-679.118038983091
1949	0.0464846322191784	0.0356249772490589	0.404511437716613	0.81237637031681	0.237211295556816	-678.941047775006
1950	0.0455287193246285	0.0347499623045232	0.404511437716613	0.81237637031681	0.237211295556816	-678.532780344003
1951	0.0455287193246285	0.0347499623045232	0.404511437716613	0.81237637031681	0.237211295556816	-678.532780344003
1952	0.0455287193246285	0.0347499623045232	0.404511437716613	0.81237637031681	0.237211295556816	-678.532780344003
1953	0.046851703478308	0.0347499623045232	0.404511437716613	0.795932841657888	0.237211295556816	-678.486063774163
1954	0.046851703478308	0.0347499623045232	0.404511437716613	0.795932841657888	0.237211295556816	-678.486063774163
1955	0.046851703478308	0.0347499623045232	0.456208662070175	0.795932841657888	0.237211295556816	-679.116557858258
1956	0.046851703478308	0.0347499623045232	0.456208662070175	0.815669560624303	0.237211295556816	-678.518041537471
1957	0.046851703478308	0.0347499623045232	0.456208662070175	0.854230138328663	0.237211295556816	-679.445385610499
1958	0.046851703478308	0.0347499623045232	0.609552320954802	0.854230138328663	0.237211295556816	-678.895002031016
1959	0.0468228845109581	0.0347499623045232	0.609552320954802	0.854230138328663	0.237211295556816	-678.860862711557
1960	0.0468228845109581	0.0347499623045232	0.609552320954802	0.854230138328663	0.237211295556816	-678.860862711557
1961	0.0468228845109581	0.032702723884014	0.609552320954802	0.854230138328663	0.238051056943108	-679.159330657699
1962	0.0468228845109581	0.032702723884014	0.609552320954802	0.854230138328663	0.237398216594235	-679.081873705122
1963	0.0468228845109581	0.032702723884014	0.609552320954802	0.854230138328663	0.237398216594235	-679.081873705122
1964	0.0468228845109581	0.032702723884014	0.768236082768388	0.86582341600251	0.237398216594235	-680.513473546922
1965	0.0468228845109581	0.0335128036066933	0.768236082768388	0.86582341600251	0.237398216594235	-680.236775336161
1966	0.0471048758382326	0.0335128036066933	0.65441826995779	0.86582341600251	0.244946236470544	-680.942951699322
1967	0.0471048758382326	0.0335128036066933	0.741802215577421	0.86582341600251	0.240265095181171	-680.619836860877
1968	0.0471048758382326	0.0335128036066933	0.703811008416485	0.86582341600251	0.238381380356685	-679.65414673192
1969	0.0471048758382326	0.0335128036066933	0.703811008416485	0.86582341600251	0.238381380356685	-679.65414673192
1970	0.0471048758382326	0.0335128036066933	0.703811008416485	0.86582341600251	0.229095222148284	-679.227868139603
1971	0.0471048758382326	0.0335128036066933	0.703811008416485	0.86582341600251	0.229095222148284	-679.227868139603
1972	0.0471048758382326	0.0335128036066933	0.703811008416485	0.86582341600251	0.229095222148284	-679.227868139603
1973	0.0471048758382326	0.0344108929539175	0.703811008416485	0.86582341600251	0.229095222148284	-679.409070175759
1974	0.0471048758382326	0.0344108929539175	0.51865498447462	0.86582341600251	0.229095222148284	-679.172917705823
1975	0.0471048758382326	0.0344108929539175	0.51865498447462	0.86582341600251	0.229095222148284	-679.172917705823
1976	0.0471048758382326	0.0344108929539175	0.440880728354546	0.826616950262399	0.229095222148284	-678.546153351512
1977	0.0471048758382326	0.033153383223257	0.440880728354546	0.826616950262399	0.229095222148284	-678.795332391403
1978	0.0470667444789174	0.033153383223257	0.559602112371078	0.857966438767318	0.229095222148284	-678.837197900672
1979	0.0470667444789174	0.033153383223257	0.559602112371078	0.857966438767318	0.229095222148284	-678.837197900672
1980	0.0470667444789174	0.033153383223257	0.559602112371078	0.857966438767318	0.229095222148284	-678.837197900672
1981	0.0470667444789174	0.033153383223257	0.559602112371078	0.857966438767318	0.229095222148284	-678.837197900672
1982	0.0470667444789174	0.033153383223257	0.559602112371078	0.857966438767318	0.229095222148284	-678.837197900672
1983	0.0470667444789174	0.033153383223257	0.559602112371078	0.8604034907237	0.227203892371599	-679.152652215049
1984	0.0470667444789174	0.033153383223257	0.559602112371078	0.8604034907237	0.227203892371599	-679.152652215049
1985	0.0470667444789174	0.0350925860834297	0.565737579872074	0.8604034907237	0.227203892371599	-679.155432745125
1986	0.0470667444789174	0.0350925860834297	0.565737579872074	0.885527600604699	0.227203892371599	-680.155955610361
1987	0.0470667444789174	0.0339456597839809	0.583000754912642	0.891812827374821	0.227203892371599	-680.515197606195
1988	0.0470667444789174	0.0339456597839809	0.822404370300803	0.891812827374821	0.227203892371599	-679.309126683609
1989	0.0465997663668802	0.0339456597839809	0.822404370300803	0.891812827374821	0.227203892371599	-679.499124708138
1990	0.0465997663668802	0.0339456597839809	0.822404370300803	0.891812827374821	0.227203892371599	-679.499124708138
1991	0.0465997663668802	0.0348744071689193	0.822404370300803	0.91638219273285	0.227203892371599	-679.978045661665
1992	0.0465997663668802	0.0348744071689193	0.822404370300803	0.91638219273285	0.228777169788366	-679.671762599409
1993	0.0474545969572233	0.0348744071689193	0.822404370300803	0.91638219273285	0.228777169788366	-679.851071867784
1994	0.0474545969572233	0.0348744071689193	0.822404370300803	0.91638219273285	0.228777169788366	-679.851071867784
1995	0.0468872106254196	0.0348744071689193	0.816317984940026	0.91638219273285	0.228777169788366	-679.638003587629
1996	0.0465242860226643	0.0348744071689193	0.816317984940026	0.91638219273285	0.228777169788366	-679.759892358489
1997	0.0465242860226643	0.0348744071689193	0.816317984940026	0.91638219273285	0.240387847837378	-679.600148757359
1998	0.0465242860226643	0.0348744071689193	0.816317984940026	0.91638219273285	0.237316905519468	-679.271921829976
1999	0.0465242860226643	0.0348744071689193	0.847245456522593	0.91638219273285	0.237316905519468	-679.071901094243
[truncated: 48,001 more rows]
