# Supplementary material for: Recovery and analysis of ancient beetle DNA from subfossil packrat middens using high-throughput sequencing
Source: Sci Rep. 2021 Jun 16;11:12635. doi: 10.1038/s41598-021-91896-8 (PMC8209150; doi:10.1038/s41598-021-91896-8)
Supplement: Supplementary file 6 — Supplementary Information 6. [file 41598_2021_91896_MOESM6_ESM.zip › results_JT2.Phact_JT.filter/Stats_out_MCMC_iter_summ_stat.csv]

	Theta	DeltaD	DeltaS	Lambda	Rho	LogLik
Mean	0.0462874234596683	0.0339396460126638	0.472984420779672	0.793672007641613	0.236389595956463	-680.149951723678
Std.	0.00101989628995323	0.00130670979447363	0.201255724053978	0.0868925493865903	0.0078113443847938	1.51280993535977
Acceptance ratio	0.19538	0.1764	0.2353	0.22968	0.22504	0.69948
0%	0.0425904079503715	0.0291839244931314	0.124590622456984	0.386976037555973	0.208764702417736	-691.295331631231
2.5%	0.0442953178373146	0.031393997813116	0.195132215554913	0.596319432634748	0.221548442931192	-683.892777811973
5%	0.0446283939958885	0.0318153814640752	0.221915388063106	0.634608919971373	0.223641071620476	-683.063714594999
7.5%	0.0448416294530385	0.032065351936186	0.238830981001864	0.658491495640887	0.225136609592327	-682.567886808886
10%	0.0449786584768989	0.0322565946959971	0.252766312122312	0.677135547084318	0.226375710123009	-682.216770851143
12.5%	0.0451132996746346	0.0324174512234633	0.265593862405199	0.691389894191038	0.227553575527833	-681.911991770534
15%	0.0452251789147952	0.0325683484488417	0.277915815359369	0.702600844316366	0.228372754339874	-681.664158368716
17.5%	0.0453312039381914	0.0327203613844424	0.288867559918329	0.712994164726789	0.229116006652937	-681.443100475363
20%	0.0454271935768324	0.0328504244272733	0.299735707646184	0.72195200491114	0.229820719296895	-681.248326231947
22.5%	0.0455068437555477	0.0329630910688892	0.310217724459262	0.731325616004961	0.230531868164432	-681.072628903986
25%	0.0455894684654714	0.0330549242585958	0.320556649588143	0.739714327245571	0.231101707904409	-680.915261994596
27.5%	0.045674563909251	0.0331631086730402	0.330184491943035	0.746983893502949	0.231661683343373	-680.772480148143
30%	0.0457548128862909	0.0332604864031542	0.33933022173172	0.754065661862906	0.232277247297615	-680.640875810366
32.5%	0.0458287944345321	0.0333448576417823	0.348905603768264	0.761067551824638	0.232886545096874	-680.517579473204
35%	0.0458967098041538	0.033427347096417	0.358404078145456	0.767268013341814	0.233361719590131	-680.404925437637
37.5%	0.0459532502074373	0.0335219963265267	0.366807232657922	0.773816484816735	0.233897238394531	-680.29391446716
40%	0.0460091943907288	0.0336089194410286	0.377343553233307	0.780163436458426	0.234336075327026	-680.186077535087
42.5%	0.0460771734206526	0.0336892931648719	0.388726598145151	0.785644574273242	0.234787903262778	-680.091756625925
45%	0.0461363454868491	0.0337690425663104	0.39965947157596	0.792151146480335	0.235205354911745	-680.002593902946
47.5%	0.0462008807577394	0.0338460474061283	0.411287155334958	0.798194887961393	0.235694034336387	-679.916253811848
50%	0.0462703689210786	0.0339288564763985	0.423183232071595	0.804673221647056	0.236173270973713	-679.828444804087
52.5%	0.0463280320960587	0.0340098229840233	0.436481185763655	0.809925734374328	0.236717919017222	-679.746356531676
55%	0.046398581876415	0.0341052903966521	0.451285325544267	0.816170316459846	0.237210692126214	-679.663362298954
57.5%	0.0464654667117733	0.034192138186213	0.466283102638165	0.821336364816845	0.237712085659887	-679.581732694284
60%	0.0465374710368728	0.0342732969950971	0.481280312784002	0.826877376928279	0.2382207017934	-679.500084462538
62.5%	0.0466009900658526	0.0343565433894594	0.49504829394134	0.833284162998116	0.238706941828743	-679.41720688396
65%	0.0466783294251045	0.0344385547793182	0.5123122406839	0.838948670529427	0.239299785979454	-679.343371901045
67.5%	0.0467450512247176	0.0345188255098372	0.531157263680068	0.84447997408992	0.23986042914676	-679.270663875376
70%	0.0468280169700976	0.0346014373747576	0.547929323698064	0.849963593600741	0.240428546462329	-679.201566361969
72.5%	0.0468967841422853	0.0347117304744197	0.565898806227266	0.855162557868775	0.241015768047041	-679.120781178244
75%	0.0469696116738102	0.034798240197708	0.588931680972981	0.861250438285905	0.241612536281524	-679.040554781093
77.5%	0.0470665769111923	0.0349202412331714	0.613988969369822	0.867729573771754	0.242169987153895	-678.962318383382
80%	0.0471590767066703	0.0350275194834106	0.643423503383322	0.873293607975739	0.242829727954687	-678.885264040579
82.5%	0.0472628759519149	0.0351529194328098	0.672710338761501	0.879556872446991	0.24359648487162	-678.798385950927
85%	0.0473640894540409	0.0352718373306222	0.712471845735659	0.886328026559504	0.24444782823125	-678.721110041419
87.5%	0.047484924199702	0.0354238430287169	0.751947279439502	0.892453357359291	0.245369078689351	-678.629415074131
90%	0.0476207150424953	0.035613199467711	0.790495904924769	0.898719116681102	0.246368497604994	-678.53673925069
92.5%	0.0477863619132943	0.0358479416708349	0.835070590199386	0.905223151868834	0.247745120559748	-678.43665967862
95%	0.0479811689526802	0.0361227330330156	0.889663104337602	0.911665110358309	0.24927681437813	-678.32317006867
97.5%	0.0482678832525373	0.0364877470951991	0.947311300322017	0.920784116581738	0.251844693178123	-678.169962188573
100%	0.0504042189781291	0.0397913747253922	0.999815582989161	0.951192239483438	0.272286184772515	-677.789607366058
