# Supplementary material for: Recovery and analysis of ancient beetle DNA from subfossil packrat middens using high-throughput sequencing
Source: Sci Rep. 2021 Jun 16;11:12635. doi: 10.1038/s41598-021-91896-8 (PMC8209150; doi:10.1038/s41598-021-91896-8)
Supplement: Supplementary file 6 — Supplementary Information 6. [file 41598_2021_91896_MOESM6_ESM.zip › results_JT8.Phact_JT.filter/3pGtoA_freq.txt]

pos	3pG>A
1	0.0240963855421687
2	0.0446428571428571
3	0.0204081632653061
4	0.0232558139534884
5	0.024390243902439
6	0.0121951219512195
7	0.0119047619047619
8	0.0135135135135135
9	0
10	0.0128205128205128
11	0
12	0.0428571428571429
13	0.0238095238095238
14	0.00980392156862745
15	0.0246913580246914
16	0.0108695652173913
17	0.025974025974026
18	0.0253164556962025
19	0
20	0.010752688172043
21	0.0263157894736842
22	0.0112359550561798
23	0.0116279069767442
24	0.0144927536231884
25	0
