# Supplementary material for: Recovery and analysis of ancient beetle DNA from subfossil packrat middens using high-throughput sequencing
Source: Sci Rep. 2021 Jun 16;11:12635. doi: 10.1038/s41598-021-91896-8 (PMC8209150; doi:10.1038/s41598-021-91896-8)
Supplement: Supplementary file 6 — Supplementary Information 6. [file 41598_2021_91896_MOESM6_ESM.zip › results_JT8.Phact_JT.filter/5pCtoT_freq.txt]

pos	5pC>T
1	0.0344827586206897
2	0.0142857142857143
3	0.0317460317460317
4	0.0131578947368421
5	0.0283018867924528
6	0
7	0
8	0.0266666666666667
9	0.0666666666666667
10	0.0136986301369863
11	0.0285714285714286
12	0.0138888888888889
13	0
14	0.0307692307692308
15	0.0135135135135135
16	0
17	0.021978021978022
18	0.0441176470588235
19	0.0128205128205128
20	0.0113636363636364
21	0
22	0.0416666666666667
23	0
24	0.0317460317460317
25	0.0476190476190476
