# Supplementary material for: Recovery and analysis of ancient beetle DNA from subfossil packrat middens using high-throughput sequencing
Source: Sci Rep. 2021 Jun 16;11:12635. doi: 10.1038/s41598-021-91896-8 (PMC8209150; doi:10.1038/s41598-021-91896-8)
Supplement: Supplementary file 6 — Supplementary Information 6. [file 41598_2021_91896_MOESM6_ESM.zip › results_JT8.Phact_JT.filter/dnacomp.txt]

# table produced by mapDamage version 2.2.0
# using mapped file JT8.Phact_JT.filter.bam and Phact_JT_renum.fasta as reference file
# Chr: reference from sam/bam header, End: from which termini of DNA sequences, Std: strand of reads
Chr	End	Std	Pos	A	C	G	T	Total
Phact_JT_(reversed)	3p	+	-70	2	7	1	5	15
Phact_JT_(reversed)	3p	+	-69	6	3	1	5	15
Phact_JT_(reversed)	3p	+	-68	10	1	1	3	15
Phact_JT_(reversed)	3p	+	-67	9	1	0	5	15
Phact_JT_(reversed)	3p	+	-66	10	1	1	3	15
Phact_JT_(reversed)	3p	+	-65	4	5	1	5	15
Phact_JT_(reversed)	3p	+	-64	5	1	2	7	15
Phact_JT_(reversed)	3p	+	-63	6	1	4	4	15
Phact_JT_(reversed)	3p	+	-62	6	4	1	4	15
Phact_JT_(reversed)	3p	+	-61	4	3	1	7	15
Phact_JT_(reversed)	3p	+	-60	9	2	2	2	15
Phact_JT_(reversed)	3p	+	-59	9	3	4	2	18
Phact_JT_(reversed)	3p	+	-58	15	0	0	6	21
Phact_JT_(reversed)	3p	+	-57	10	5	1	9	25
Phact_JT_(reversed)	3p	+	-56	7	5	1	13	26
Phact_JT_(reversed)	3p	+	-55	14	4	2	11	31
Phact_JT_(reversed)	3p	+	-54	16	3	3	12	34
Phact_JT_(reversed)	3p	+	-53	13	5	5	13	36
Phact_JT_(reversed)	3p	+	-52	21	3	2	11	37
Phact_JT_(reversed)	3p	+	-51	18	12	2	12	44
Phact_JT_(reversed)	3p	+	-50	22	7	3	18	50
Phact_JT_(reversed)	3p	+	-49	19	14	4	16	53
Phact_JT_(reversed)	3p	+	-48	30	10	5	16	61
Phact_JT_(reversed)	3p	+	-47	32	11	3	23	69
Phact_JT_(reversed)	3p	+	-46	31	10	7	31	79
Phact_JT_(reversed)	3p	+	-45	24	17	7	36	84
Phact_JT_(reversed)	3p	+	-44	32	14	5	43	94
Phact_JT_(reversed)	3p	+	-43	41	18	8	34	101
Phact_JT_(reversed)	3p	+	-42	41	22	10	45	118
Phact_JT_(reversed)	3p	+	-41	43	27	13	46	129
Phact_JT_(reversed)	3p	+	-40	57	26	15	45	143
Phact_JT_(reversed)	3p	+	-39	56	35	11	51	153
Phact_JT_(reversed)	3p	+	-38	77	26	11	56	170
Phact_JT_(reversed)	3p	+	-37	71	27	13	65	176
Phact_JT_(reversed)	3p	+	-36	74	25	21	69	189
Phact_JT_(reversed)	3p	+	-35	69	32	24	73	198
Phact_JT_(reversed)	3p	+	-34	88	39	11	84	222
Phact_JT_(reversed)	3p	+	-33	113	33	11	78	235
Phact_JT_(reversed)	3p	+	-32	108	39	34	66	247
Phact_JT_(reversed)	3p	+	-31	116	44	26	77	263
Phact_JT_(reversed)	3p	+	-30	105	48	30	102	285
Phact_JT_(reversed)	3p	+	-29	100	61	35	89	285
Phact_JT_(reversed)	3p	+	-28	122	54	22	87	285
Phact_JT_(reversed)	3p	+	-27	132	41	18	94	285
Phact_JT_(reversed)	3p	+	-26	121	40	23	101	285
Phact_JT_(reversed)	3p	+	-25	96	63	24	102	285
Phact_JT_(reversed)	3p	+	-24	121	42	20	102	285
Phact_JT_(reversed)	3p	+	-23	117	45	27	96	285
Phact_JT_(reversed)	3p	+	-22	113	36	30	106	285
Phact_JT_(reversed)	3p	+	-21	129	36	26	94	285
Phact_JT_(reversed)	3p	+	-20	119	47	27	92	285
Phact_JT_(reversed)	3p	+	-19	125	50	25	85	285
Phact_JT_(reversed)	3p	+	-18	119	48	27	91	285
Phact_JT_(reversed)	3p	+	-17	128	41	19	97	285
Phact_JT_(reversed)	3p	+	-16	110	33	35	107	285
Phact_JT_(reversed)	3p	+	-15	107	45	33	100	285
Phact_JT_(reversed)	3p	+	-14	114	34	40	97	285
Phact_JT_(reversed)	3p	+	-13	119	39	30	97	285
Phact_JT_(reversed)	3p	+	-12	135	46	27	77	285
Phact_JT_(reversed)	3p	+	-11	109	60	26	90	285
Phact_JT_(reversed)	3p	+	-10	108	47	29	101	285
Phact_JT_(reversed)	3p	+	-9	118	53	22	92	285
Phact_JT_(reversed)	3p	+	-8	115	44	25	101	285
Phact_JT_(reversed)	3p	+	-7	116	40	32	97	285
Phact_JT_(reversed)	3p	+	-6	120	49	24	92	285
Phact_JT_(reversed)	3p	+	-5	105	44	32	104	285
Phact_JT_(reversed)	3p	+	-4	119	39	29	98	285
Phact_JT_(reversed)	3p	+	-3	97	56	30	102	285
Phact_JT_(reversed)	3p	+	-2	107	49	37	92	285
Phact_JT_(reversed)	3p	+	-1	125	34	26	100	285
Phact_JT_(reversed)	3p	+	1	130	59	30	66	285
Phact_JT_(reversed)	3p	+	2	99	60	30	96	285
Phact_JT_(reversed)	3p	+	3	115	60	29	81	285
Phact_JT_(reversed)	3p	+	4	111	45	46	83	285
Phact_JT_(reversed)	3p	+	5	120	48	37	80	285
Phact_JT_(reversed)	3p	+	6	108	66	26	85	285
Phact_JT_(reversed)	3p	+	7	105	55	28	96	284
Phact_JT_(reversed)	3p	+	8	104	53	40	87	284
Phact_JT_(reversed)	3p	+	9	101	58	27	98	284
Phact_JT_(reversed)	3p	+	10	119	48	25	92	284
Phact_JT_(reversed)	3p	-	-70	2	2	3	3	10
Phact_JT_(reversed)	3p	-	-69	1	0	2	7	10
Phact_JT_(reversed)	3p	-	-68	3	0	3	4	10
Phact_JT_(reversed)	3p	-	-67	4	2	1	3	10
Phact_JT_(reversed)	3p	-	-66	2	1	2	5	10
Phact_JT_(reversed)	3p	-	-65	2	2	1	5	10
Phact_JT_(reversed)	3p	-	-64	4	1	1	4	10
Phact_JT_(reversed)	3p	-	-63	1	0	3	6	10
Phact_JT_(reversed)	3p	-	-62	3	1	3	3	10
Phact_JT_(reversed)	3p	-	-61	3	2	1	4	10
Phact_JT_(reversed)	3p	-	-60	3	1	2	4	10
Phact_JT_(reversed)	3p	-	-59	2	3	2	7	14
Phact_JT_(reversed)	3p	-	-58	5	2	2	7	16
Phact_JT_(reversed)	3p	-	-57	7	3	6	6	22
Phact_JT_(reversed)	3p	-	-56	5	3	4	13	25
Phact_JT_(reversed)	3p	-	-55	11	6	5	8	30
Phact_JT_(reversed)	3p	-	-54	11	0	4	16	31
Phact_JT_(reversed)	3p	-	-53	10	5	6	11	32
Phact_JT_(reversed)	3p	-	-52	8	4	6	17	35
Phact_JT_(reversed)	3p	-	-51	11	7	6	14	38
Phact_JT_(reversed)	3p	-	-50	11	3	15	15	44
Phact_JT_(reversed)	3p	-	-49	21	3	13	13	50
Phact_JT_(reversed)	3p	-	-48	19	3	11	22	55
Phact_JT_(reversed)	3p	-	-47	14	4	17	24	59
Phact_JT_(reversed)	3p	-	-46	17	9	16	25	67
Phact_JT_(reversed)	3p	-	-45	34	5	12	21	72
Phact_JT_(reversed)	3p	-	-44	30	2	10	44	86
Phact_JT_(reversed)	3p	-	-43	37	10	20	35	102
Phact_JT_(reversed)	3p	-	-42	43	4	21	53	121
Phact_JT_(reversed)	3p	-	-41	41	18	21	53	133
Phact_JT_(reversed)	3p	-	-40	50	8	22	72	152
Phact_JT_(reversed)	3p	-	-39	46	14	23	82	165
Phact_JT_(reversed)	3p	-	-38	64	16	26	70	176
Phact_JT_(reversed)	3p	-	-37	67	19	30	76	192
Phact_JT_(reversed)	3p	-	-36	62	20	21	103	206
Phact_JT_(reversed)	3p	-	-35	65	17	23	107	212
Phact_JT_(reversed)	3p	-	-34	71	29	34	95	229
Phact_JT_(reversed)	3p	-	-33	96	15	46	93	250
Phact_JT_(reversed)	3p	-	-32	73	16	49	125	263
Phact_JT_(reversed)	3p	-	-31	104	22	42	129	297
Phact_JT_(reversed)	3p	-	-30	102	28	59	127	316
Phact_JT_(reversed)	3p	-	-29	121	29	53	113	316
Phact_JT_(reversed)	3p	-	-28	103	32	49	132	316
Phact_JT_(reversed)	3p	-	-27	101	35	42	138	316
Phact_JT_(reversed)	3p	-	-26	117	23	50	126	316
Phact_JT_(reversed)	3p	-	-25	102	17	67	130	316
Phact_JT_(reversed)	3p	-	-24	109	21	50	136	316
Phact_JT_(reversed)	3p	-	-23	118	25	59	114	316
Phact_JT_(reversed)	3p	-	-22	101	27	58	130	316
Phact_JT_(reversed)	3p	-	-21	106	35	53	122	316
Phact_JT_(reversed)	3p	-	-20	106	30	66	114	316
Phact_JT_(reversed)	3p	-	-19	107	28	52	129	316
Phact_JT_(reversed)	3p	-	-18	113	20	51	132	316
Phact_JT_(reversed)	3p	-	-17	117	16	58	125	316
Phact_JT_(reversed)	3p	-	-16	116	32	57	111	316
Phact_JT_(reversed)	3p	-	-15	106	27	49	134	316
Phact_JT_(reversed)	3p	-	-14	108	17	61	130	316
Phact_JT_(reversed)	3p	-	-13	105	26	53	132	316
Phact_JT_(reversed)	3p	-	-12	100	34	43	139	316
Phact_JT_(reversed)	3p	-	-11	100	31	48	137	316
Phact_JT_(reversed)	3p	-	-10	102	29	51	134	316
Phact_JT_(reversed)	3p	-	-9	99	33	51	133	316
Phact_JT_(reversed)	3p	-	-8	110	23	54	129	316
Phact_JT_(reversed)	3p	-	-7	97	31	54	134	316
Phact_JT_(reversed)	3p	-	-6	100	33	60	123	316
Phact_JT_(reversed)	3p	-	-5	103	32	51	130	316
Phact_JT_(reversed)	3p	-	-4	93	28	58	137	316
Phact_JT_(reversed)	3p	-	-3	81	37	71	127	316
Phact_JT_(reversed)	3p	-	-2	95	36	74	111	316
Phact_JT_(reversed)	3p	-	-1	112	26	55	123	316
Phact_JT_(reversed)	3p	-	1	128	34	78	76	316
Phact_JT_(reversed)	3p	-	2	109	29	46	132	316
Phact_JT_(reversed)	3p	-	3	97	25	43	151	316
Phact_JT_(reversed)	3p	-	4	98	33	56	129	316
Phact_JT_(reversed)	3p	-	5	100	33	57	126	316
Phact_JT_(reversed)	3p	-	6	115	34	50	117	316
Phact_JT_(reversed)	3p	-	7	93	32	59	132	316
Phact_JT_(reversed)	3p	-	8	101	33	57	125	316
Phact_JT_(reversed)	3p	-	9	90	42	41	143	316
Phact_JT_(reversed)	3p	-	10	104	35	51	126	316
Phact_JT_(reversed)	5p	+	-10	123	48	27	86	284
Phact_JT_(reversed)	5p	+	-9	119	50	19	96	284
Phact_JT_(reversed)	5p	+	-8	102	54	32	96	284
Phact_JT_(reversed)	5p	+	-7	110	57	31	86	284
Phact_JT_(reversed)	5p	+	-6	114	50	26	94	284
Phact_JT_(reversed)	5p	+	-5	104	52	30	99	285
Phact_JT_(reversed)	5p	+	-4	110	39	37	99	285
Phact_JT_(reversed)	5p	+	-3	111	64	24	86	285
Phact_JT_(reversed)	5p	+	-2	102	61	41	81	285
Phact_JT_(reversed)	5p	+	-1	140	52	35	58	285
Phact_JT_(reversed)	5p	+	1	124	52	29	80	285
Phact_JT_(reversed)	5p	+	2	110	47	15	113	285
Phact_JT_(reversed)	5p	+	3	122	51	18	94	285
Phact_JT_(reversed)	5p	+	4	122	48	23	92	285
Phact_JT_(reversed)	5p	+	5	107	66	26	86	285
Phact_JT_(reversed)	5p	+	6	114	55	21	95	285
Phact_JT_(reversed)	5p	+	7	91	54	34	106	285
Phact_JT_(reversed)	5p	+	8	111	54	33	87	285
Phact_JT_(reversed)	5p	+	9	137	31	32	85	285
Phact_JT_(reversed)	5p	+	10	127	42	17	99	285
Phact_JT_(reversed)	5p	+	11	117	45	24	99	285
Phact_JT_(reversed)	5p	+	12	118	45	31	91	285
Phact_JT_(reversed)	5p	+	13	123	41	23	98	285
Phact_JT_(reversed)	5p	+	14	119	48	21	97	285
Phact_JT_(reversed)	5p	+	15	121	46	32	86	285
Phact_JT_(reversed)	5p	+	16	124	44	28	89	285
Phact_JT_(reversed)	5p	+	17	108	64	27	86	285
Phact_JT_(reversed)	5p	+	18	110	45	31	99	285
Phact_JT_(reversed)	5p	+	19	115	44	18	108	285
Phact_JT_(reversed)	5p	+	20	104	49	30	102	285
Phact_JT_(reversed)	5p	+	21	115	58	24	88	285
Phact_JT_(reversed)	5p	+	22	118	40	22	105	285
Phact_JT_(reversed)	5p	+	23	113	43	27	102	285
Phact_JT_(reversed)	5p	+	24	116	35	26	108	285
Phact_JT_(reversed)	5p	+	25	119	39	25	102	285
Phact_JT_(reversed)	5p	+	26	120	48	28	89	285
Phact_JT_(reversed)	5p	+	27	115	38	26	106	285
Phact_JT_(reversed)	5p	+	28	109	52	26	98	285
Phact_JT_(reversed)	5p	+	29	114	51	37	83	285
Phact_JT_(reversed)	5p	+	30	134	42	21	88	285
Phact_JT_(reversed)	5p	+	31	104	42	28	89	263
Phact_JT_(reversed)	5p	+	32	104	35	30	78	247
Phact_JT_(reversed)	5p	+	33	90	36	27	82	235
Phact_JT_(reversed)	5p	+	34	91	40	20	71	222
Phact_JT_(reversed)	5p	+	35	81	29	23	65	198
Phact_JT_(reversed)	5p	+	36	73	31	18	67	189
Phact_JT_(reversed)	5p	+	37	54	33	20	69	176
Phact_JT_(reversed)	5p	+	38	73	25	18	54	170
Phact_JT_(reversed)	5p	+	39	67	22	18	46	153
Phact_JT_(reversed)	5p	+	40	53	25	10	55	143
Phact_JT_(reversed)	5p	+	41	61	15	5	48	129
Phact_JT_(reversed)	5p	+	42	50	10	11	47	118
Phact_JT_(reversed)	5p	+	43	42	12	8	39	101
Phact_JT_(reversed)	5p	+	44	35	16	12	31	94
Phact_JT_(reversed)	5p	+	45	30	17	14	23	84
Phact_JT_(reversed)	5p	+	46	28	15	10	26	79
Phact_JT_(reversed)	5p	+	47	24	12	7	26	69
Phact_JT_(reversed)	5p	+	48	27	10	6	18	61
Phact_JT_(reversed)	5p	+	49	20	7	4	22	53
Phact_JT_(reversed)	5p	+	50	21	6	4	19	50
Phact_JT_(reversed)	5p	+	51	21	4	2	17	44
Phact_JT_(reversed)	5p	+	52	15	7	4	11	37
Phact_JT_(reversed)	5p	+	53	15	7	1	13	36
Phact_JT_(reversed)	5p	+	54	14	4	3	13	34
Phact_JT_(reversed)	5p	+	55	13	4	1	13	31
Phact_JT_(reversed)	5p	+	56	15	3	1	7	26
Phact_JT_(reversed)	5p	+	57	12	3	4	6	25
Phact_JT_(reversed)	5p	+	58	11	1	1	8	21
Phact_JT_(reversed)	5p	+	59	7	3	1	7	18
Phact_JT_(reversed)	5p	+	60	8	2	0	5	15
Phact_JT_(reversed)	5p	+	61	7	0	2	6	15
Phact_JT_(reversed)	5p	+	62	4	2	1	8	15
Phact_JT_(reversed)	5p	+	63	6	2	2	5	15
Phact_JT_(reversed)	5p	+	64	5	1	1	8	15
Phact_JT_(reversed)	5p	+	65	9	4	0	2	15
Phact_JT_(reversed)	5p	+	66	9	1	2	3	15
Phact_JT_(reversed)	5p	+	67	4	2	0	9	15
Phact_JT_(reversed)	5p	+	68	4	2	1	8	15
Phact_JT_(reversed)	5p	+	69	6	2	1	6	15
Phact_JT_(reversed)	5p	+	70	8	4	1	2	15
Phact_JT_(reversed)	5p	-	-10	100	27	55	134	316
Phact_JT_(reversed)	5p	-	-9	101	31	68	116	316
Phact_JT_(reversed)	5p	-	-8	102	27	50	137	316
Phact_JT_(reversed)	5p	-	-7	109	34	52	121	316
Phact_JT_(reversed)	5p	-	-6	105	39	50	122	316
Phact_JT_(reversed)	5p	-	-5	93	25	56	142	316
Phact_JT_(reversed)	5p	-	-4	101	28	62	125	316
Phact_JT_(reversed)	5p	-	-3	88	39	69	120	316
Phact_JT_(reversed)	5p	-	-2	82	40	62	132	316
Phact_JT_(reversed)	5p	-	-1	121	33	69	93	316
Phact_JT_(reversed)	5p	-	1	109	33	73	101	316
Phact_JT_(reversed)	5p	-	2	96	24	50	146	316
Phact_JT_(reversed)	5p	-	3	119	13	61	123	316
Phact_JT_(reversed)	5p	-	4	107	29	57	123	316
Phact_JT_(reversed)	5p	-	5	108	40	43	125	316
Phact_JT_(reversed)	5p	-	6	101	37	44	134	316
Phact_JT_(reversed)	5p	-	7	96	37	49	134	316
Phact_JT_(reversed)	5p	-	8	99	20	51	146	316
Phact_JT_(reversed)	5p	-	9	106	28	68	114	316
Phact_JT_(reversed)	5p	-	10	90	31	57	138	316
Phact_JT_(reversed)	5p	-	11	106	28	45	137	316
Phact_JT_(reversed)	5p	-	12	111	28	46	131	316
Phact_JT_(reversed)	5p	-	13	103	26	60	127	316
Phact_JT_(reversed)	5p	-	14	112	19	53	132	316
Phact_JT_(reversed)	5p	-	15	106	26	55	129	316
Phact_JT_(reversed)	5p	-	16	113	38	38	127	316
Phact_JT_(reversed)	5p	-	17	109	29	56	122	316
Phact_JT_(reversed)	5p	-	18	96	22	63	135	316
Phact_JT_(reversed)	5p	-	19	113	34	46	123	316
Phact_JT_(reversed)	5p	-	20	93	39	51	133	316
Phact_JT_(reversed)	5p	-	21	102	26	50	138	316
Phact_JT_(reversed)	5p	-	22	109	31	46	130	316
Phact_JT_(reversed)	5p	-	23	101	21	52	142	316
Phact_JT_(reversed)	5p	-	24	105	29	60	122	316
Phact_JT_(reversed)	5p	-	25	106	23	52	135	316
Phact_JT_(reversed)	5p	-	26	110	26	61	119	316
Phact_JT_(reversed)	5p	-	27	119	23	56	118	316
Phact_JT_(reversed)	5p	-	28	99	32	60	125	316
Phact_JT_(reversed)	5p	-	29	95	30	63	128	316
Phact_JT_(reversed)	5p	-	30	104	24	65	123	316
Phact_JT_(reversed)	5p	-	31	88	40	61	108	297
Phact_JT_(reversed)	5p	-	32	93	26	39	105	263
Phact_JT_(reversed)	5p	-	33	85	26	36	103	250
Phact_JT_(reversed)	5p	-	34	81	16	46	86	229
Phact_JT_(reversed)	5p	-	35	64	17	39	92	212
Phact_JT_(reversed)	5p	-	36	63	18	37	88	206
Phact_JT_(reversed)	5p	-	37	52	21	37	82	192
Phact_JT_(reversed)	5p	-	38	56	15	28	77	176
Phact_JT_(reversed)	5p	-	39	63	16	27	59	165
Phact_JT_(reversed)	5p	-	40	55	11	27	59	152
Phact_JT_(reversed)	5p	-	41	39	10	29	55	133
Phact_JT_(reversed)	5p	-	42	40	10	15	56	121
Phact_JT_(reversed)	5p	-	43	32	5	22	43	102
Phact_JT_(reversed)	5p	-	44	35	3	10	38	86
Phact_JT_(reversed)	5p	-	45	26	3	15	28	72
Phact_JT_(reversed)	5p	-	46	13	5	12	37	67
Phact_JT_(reversed)	5p	-	47	23	7	7	22	59
Phact_JT_(reversed)	5p	-	48	15	2	14	24	55
Phact_JT_(reversed)	5p	-	49	15	5	6	24	50
Phact_JT_(reversed)	5p	-	50	15	3	5	21	44
Phact_JT_(reversed)	5p	-	51	11	5	4	18	38
Phact_JT_(reversed)	5p	-	52	12	2	5	16	35
Phact_JT_(reversed)	5p	-	53	12	1	3	16	32
Phact_JT_(reversed)	5p	-	54	6	2	5	18	31
Phact_JT_(reversed)	5p	-	55	11	3	5	11	30
Phact_JT_(reversed)	5p	-	56	10	1	3	11	25
Phact_JT_(reversed)	5p	-	57	6	3	2	11	22
Phact_JT_(reversed)	5p	-	58	6	1	0	9	16
Phact_JT_(reversed)	5p	-	59	5	0	1	8	14
Phact_JT_(reversed)	5p	-	60	3	1	1	5	10
Phact_JT_(reversed)	5p	-	61	4	2	0	4	10
Phact_JT_(reversed)	5p	-	62	2	0	4	4	10
Phact_JT_(reversed)	5p	-	63	5	0	2	3	10
Phact_JT_(reversed)	5p	-	64	3	1	1	5	10
Phact_JT_(reversed)	5p	-	65	3	0	1	6	10
Phact_JT_(reversed)	5p	-	66	4	2	0	4	10
Phact_JT_(reversed)	5p	-	67	2	2	1	5	10
Phact_JT_(reversed)	5p	-	68	2	1	1	6	10
Phact_JT_(reversed)	5p	-	69	4	0	2	4	10
Phact_JT_(reversed)	5p	-	70	0	3	3	4	10
