# Supplementary material for: Recovery and analysis of ancient beetle DNA from subfossil packrat middens using high-throughput sequencing
Source: Sci Rep. 2021 Jun 16;11:12635. doi: 10.1038/s41598-021-91896-8 (PMC8209150; doi:10.1038/s41598-021-91896-8)
Supplement: Supplementary file 6 — Supplementary Information 6. [file 41598_2021_91896_MOESM6_ESM.zip › results_JT8.Phact_JT.filter/lgdistribution.txt]

# table produced by mapDamage version 2.2.0
# using mapped file JT8.Phact_JT.filter.bam and Phact_JT_renum.fasta as reference file
# Std: strand of reads
Std	Length	Occurences
+	30	22
+	53	2
+	34	24
+	40	14
+	36	14
+	32	11
+	44	10
+	42	18
+	57	4
+	39	10
+	49	3
+	33	14
+	76	14
+	31	16
+	37	5
+	41	10
+	48	8
+	43	7
+	35	9
+	51	7
+	47	8
+	54	3
+	50	6
+	38	17
+	46	10
+	55	5
+	45	5
+	59	3
+	56	1
+	58	3
+	75	1
+	52	1
-	40	19
-	31	34
-	34	17
-	30	19
-	43	16
-	47	4
-	36	14
-	76	9
-	37	16
-	35	6
-	38	11
-	44	14
-	57	6
-	39	13
-	58	2
-	48	5
-	33	21
-	49	6
-	41	12
-	32	13
-	42	19
-	54	1
-	50	6
-	55	5
-	45	5
-	59	4
-	53	1
-	46	8
-	51	3
-	56	3
-	78	1
-	52	3
