# Supplementary material for: Recovery and analysis of ancient beetle DNA from subfossil packrat middens using high-throughput sequencing
Source: Sci Rep. 2021 Jun 16;11:12635. doi: 10.1038/s41598-021-91896-8 (PMC8209150; doi:10.1038/s41598-021-91896-8)
Supplement: Supplementary file 6 — Supplementary Information 6. [file 41598_2021_91896_MOESM6_ESM.zip › results_JT8.Phact_JT.filter/misincorporation.txt]

# table produced by mapDamage version 2.2.0
# using mapped file JT8.Phact_JT.filter.bam and Phact_JT_renum.fasta as reference file
# Chr: reference from sam/bam header, End: from which termini of DNA sequences, Std: strand of reads
Chr	End	Std	Pos	A	C	G	T	Total	G>A	C>T	A>G	T>C	A>C	A>T	C>G	C>A	T>G	T>A	G>C	G>T	A>-	T>-	C>-	G>-	->A	->T	->C	->G	S
Phact_JT_(reversed)	3p	+	1	124	32	27	102	285	1	0	0	3	0	2	0	1	1	1	0	1	0	0	0	0	0	0	0	0	0
Phact_JT_(reversed)	3p	+	2	109	50	35	91	285	2	3	3	1	1	0	0	0	1	0	0	0	0	0	0	0	0	0	0	0	0
Phact_JT_(reversed)	3p	+	3	99	57	28	101	285	1	1	3	1	0	1	0	1	0	0	0	0	0	0	0	0	0	0	0	0	0
Phact_JT_(reversed)	3p	+	4	121	35	27	102	285	1	0	2	4	0	1	0	0	1	0	0	0	0	0	0	0	0	0	0	0	0
Phact_JT_(reversed)	3p	+	5	106	44	31	104	285	0	0	1	0	0	0	0	0	0	0	0	0	0	0	0	0	0	0	0	0	0
Phact_JT_(reversed)	3p	+	6	123	48	23	91	285	1	0	3	0	1	0	0	0	0	0	0	1	0	0	0	0	0	0	0	0	0
Phact_JT_(reversed)	3p	+	7	118	40	31	95	284	0	1	2	0	0	0	0	0	0	0	1	0	0	0	0	0	0	1	0	0	0
Phact_JT_(reversed)	3p	+	8	119	45	21	100	285	0	1	4	0	0	0	0	0	0	0	0	0	0	0	0	0	0	0	0	0	0
Phact_JT_(reversed)	3p	+	9	117	55	22	91	285	0	3	0	2	0	0	0	1	0	0	0	0	0	0	0	0	0	0	0	0	0
Phact_JT_(reversed)	3p	+	10	108	48	28	101	285	1	0	2	0	0	0	0	1	0	0	0	0	0	0	0	0	0	0	0	0	0
Phact_JT_(reversed)	3p	+	11	109	62	26	88	285	0	3	0	1	0	0	0	0	0	0	0	0	0	0	0	0	0	0	0	0	0
Phact_JT_(reversed)	3p	+	12	133	44	27	81	285	2	0	2	2	0	0	0	0	0	2	0	0	0	0	0	0	0	0	0	0	0
Phact_JT_(reversed)	3p	+	13	119	38	30	98	285	1	0	1	1	0	0	0	0	0	0	0	0	0	0	0	0	0	0	0	0	0
Phact_JT_(reversed)	3p	+	14	113	35	41	96	285	0	1	0	1	0	0	0	1	0	0	0	1	0	0	0	0	0	0	0	0	0
Phact_JT_(reversed)	3p	+	15	107	44	33	101	285	1	0	1	1	0	0	0	0	0	0	0	0	0	0	0	0	0	0	0	0	0
Phact_JT_(reversed)	3p	+	16	109	34	36	106	285	1	1	0	0	0	0	0	0	0	0	0	0	0	0	0	0	0	0	0	0	0
Phact_JT_(reversed)	3p	+	17	128	42	19	96	285	0	1	0	0	1	0	0	1	0	0	0	0	0	0	0	0	0	0	0	0	0
Phact_JT_(reversed)	3p	+	18	118	49	28	90	285	1	1	0	0	0	0	0	0	0	0	0	0	0	0	0	0	0	0	0	0	0
Phact_JT_(reversed)	3p	+	19	126	53	24	82	285	0	3	1	0	0	0	0	0	0	0	0	0	0	0	0	0	0	0	0	0	0
Phact_JT_(reversed)	3p	+	20	121	46	26	92	285	0	0	1	1	0	0	0	0	0	0	0	0	1	0	0	0	0	0	0	0	0
Phact_JT_(reversed)	3p	+	21	130	37	24	94	285	1	1	2	1	0	1	1	0	0	0	0	0	0	0	0	0	0	0	0	0	0
Phact_JT_(reversed)	3p	+	22	115	39	30	100	284	0	3	1	0	0	0	0	0	0	0	0	1	0	0	0	0	0	1	0	0	0
Phact_JT_(reversed)	3p	+	23	119	44	26	96	285	0	1	1	0	1	0	0	0	0	0	0	0	0	0	0	0	0	0	0	0	0
Phact_JT_(reversed)	3p	+	24	120	44	19	102	285	1	2	2	0	0	0	0	0	0	2	0	0	0	0	0	0	0	0	0	0	0
Phact_JT_(reversed)	3p	+	25	98	63	21	103	285	0	1	2	1	1	0	1	0	0	1	0	0	0	0	0	0	0	0	0	0	0
Phact_JT_(reversed)	3p	+	26	118	40	24	103	285	2	0	0	1	0	0	0	1	1	0	0	0	0	0	0	0	0	0	0	0	0
Phact_JT_(reversed)	3p	+	27	132	41	18	94	285	0	0	0	0	0	0	0	0	0	0	0	0	0	0	0	0	0	0	0	0	0
Phact_JT_(reversed)	3p	+	28	122	55	22	86	285	0	0	0	0	0	0	0	0	0	0	0	0	0	0	1	0	0	0	0	0	0
Phact_JT_(reversed)	3p	+	29	102	61	34	88	285	0	1	1	1	1	0	0	0	0	0	0	0	0	0	0	0	0	0	0	0	0
Phact_JT_(reversed)	3p	+	30	106	47	30	102	285	0	2	0	2	1	1	0	0	0	0	0	0	0	0	0	0	0	0	0	0	0
Phact_JT_(reversed)	3p	+	31	115	43	25	80	263	0	0	1	2	0	0	0	1	0	0	0	0	0	0	0	0	0	0	0	0	0
Phact_JT_(reversed)	3p	+	32	112	35	33	67	247	0	0	1	2	1	0	0	0	0	0	0	0	0	0	0	0	0	0	0	0	0
Phact_JT_(reversed)	3p	+	33	112	34	11	79	236	0	0	0	0	0	0	0	0	0	0	0	0	0	0	0	0	0	0	0	0	0
Phact_JT_(reversed)	3p	+	34	90	40	9	83	222	0	1	1	0	0	1	0	0	0	1	0	0	0	0	0	0	0	0	0	0	0
Phact_JT_(reversed)	3p	+	35	72	32	24	70	198	0	2	1	1	1	1	0	0	0	0	0	0	0	0	0	0	0	0	0	0	0
Phact_JT_(reversed)	3p	+	36	74	24	21	70	189	0	1	0	1	0	0	0	0	0	0	0	0	0	0	0	0	0	0	0	0	0
Phact_JT_(reversed)	3p	+	37	70	27	14	65	176	1	0	0	0	0	0	0	0	0	0	0	0	0	0	0	0	0	0	0	0	0
Phact_JT_(reversed)	3p	+	38	77	29	12	52	170	0	2	0	0	0	0	0	0	0	0	0	1	0	0	0	0	0	0	0	0	0
Phact_JT_(reversed)	3p	+	39	54	36	10	53	153	0	0	1	0	0	0	0	1	0	1	0	0	0	0	0	0	0	0	0	0	0
Phact_JT_(reversed)	3p	+	40	59	26	14	44	143	0	1	1	1	0	0	0	0	0	0	0	0	0	0	0	0	0	0	0	0	0
Phact_JT_(reversed)	3p	+	41	43	28	12	46	129	0	1	1	0	0	0	0	0	0	0	0	0	0	0	0	0	0	0	0	0	0
Phact_JT_(reversed)	3p	+	42	43	22	9	45	119	0	0	1	0	0	0	0	0	0	0	0	0	0	0	0	0	0	0	0	0	0
Phact_JT_(reversed)	3p	+	43	42	18	7	34	101	0	0	1	0	0	0	0	0	0	0	0	0	0	0	0	0	0	0	0	0	0
Phact_JT_(reversed)	3p	+	44	32	14	5	43	94	0	0	0	0	0	0	0	0	0	0	0	0	0	0	0	0	0	0	0	0	0
Phact_JT_(reversed)	3p	+	45	25	17	6	36	84	0	0	1	0	0	0	0	0	0	0	0	0	0	0	0	0	0	0	0	0	0
Phact_JT_(reversed)	3p	+	46	32	11	6	30	79	0	1	1	0	0	0	0	0	0	0	0	0	0	0	0	0	0	0	0	0	0
Phact_JT_(reversed)	3p	+	47	31	11	4	23	69	1	0	0	0	0	0	0	0	0	0	0	0	0	0	0	0	0	0	0	0	0
Phact_JT_(reversed)	3p	+	48	30	11	5	15	61	0	1	0	0	0	0	0	0	0	0	0	0	0	0	0	0	0	0	0	0	0
Phact_JT_(reversed)	3p	+	49	19	14	4	16	53	0	0	0	0	0	0	0	0	0	0	0	0	0	0	0	0	0	0	0	0	0
Phact_JT_(reversed)	3p	+	50	22	9	3	16	50	0	2	0	0	0	0	0	0	0	0	0	0	0	0	0	0	0	0	0	0	0
Phact_JT_(reversed)	3p	+	51	18	12	2	12	44	0	0	0	0	0	0	0	0	0	0	0	0	0	0	0	0	0	0	0	0	0
Phact_JT_(reversed)	3p	+	52	21	3	2	11	37	0	0	0	0	0	0	0	0	0	0	0	0	0	0	0	0	0	0	0	0	0
Phact_JT_(reversed)	3p	+	53	13	5	5	13	36	0	0	0	0	0	0	0	0	0	0	0	0	0	0	0	0	0	0	0	0	0
Phact_JT_(reversed)	3p	+	54	17	3	2	12	34	0	0	1	0	0	0	0	0	0	0	0	0	0	0	0	0	0	0	0	0	0
Phact_JT_(reversed)	3p	+	55	14	4	2	11	31	0	0	0	0	0	0	0	0	0	0	0	0	0	0	0	0	0	0	0	0	0
Phact_JT_(reversed)	3p	+	56	7	5	1	13	26	0	0	0	0	0	0	0	0	0	0	0	0	0	0	0	0	0	0	0	0	0
Phact_JT_(reversed)	3p	+	57	11	5	0	9	25	0	0	1	0	0	0	0	0	0	0	0	0	0	0	0	0	0	0	0	0	0
Phact_JT_(reversed)	3p	+	58	15	0	0	6	21	0	0	0	0	0	0	0	0	0	0	0	0	0	0	0	0	0	0	0	0	0
Phact_JT_(reversed)	3p	+	59	9	3	4	2	18	0	0	0	0	0	0	0	0	0	0	0	0	0	0	0	0	0	0	0	0	0
Phact_JT_(reversed)	3p	+	60	9	1	2	3	15	0	0	0	1	0	0	0	0	0	0	0	0	0	0	0	0	0	0	0	0	0
Phact_JT_(reversed)	3p	+	61	5	3	0	7	15	0	0	1	0	0	0	0	0	0	0	0	0	0	0	0	0	0	0	0	0	0
Phact_JT_(reversed)	3p	+	62	6	4	1	4	15	0	0	0	0	0	0	0	0	0	0	0	0	0	0	0	0	0	0	0	0	0
Phact_JT_(reversed)	3p	+	63	7	1	3	4	15	0	0	1	0	0	0	0	0	0	0	0	0	0	0	0	0	0	0	0	0	0
Phact_JT_(reversed)	3p	+	64	5	1	2	7	15	0	0	0	0	0	0	0	0	0	0	0	0	0	0	0	0	0	0	0	0	0
Phact_JT_(reversed)	3p	+	65	4	5	1	5	15	0	0	0	0	0	0	0	0	0	0	0	0	0	0	0	0	0	0	0	0	0
Phact_JT_(reversed)	3p	+	66	10	1	1	3	15	0	0	0	0	0	0	0	0	0	0	0	0	0	0	0	0	0	0	0	0	0
Phact_JT_(reversed)	3p	+	67	9	1	0	5	15	0	0	0	0	0	0	0	0	0	0	0	0	0	0	0	0	0	0	0	0	0
Phact_JT_(reversed)	3p	+	68	10	1	1	3	15	0	0	0	0	0	0	0	0	0	0	0	0	0	0	0	0	0	0	0	0	0
Phact_JT_(reversed)	3p	+	69	6	3	1	5	15	0	0	0	0	0	0	0	0	0	0	0	0	0	0	0	0	0	0	0	0	0
Phact_JT_(reversed)	3p	+	70	2	7	1	5	15	0	0	0	0	0	0	0	0	0	0	0	0	0	0	0	0	0	0	0	0	0
Phact_JT_(reversed)	3p	-	1	110	26	56	124	316	1	0	0	1	0	0	0	1	0	0	0	0	0	0	0	0	0	0	0	0	0
Phact_JT_(reversed)	3p	-	2	91	38	77	110	316	3	3	0	2	0	0	0	1	0	0	0	0	0	0	0	0	0	0	0	0	0
Phact_JT_(reversed)	3p	-	3	81	37	70	128	316	1	0	1	0	0	0	0	0	1	0	0	0	0	0	0	0	0	0	0	0	0
Phact_JT_(reversed)	3p	-	4	92	25	59	140	316	1	0	0	3	0	1	0	0	1	1	0	1	0	0	0	0	0	0	0	0	0
Phact_JT_(reversed)	3p	-	5	102	33	51	130	316	2	1	1	0	0	0	0	0	1	0	0	0	0	0	0	0	0	0	0	0	0
Phact_JT_(reversed)	3p	-	6	101	32	59	124	316	0	1	0	2	0	1	0	0	1	0	0	0	0	0	0	0	0	0	0	0	0
Phact_JT_(reversed)	3p	-	7	98	30	53	135	316	1	0	2	1	0	0	0	0	0	0	0	0	0	0	0	0	0	0	0	0	0
Phact_JT_(reversed)	3p	-	8	110	22	53	131	316	1	0	1	1	0	0	0	0	1	0	0	0	0	0	0	0	0	0	0	0	0
Phact_JT_(reversed)	3p	-	9	100	34	51	131	316	0	2	0	1	0	1	0	0	0	0	0	0	0	0	0	0	0	0	0	0	0
Phact_JT_(reversed)	3p	-	10	102	29	50	135	316	0	0	1	0	0	0	0	0	0	1	0	0	0	0	0	0	0	0	0	0	0
Phact_JT_(reversed)	3p	-	11	101	30	48	137	316	0	0	1	1	0	0	0	0	0	0	0	1	0	0	0	0	0	0	0	0	0
Phact_JT_(reversed)	3p	-	12	100	35	43	138	316	1	1	1	0	0	0	0	0	0	0	0	0	0	0	0	0	0	0	0	0	0
Phact_JT_(reversed)	3p	-	13	105	27	54	130	316	1	1	0	0	0	1	0	0	0	0	0	0	0	0	0	0	0	0	0	0	0
Phact_JT_(reversed)	3p	-	14	107	17	61	131	316	1	1	0	1	0	0	0	0	1	0	0	0	0	0	0	0	0	0	0	0	0
Phact_JT_(reversed)	3p	-	15	107	26	48	135	316	1	0	2	1	0	0	0	0	0	0	0	0	0	0	0	0	0	0	0	0	0
Phact_JT_(reversed)	3p	-	16	116	31	56	113	316	0	0	0	1	0	0	0	0	1	0	0	0	0	0	0	0	0	0	0	0	0
Phact_JT_(reversed)	3p	-	17	117	18	58	123	316	2	2	2	0	0	0	0	0	0	0	0	0	0	0	0	0	0	0	0	0	0
Phact_JT_(reversed)	3p	-	18	114	21	51	130	316	1	2	1	1	0	1	0	0	1	0	0	1	0	0	0	0	0	0	0	0	0
Phact_JT_(reversed)	3p	-	19	107	28	53	128	316	0	0	0	0	0	0	0	0	0	0	0	1	0	0	0	0	0	0	0	0	0
Phact_JT_(reversed)	3p	-	20	105	31	67	113	316	1	1	0	0	0	0	0	0	0	0	0	0	0	0	0	0	0	0	0	0	0
Phact_JT_(reversed)	3p	-	21	106	32	52	126	316	1	0	2	3	0	0	0	0	0	1	0	0	0	0	0	0	0	0	0	0	0
Phact_JT_(reversed)	3p	-	22	100	27	59	130	316	1	1	0	1	0	0	0	0	0	0	0	0	0	0	0	0	0	0	0	0	0
Phact_JT_(reversed)	3p	-	23	118	22	60	116	316	1	0	1	2	0	0	0	0	0	0	1	0	0	0	0	0	0	0	0	0	0
Phact_JT_(reversed)	3p	-	24	110	21	50	135	316	0	1	1	1	0	0	0	0	0	0	0	1	0	0	0	0	0	0	0	0	0
Phact_JT_(reversed)	3p	-	25	103	16	67	130	316	0	0	1	0	0	0	0	0	0	0	1	0	0	0	0	0	0	0	0	0	0
Phact_JT_(reversed)	3p	-	26	119	22	49	126	316	0	1	1	1	1	0	0	0	0	0	0	0	0	0	0	0	0	0	0	0	0
Phact_JT_(reversed)	3p	-	27	101	36	42	137	316	0	1	0	0	0	0	0	0	0	0	0	0	0	0	0	0	0	0	0	0	0
Phact_JT_(reversed)	3p	-	28	102	33	51	130	316	1	1	0	0	0	0	0	0	0	0	0	1	0	0	0	0	0	0	0	0	0
Phact_JT_(reversed)	3p	-	29	123	27	52	114	316	1	0	3	1	0	0	0	0	0	0	1	0	0	0	0	0	0	0	0	0	0
Phact_JT_(reversed)	3p	-	30	101	28	60	127	316	1	0	0	0	0	0	0	0	0	0	0	0	0	0	0	0	0	0	0	0	0
Phact_JT_(reversed)	3p	-	31	102	22	44	129	297	2	0	0	0	0	0	0	0	0	0	0	0	0	0	0	0	0	0	0	0	0
Phact_JT_(reversed)	3p	-	32	73	17	49	124	263	0	1	0	0	0	0	0	0	0	0	0	0	0	0	0	0	0	0	0	0	0
Phact_JT_(reversed)	3p	-	33	95	15	47	93	250	2	0	1	0	0	0	0	0	0	0	0	0	0	0	0	0	0	0	0	0	0
Phact_JT_(reversed)	3p	-	34	72	28	35	94	229	1	1	1	1	0	1	0	0	0	0	1	0	0	0	0	0	0	0	0	0	0
Phact_JT_(reversed)	3p	-	35	65	16	24	107	212	1	0	0	0	1	0	0	0	0	0	0	0	0	0	0	0	0	0	0	0	0
Phact_JT_(reversed)	3p	-	36	62	22	21	101	206	0	3	0	1	0	0	0	0	0	0	0	0	0	0	0	0	0	0	0	0	0
Phact_JT_(reversed)	3p	-	37	67	18	29	78	192	0	0	0	0	0	1	0	0	2	1	1	0	0	0	0	0	0	0	0	0	0
Phact_JT_(reversed)	3p	-	38	61	16	28	71	176	3	0	1	0	0	0	0	0	0	1	0	0	0	0	0	0	0	0	0	0	0
Phact_JT_(reversed)	3p	-	39	45	14	24	82	165	1	0	0	0	0	0	0	0	0	0	0	0	0	0	0	0	0	0	0	0	0
Phact_JT_(reversed)	3p	-	40	50	9	22	71	152	0	1	0	0	0	0	0	0	0	0	0	0	0	0	0	0	0	0	0	0	0
Phact_JT_(reversed)	3p	-	41	40	18	21	54	133	0	1	0	1	0	0	0	0	0	1	0	0	0	0	0	0	0	0	0	0	0
Phact_JT_(reversed)	3p	-	42	44	4	20	53	121	0	0	1	0	0	0	0	0	0	0	0	0	0	0	0	0	0	0	0	0	0
Phact_JT_(reversed)	3p	-	43	36	9	21	36	102	1	0	0	1	0	0	0	0	0	0	0	0	0	0	0	0	0	0	0	0	0
Phact_JT_(reversed)	3p	-	44	31	2	10	43	86	0	0	1	0	0	0	0	0	0	0	0	1	0	0	0	0	0	0	0	0	0
Phact_JT_(reversed)	3p	-	45	33	5	13	21	72	1	0	0	0	0	0	0	0	0	0	0	0	0	0	0	0	0	0	0	0	0
Phact_JT_(reversed)	3p	-	46	17	8	16	26	67	0	0	0	1	0	0	0	0	0	0	0	0	0	0	0	0	0	0	0	0	0
Phact_JT_(reversed)	3p	-	47	14	3	16	26	59	0	0	1	1	0	0	0	0	0	1	0	0	0	0	0	0	0	0	0	0	0
Phact_JT_(reversed)	3p	-	48	19	3	11	22	55	0	0	0	0	0	0	0	0	0	0	0	0	0	0	0	0	0	0	0	0	0
Phact_JT_(reversed)	3p	-	49	20	3	14	13	50	1	0	0	0	0	0	0	0	0	0	0	0	0	0	0	0	0	0	0	0	0
Phact_JT_(reversed)	3p	-	50	13	3	14	14	44	0	0	1	0	0	1	0	0	0	0	0	0	0	0	0	0	0	0	0	0	0
Phact_JT_(reversed)	3p	-	51	11	7	6	14	38	0	0	0	0	0	0	0	0	0	0	0	0	0	0	0	0	0	0	0	0	0
Phact_JT_(reversed)	3p	-	52	9	4	5	17	35	0	0	1	0	0	0	0	0	0	0	0	0	0	0	0	0	0	0	0	0	0
Phact_JT_(reversed)	3p	-	53	11	4	5	12	32	0	0	1	1	0	0	0	0	0	0	0	0	0	0	0	0	0	0	0	0	0
Phact_JT_(reversed)	3p	-	54	11	0	4	16	31	0	0	0	0	0	0	0	0	0	0	0	0	0	0	0	0	0	0	0	0	0
Phact_JT_(reversed)	3p	-	55	11	7	5	7	30	0	1	0	0	0	0	0	0	0	0	0	0	0	1	0	0	0	0	0	0	0
Phact_JT_(reversed)	3p	-	56	5	3	4	13	25	0	0	0	0	0	0	0	0	0	0	0	0	0	1	0	0	0	0	0	0	0
Phact_JT_(reversed)	3p	-	57	6	3	6	7	22	0	0	0	0	0	0	0	0	0	1	0	0	0	0	0	0	0	0	0	0	0
Phact_JT_(reversed)	3p	-	58	5	2	2	7	16	0	0	0	0	0	0	0	0	0	0	0	0	0	0	0	0	0	0	0	0	0
Phact_JT_(reversed)	3p	-	59	2	3	2	7	14	0	0	0	0	0	0	0	0	0	0	0	0	0	0	0	0	0	0	0	0	0
Phact_JT_(reversed)	3p	-	60	3	1	2	4	10	0	0	0	0	0	0	0	0	0	0	0	0	0	0	0	0	0	0	0	0	0
Phact_JT_(reversed)	3p	-	61	3	2	1	4	10	0	0	0	0	0	0	0	0	0	0	0	0	0	0	0	0	0	0	0	0	0
Phact_JT_(reversed)	3p	-	62	3	1	2	4	10	0	0	0	0	0	0	0	0	0	0	0	0	0	0	0	0	0	0	0	0	0
Phact_JT_(reversed)	3p	-	63	1	0	3	6	10	0	0	0	0	0	0	0	0	0	0	0	0	0	0	0	0	0	0	0	0	0
Phact_JT_(reversed)	3p	-	64	3	1	3	3	10	1	0	0	0	0	0	0	0	0	0	0	0	0	0	0	0	0	0	0	0	0
Phact_JT_(reversed)	3p	-	65	1	2	1	6	10	0	0	0	0	0	0	0	0	0	0	0	0	0	0	0	0	0	0	0	0	0
Phact_JT_(reversed)	3p	-	66	2	1	2	5	10	0	0	0	0	0	0	0	0	0	0	0	0	0	0	0	0	0	0	0	0	0
Phact_JT_(reversed)	3p	-	67	5	2	1	2	10	0	0	0	0	0	0	0	0	0	0	0	0	0	0	0	0	0	0	0	0	0
Phact_JT_(reversed)	3p	-	68	3	0	3	4	10	0	0	0	0	0	0	0	0	0	0	0	0	0	0	0	0	0	0	0	0	0
Phact_JT_(reversed)	3p	-	69	1	0	2	7	10	0	0	0	0	0	0	0	0	0	0	0	0	0	0	0	0	0	0	0	0	0
Phact_JT_(reversed)	3p	-	70	2	2	3	3	10	0	0	0	0	0	0	0	0	0	0	0	0	0	0	0	0	0	0	0	0	0
Phact_JT_(reversed)	5p	+	1	126	53	29	77	285	0	1	0	0	1	2	0	1	0	0	0	0	0	0	0	0	0	0	0	0	0
Phact_JT_(reversed)	5p	+	2	113	45	13	114	285	0	0	2	1	1	0	0	0	0	0	0	0	0	0	0	0	0	0	0	0	0
Phact_JT_(reversed)	5p	+	3	125	49	16	95	285	0	0	2	1	1	0	0	0	0	0	0	0	0	0	0	0	0	0	0	0	0
Phact_JT_(reversed)	5p	+	4	121	49	24	91	285	1	1	0	0	0	0	0	0	0	0	0	0	0	0	0	0	0	0	0	0	0
Phact_JT_(reversed)	5p	+	5	107	68	26	84	285	1	3	1	1	0	0	0	0	0	0	0	0	0	0	0	0	0	0	0	0	0
Phact_JT_(reversed)	5p	+	6	115	53	20	97	285	0	0	1	2	0	0	0	0	0	0	0	0	0	0	0	0	0	0	0	0	0
Phact_JT_(reversed)	5p	+	7	92	55	32	106	285	0	0	2	0	0	0	0	1	0	0	0	0	0	0	0	0	0	0	0	0	0
Phact_JT_(reversed)	5p	+	8	113	54	31	87	285	0	1	2	0	1	0	0	0	0	1	0	0	0	0	0	0	0	0	0	0	0
Phact_JT_(reversed)	5p	+	9	136	34	33	82	285	1	4	0	1	0	0	0	0	0	0	0	0	0	0	0	0	0	0	0	0	0
Phact_JT_(reversed)	5p	+	10	129	41	17	98	285	1	0	1	0	1	1	0	0	0	0	0	0	0	0	0	0	0	0	0	0	0
Phact_JT_(reversed)	5p	+	11	121	47	21	96	285	0	2	4	0	0	0	0	0	0	0	0	1	0	0	0	0	0	0	0	0	0
Phact_JT_(reversed)	5p	+	12	119	45	30	91	285	0	1	1	1	0	0	0	0	0	0	0	0	0	0	0	0	0	0	0	0	0
Phact_JT_(reversed)	5p	+	13	123	40	23	99	285	0	0	0	1	0	0	0	0	0	0	0	0	0	0	0	0	0	0	0	0	0
Phact_JT_(reversed)	5p	+	14	122	45	18	100	285	0	1	2	4	0	1	0	0	1	0	0	0	1	0	0	0	0	0	0	0	0
Phact_JT_(reversed)	5p	+	15	120	47	32	86	285	0	0	0	0	0	0	0	0	0	1	0	0	0	0	1	0	0	0	0	0	0
Phact_JT_(reversed)	5p	+	16	126	42	25	92	285	0	0	2	2	0	0	0	0	0	0	0	0	0	0	0	0	0	0	0	0	0
Phact_JT_(reversed)	5p	+	17	109	62	28	86	285	0	1	0	1	1	0	0	0	0	0	0	0	0	0	0	0	0	0	0	0	0
Phact_JT_(reversed)	5p	+	18	108	48	33	96	285	1	3	0	1	0	0	0	0	0	0	0	1	0	0	0	0	0	0	0	0	0
Phact_JT_(reversed)	5p	+	19	115	45	18	107	285	0	1	0	0	0	0	0	0	0	0	0	0	0	0	0	0	0	0	0	0	0
Phact_JT_(reversed)	5p	+	20	106	50	28	101	285	0	1	1	0	1	0	1	0	0	0	0	0	0	0	0	0	0	0	0	0	0
Phact_JT_(reversed)	5p	+	21	115	59	24	87	285	1	0	0	0	0	0	1	0	0	0	0	0	0	0	0	0	0	0	0	0	0
Phact_JT_(reversed)	5p	+	22	117	41	23	104	285	1	1	0	0	0	0	0	0	0	1	0	0	0	0	0	0	0	0	0	0	0
Phact_JT_(reversed)	5p	+	23	114	43	24	104	285	0	0	2	0	0	0	0	0	0	1	0	0	0	0	0	0	0	0	0	0	0
Phact_JT_(reversed)	5p	+	24	116	36	26	107	285	0	1	0	0	0	0	0	0	0	0	0	0	0	0	0	0	0	0	0	0	0
Phact_JT_(reversed)	5p	+	25	116	41	26	102	285	2	2	1	0	0	0	0	0	0	1	0	0	0	0	0	0	0	0	0	0	0
Phact_JT_(reversed)	5p	+	26	119	47	29	90	285	0	0	0	2	0	0	0	1	0	0	0	0	0	0	0	0	0	0	0	0	0
Phact_JT_(reversed)	5p	+	27	115	37	25	108	285	0	1	1	1	1	0	0	0	0	1	0	0	0	0	0	0	0	0	0	0	0
Phact_JT_(reversed)	5p	+	28	111	55	25	94	285	0	2	2	0	0	0	0	1	0	0	0	1	0	0	0	0	0	0	0	0	0
Phact_JT_(reversed)	5p	+	29	113	48	38	86	285	1	1	0	3	0	0	0	0	0	0	0	0	0	0	0	0	0	0	0	0	0
Phact_JT_(reversed)	5p	+	30	134	44	21	86	285	0	0	0	0	0	1	0	1	0	0	0	0	0	0	0	0	0	0	0	0	0
Phact_JT_(reversed)	5p	+	31	105	41	25	91	262	0	0	2	0	0	0	0	0	0	2	0	0	0	0	0	0	0	1	0	0	0
Phact_JT_(reversed)	5p	+	32	101	36	32	78	247	2	0	1	0	0	0	0	0	0	0	0	0	0	0	0	0	0	0	0	0	0
Phact_JT_(reversed)	5p	+	33	95	37	23	81	236	0	1	4	1	1	0	0	2	0	0	0	0	0	0	0	0	0	0	0	0	0
Phact_JT_(reversed)	5p	+	34	90	40	21	71	222	1	0	0	0	0	0	0	0	0	0	0	0	0	0	0	0	0	0	0	0	0
Phact_JT_(reversed)	5p	+	35	83	28	22	65	198	1	0	3	1	0	0	0	0	0	0	0	1	0	0	0	0	0	0	0	0	0
Phact_JT_(reversed)	5p	+	36	73	30	18	68	189	0	0	0	0	0	0	0	0	0	0	0	0	0	0	0	0	0	0	0	0	0
Phact_JT_(reversed)	5p	+	37	55	36	19	66	176	0	3	1	0	0	0	0	0	0	0	0	0	0	0	0	0	0	0	0	0	0
Phact_JT_(reversed)	5p	+	38	73	25	18	54	170	1	0	1	0	0	0	0	0	0	0	0	0	0	0	0	0	0	0	0	0	0
Phact_JT_(reversed)	5p	+	39	70	22	13	48	153	0	0	3	1	0	0	0	0	1	0	0	0	0	0	0	0	0	0	0	0	0
Phact_JT_(reversed)	5p	+	40	54	23	10	56	143	0	0	0	1	0	1	0	0	1	0	0	0	0	0	0	0	0	0	0	0	0
Phact_JT_(reversed)	5p	+	41	62	15	4	48	129	0	0	1	1	0	1	0	0	0	0	0	0	0	0	0	0	0	0	0	0	0
Phact_JT_(reversed)	5p	+	42	51	11	11	46	119	0	1	0	0	0	0	0	0	0	0	0	0	0	0	0	0	0	0	0	0	0
Phact_JT_(reversed)	5p	+	43	41	12	10	38	101	1	0	0	0	0	0	0	0	0	0	0	1	0	0	0	0	0	0	0	0	0
Phact_JT_(reversed)	5p	+	44	35	17	12	30	94	1	1	1	0	0	0	0	0	0	0	0	0	0	0	0	0	0	0	0	0	0
Phact_JT_(reversed)	5p	+	45	31	15	14	24	84	0	0	1	1	0	0	0	0	0	0	1	0	0	0	0	0	0	0	0	0	0
Phact_JT_(reversed)	5p	+	46	29	14	9	27	79	1	0	2	1	0	0	0	0	0	0	0	0	0	0	0	0	0	0	0	0	0
Phact_JT_(reversed)	5p	+	47	25	12	7	25	69	0	1	0	1	0	1	0	0	0	0	0	0	0	0	0	0	0	0	0	0	0
Phact_JT_(reversed)	5p	+	48	27	10	6	18	61	0	0	0	0	0	0	0	0	0	0	0	0	0	0	0	0	0	0	0	0	0
Phact_JT_(reversed)	5p	+	49	21	8	3	21	53	0	1	1	0	0	0	0	0	0	0	0	0	0	0	0	0	0	0	0	0	0
Phact_JT_(reversed)	5p	+	50	20	7	4	19	50	0	0	0	0	0	0	0	1	0	0	0	0	0	0	0	0	0	0	0	0	0
Phact_JT_(reversed)	5p	+	51	21	3	2	18	44	0	0	0	1	0	0	0	0	0	0	0	0	0	0	0	0	0	0	0	0	0
Phact_JT_(reversed)	5p	+	52	16	7	3	11	37	0	0	1	0	0	0	0	0	0	0	0	0	0	0	0	0	0	0	0	0	0
Phact_JT_(reversed)	5p	+	53	14	7	2	13	36	1	0	0	0	0	0	0	0	0	0	0	0	0	0	0	0	0	0	0	0	0
Phact_JT_(reversed)	5p	+	54	14	3	3	14	34	0	0	0	1	0	0	0	0	0	0	0	0	0	0	0	0	0	0	0	0	0
Phact_JT_(reversed)	5p	+	55	13	6	1	10	30	0	2	0	0	0	0	0	0	0	0	0	0	0	0	0	0	0	1	0	0	0
Phact_JT_(reversed)	5p	+	56	15	4	1	6	26	0	1	0	0	0	0	0	0	0	0	0	0	0	0	0	0	0	0	0	0	0
Phact_JT_(reversed)	5p	+	57	12	3	4	6	25	0	0	0	0	0	0	0	0	0	0	0	0	0	0	0	0	0	0	0	0	0
Phact_JT_(reversed)	5p	+	58	11	1	1	8	21	0	0	0	0	0	0	0	0	0	0	0	0	0	0	0	0	0	0	0	0	0
Phact_JT_(reversed)	5p	+	59	7	3	1	7	18	0	0	0	0	0	0	0	0	0	0	0	0	0	0	0	0	0	0	0	0	0
Phact_JT_(reversed)	5p	+	60	8	2	0	5	15	0	0	0	0	0	0	0	0	0	0	0	0	0	0	0	0	0	0	0	0	0
Phact_JT_(reversed)	5p	+	61	7	0	2	6	15	0	0	0	0	0	0	0	0	0	0	0	0	0	0	0	0	0	0	0	0	0
Phact_JT_(reversed)	5p	+	62	4	2	1	8	15	0	0	0	0	0	0	0	0	0	0	0	0	0	0	0	0	0	0	0	0	0
Phact_JT_(reversed)	5p	+	63	6	2	2	5	15	0	0	0	0	0	0	0	0	0	0	0	0	0	0	0	0	0	0	0	0	0
Phact_JT_(reversed)	5p	+	64	5	1	1	8	15	0	0	0	0	0	0	0	0	0	0	0	0	0	0	0	0	0	0	0	0	0
Phact_JT_(reversed)	5p	+	65	9	3	0	3	15	0	0	0	1	0	0	0	0	0	0	0	0	0	0	0	0	0	0	0	0	0
Phact_JT_(reversed)	5p	+	66	9	1	2	3	15	0	0	0	0	0	0	0	0	0	0	0	0	0	0	0	0	0	0	0	0	0
Phact_JT_(reversed)	5p	+	67	4	2	0	9	15	0	0	0	0	0	0	0	0	0	0	0	0	0	0	0	0	0	0	0	0	0
Phact_JT_(reversed)	5p	+	68	4	2	1	8	15	0	0	0	0	0	0	0	0	0	0	0	0	0	0	0	0	0	0	0	0	0
Phact_JT_(reversed)	5p	+	69	6	3	1	5	15	0	1	0	0	0	0	0	0	0	0	0	0	0	0	0	0	0	0	0	0	0
Phact_JT_(reversed)	5p	+	70	8	4	1	2	15	0	0	0	0	0	0	0	0	0	0	0	0	0	0	0	0	0	0	0	0	0
Phact_JT_(reversed)	5p	-	1	108	34	72	102	316	1	2	2	1	0	0	0	0	0	2	0	0	0	0	0	0	0	0	0	0	0
Phact_JT_(reversed)	5p	-	2	95	25	51	145	316	2	1	1	0	0	0	0	0	1	0	0	1	0	0	0	0	0	0	0	0	0
Phact_JT_(reversed)	5p	-	3	116	14	63	123	316	3	2	1	1	0	0	0	0	0	1	0	0	0	0	0	0	0	0	0	0	0
Phact_JT_(reversed)	5p	-	4	104	27	60	125	316	2	0	0	1	0	0	0	0	0	1	1	0	0	0	0	0	0	0	0	0	0
Phact_JT_(reversed)	5p	-	5	107	38	46	125	316	3	0	1	1	1	0	0	0	0	0	0	1	0	0	0	0	0	0	0	0	0
Phact_JT_(reversed)	5p	-	6	100	37	45	134	316	1	0	0	0	0	0	0	0	0	0	0	0	0	0	0	0	0	0	0	0	0
Phact_JT_(reversed)	5p	-	7	97	37	48	134	316	0	0	1	0	0	0	0	0	0	0	0	0	0	0	0	0	0	0	0	0	0
Phact_JT_(reversed)	5p	-	8	101	21	50	144	316	0	1	1	0	0	1	0	0	0	0	0	0	0	0	0	0	0	0	0	0	0
Phact_JT_(reversed)	5p	-	9	106	26	68	116	316	1	0	1	2	0	0	0	0	0	0	0	0	0	0	0	0	0	0	0	0	0
Phact_JT_(reversed)	5p	-	10	91	32	57	136	316	0	1	0	0	0	1	0	0	0	0	0	0	0	0	0	0	0	0	0	0	0
Phact_JT_(reversed)	5p	-	11	105	23	48	140	316	1	0	0	3	0	0	0	0	0	0	2	0	0	0	0	0	0	0	0	0	0
Phact_JT_(reversed)	5p	-	12	111	27	46	132	316	1	0	1	1	0	0	0	0	0	0	0	0	0	0	0	0	0	0	0	0	0
Phact_JT_(reversed)	5p	-	13	103	25	60	128	316	2	0	1	1	0	1	0	0	1	0	0	0	0	0	0	0	0	0	0	0	0
Phact_JT_(reversed)	5p	-	14	113	20	52	131	316	1	1	2	0	0	0	0	0	0	0	0	0	0	0	0	0	0	0	0	0	0
Phact_JT_(reversed)	5p	-	15	105	27	57	127	316	1	1	0	0	0	0	0	0	0	0	0	1	0	0	0	0	0	0	0	0	0
Phact_JT_(reversed)	5p	-	16	113	36	40	127	316	0	0	0	1	0	0	0	0	0	0	1	1	0	0	0	0	0	0	0	0	0
Phact_JT_(reversed)	5p	-	17	109	29	56	122	316	2	1	2	1	0	0	0	0	0	0	0	0	0	0	0	0	0	0	0	0	0
Phact_JT_(reversed)	5p	-	18	99	20	61	136	316	0	0	2	1	1	0	0	0	0	0	0	0	0	0	0	0	0	0	0	0	0
Phact_JT_(reversed)	5p	-	19	112	33	48	123	316	1	0	0	0	0	0	0	0	0	0	1	0	0	0	0	0	0	0	0	0	0
Phact_JT_(reversed)	5p	-	20	92	38	51	135	316	1	0	1	1	0	0	0	0	0	1	0	0	0	0	0	0	0	0	0	0	0
Phact_JT_(reversed)	5p	-	21	100	26	52	138	316	2	0	0	0	0	0	0	0	0	0	0	0	0	0	0	0	0	0	0	0	0
Phact_JT_(reversed)	5p	-	22	110	31	45	130	316	0	2	1	2	0	0	0	0	0	0	0	0	0	0	0	0	0	0	0	0	0
Phact_JT_(reversed)	5p	-	23	101	20	48	147	316	0	0	3	1	0	0	0	0	1	2	0	0	0	1	0	0	0	0	0	0	0
Phact_JT_(reversed)	5p	-	24	104	27	60	125	316	1	1	0	3	0	0	0	0	0	0	0	0	0	1	0	0	0	0	0	0	0
Phact_JT_(reversed)	5p	-	25	110	22	49	135	316	0	1	2	2	0	1	0	0	1	0	0	0	0	0	0	0	0	0	0	0	0
Phact_JT_(reversed)	5p	-	26	111	26	61	118	316	0	2	1	2	0	0	0	0	0	0	0	0	0	0	0	0	0	0	0	0	0
Phact_JT_(reversed)	5p	-	27	118	22	55	121	316	0	0	0	1	0	0	0	0	1	0	0	0	0	0	0	0	0	0	0	0	0
Phact_JT_(reversed)	5p	-	28	99	32	61	124	316	0	0	0	0	0	1	0	0	0	0	0	1	0	0	0	0	0	0	0	0	0
Phact_JT_(reversed)	5p	-	29	94	30	64	128	316	1	0	0	0	0	0	0	0	0	0	0	0	0	0	0	0	0	0	0	0	0
Phact_JT_(reversed)	5p	-	30	105	26	64	121	316	0	2	0	0	0	0	0	0	1	0	0	0	0	0	0	0	0	0	0	0	0
Phact_JT_(reversed)	5p	-	31	89	41	60	107	297	1	0	2	0	0	0	0	1	0	0	0	0	0	0	0	0	0	0	0	0	0
Phact_JT_(reversed)	5p	-	32	91	26	41	105	263	2	1	0	1	0	0	0	0	0	0	0	1	0	0	0	0	0	0	0	0	0
Phact_JT_(reversed)	5p	-	33	82	27	37	104	250	1	0	0	0	0	0	0	1	0	1	0	0	0	0	0	0	0	0	0	0	0
Phact_JT_(reversed)	5p	-	34	84	16	45	84	229	0	0	2	0	0	1	0	0	0	0	0	0	0	0	0	0	0	0	0	0	0
Phact_JT_(reversed)	5p	-	35	65	18	37	92	212	0	1	1	0	0	0	0	0	1	0	0	0	0	0	0	0	0	0	0	0	0
Phact_JT_(reversed)	5p	-	36	63	19	37	87	206	0	2	0	1	0	1	0	0	0	0	0	0	0	0	0	0	0	0	0	0	0
Phact_JT_(reversed)	5p	-	37	51	22	37	82	192	1	1	0	0	0	0	0	0	1	0	0	0	0	0	0	0	0	0	0	0	0
Phact_JT_(reversed)	5p	-	38	57	14	28	77	176	0	0	0	1	0	1	0	0	0	0	0	0	0	0	0	0	0	0	0	0	0
Phact_JT_(reversed)	5p	-	39	63	17	26	59	165	0	1	0	0	0	0	0	0	2	0	0	1	0	0	0	0	0	0	0	0	0
Phact_JT_(reversed)	5p	-	40	56	11	27	58	152	0	0	0	0	0	0	0	0	0	0	0	0	0	0	0	0	0	0	0	0	0
Phact_JT_(reversed)	5p	-	41	39	9	29	56	133	0	1	0	2	0	0	0	0	0	0	0	0	0	0	0	0	0	0	0	0	0
Phact_JT_(reversed)	5p	-	42	39	11	16	55	121	1	1	0	0	0	0	0	0	0	0	0	0	0	0	0	0	0	0	0	0	0
Phact_JT_(reversed)	5p	-	43	30	6	23	43	102	1	2	0	1	0	0	0	0	0	0	0	0	0	0	0	0	0	0	0	0	0
Phact_JT_(reversed)	5p	-	44	35	3	9	39	86	0	0	1	0	0	0	0	0	0	0	0	0	0	0	0	0	0	0	0	0	0
Phact_JT_(reversed)	5p	-	45	27	3	14	28	72	0	0	0	0	0	0	0	0	0	0	0	0	0	0	0	0	0	0	0	0	0
Phact_JT_(reversed)	5p	-	46	14	5	12	36	67	0	0	0	0	0	0	0	0	0	0	0	0	0	0	0	0	0	0	0	0	0
Phact_JT_(reversed)	5p	-	47	21	7	9	22	59	1	0	0	0	0	0	0	0	0	0	0	0	0	0	0	0	0	0	0	0	0
Phact_JT_(reversed)	5p	-	48	15	2	14	24	55	0	0	0	0	0	0	0	0	0	0	0	0	0	0	0	0	0	0	0	0	0
Phact_JT_(reversed)	5p	-	49	15	4	6	25	50	0	0	0	1	0	0	0	0	0	0	0	0	0	0	0	0	0	0	0	0	0
Phact_JT_(reversed)	5p	-	50	15	3	5	21	44	0	0	0	0	0	0	0	0	0	0	0	0	0	0	0	0	0	0	0	0	0
Phact_JT_(reversed)	5p	-	51	12	5	4	17	38	0	0	0	0	0	0	0	0	0	0	0	0	0	0	0	0	0	0	0	0	0
Phact_JT_(reversed)	5p	-	52	12	2	5	16	35	1	0	1	0	0	0	0	0	0	0	0	0	0	0	0	0	0	0	0	0	0
Phact_JT_(reversed)	5p	-	53	11	1	4	16	32	1	0	0	0	0	0	0	0	0	0	0	0	0	0	0	0	0	0	0	0	0
Phact_JT_(reversed)	5p	-	54	5	2	5	19	31	0	0	0	0	0	0	0	0	0	0	0	0	0	0	0	0	0	0	0	0	0
Phact_JT_(reversed)	5p	-	55	11	3	5	11	30	0	0	0	0	0	0	0	0	0	0	0	0	0	0	0	0	0	0	0	0	0
Phact_JT_(reversed)	5p	-	56	11	1	3	10	25	0	0	0	0	0	0	0	0	0	0	0	0	0	0	0	0	0	0	0	0	0
Phact_JT_(reversed)	5p	-	57	6	3	2	11	22	0	0	0	0	0	0	0	0	0	0	0	0	0	0	0	0	0	0	0	0	0
Phact_JT_(reversed)	5p	-	58	6	1	0	9	16	0	0	0	0	0	0	0	0	0	0	0	0	0	0	0	0	0	0	0	0	0
Phact_JT_(reversed)	5p	-	59	4	0	1	9	14	0	0	0	0	0	0	0	0	0	0	0	0	0	0	0	0	0	0	0	0	0
Phact_JT_(reversed)	5p	-	60	3	1	1	5	10	0	0	0	0	0	0	0	0	0	0	0	0	0	0	0	0	0	0	0	0	0
Phact_JT_(reversed)	5p	-	61	5	2	0	3	10	0	0	0	0	0	0	0	0	0	0	0	0	0	0	0	0	0	0	0	0	0
Phact_JT_(reversed)	5p	-	62	1	0	4	5	10	0	0	0	0	0	0	0	0	0	0	0	0	0	0	0	0	0	0	0	0	0
Phact_JT_(reversed)	5p	-	63	4	0	2	4	10	0	0	0	0	0	0	0	0	0	0	0	0	0	0	0	0	0	0	0	0	0
Phact_JT_(reversed)	5p	-	64	4	1	1	4	10	0	0	0	0	0	0	0	0	0	0	0	0	0	0	0	0	0	0	0	0	0
Phact_JT_(reversed)	5p	-	65	4	0	1	5	10	0	0	0	0	0	0	0	0	0	0	0	0	0	0	0	0	0	0	0	0	0
Phact_JT_(reversed)	5p	-	66	4	2	0	4	10	0	0	0	0	0	0	0	0	0	0	0	0	0	0	0	0	0	0	0	0	0
Phact_JT_(reversed)	5p	-	67	2	2	1	5	10	0	0	0	0	0	0	0	0	0	0	0	0	0	0	0	0	0	0	0	0	0
Phact_JT_(reversed)	5p	-	68	2	1	1	6	10	0	0	0	0	0	0	0	0	0	0	0	0	0	0	0	0	0	0	0	0	0
Phact_JT_(reversed)	5p	-	69	3	0	2	5	10	0	0	0	0	0	0	0	0	0	0	0	0	0	0	0	0	0	0	0	0	0
Phact_JT_(reversed)	5p	-	70	0	3	3	4	10	0	0	0	0	0	0	0	0	0	0	0	0	0	0	0	0	0	0	0	0	0
