# Supplementary material for: Recovery and analysis of ancient beetle DNA from subfossil packrat middens using high-throughput sequencing
Source: Sci Rep. 2021 Jun 16;11:12635. doi: 10.1038/s41598-021-91896-8 (PMC8209150; doi:10.1038/s41598-021-91896-8)
Supplement: Supplementary file 6 — Supplementary Information 6. [file 41598_2021_91896_MOESM6_ESM.zip › results_JT8.Phact_JT.filter/Stats_out_MCMC_correct_prob.csv]

	Position	C.T	G.A
1	1	0.745148970512312	0
2	2	0.66834899525192	0
3	3	0.630620999119265	0
4	4	0.60917516930314	0
5	5	0.595623495554056	0
6	6	0.586514417559435	0
7	7	0.580141542713344	0
8	8	0.575540638326424	0
9	9	0.57212690964041	0
10	10	0.569531616064287	0
11	11	0.567514911082861	0
12	12	0.565916507435803	0
13	-12	0	0.690068039559629
14	-11	0	0.691373323199707
15	-10	0	0.693019374116807
16	-9	0	0.695135202299834
17	-8	0	0.697912743334965
18	-7	0	0.701645338335683
19	-6	0	0.706793073274591
20	-5	0	0.714101684978091
21	-4	0	0.724880948327742
22	-3	0	0.741797336977823
23	-2	0	0.771290770379088
24	-1	0	0.829918372716449
