# Supplementary material for: Recovery and analysis of ancient beetle DNA from subfossil packrat middens using high-throughput sequencing
Source: Sci Rep. 2021 Jun 16;11:12635. doi: 10.1038/s41598-021-91896-8 (PMC8209150; doi:10.1038/s41598-021-91896-8)
Supplement: Supplementary file 6 — Supplementary Information 6. [file 41598_2021_91896_MOESM6_ESM.zip › results_JT8.Phact_JT.filter/Stats_out_MCMC_iter.csv]

	Theta	DeltaD	DeltaS	Lambda	Rho	LogLik
1	0.0621467767905456	0.012208062504744	0.682595338955662	0.967961255009806	0.115762716368322	-262.341350736618
2	0.0621467767905456	0.012208062504744	0.682595338955662	0.967961255009806	0.115762716368322	-262.341350736618
3	0.0621467767905456	0.012208062504744	0.682595338955662	0.967961255009806	0.115762716368322	-262.341350736618
4	0.0621467767905456	0.012208062504744	0.682595338955662	0.967961255009806	0.137032636456757	-262.055632872962
5	0.0621467767905456	0.012208062504744	0.682595338955662	0.967961255009806	0.137032636456757	-262.055632872962
6	0.0516029947626157	0.00906306243973557	0.536600985308985	0.89173523374624	0.137032636456757	-262.205891243171
7	0.0516029947626157	0.00906306243973557	0.18882668374893	0.89173523374624	0.137032636456757	-262.337070599226
8	0.0516029947626157	0.00906306243973557	0.18882668374893	0.89173523374624	0.137032636456757	-262.337070599226
9	0.0550322405522025	0.00906306243973557	0.18882668374893	0.711349796187341	0.137032636456757	-260.728551740942
10	0.0550322405522025	0.00906306243973557	0.18882668374893	0.711349796187341	0.137032636456757	-260.728551740942
11	0.0553583452344214	0.00906306243973557	0.18882668374893	0.711349796187341	0.137032636456757	-260.710468435743
12	0.0553583452344214	0.00906306243973557	0.115695865359833	0.711349796187341	0.137032636456757	-260.862043365447
13	0.0622020927074715	0.00906306243973557	0.115695865359833	0.711349796187341	0.137032636456757	-261.900144318862
14	0.0586600403008481	0.00906306243973557	0.115695865359833	0.711349796187341	0.137032636456757	-261.023846961367
15	0.0586600403008481	0.00906306243973557	0.105069917096584	0.711349796187341	0.137032636456757	-261.091736744367
16	0.0586600403008481	0.00744492432582936	0.105069917096584	0.711349796187341	0.125352839229994	-261.992073590457
17	0.0554996439868564	0.0127178610856671	0.105069917096584	0.711349796187341	0.125352839229994	-260.901696259413
18	0.0554996439868564	0.0127178610856671	0.105069917096584	0.711349796187341	0.125352839229994	-260.901696259413
19	0.0554996439868564	0.0127178610856671	0.105069917096584	0.711349796187341	0.125352839229994	-260.901696259413
20	0.0554996439868564	0.0127178610856671	0.105069917096584	0.711349796187341	0.125352839229994	-260.901696259413
21	0.0556314736277872	0.0127178610856671	0.228009394763131	0.711349796187341	0.125352839229994	-261.247065886113
22	0.0556314736277872	0.0123903662458928	0.228009394763131	0.711349796187341	0.125352839229994	-261.204741116635
23	0.0556314736277872	0.0123903662458928	0.228009394763131	0.711349796187341	0.125352839229994	-261.204741116635
24	0.0556314736277872	0.0123903662458928	0.228009394763131	0.711349796187341	0.123980090441405	-261.294526818234
25	0.0556314736277872	0.0123903662458928	0.228009394763131	0.711349796187341	0.134893087565217	-260.764441184732
26	0.0556314736277872	0.0123903662458928	0.228009394763131	0.711349796187341	0.134893087565217	-260.764441184732
27	0.0556314736277872	0.0123903662458928	0.228009394763131	0.711349796187341	0.134893087565217	-260.764441184732
28	0.0556314736277872	0.0144281957762762	0.228009394763131	0.711349796187341	0.134893087565217	-261.158512711939
29	0.0593618664195639	0.00763763760520022	0.228009394763131	0.711349796187341	0.134893087565217	-261.496359003867
30	0.0593618664195639	0.00763763760520022	0.228009394763131	0.711349796187341	0.134893087565217	-261.496359003867
31	0.0494916801975658	0.00763763760520022	0.228009394763131	0.711349796187341	0.134893087565217	-262.963736120014
32	0.0509315464451756	0.0174283062493454	0.228009394763131	0.711349796187341	0.134893087565217	-262.836756180223
33	0.0509315464451756	0.0174283062493454	0.228009394763131	0.711349796187341	0.134893087565217	-262.836756180223
34	0.0509315464451756	0.0174283062493454	0.237393683410312	0.711349796187341	0.134893087565217	-262.933387623166
35	0.0500672863055398	0.0174283062493454	0.237393683410312	0.711349796187341	0.134893087565217	-263.216496552291
36	0.0500672863055398	0.0174283062493454	0.237393683410312	0.644184828989821	0.134893087565217	-263.919609378515
37	0.0500672863055398	0.0174283062493454	0.237393683410312	0.644184828989821	0.134893087565217	-263.919609378515
38	0.0500672863055398	0.0174283062493454	0.237393683410312	0.644184828989821	0.134893087565217	-263.919609378515
39	0.0500672863055398	0.00763684551468825	0.237393683410312	0.644184828989821	0.152923826880128	-261.873396553933
40	0.0500672863055398	0.00774772997409923	0.237393683410312	0.644184828989821	0.152923826880128	-261.836002863782
41	0.0500672863055398	0.0107826225459682	0.237393683410312	0.644184828989821	0.152923826880128	-261.379269642961
42	0.0500672863055398	0.0107826225459682	0.237393683410312	0.689630377709633	0.152923826880128	-261.172420121292
43	0.053677454954338	0.0107826225459682	0.237393683410312	0.689630377709633	0.152923826880128	-260.646008081389
44	0.046286489017565	0.0107826225459682	0.237393683410312	0.689630377709633	0.152923826880128	-262.831003377263
45	0.046286489017565	0.0107826225459682	0.177425014566512	0.753046849357841	0.152923826880128	-262.685489252744
46	0.046286489017565	0.0107826225459682	0.0306153394926837	0.753046849357841	0.152923826880128	-263.818371816259
47	0.0517209077677942	0.0145178001877816	0.257625691405935	0.753046849357841	0.152923826880128	-261.068241220144
48	0.0517209077677942	0.0145178001877816	0.257625691405935	0.753046849357841	0.152923826880128	-261.068241220144
49	0.0530392152692541	0.0145178001877816	0.257625691405935	0.753046849357841	0.152923826880128	-260.963356945414
50	0.0564267265074676	0.0145178001877816	0.257625691405935	0.753046849357841	0.152923826880128	-261.236973894677
51	0.0564267265074676	0.0145178001877816	0.257625691405935	0.753046849357841	0.152923826880128	-261.236973894677
52	0.0564267265074676	0.0196137274362281	0.257625691405935	0.753046849357841	0.152923826880128	-263.326909372548
53	0.0513336885079269	0.0196137274362281	0.0552790999437122	0.753046849357841	0.152923826880128	-262.139728007527
54	0.0513336885079269	0.0196137274362281	0.0552790999437122	0.415387893765407	0.159728107346693	-262.360422141963
55	0.0513336885079269	0.0196137274362281	0.0552790999437122	0.415387893765407	0.159728107346693	-262.360422141963
56	0.0513336885079269	0.0156191846891879	0.0552790999437122	0.415387893765407	0.183500033309597	-261.512684703826
57	0.0513336885079269	0.0156191846891879	0.0552790999437122	0.553463782778271	0.183500033309597	-261.47950657925
58	0.0513336885079269	0.0122069266338423	0.0552790999437122	0.553463782778271	0.183500033309597	-261.15886613712
59	0.0513336885079269	0.0122069266338423	0.0552790999437122	0.553463782778271	0.125183143323218	-261.837310828748
60	0.0677923555599304	0.0122069266338423	0.0552790999437122	0.553463782778271	0.125183143323218	-263.930616203066
61	0.0569037154466572	0.0122069266338423	0.0552790999437122	0.553463782778271	0.125183143323218	-260.785902176082
62	0.0569037154466572	0.00631321627598256	0.0552790999437122	0.553463782778271	0.125183143323218	-262.525365150718
63	0.0569037154466572	0.0113795613010815	0.0552790999437122	0.553463782778271	0.198425419845269	-264.012455993546
64	0.0569037154466572	0.0113795613010815	0.0552790999437122	0.553463782778271	0.198425419845269	-264.012455993546
65	0.0569037154466572	0.0113795613010815	0.0552790999437122	0.553463782778271	0.198425419845269	-264.012455993546
66	0.0569037154466572	0.0113795613010815	0.0552790999437122	0.553463782778271	0.198425419845269	-264.012455993546
67	0.055822180567822	0.0113795613010815	0.0552790999437122	0.553463782778271	0.124731732449498	-260.888041517248
68	0.0586598155469178	0.0113795613010815	0.0552790999437122	0.553463782778271	0.124731732449498	-260.893150683473
69	0.0586598155469178	0.0113795613010815	0.0552790999437122	0.553463782778271	0.125657661161026	-260.854505764206
70	0.0586598155469178	0.0104657216310386	0.114280228495109	0.553463782778271	0.125657661161026	-260.603267354348
71	0.0586598155469178	0.0104657216310386	0.0432046424557478	0.553463782778271	0.100738894104769	-263.483774781332
72	0.0592654359672142	0.0104657216310386	0.0432046424557478	0.553463782778271	0.0996842809330287	-263.59452978773
73	0.0592654359672142	0.0104657216310386	0.0432046424557478	0.553463782778271	0.0996842809330287	-263.59452978773
74	0.0592654359672142	0.0104657216310386	0.156970941977365	0.553463782778271	0.113393140966835	-261.765164405401
75	0.0553462379874593	0.0104657216310386	0.156970941977365	0.553463782778271	0.1904142171804	-262.561416361718
76	0.0553462379874593	0.0104657216310386	0.156970941977365	0.553463782778271	0.1904142171804	-262.561416361718
77	0.0553462379874593	0.0102236029139207	0.156970941977365	0.553463782778271	0.1904142171804	-262.55113044857
78	0.0549526835081804	0.0102236029139207	0.156970941977365	0.553463782778271	0.1904142171804	-262.412075694265
79	0.0549526835081804	0.0102236029139207	0.156970941977365	0.563637123591668	0.1904142171804	-262.382345171199
80	0.0482687141798251	0.0102236029139207	0.19174006352944	0.563637123591668	0.1904142171804	-262.145341653432
81	0.0482687141798251	0.0102236029139207	0.115053828810502	0.563637123591668	0.1904142171804	-261.493770671633
82	0.0548446328162216	0.0102236029139207	0.115053828810502	0.96589580715888	0.122086565582744	-262.645498761902
83	0.0548446328162216	0.0189014611190166	0.547469502777195	0.96589580715888	0.122086565582744	-262.79528443801
84	0.0548446328162216	0.0189014611190166	0.684589542197266	0.96589580715888	0.122086565582744	-262.84237143893
85	0.0548446328162216	0.0189014611190166	0.684589542197266	0.96589580715888	0.122086565582744	-262.84237143893
86	0.0548446328162216	0.0189014611190166	0.684589542197266	0.96589580715888	0.11934280174235	-263.079012737116
87	0.0548446328162216	0.0155858301174077	0.684589542197266	0.96589580715888	0.121256383076846	-261.921130951707
88	0.0645666811730769	0.0155858301174077	0.358919799238366	0.96589580715888	0.121256383076846	-263.287612080725
89	0.0601669265148241	0.0155858301174077	0.358919799238366	0.96589580715888	0.121256383076846	-262.031557682406
90	0.0601669265148241	0.0121169526542743	0.358919799238366	0.96589580715888	0.121256383076846	-261.82247011384
91	0.057295650053991	0.0135728785104061	0.226949578289267	0.634699361602681	0.121256383076846	-262.152387516408
92	0.057295650053991	0.0135728785104061	0.226949578289267	0.705368477582083	0.121256383076846	-261.640207339695
93	0.057295650053991	0.0135728785104061	0.229454904223999	0.705368477582083	0.121256383076846	-261.661451414155
94	0.057295650053991	0.0165488205508626	0.229454904223999	0.705368477582083	0.121256383076846	-262.61950553226
95	0.057295650053991	0.0165488205508626	0.229454904223999	0.878769085890069	0.165003862771845	-262.070139948556
96	0.0576336261627132	0.0165488205508626	0.229454904223999	0.878769085890069	0.165003862771845	-262.185910706327
97	0.0463104407825451	0.0165488205508626	0.144194689295506	0.878769085890069	0.165003862771845	-262.572114230138
98	0.0463104407825451	0.0165488205508626	0.144194689295506	0.878769085890069	0.165003862771845	-262.572114230138
99	0.0477094550957595	0.0165488205508626	0.398319987917911	0.878769085890069	0.165003862771845	-262.280333280252
100	0.0477094550957595	0.0165488205508626	0.398319987917911	0.878769085890069	0.165003862771845	-262.280333280252
101	0.0477094550957595	0.0085138213782992	0.000224045073620449	0.509238189171301	0.173254745953802	-265.371013927221
102	0.0477094550957595	0.0247335346012707	0.000224045073620449	0.509238189171301	0.173254745953802	-265.548346335471
103	0.0477094550957595	0.0247335346012707	0.000224045073620449	0.182667035945324	0.181285394144076	-264.678821359057
104	0.0477094550957595	0.0247335346012707	0.000224045073620449	0.182667035945324	0.181285394144076	-264.678821359057
105	0.0477094550957595	0.0247335346012707	0.000224045073620449	0.638714729782393	0.181285394144076	-265.66068745029
106	0.0477094550957595	0.0247335346012707	0.000224045073620449	0.638714729782393	0.181285394144076	-265.66068745029
107	0.0477094550957595	0.0159461830160346	0.000224045073620449	0.0415108239236149	0.181285394144076	-264.239502935591
108	0.0479616459587167	0.0267177383445956	0.000224045073620449	0.0415108239236149	0.181285394144076	-262.915889005819
109	0.0479616459587167	0.0225835114057843	0.000224045073620449	0.0415108239236149	0.181285394144076	-262.851597010145
110	0.0494020018129695	0.0250076727060543	0.000224045073620449	0.0415108239236149	0.181285394144076	-262.560388379131
111	0.0494020018129695	0.0250076727060543	0.000224045073620449	0.0415108239236149	0.181285394144076	-262.560388379131
112	0.0494020018129695	0.0175262072968765	0.000224045073620449	0.0415108239236149	0.166421187453893	-263.004604427637
113	0.0494020018129695	0.0175262072968765	0.000224045073620449	0.0415108239236149	0.166421187453893	-263.004604427637
114	0.0494020018129695	0.0257728759098841	0.000224045073620449	0.174898057633806	0.166421187453893	-264.387336490699
115	0.0501985311975075	0.0212325662914403	0.000224045073620449	0.174898057633806	0.166421187453893	-262.967390537985
116	0.0575896555845563	0.0212325662914403	0.000224045073620449	0.174898057633806	0.135942144932452	-262.904445894556
117	0.0575896555845563	0.0112021509194334	0.000224045073620449	0.0321507131509287	0.135942144932452	-264.676894902068
118	0.0575896555845563	0.0134404086401746	0.000224045073620449	0.0321507131509287	0.131789564853087	-263.670766838476
119	0.0528180432976747	0.0134404086401746	0.000224045073620449	0.914565187232206	0.139852695111869	-261.448730022666
120	0.0528180432976747	0.0134404086401746	0.0303156959363206	0.914565187232206	0.139852695111869	-261.326104355143
121	0.0528180432976747	0.0134404086401746	0.0303156959363206	0.914565187232206	0.139852695111869	-261.326104355143
122	0.0566835752677727	0.0134404086401746	0.408053832865398	0.914565187232206	0.155746656636909	-261.001419584386
123	0.0566835752677727	0.0134404086401746	0.167998656110094	0.914565187232206	0.155746656636909	-261.053430694955
124	0.0517186159544784	0.0134404086401746	0.167998656110094	0.914565187232206	0.155746656636909	-260.862924661284
125	0.0517186159544784	0.0134404086401746	0.24334720155095	0.914565187232206	0.171029484530569	-261.023092404
126	0.0517186159544784	0.0140294153251358	0.24334720155095	0.914565187232206	0.171029484530569	-261.029536457888
127	0.0517186159544784	0.0140294153251358	0.385959559391593	0.914565187232206	0.171029484530569	-261.038663049143
128	0.0517186159544784	0.0105861967658728	0.385959559391593	0.914565187232206	0.171029484530569	-261.354215017243
129	0.0517186159544784	0.0105861967658728	0.385959559391593	0.914565187232206	0.171029484530569	-261.354215017243
130	0.0517186159544784	0.0130305178318427	0.640790008618985	0.914565187232206	0.171029484530569	-261.322430098582
131	0.0523835168855298	0.0130305178318427	0.640790008618985	0.914565187232206	0.171029484530569	-261.326745813141
132	0.0523835168855298	0.0130305178318427	0.838051729349324	0.914565187232206	0.171029484530569	-261.785927290825
133	0.0523835168855298	0.0130305178318427	0.838051729349324	0.914565187232206	0.171029484530569	-261.785927290825
134	0.0523835168855298	0.0130305178318427	0.521712897142284	0.914565187232206	0.171029484530569	-261.133471645044
135	0.0523835168855298	0.0130305178318427	0.521712897142284	0.901549045502907	0.171029484530569	-261.212938084332
136	0.0523835168855298	0.0130305178318427	0.383502069599251	0.901549045502907	0.198456191741523	-262.700831642031
137	0.0523835168855298	0.0130305178318427	0.383502069599251	0.901549045502907	0.198456191741523	-262.700831642031
138	0.0523835168855298	0.0130305178318427	0.214571841029238	0.901549045502907	0.198456191741523	-262.701134391579
139	0.0523835168855298	0.0130305178318427	0.214571841029238	0.901549045502907	0.198456191741523	-262.701134391579
140	0.0523835168855298	0.0130305178318427	0.725942581694431	0.901549045502907	0.198456191741523	-263.413050926275
141	0.0523835168855298	0.0130305178318427	0.378818914645215	0.901549045502907	0.198456191741523	-262.696869579557
142	0.0523835168855298	0.0138230419500509	0.378818914645215	0.901549045502907	0.198456191741523	-262.727378960315
143	0.0500854573731426	0.0123799577381154	0.378818914645215	0.901549045502907	0.198456191741523	-262.410467005285
144	0.0500854573731426	0.0123355220084234	0.378818914645215	0.901549045502907	0.198456191741523	-262.414210971936
145	0.0463979863242009	0.0123355220084234	0.378818914645215	0.901549045502907	0.226345550471575	-264.472158434454
146	0.0463979863242009	0.0123355220084234	0.378818914645215	0.901549045502907	0.226345550471575	-264.472158434454
147	0.0543885726287801	0.015211948420729	0.312121277800436	0.968146400433776	0.174165116860231	-261.65758080765
148	0.0543885726287801	0.015211948420729	0.631786350641334	0.917251375425198	0.174165116860231	-261.955366404273
149	0.0563823204581202	0.0155649251138678	0.631786350641334	0.917251375425198	0.127460132448296	-261.784372371988
150	0.0563823204581202	0.0155649251138678	0.565421713083147	0.917251375425198	0.11687869082236	-262.390373778477
151	0.0563823204581202	0.0155649251138678	0.880354116803678	0.917251375425198	0.11687869082236	-263.163543576076
152	0.0563823204581202	0.0155649251138678	0.328732687752188	0.917251375425198	0.11687869082236	-262.094649918669
153	0.0563823204581202	0.0155649251138678	0.0503534285691606	0.917251375425198	0.11687869082236	-262.278329064177
154	0.0563823204581202	0.0155649251138678	0.0503534285691606	0.917251375425198	0.126885641366566	-261.569030864815
155	0.0563823204581202	0.0155649251138678	0.0503534285691606	0.917251375425198	0.126885641366566	-261.569030864815
156	0.0563823204581202	0.0155649251138678	0.67703124991043	0.917251375425198	0.126885641366566	-261.914151758358
157	0.0563823204581202	0.019702856899448	0.67703124991043	0.917251375425198	0.126885641366566	-263.536951849563
158	0.0563823204581202	0.00951267434351396	0.67703124991043	0.917251375425198	0.126885641366566	-261.80688677088
159	0.0563823204581202	0.00951267434351396	0.773190740548399	0.917251375425198	0.126885641366566	-261.965384941721
160	0.0563823204581202	0.00951267434351396	0.773190740548399	0.917251375425198	0.126885641366566	-261.965384941721
161	0.0556744675522425	0.00951267434351396	0.773190740548399	0.917251375425198	0.126885641366566	-262.020944350509
162	0.0556744675522425	0.00951267434351396	0.405626000115843	0.917251375425198	0.126885641366566	-261.6854905365
163	0.0556744675522425	0.00951267434351396	0.744751424488552	0.917251375425198	0.126885641366566	-261.970142173875
164	0.0536662501260468	0.0110112888889032	0.355533849326596	0.917251375425198	0.160630471512976	-260.943819747514
165	0.0536662501260468	0.0161098717222079	0.355533849326596	0.917251375425198	0.160630471512976	-261.097000122539
166	0.0542855112425121	0.0161098717222079	0.355533849326596	0.917251375425198	0.160630471512976	-261.151114218093
167	0.0542855112425121	0.0161098717222079	0.355533849326596	0.917251375425198	0.160630471512976	-261.151114218093
168	0.0542855112425121	0.0161098717222079	0.0922314127843295	0.917251375425198	0.149227748546418	-261.041784815255
169	0.0542855112425121	0.0161098717222079	0.0922314127843295	0.390634243890837	0.149227748546418	-261.672888216252
170	0.0542855112425121	0.0161098717222079	0.0922314127843295	0.390634243890837	0.149227748546418	-261.672888216252
171	0.0542855112425121	0.00262435107300271	0.0922314127843295	0.390634243890837	0.149227748546418	-262.362589639502
172	0.0542855112425121	0.00262435107300271	0.0922314127843295	0.390634243890837	0.149227748546418	-262.362589639502
173	0.0541646030242036	0.0148820475428638	0.0922314127843295	0.390634243890837	0.149227748546418	-261.156889526654
174	0.0541646030242036	0.0148820475428638	0.0922314127843295	0.390634243890837	0.149227748546418	-261.156889526654
175	0.0541646030242036	0.0148820475428638	0.0413311930578221	0.911937860742937	0.149227748546418	-260.995080256954
176	0.0541646030242036	0.0148820475428638	0.0413311930578221	0.911937860742937	0.166179389753187	-261.348319164083
177	0.0541646030242036	0.0148820475428638	0.554832590289675	0.911937860742937	0.140386843414163	-261.114251855396
178	0.0541646030242036	0.0135309858323449	0.535040808034751	0.911937860742937	0.140386843414163	-260.892750752428
179	0.0541646030242036	0.0135309858323449	0.535040808034751	0.911937860742937	0.140386843414163	-260.892750752428
180	0.0541646030242036	0.0135309858323449	0.450345204811478	0.950555672844042	0.140386843414163	-260.753781619606
181	0.0541646030242036	0.0135309858323449	0.547425318117685	0.950555672844042	0.140386843414163	-260.754965026445
182	0.0541646030242036	0.0155016644157363	0.547425318117685	0.950555672844042	0.140386843414163	-260.97157341428
183	0.0541646030242036	0.0155016644157363	0.547425318117685	0.950555672844042	0.140386843414163	-260.97157341428
184	0.0530364193256717	0.0155016644157363	0.547425318117685	0.950555672844042	0.153651268146925	-260.888876740642
185	0.0530364193256717	0.018946137492667	0.379615030727017	0.950555672844042	0.153651268146925	-261.81455069869
186	0.0530364193256717	0.018946137492667	0.821544372317018	0.950555672844042	0.153651268146925	-262.174151945608
187	0.0530364193256717	0.018946137492667	0.769494145535041	0.950555672844042	0.153651268146925	-262.112943207969
188	0.0530364193256717	0.0168674749733729	0.769494145535041	0.950555672844042	0.153651268146925	-261.366294327259
189	0.0530364193256717	0.0168674749733729	0.997514000473476	0.950555672844042	0.153651268146925	-261.630149302544
190	0.0530364193256717	0.0168674749733729	0.997514000473476	0.950555672844042	0.153651268146925	-261.630149302544
191	0.0541973367245012	0.0178761997521818	0.121341703283131	0.743988058687408	0.153651268146925	-261.39548395227
192	0.0541973367245012	0.0178761997521818	0.121341703283131	0.743988058687408	0.172101393448601	-261.99841737522
193	0.0541973367245012	0.0178761997521818	0.121341703283131	0.743988058687408	0.172101393448601	-261.99841737522
194	0.0541973367245012	0.0178761997521818	0.121341703283131	0.743988058687408	0.172101393448601	-261.99841737522
195	0.0487117137556313	0.0178761997521818	0.121341703283131	0.743988058687408	0.172101393448601	-261.989364925011
196	0.0487117137556313	0.00967761654718163	0.121341703283131	0.743988058687408	0.152847967258334	-261.887097395259
197	0.0487117137556313	0.00967761654718163	0.121341703283131	0.743988058687408	0.152847967258334	-261.887097395259
198	0.0487117137556313	0.00967761654718163	0.180055567023399	0.743988058687408	0.152847967258334	-261.696372789794
199	0.0487117137556313	0.0125208099076617	0.0922508390366235	0.743988058687408	0.134998685793994	-262.363722399203
200	0.0487117137556313	0.0139534722120519	0.0922508390366235	0.564343089242458	0.134998685793994	-262.046119593161
201	0.0487117137556313	0.0139534722120519	0.0922508390366235	0.564343089242458	0.134998685793994	-262.046119593161
202	0.0532986325803847	0.00512592096512648	0.0922508390366235	0.187275869505987	0.134998685793994	-262.390625841972
203	0.0532986325803847	0.00512592096512648	0.0922508390366235	0.187275869505987	0.164931843779073	-262.235139504256
204	0.0532986325803847	0.00512592096512648	0.0922508390366235	0.187275869505987	0.164931843779073	-262.235139504256
205	0.0532986325803847	0.00512592096512648	0.0329222471024431	0.187275869505987	0.127712093483835	-261.99417932309
206	0.0623851166571634	0.00512592096512648	0.0329222471024431	0.187275869505987	0.127712093483835	-262.109951322223
207	0.0623851166571634	0.00512592096512648	0.0329222471024431	0.187275869505987	0.127712093483835	-262.109951322223
208	0.0623851166571634	0.00512592096512648	0.0329222471024431	0.187275869505987	0.127712093483835	-262.109951322223
209	0.0593252732281421	0.00512592096512648	0.0329222471024431	0.280750737691776	0.127712093483835	-262.28378074222
210	0.0593252732281421	0.00512592096512648	0.0329222471024431	0.00183181995642784	0.127712093483835	-262.679791675671
211	0.0593252732281421	0.00512592096512648	0.0329222471024431	0.00183181995642784	0.127712093483835	-262.679791675671
212	0.0593252732281421	0.00470340581436723	0.0329222471024431	0.0720486267868553	0.127712093483835	-261.158864169386
213	0.0593252732281421	0.00415803859212141	0.0329222471024431	0.0161031548642986	0.192703462225485	-265.815081695884
214	0.0593252732281421	0.00415803859212141	0.0329222471024431	0.0161031548642986	0.154498407357699	-262.366218086655
215	0.0593252732281421	0.00642294154778678	0.0385192513301392	0.48331353690442	0.154498407357699	-262.921329961681
216	0.0593252732281421	0.00642294154778678	0.0385192513301392	0.48331353690442	0.154498407357699	-262.921329961681
217	0.0593252732281421	0.00642294154778678	0.0385192513301392	0.48331353690442	0.154498407357699	-262.921329961681
218	0.0593252732281421	0.00642294154778678	0.0385192513301392	0.48331353690442	0.154498407357699	-262.921329961681
219	0.0593252732281421	0.00642294154778678	0.0385192513301392	0.48331353690442	0.154498407357699	-262.921329961681
220	0.0547599037825642	0.00642294154778678	0.0385192513301392	0.48331353690442	0.154498407357699	-262.328784878524
221	0.0547599037825642	0.00642294154778678	0.0385192513301392	0.29643215450188	0.154498407357699	-261.068728967795
222	0.0547599037825642	0.00642294154778678	0.0385192513301392	0.253434319669757	0.154498407357699	-260.794043398914
223	0.0547599037825642	0.00642294154778678	0.0385192513301392	0.253434319669757	0.154498407357699	-260.794043398914
224	0.0547599037825642	0.00642294154778678	0.0385192513301392	0.253434319669757	0.154498407357699	-260.794043398914
225	0.0547599037825642	0.00642294154778678	0.0385192513301392	0.308597150321881	0.154498407357699	-261.149632410931
226	0.0552169841142891	0.0100914704661138	0.0385192513301392	0.122603760954942	0.154498407357699	-260.80593849285
227	0.0552169841142891	0.00570026819302738	0.0385192513301392	0.122603760954942	0.154498407357699	-260.42225251496
228	0.0552169841142891	0.0149500534898821	0.0385192513301392	0.122603760954942	0.154498407357699	-262.161194451935
229	0.0552169841142891	0.0149500534898821	0.0385192513301392	0.122603760954942	0.142936239493639	-262.087012782303
230	0.0515508786346173	0.0129357865262363	0.0385192513301392	0.122603760954942	0.142936239493639	-261.678451302678
231	0.0515508786346173	0.0129357865262363	0.0385192513301392	0.122603760954942	0.142936239493639	-261.678451302678
232	0.0515508786346173	0.00611250426095828	0.0385192513301392	0.247464750597339	0.142936239493639	-261.379798243822
233	0.0515508786346173	0.00785913343036945	0.0385192513301392	0.247464750597339	0.142936239493639	-260.838839854185
234	0.0515508786346173	0.00785913343036945	0.0385192513301392	0.247464750597339	0.142936239493639	-260.838839854185
235	0.0515508786346173	0.00863808055238196	0.0385192513301392	0.247464750597339	0.142936239493639	-260.694088894577
236	0.0515508786346173	0.00863808055238196	0.0385192513301392	0.247464750597339	0.142936239493639	-260.694088894577
237	0.0515508786346173	0.00863808055238196	0.0385192513301392	0.247464750597339	0.142936239493639	-260.694088894577
238	0.0515508786346173	0.00863808055238196	0.0385192513301392	0.247464750597339	0.140760577230293	-260.777841723293
239	0.0515508786346173	0.00863808055238196	0.0385192513301392	0.247464750597339	0.140760577230293	-260.777841723293
240	0.0515508786346173	0.00750552892756875	0.0385192513301392	0.247464750597339	0.140760577230293	-261.006952344398
241	0.0515508786346173	0.00750552892756875	0.0385192513301392	0.247464750597339	0.152526485948057	-260.708347677025
242	0.0515508786346173	0.00750552892756875	0.0385192513301392	0.247464750597339	0.152526485948057	-260.708347677025
243	0.0607169226581142	0.00750552892756875	0.0385192513301392	0.358247665506402	0.152526485948057	-262.091276045982
244	0.0542925918788781	0.00810641093884792	0.0385192513301392	0.416668580187633	0.152526485948057	-261.011917598195
245	0.0542925918788781	0.00810641093884792	0.0385192513301392	0.416668580187633	0.152526485948057	-261.011917598195
246	0.0510355525366522	0.00810641093884792	0.0385192513301392	0.416668580187633	0.152526485948057	-261.467687130228
247	0.0513739533805236	0.0122202420331948	0.0385192513301392	0.46018993146749	0.152526485948057	-260.567791909158
248	0.0513739533805236	0.0122202420331948	0.0385192513301392	0.46018993146749	0.152526485948057	-260.567791909158
249	0.0513739533805236	0.0122202420331948	0.0385192513301392	0.182924685061526	0.152526485948057	-260.727066145808
250	0.0513739533805236	0.0122202420331948	0.0385192513301392	0.542481626875614	0.152526485948057	-260.738821987017
251	0.0513739533805236	0.0122202420331948	0.0385192513301392	0.542481626875614	0.152526485948057	-260.738821987017
252	0.0512719667395917	0.0115455199464346	0.0385192513301392	0.542481626875614	0.152463306266793	-260.842577304884
253	0.0512719667395917	0.0115455199464346	0.0385192513301392	0.465573726948258	0.152463306266793	-260.652735559982
254	0.0512719667395917	0.0115455199464346	0.0385192513301392	0.465573726948258	0.152463306266793	-260.652735559982
255	0.0512719667395917	0.0115455199464346	0.0385192513301392	0.475749663362333	0.152463306266793	-260.676925706694
256	0.0512719667395917	0.0112934555469367	0.0385192513301392	0.475749663362333	0.152463306266793	-260.70962314244
257	0.0512719667395917	0.0179169858948558	0.0385192513301392	0.475749663362333	0.152463306266793	-261.51628272295
258	0.0512719667395917	0.0179169858948558	0.0385192513301392	0.475749663362333	0.152463306266793	-261.51628272295
259	0.0512719667395917	0.0164413969176959	0.0385192513301392	0.475749663362333	0.152463306266793	-261.076417037215
260	0.0512719667395917	0.0164413969176959	0.0385192513301392	0.404930746665861	0.152463306266793	-261.084857468741
261	0.0512719667395917	0.0164413969176959	0.0385192513301392	0.404930746665861	0.152463306266793	-261.084857468741
262	0.0512719667395917	0.0164413969176959	0.0385192513301392	0.404930746665861	0.152463306266793	-261.084857468741
263	0.0496075360086629	0.0129408700974673	0.0385192513301392	0.404930746665861	0.155464574780509	-260.854785870289
264	0.0496075360086629	0.0129408700974673	0.0385192513301392	0.404930746665861	0.155464574780509	-260.854785870289
265	0.0496075360086629	0.0129408700974673	0.0406011694043896	0.493703845684262	0.155464574780509	-260.944700641913
266	0.0528358619654971	0.0167261775901121	0.0406011694043896	0.493703845684262	0.155464574780509	-260.987659334372
267	0.0528358619654971	0.0167261775901121	0.0406011694043896	0.493703845684262	0.155464574780509	-260.987659334372
268	0.0541830324574521	0.0167261775901121	0.0393951194087516	0.493703845684262	0.155464574780509	-261.026716279256
269	0.0541830324574521	0.0105805301313209	0.0890304728103216	0.493703845684262	0.155464574780509	-259.928668008866
270	0.0541830324574521	0.0105805301313209	0.0890304728103216	0.493703845684262	0.155464574780509	-259.928668008866
271	0.0541830324574521	0.00913249311258178	0.0525191439045228	0.493703845684262	0.155464574780509	-260.566300788138
272	0.0541830324574521	0.00913249311258178	0.0525191439045228	0.493703845684262	0.155464574780509	-260.566300788138
273	0.0541830324574521	0.00913249311258178	0.0525191439045228	0.493703845684262	0.155464574780509	-260.566300788138
274	0.0541830324574521	0.00913249311258178	0.0525191439045228	0.493703845684262	0.155464574780509	-260.566300788138
275	0.0554542219690369	0.00913249311258178	0.0525191439045228	0.493703845684262	0.155464574780509	-260.625964675833
276	0.0554542219690369	0.00806219908068849	0.0525191439045228	0.493703845684262	0.155464574780509	-260.978610914477
277	0.056348895797684	0.00806219908068849	0.0525191439045228	0.294641370907013	0.155464574780509	-260.294352051393
278	0.056348895797684	0.0109938215594846	0.0525191439045228	0.294641370907013	0.155464574780509	-260.31295342649
279	0.056348895797684	0.00666940248444355	0.0525191439045228	0.149607147830657	0.155464574780509	-260.735468722229
280	0.056348895797684	0.000188649527574672	0.0525191439045228	0.149607147830657	0.155464574780509	-261.233953824713
281	0.0561136752052945	0.000188649527574672	0.0525191439045228	0.149607147830657	0.155464574780509	-261.204905082587
282	0.0561136752052945	0.0042446690926913	0.0525191439045228	0.149607147830657	0.155464574780509	-260.542917754403
283	0.0561136752052945	0.0042446690926913	0.0525191439045228	0.149607147830657	0.155464574780509	-260.542917754403
284	0.0561136752052945	0.0042446690926913	0.0525191439045228	0.149607147830657	0.155464574780509	-260.542917754403
285	0.0561136752052945	0.0042446690926913	0.0525191439045228	0.149607147830657	0.155464574780509	-260.542917754403
286	0.0495945458576182	0.0042446690926913	0.0525191439045228	0.149607147830657	0.155464574780509	-260.946747914469
287	0.0495945458576182	0.0042446690926913	0.0525191439045228	0.149607147830657	0.155464574780509	-260.946747914469
288	0.0547931733070336	0.0070095939438759	0.0525191439045228	0.149607147830657	0.155464574780509	-260.555134568808
289	0.0490253678162996	0.0070095939438759	0.0475615691269665	0.195262901018249	0.170853138153731	-260.923319245284
290	0.0490253678162996	0.0070095939438759	0.0475615691269665	0.195262901018249	0.170853138153731	-260.923319245284
291	0.0490253678162996	0.00823431693898301	0.0475615691269665	0.195262901018249	0.170853138153731	-260.859413754294
292	0.0490253678162996	0.00823431693898301	0.0475615691269665	0.195262901018249	0.170853138153731	-260.859413754294
293	0.0490253678162996	0.00823431693898301	0.0475615691269665	0.103918385012317	0.170853138153731	-261.737550531227
294	0.0490253678162996	0.00823431693898301	0.0475615691269665	0.103918385012317	0.170853138153731	-261.737550531227
295	0.0490253678162996	0.00823431693898301	0.0475615691269665	0.103918385012317	0.170853138153731	-261.737550531227
296	0.0490253678162996	0.00823431693898301	0.0475615691269665	0.103918385012317	0.170853138153731	-261.737550531227
297	0.0490253678162996	0.00823431693898301	0.0475615691269665	0.309295274450786	0.169577496592217	-261.025985601412
298	0.0490253678162996	0.00823431693898301	0.0475615691269665	0.309295274450786	0.169577496592217	-261.025985601412
299	0.0490253678162996	0.00823431693898301	0.0475615691269665	0.309295274450786	0.169577496592217	-261.025985601412
300	0.0490253678162996	0.00823431693898301	0.0475615691269665	0.309295274450786	0.169577496592217	-261.025985601412
301	0.0538347807824887	0.00823431693898301	0.0475615691269665	0.309295274450786	0.169577496592217	-260.626335428825
302	0.0538347807824887	0.00992265179214057	0.0475615691269665	0.309295274450786	0.169577496592217	-260.443145819528
303	0.0538347807824887	0.00992265179214057	0.0475615691269665	0.309295274450786	0.169577496592217	-260.443145819528
304	0.0485900666135065	0.00992265179214057	0.0475615691269665	0.309295274450786	0.169577496592217	-260.868596735963
305	0.0485900666135065	0.00992265179214057	0.0475615691269665	0.723810681643543	0.169577496592217	-262.37465320452
306	0.0485900666135065	0.00992265179214057	0.0475615691269665	0.723810681643543	0.15534237824021	-262.492154245036
307	0.0485900666135065	0.00992265179214057	0.0475615691269665	0.723810681643543	0.14898728403319	-262.696432328473
308	0.0485900666135065	0.00992265179214057	0.318142978583754	0.971146360822683	0.14898728403319	-263.053195766774
309	0.0462512418242482	0.0204175504936726	0.0743433736471418	0.590679928609218	0.14898728403319	-264.446739960135
310	0.0533520936730343	0.0129668508365084	0.0743433736471418	0.590679928609218	0.14898728403319	-260.160194776783
311	0.0533520936730343	0.0129668508365084	0.0743433736471418	0.590679928609218	0.14898728403319	-260.160194776783
312	0.0533520936730343	0.0129668508365084	0.0743433736471418	0.590679928609218	0.14898728403319	-260.160194776783
313	0.0591630788542038	0.0140820423104711	0.0743433736471418	0.927330840922266	0.14898728403319	-261.658465242789
314	0.0525706022158708	0.0140820423104711	0.692625784754398	0.927330840922266	0.14898728403319	-261.03729491352
315	0.0525706022158708	0.0140820423104711	0.692625784754398	0.927330840922266	0.14898728403319	-261.03729491352
316	0.0525706022158708	0.0140820423104711	0.194299666573646	0.927330840922266	0.14898728403319	-260.806625768232
317	0.0525706022158708	0.0140820423104711	0.194299666573646	0.927330840922266	0.14898728403319	-260.806625768232
318	0.0525706022158708	0.017511057775037	0.319558098198791	0.927330840922266	0.14898728403319	-261.371172031067
319	0.0502745874249909	0.00970868447168564	0.319558098198791	0.953366481855504	0.161227213638157	-262.087662881216
320	0.0502745874249909	0.00970868447168564	0.319558098198791	0.953366481855504	0.205132616364982	-263.96237346429
321	0.0502745874249909	0.00970868447168564	0.319558098198791	0.953366481855504	0.205132616364982	-263.96237346429
322	0.0502745874249909	0.00970868447168564	0.319558098198791	0.953366481855504	0.205132616364982	-263.96237346429
323	0.0502745874249909	0.00970868447168564	0.319558098198791	0.953366481855504	0.205132616364982	-263.96237346429
324	0.0502745874249909	0.00970868447168564	0.963430061413536	0.953366481855504	0.145822547806222	-262.14753426904
325	0.0498707416830532	0.0168987994626168	0.862991615342856	0.953366481855504	0.145822547806222	-262.08255404429
326	0.050971287984831	0.0168987994626168	0.212511124247554	0.953366481855504	0.145822547806222	-261.565214733092
327	0.050971287984831	0.0168987994626168	0.70909441687034	0.953366481855504	0.145822547806222	-261.654935814911
328	0.050971287984831	0.0168987994626168	0.70909441687034	0.953366481855504	0.145822547806222	-261.654935814911
329	0.0573115458633334	0.0168987994626168	0.210076063462165	0.953366481855504	0.145822547806222	-261.490263934883
330	0.0573115458633334	0.0168987994626168	0.828517404892315	0.953366481855504	0.153552536488524	-261.905772212815
331	0.0536491224532306	0.0168987994626168	0.40555550585044	0.953366481855504	0.153552536488524	-261.154489364997
332	0.0536491224532306	0.0170817048354643	0.960207172317606	0.953366481855504	0.153552536488524	-261.587494577341
333	0.0536491224532306	0.0170817048354643	0.960207172317606	0.953366481855504	0.153552536488524	-261.587494577341
334	0.0536491224532306	0.0107136276212603	0.832526839074479	0.953366481855504	0.153552536488524	-261.022766245225
335	0.0536491224532306	0.0107136276212603	0.659046766253153	0.953366481855504	0.153552536488524	-260.987946940889
336	0.0536491224532306	0.0107136276212603	0.884530264569628	0.953366481855504	0.148763193628848	-261.038234528556
337	0.0536491224532306	0.0107136276212603	0.564653097583412	0.906871604851917	0.164321046175312	-261.233085683438
338	0.0536491224532306	0.0107136276212603	0.353431896885317	0.906871604851917	0.164321046175312	-261.077292311114
339	0.0499439659431465	0.0107136276212603	0.586574132628551	0.906871604851917	0.164321046175312	-261.589800988434
340	0.0499439659431465	0.0107136276212603	0.586574132628551	0.906871604851917	0.164321046175312	-261.589800988434
341	0.0499439659431465	0.0107136276212603	0.586574132628551	0.906871604851917	0.164321046175312	-261.589800988434
342	0.0492722738863689	0.0107136276212603	0.430355522388084	0.906871604851917	0.164321046175312	-261.599827038552
343	0.0492722738863689	0.0107136276212603	0.0725207428850896	0.906871604851917	0.164321046175312	-262.227035929877
344	0.0535413285742312	0.0107136276212603	0.0725207428850896	0.906871604851917	0.168081931113242	-261.781197783204
345	0.0535413285742312	0.0107136276212603	0.0643884777032038	0.217472058050579	0.168081931113242	-261.182902375412
346	0.0535413285742312	0.0107136276212603	0.0643884777032038	0.217472058050579	0.168081931113242	-261.182902375412
347	0.0502188975103164	0.0107136276212603	0.0643884777032038	0.217472058050579	0.158100803094968	-261.138660461856
348	0.0502188975103164	0.0107136276212603	0.0643884777032038	0.217472058050579	0.158100803094968	-261.138660461856
349	0.0502188975103164	0.0107136276212603	0.0643884777032038	0.217472058050579	0.158100803094968	-261.138660461856
350	0.0502188975103164	0.00970976159577254	0.0643884777032038	0.217472058050579	0.187692010759022	-261.640377283301
351	0.0502188975103164	0.00970976159577254	0.0643884777032038	0.217472058050579	0.187692010759022	-261.640377283301
352	0.046951715311516	0.00216418988414405	0.0643884777032038	0.217472058050579	0.187692010759022	-263.059388980436
353	0.046951715311516	0.00216418988414405	0.0643884777032038	0.217472058050579	0.187692010759022	-263.059388980436
354	0.0492264931838635	0.00216418988414405	0.0643884777032038	0.217472058050579	0.148640969107592	-262.209714351503
355	0.0548874903065775	0.00216418988414405	0.0643884777032038	0.217472058050579	0.148640969107592	-260.977745479683
356	0.0548874903065775	0.00216418988414405	0.0643884777032038	0.217472058050579	0.127585251673364	-261.533926267211
357	0.0548874903065775	0.00216418988414405	0.0643884777032038	0.217472058050579	0.127585251673364	-261.533926267211
358	0.0548874903065775	0.00220484101270054	0.0643884777032038	0.217472058050579	0.127585251673364	-261.517910525766
359	0.0548874903065775	0.00220484101270054	0.0643884777032038	0.217472058050579	0.127585251673364	-261.517910525766
360	0.0548874903065775	0.00220484101270054	0.0643884777032038	0.217472058050579	0.127585251673364	-261.517910525766
361	0.0548874903065775	0.0172767337196618	0.0643884777032038	0.217472058050579	0.127585251673364	-264.13735275564
362	0.0548874903065775	0.0172767337196618	0.0643884777032038	0.217472058050579	0.127585251673364	-264.13735275564
363	0.0548874903065775	0.010816267444249	0.0643884777032038	0.217472058050579	0.123265575150916	-261.745895061598
364	0.0548874903065775	0.010816267444249	0.0643884777032038	0.217472058050579	0.123265575150916	-261.745895061598
365	0.0548874903065775	0.010816267444249	0.0643884777032038	0.217472058050579	0.152952794507207	-260.937769041697
366	0.0548874903065775	0.00373110047814935	0.0643884777032038	0.217472058050579	0.152952794507207	-260.539346708716
367	0.0503286488996773	0.00373110047814935	0.0643884777032038	0.217472058050579	0.152952794507207	-261.09303477927
368	0.0503286488996773	0.00373110047814935	0.0643884777032038	0.217472058050579	0.152952794507207	-261.09303477927
369	0.0503286488996773	0.00373110047814935	0.0643884777032038	0.217472058050579	0.152952794507207	-261.09303477927
370	0.0503286488996773	0.00373110047814935	0.0643884777032038	0.217472058050579	0.152952794507207	-261.09303477927
371	0.0503286488996773	0.0136376504272733	0.0643884777032038	0.217472058050579	0.152952794507207	-262.101600520567
372	0.0503286488996773	0.0136376504272733	0.0643884777032038	0.217472058050579	0.180123856764277	-262.437897985254
373	0.0503286488996773	0.00827818736113227	0.0643884777032038	0.217472058050579	0.180123856764277	-261.086654941463
374	0.0503286488996773	0.00827818736113227	0.0643884777032038	0.208109899701547	0.180123856764277	-261.176119983933
375	0.0503286488996773	0.00827818736113227	0.0643884777032038	0.208109899701547	0.180123856764277	-261.176119983933
376	0.0492717251154588	0.00827818736113227	0.0643884777032038	0.208109899701547	0.180123856764277	-261.26732769143
377	0.0492717251154588	0.00595713182023866	0.0643884777032038	0.187946522306296	0.180123856764277	-261.275726528709
378	0.0492717251154588	0.0069170480576447	0.0643884777032038	0.60245104004537	0.180123856764277	-263.143212615287
379	0.0492717251154588	0.0069170480576447	0.0643884777032038	0.60245104004537	0.144781128872456	-263.305237213499
380	0.0492717251154588	0.0172143706712034	0.0643884777032038	0.60245104004537	0.144781128872456	-261.959435136277
381	0.0492717251154588	0.0146748656877671	0.0643884777032038	0.60245104004537	0.144781128872456	-261.395008038395
382	0.0492717251154588	0.0165742214745114	0.0643884777032038	0.60245104004537	0.144781128872456	-261.776866267137
383	0.0492717251154588	0.0126989861692898	0.0643884777032038	0.60245104004537	0.139924398314031	-261.545620980962
384	0.0492717251154588	0.0126989861692898	0.0643884777032038	0.60245104004537	0.137994638616525	-261.667782584982
385	0.0492717251154588	0.0126989861692898	0.0643884777032038	0.60245104004537	0.137994638616525	-261.667782584982
386	0.0492717251154588	0.0126989861692898	0.0643884777032038	0.60245104004537	0.137994638616525	-261.667782584982
387	0.0492717251154588	0.0126989861692898	0.115441744466271	0.60245104004537	0.189545280315683	-261.320306219185
388	0.0492717251154588	0.0126989861692898	0.115441744466271	0.932232866066289	0.160218930335825	-261.629701648429
389	0.0578124189169012	0.0126989861692898	0.618972209147781	0.932232866066289	0.160218930335825	-261.5749008506
390	0.0578124189169012	0.0126989861692898	0.484953427690865	0.932232866066289	0.160218930335825	-261.476824759634
391	0.0578124189169012	0.0126989861692898	0.484953427690865	0.932232866066289	0.160218930335825	-261.476824759634
392	0.0578124189169012	0.0126989861692898	0.484953427690865	0.932232866066289	0.160218930335825	-261.476824759634
393	0.0578124189169012	0.0126989861692898	0.828383907212045	0.932232866066289	0.160218930335825	-261.855131101436
394	0.0578124189169012	0.0126989861692898	0.828383907212045	0.932232866066289	0.15973997044253	-261.829978095788
395	0.0578124189169012	0.0126989861692898	0.563899022346054	0.932232866066289	0.15973997044253	-261.50071367876
396	0.0478792790591067	0.0141354064035474	0.144161976367704	0.932232866066289	0.15973997044253	-261.927222452678
397	0.0541453087187528	0.0198783357302122	0.144161976367704	0.932232866066289	0.138835306160951	-262.307781032143
398	0.0541453087187528	0.0178552912582318	0.144161976367704	0.932232866066289	0.138835306160951	-261.575500238171
399	0.0574495121304554	0.0103184739990443	0.887868151088946	0.932232866066289	0.138835306160951	-261.471021387674
400	0.0573372735383542	0.0103184739990443	0.758290585373762	0.932232866066289	0.138835306160951	-261.28487277896
401	0.0573372735383542	0.0103184739990443	0.758290585373762	0.932232866066289	0.138835306160951	-261.28487277896
402	0.0573372735383542	0.0103184739990443	0.898184630357599	0.932232866066289	0.162949153835075	-262.116205213111
403	0.0573372735383542	0.0103184739990443	0.687554029864027	0.932232866066289	0.162949153835075	-261.852673606053
404	0.0573372735383542	0.0103184739990443	0.681651450824556	0.932232866066289	0.13547433431498	-261.243892913947
405	0.0573372735383542	0.0103184739990443	0.681651450824556	0.932232866066289	0.13547433431498	-261.243892913947
406	0.0573372735383542	0.0163156534864031	0.390159220262263	0.932232866066289	0.145151800969505	-261.328786087628
407	0.0573372735383542	0.0163156534864031	0.390159220262263	0.932232866066289	0.145151800969505	-261.328786087628
408	0.0573372735383542	0.0163156534864031	0.390159220262263	0.932232866066289	0.145151800969505	-261.328786087628
409	0.0578333979164523	0.0163156534864031	0.244173806062892	0.932232866066289	0.145151800969505	-261.39559610214
410	0.0578333979164523	0.0163156534864031	0.244173806062892	0.932232866066289	0.145726028066523	-261.405125627944
411	0.0578333979164523	0.0163156534864031	0.244173806062892	0.932232866066289	0.145726028066523	-261.405125627944
412	0.0578333979164523	0.0163156534864031	0.118876674606584	0.932232866066289	0.145726028066523	-261.473558882353
413	0.0578333979164523	0.0163156534864031	0.118876674606584	0.932232866066289	0.145726028066523	-261.473558882353
414	0.0525231221841418	0.0163156534864031	0.118876674606584	0.932232866066289	0.145726028066523	-261.197154832447
415	0.0525231221841418	0.0163156534864031	0.353182023983749	0.994333941817427	0.145726028066523	-261.311196837809
416	0.0576502755755463	0.0163156534864031	0.353182023983749	0.994333941817427	0.145726028066523	-261.536008293197
417	0.0576502755755463	0.0163156534864031	0.634860993299588	0.994333941817427	0.145726028066523	-261.504985478709
418	0.0576502755755463	0.0163156534864031	0.634860993299588	0.994333941817427	0.145726028066523	-261.504985478709
419	0.0576502755755463	0.0163156534864031	0.887443097766754	0.994333941817427	0.145726028066523	-261.481243472361
420	0.0558893841666629	0.0163156534864031	0.887443097766754	0.994333941817427	0.0971885283167277	-265.206770892482
421	0.0551957136512557	0.0163156534864031	0.612858713596551	0.885149431521111	0.0971885283167277	-266.231264337541
422	0.0551957136512557	0.0163156534864031	0.299340964153011	0.964136348983758	0.0971885283167277	-265.318780618248
423	0.0551957136512557	0.0131686991662575	0.299340964153011	0.964136348983758	0.13654236632857	-260.944342397723
424	0.0551957136512557	0.0131686991662575	0.610794561983633	0.964136348983758	0.13654236632857	-260.821583071777
425	0.0551957136512557	0.0131686991662575	0.529692699909958	0.964136348983758	0.178456139395894	-261.92103903789
426	0.0484204891933388	0.0131686991662575	0.529692699909958	0.964136348983758	0.178456139395894	-261.727518754044
427	0.0484204891933388	0.0131686991662575	0.347323431989964	0.964136348983758	0.178456139395894	-261.822072656404
428	0.0484204891933388	0.0131686991662575	0.69059337089464	0.964136348983758	0.178456139395894	-261.698568976185
429	0.0542188850618463	0.0131686991662575	0.362227061824686	0.964136348983758	0.14533029454312	-260.773788226037
430	0.0542188850618463	0.0131686991662575	0.937941700622158	0.964136348983758	0.14533029454312	-260.733417790911
431	0.0542188850618463	0.0131686991662575	0.937941700622158	0.964136348983758	0.14533029454312	-260.733417790911
432	0.0542188850618463	0.0131686991662575	0.110109816793015	0.964136348983758	0.14533029454312	-261.005099459533
433	0.0542188850618463	0.0131686991662575	0.0126529158136399	0.890206340460923	0.14533029454312	-261.148194063881
434	0.0542188850618463	0.0112528185387745	0.0126529158136399	0.890206340460923	0.14533029454312	-261.540577867848
435	0.0542188850618463	0.0112528185387745	0.0330772887761134	0.890206340460923	0.14533029454312	-261.404404166558
436	0.0542188850618463	0.00698329636952843	0.695732825562115	0.890206340460923	0.14533029454312	-262.781750099188
437	0.0607580746793959	0.0141625143561704	0.81032640088073	0.890206340460923	0.14533029454312	-263.339895235303
438	0.0607580746793959	0.0141625143561704	0.0533099089532119	0.890206340460923	0.14533029454312	-262.050641015167
439	0.0607580746793959	0.0141625143561704	0.391834465875706	0.890206340460923	0.14533029454312	-261.965141689121
440	0.0607580746793959	0.0141625143561704	0.391834465875706	0.890206340460923	0.14533029454312	-261.965141689121
441	0.0560464296639338	0.0141625143561704	0.391834465875706	0.890206340460923	0.14533029454312	-260.829157886818
442	0.0560464296639338	0.0160733995968321	0.391834465875706	0.890206340460923	0.14533029454312	-261.242281201743
443	0.0560464296639338	0.0160733995968321	0.391834465875706	0.890206340460923	0.14533029454312	-261.242281201743
444	0.0560464296639338	0.0160733995968321	0.391834465875706	0.890206340460923	0.14533029454312	-261.242281201743
445	0.0560464296639338	0.0143496642207413	0.391834465875706	0.927421460413684	0.128580119378578	-261.123372593569
446	0.0560464296639338	0.0143496642207413	0.391834465875706	0.927421460413684	0.128580119378578	-261.123372593569
447	0.0560464296639338	0.0143496642207413	0.260076720780335	0.927421460413684	0.128580119378578	-261.122668214028
448	0.0560464296639338	0.0106811489662794	0.682184045701164	0.927421460413684	0.128580119378578	-261.413121697874
449	0.0560464296639338	0.0106811489662794	0.682184045701164	0.927421460413684	0.128580119378578	-261.413121697874
450	0.0560464296639338	0.0114958928736042	0.191474861681708	0.927421460413684	0.128580119378578	-261.311342608531
451	0.0560464296639338	0.0114958928736042	0.733213039036322	0.927421460413684	0.13549314680256	-261.123862342305
452	0.0560464296639338	0.0114958928736042	0.13891373638223	0.455021764584367	0.13549314680256	-260.948082295177
453	0.0560464296639338	0.0100128341721246	0.13891373638223	0.455021764584367	0.13549314680256	-260.687023288775
454	0.0628413315991367	0.0100128341721246	0.13891373638223	0.455021764584367	0.13549314680256	-262.209785254764
455	0.0506247311635693	0.0100128341721246	0.13891373638223	0.455021764584367	0.13549314680256	-261.532573581095
456	0.0466057509808526	0.0100128341721246	0.13891373638223	0.455021764584367	0.186200229525272	-262.137854671134
457	0.0466057509808526	0.0100128341721246	0.13891373638223	0.455021764584367	0.186200229525272	-262.137854671134
458	0.0582960203610312	0.00724135579102279	0.13891373638223	0.455021764584367	0.186200229525272	-263.621269598398
459	0.0582960203610312	0.00724135579102279	0.13891373638223	0.455021764584367	0.160174398858375	-261.465520885233
460	0.0582960203610312	0.00896558657262843	0.0687773493777868	0.455021764584367	0.160174398858375	-260.979090520624
461	0.0551779342076024	0.00896558657262843	0.0687773493777868	0.799322227071555	0.160174398858375	-261.91769296112
462	0.0551779342076024	0.01367718660103	0.0687773493777868	0.799322227071555	0.160174398858375	-260.909868919792
463	0.0494593421762398	0.01367718660103	0.0687773493777868	0.802089346628466	0.160174398858375	-261.257912756538
464	0.0527871650855338	0.01367718660103	0.0687773493777868	0.419438978264754	0.160174398858375	-260.302105723617
465	0.0527871650855338	0.0105872127610072	0.0687773493777868	0.419438978264754	0.160174398858375	-259.973244471681
466	0.0527871650855338	0.0105872127610072	0.0687773493777868	0.419438978264754	0.170428185189901	-260.260764643947
467	0.0527871650855338	0.0151116197646801	0.0687773493777868	0.419438978264754	0.170428185189901	-260.963897774902
468	0.0527871650855338	0.0151116197646801	0.0687773493777868	0.419438978264754	0.1799960966583	-261.421494520062
469	0.0527871650855338	0.0043305899706436	0.0687773493777868	0.419438978264754	0.134441898132915	-262.605715278537
470	0.058743124785588	0.00825528203240979	0.0687773493777868	0.419438978264754	0.13093512948597	-260.483715125524
471	0.058743124785588	0.00825528203240979	0.0687773493777868	0.419438978264754	0.13093512948597	-260.483715125524
472	0.058743124785588	0.00825528203240979	0.0687773493777868	0.419438978264754	0.13093512948597	-260.483715125524
473	0.0603978615414014	0.00825528203240979	0.0687773493777868	0.419438978264754	0.13093512948597	-260.761586505718
474	0.0551118663453981	0.00825528203240979	0.0687773493777868	0.419438978264754	0.13093512948597	-260.441294693476
475	0.0551118663453981	0.0170709859815212	0.0687773493777868	0.419438978264754	0.13093512948597	-261.724636192686
476	0.0567445874436132	0.0170709859815212	0.0687773493777868	0.419438978264754	0.133765078829758	-261.669732160823
477	0.0567445874436132	0.0170489590836831	0.0687773493777868	0.419438978264754	0.133765078829758	-261.660312282722
478	0.0567445874436132	0.0170489590836831	0.0687773493777868	0.419438978264754	0.134314234599904	-261.646591300108
479	0.0567445874436132	0.0170489590836831	0.0687773493777868	0.419438978264754	0.134314234599904	-261.646591300108
480	0.0567445874436132	0.0128168518170872	0.0687773493777868	0.419438978264754	0.134314234599904	-260.317541418892
481	0.0543292936840325	0.00936644862383548	0.0687773493777868	0.419438978264754	0.134314234599904	-260.201605399123
482	0.0543292936840325	0.00936644862383548	0.0687773493777868	0.419438978264754	0.134314234599904	-260.201605399123
483	0.0543292936840325	0.00936644862383548	0.0687773493777868	0.419438978264754	0.134314234599904	-260.201605399123
484	0.0543292936840325	0.0121083104682273	0.107127559355986	0.419438978264754	0.134314234599904	-260.713809561621
485	0.0535232948238012	0.00674852160402072	0.107127559355986	0.419438978264754	0.134314234599904	-260.737275996195
486	0.0560196605400238	0.00674852160402072	0.107127559355986	0.419438978264754	0.134314234599904	-260.479385746373
487	0.0560196605400238	0.00674852160402072	0.107670654542966	0.419438978264754	0.134314234599904	-260.483222299829
488	0.0560196605400238	0.00674852160402072	0.107670654542966	0.419438978264754	0.134314234599904	-260.483222299829
489	0.0560196605400238	0.010107098741173	0.107670654542966	0.419438978264754	0.134314234599904	-260.333889680546
490	0.0560196605400238	0.00657286337434157	0.107670654542966	0.974899865191366	0.134314234599904	-264.387857220189
491	0.0545312579827993	0.0149857552026724	0.0879565960972949	0.974899865191366	0.134314234599904	-261.293295016886
492	0.0587868770980229	0.0149857552026724	0.805700701936642	0.974899865191366	0.134314234599904	-261.310528136705
493	0.0587868770980229	0.0149857552026724	0.042858545409065	0.974899865191366	0.134314234599904	-261.545322221871
494	0.0565227604209972	0.0149857552026724	0.600863478525823	0.974899865191366	0.134314234599904	-261.049942723556
495	0.0565227604209972	0.0149857552026724	0.600863478525823	0.974899865191366	0.134314234599904	-261.049942723556
496	0.0565227604209972	0.0149857552026724	0.600863478525823	0.974899865191366	0.134314234599904	-261.049942723556
497	0.0535026107429378	0.0149857552026724	0.66692544660171	0.974899865191366	0.134314234599904	-261.180599380732
498	0.0535026107429378	0.0149857552026724	0.66692544660171	0.974899865191366	0.134314234599904	-261.180599380732
499	0.0535026107429378	0.0149857552026724	0.0290276575850389	0.974899865191366	0.134314234599904	-261.46097001721
500	0.058081878796999	0.0149857552026724	0.0290276575850389	0.974899865191366	0.134314234599904	-261.444314936534
501	0.058081878796999	0.0126706811600905	0.890138578459828	0.974899865191366	0.134314234599904	-261.034005346547
502	0.058081878796999	0.0126706811600905	0.447904163283142	0.974899865191366	0.134314234599904	-261.143784435003
503	0.058081878796999	0.0126706811600905	0.922570712779519	0.974899865191366	0.134314234599904	-261.032912664633
504	0.0628010412208137	0.0116281321193978	0.286646374777053	0.974899865191366	0.134314234599904	-262.509211583269
505	0.0628010412208137	0.0116281321193978	0.431962289913418	0.974899865191366	0.134314234599904	-262.416418205607
506	0.0628010412208137	0.0171860834330449	0.979356965597805	0.974899865191366	0.134314234599904	-263.12910732243
507	0.0628010412208137	0.0123357347696833	0.979356965597805	0.974899865191366	0.134314234599904	-262.247289788864
508	0.0556158464786411	0.012041521208488	0.54910592897033	0.974899865191366	0.134314234599904	-261.051506728502
509	0.0556158464786411	0.012041521208488	0.54910592897033	0.974899865191366	0.134314234599904	-261.051506728502
510	0.0556158464786411	0.012041521208488	0.641057618603337	0.974899865191366	0.134314234599904	-261.015054217596
511	0.057623364544855	0.012041521208488	0.641057618603337	0.974899865191366	0.134314234599904	-261.072852280209
512	0.057623364544855	0.0160385162733925	0.641057618603337	0.974899865191366	0.134314234599904	-261.330554939099
513	0.0551672278498431	0.0158470694653063	0.641057618603337	0.974899865191366	0.134314234599904	-261.169742595397
514	0.051788686856027	0.0144834850795229	0.953994423104557	0.974899865191366	0.141636997447141	-261.13054021174
515	0.051788686856027	0.0144834850795229	0.953994423104557	0.974899865191366	0.141636997447141	-261.13054021174
516	0.051788686856027	0.0144834850795229	0.37620989726327	0.974899865191366	0.141636997447141	-261.227716727767
517	0.051788686856027	0.0144834850795229	0.846543161135049	0.974899865191366	0.188663846207159	-261.986430511761
518	0.051788686856027	0.0144834850795229	0.846543161135049	0.974899865191366	0.188663846207159	-261.986430511761
519	0.051788686856027	0.00843954739864726	0.934838157119394	0.974899865191366	0.188663846207159	-263.412645539295
520	0.051788686856027	0.00843954739864726	0.958356552563972	0.974899865191366	0.160392018771799	-262.30888999561
521	0.0620175901914964	0.00843954739864726	0.958356552563972	0.974899865191366	0.160392018771799	-264.132169014932
522	0.0445143484190125	0.0169149706936848	0.958356552563972	0.974899865191366	0.160392018771799	-263.917748686122
523	0.0440557453809288	0.0169149706936848	0.958356552563972	0.974899865191366	0.160392018771799	-264.241480639483
524	0.0440557453809288	0.0169149706936848	0.958356552563972	0.974899865191366	0.160392018771799	-264.241480639483
525	0.0540956310367534	0.0169149706936848	0.949760600493487	0.974899865191366	0.160392018771799	-261.352360486974
526	0.0540956310367534	0.0169149706936848	0.736354592823763	0.974899865191366	0.160392018771799	-261.318953769879
527	0.0540956310367534	0.0169149706936848	0.955440936704381	0.974899865191366	0.160392018771799	-261.353659967897
528	0.0558733235978272	0.0128421110557299	0.502641622587391	0.974899865191366	0.160392018771799	-261.157399572611
529	0.0558733235978272	0.0128421110557299	0.597740629187206	0.974899865191366	0.146018516580594	-260.800293426222
530	0.0558733235978272	0.0128421110557299	0.597740629187206	0.974899865191366	0.146018516580594	-260.800293426222
531	0.0558733235978272	0.0128421110557299	0.6238321254247	0.864320662828668	0.146018516580594	-261.681684565619
532	0.0558733235978272	0.0128421110557299	0.6238321254247	0.864320662828668	0.146018516580594	-261.681684565619
533	0.0558733235978272	0.0128421110557299	0.6238321254247	0.864320662828668	0.151137209782936	-261.737493873732
534	0.0558733235978272	0.0153722329407431	0.733941076116603	0.864320662828668	0.151137209782936	-262.919289333541
535	0.0558733235978272	0.0153722329407431	0.733941076116603	0.864320662828668	0.151137209782936	-262.919289333541
536	0.0558733235978272	0.0152661478359891	0.289116386362107	0.864320662828668	0.151137209782936	-260.967578353722
537	0.0558733235978272	0.0135534679628447	0.289116386362107	0.907771563712674	0.151137209782936	-260.703806060792
538	0.0558733235978272	0.0135534679628447	0.289116386362107	0.907771563712674	0.151137209782936	-260.703806060792
539	0.053905820550517	0.0135534679628447	0.289116386362107	0.907771563712674	0.151137209782936	-260.588061999515
540	0.053905820550517	0.0135534679628447	0.289116386362107	0.857688427800478	0.151137209782936	-260.573837620437
541	0.053905820550517	0.0135534679628447	0.289116386362107	0.857688427800478	0.151137209782936	-260.573837620437
542	0.053905820550517	0.0154581539777479	0.289116386362107	0.857688427800478	0.151137209782936	-260.875558445724
543	0.053905820550517	0.0154581539777479	0.471898378341015	0.857688427800478	0.123924438226066	-262.480448175617
544	0.053905820550517	0.0154581539777479	0.369545071116353	0.857688427800478	0.123924438226066	-262.074736428056
545	0.053905820550517	0.0154581539777479	0.162588562213662	0.857688427800478	0.181625714645312	-261.885147191909
546	0.0472236568522438	0.0154581539777479	0.162588562213662	0.857688427800478	0.181625714645312	-262.014027070348
547	0.0472236568522438	0.0154581539777479	0.57010880812755	0.857688427800478	0.181625714645312	-263.199633796983
548	0.0472236568522438	0.0154581539777479	0.451955575171041	0.857688427800478	0.181625714645312	-262.633099979667
549	0.0435168508191594	0.0154581539777479	0.370900808838788	0.857688427800478	0.181625714645312	-264.011865061668
550	0.0435168508191594	0.0175204568218702	0.396021604754144	0.857688427800478	0.181625714645312	-264.622917081181
551	0.0435168508191594	0.0175204568218702	0.396021604754144	0.857688427800478	0.181625714645312	-264.622917081181
552	0.0473600780544052	0.0175204568218702	0.304085036823798	0.857688427800478	0.181625714645312	-262.640488458823
553	0.0473600780544052	0.0175204568218702	0.304085036823798	0.857688427800478	0.181625714645312	-262.640488458823
554	0.0473600780544052	0.0175204568218702	0.304085036823798	0.857688427800478	0.181625714645312	-262.640488458823
555	0.04938844274589	0.0141502309572134	0.304085036823798	0.857688427800478	0.181625714645312	-261.536705036465
556	0.04938844274589	0.0113258280031084	0.117377212443762	0.857688427800478	0.181625714645312	-261.881745659908
557	0.04938844274589	0.0113258280031084	0.117377212443762	0.857688427800478	0.181625714645312	-261.881745659908
558	0.04938844274589	0.0113258280031084	0.114115034368776	0.425500251369566	0.181625714645312	-261.220593508423
559	0.04938844274589	0.0113258280031084	0.114115034368776	0.425500251369566	0.181625714645312	-261.220593508423
560	0.04938844274589	0.0113258280031084	0.187184539044121	0.425500251369566	0.181625714645312	-263.65523749711
561	0.04938844274589	0.0113258280031084	0.187184539044121	0.635518737134011	0.197024648205591	-262.051191241132
562	0.04938844274589	0.0113258280031084	0.187184539044121	0.635518737134011	0.197024648205591	-262.051191241132
563	0.049727956923355	0.0113258280031084	0.187184539044121	0.635518737134011	0.14377255848831	-261.31228776624
564	0.0533799006606255	0.0113258280031084	0.187184539044121	0.623479702075085	0.14377255848831	-260.51980897902
565	0.0533799006606255	0.0113258280031084	0.187184539044121	0.868485602282389	0.14377255848831	-260.789060674662
566	0.0533799006606255	0.0113258280031084	0.11856913068196	0.886739190264952	0.14377255848831	-261.060235243909
567	0.0533799006606255	0.0113258280031084	0.11856913068196	0.886739190264952	0.14377255848831	-261.060235243909
568	0.0533799006606255	0.0113258280031084	0.11856913068196	0.886739190264952	0.14377255848831	-261.060235243909
569	0.0533799006606255	0.0113258280031084	0.11856913068196	0.886739190264952	0.14377255848831	-261.060235243909
570	0.0533799006606255	0.0113258280031084	0.263616398393734	0.886739190264952	0.14377255848831	-260.775959453251
571	0.0533799006606255	0.0113258280031084	0.471234088886546	0.886739190264952	0.117133447203991	-262.602647417424
572	0.0533799006606255	0.0113258280031084	0.918832625132476	0.886739190264952	0.117133447203991	-264.157905949235
573	0.0533799006606255	0.0113258280031084	0.922755280597521	0.886739190264952	0.117133447203991	-264.176358553563
574	0.0509918044772402	0.0113258280031084	0.922755280597521	0.886739190264952	0.127357892804956	-263.981456790069
575	0.0509918044772402	0.0113258280031084	0.352768686150546	0.802805489099781	0.127357892804956	-262.426015617705
576	0.0562238428797845	0.0113258280031084	0.352768686150546	0.802805489099781	0.127357892804956	-261.334341068458
577	0.0562238428797845	0.0113258280031084	0.352768686150546	0.802805489099781	0.127357892804956	-261.334341068458
578	0.0562238428797845	0.0113258280031084	0.352768686150546	0.802805489099781	0.127357892804956	-261.334341068458
579	0.0562238428797845	0.0113258280031084	0.352768686150546	0.802805489099781	0.144798418630534	-260.935771875893
580	0.0562238428797845	0.0113258280031084	0.0414681033520442	0.802805489099781	0.144798418630534	-261.165064466419
581	0.0562238428797845	0.0113258280031084	0.197579467198951	0.802805489099781	0.144798418630534	-260.506933908671
582	0.0562238428797845	0.0113258280031084	0.197579467198951	0.802805489099781	0.144798418630534	-260.506933908671
583	0.0562238428797845	0.0113258280031084	0.365769061748934	0.802805489099781	0.144798418630534	-261.001782910435
584	0.0562238428797845	0.0113258280031084	0.365769061748934	0.802805489099781	0.144798418630534	-261.001782910435
585	0.0562238428797845	0.0113258280031084	0.365769061748934	0.802805489099781	0.144798418630534	-261.001782910435
586	0.0562238428797845	0.0161271432632539	0.365769061748934	0.780857567766874	0.144798418630534	-262.198764254211
587	0.0497889042418844	0.0161271432632539	0.365769061748934	0.780857567766874	0.144798418630534	-262.751591450098
588	0.0559827677165586	0.0161271432632539	0.365769061748934	0.780857567766874	0.144798418630534	-262.169161943791
589	0.0559827677165586	0.00797295753321113	0.365769061748934	0.780857567766874	0.144798418630534	-261.622771087408
590	0.0559827677165586	0.00797295753321113	0.365769061748934	0.780857567766874	0.144798418630534	-261.622771087408
591	0.0561548582833349	0.00797295753321113	0.365769061748934	0.780857567766874	0.147567046100632	-261.648411767043
592	0.0561548582833349	0.00797295753321113	0.131012291279524	0.780857567766874	0.147567046100632	-261.559254327446
593	0.0561548582833349	0.0107254894092628	0.131012291279524	0.780857567766874	0.147567046100632	-260.622588881607
594	0.0561548582833349	0.0155239398450112	0.131012291279524	0.780857567766874	0.147567046100632	-260.820266797345
595	0.0530490876610837	0.0155239398450112	0.131012291279524	0.780857567766874	0.147567046100632	-260.720541926023
596	0.0530490876610837	0.0155239398450112	0.131012291279524	0.780857567766874	0.147567046100632	-260.720541926023
597	0.0536228191538381	0.0155239398450112	0.131012291279524	0.780857567766874	0.147567046100632	-260.690487086071
598	0.0536228191538381	0.0155239398450112	0.131012291279524	0.780857567766874	0.147567046100632	-260.690487086071
599	0.0536228191538381	0.0136846482837509	0.147521621117057	0.780857567766874	0.147567046100632	-260.414003600264
600	0.0536228191538381	0.0136846482837509	0.147521621117057	0.661004763980067	0.147567046100632	-260.362822354665
601	0.0536228191538381	0.0163974637586586	0.147521621117057	0.661004763980067	0.147567046100632	-261.089359099135
602	0.0536228191538381	0.0117668689343399	0.147521621117057	0.601686806796512	0.138520268713532	-260.372958451634
603	0.0536228191538381	0.0117668689343399	0.147521621117057	0.601686806796512	0.114779062580059	-262.127214741685
604	0.0536228191538381	0.0117668689343399	0.147521621117057	0.601686806796512	0.193410422070465	-262.145722798678
605	0.0536228191538381	0.0117668689343399	0.147521621117057	0.633924307087905	0.193410422070465	-262.120878049375
606	0.0536228191538381	0.0117668689343399	0.147521621117057	0.633924307087905	0.193410422070465	-262.120878049375
607	0.0532685861212932	0.0117668689343399	0.147521621117057	0.633924307087905	0.193410422070465	-262.027000081928
608	0.0532685861212932	0.0173745343645773	0.147521621117057	0.842297287810574	0.193410422070465	-263.070327466998
609	0.0532685861212932	0.0173745343645773	0.00129258678854985	0.842297287810574	0.193410422070465	-263.385037866635
610	0.0532685861212932	0.0120503682359751	0.252727660631602	0.842297287810574	0.193410422070465	-262.383750314676
611	0.0532685861212932	0.0120503682359751	0.252727660631602	0.842297287810574	0.193410422070465	-262.383750314676
612	0.0532685861212932	0.0120503682359751	0.0837823789880859	0.842297287810574	0.193410422070465	-262.692845844525
613	0.0532685861212932	0.0120503682359751	0.259082712486702	0.855420181083321	0.193410422070465	-262.405946134387
614	0.0532685861212932	0.0120503682359751	0.287625955078569	0.855420181083321	0.193410422070465	-262.428171466757
615	0.0532685861212932	0.0120503682359751	0.287625955078569	0.855420181083321	0.193410422070465	-262.428171466757
616	0.0491121472280133	0.0120503682359751	0.287625955078569	0.855420181083321	0.193410422070465	-262.052719356606
617	0.0420290477862224	0.0120503682359751	0.432907513417444	0.855420181083321	0.193410422070465	-265.106525834934
618	0.0420290477862224	0.0121886067726258	0.432907513417444	0.855420181083321	0.193410422070465	-265.089551344326
619	0.0420290477862224	0.0121886067726258	0.289548843717953	0.855420181083321	0.193410422070465	-264.805752194364
620	0.0420290477862224	0.0121886067726258	0.418342251224159	0.855420181083321	0.193410422070465	-265.045989530827
621	0.0420290477862224	0.0121886067726258	0.418342251224159	0.855420181083321	0.193410422070465	-265.045989530827
622	0.0426643947915822	0.0121886067726258	0.418342251224159	0.855420181083321	0.160666533940386	-265.321582086068
623	0.0426643947915822	0.0121886067726258	0.418342251224159	0.855420181083321	0.205024508245332	-264.771771680711
624	0.0426643947915822	0.0140930492192893	0.507696388018181	0.855420181083321	0.205024508245332	-265.097399163295
625	0.049798959940062	0.00994825958191631	0.507696388018181	0.855420181083321	0.205024508245332	-263.655492097957
626	0.049798959940062	0.0115003570047404	0.507696388018181	0.855420181083321	0.205024508245332	-263.40951824778
627	0.049798959940062	0.0115003570047404	0.507696388018181	0.855420181083321	0.205024508245332	-263.40951824778
628	0.0456973503399622	0.0115003570047404	0.524294946421196	0.855420181083321	0.205024508245332	-263.906141445097
629	0.0537412890859529	0.0115003570047404	0.387356290454983	0.855420181083321	0.129556401055695	-261.366788106578
630	0.0537412890859529	0.0115003570047404	0.387356290454983	0.855420181083321	0.129556401055695	-261.366788106578
631	0.0537412890859529	0.0115003570047404	0.0805350917817155	0.855420181083321	0.129556401055695	-261.573467207255
632	0.0520517760202877	0.0115003570047404	0.0805350917817155	0.855420181083321	0.129556401055695	-262.012258657214
633	0.0520517760202877	0.0115003570047404	0.497316644153929	0.855420181083321	0.129556401055695	-262.134798256168
634	0.0520517760202877	0.0115003570047404	0.497316644153929	0.855420181083321	0.190547555127616	-262.558523198493
635	0.0520517760202877	0.0115003570047404	0.194700439072452	0.855420181083321	0.190547555127616	-262.05526575297
636	0.0499363147228145	0.0115003570047404	0.194700439072452	0.855420181083321	0.190547555127616	-261.958388527253
637	0.0499363147228145	0.0115003570047404	0.194700439072452	0.855420181083321	0.190547555127616	-261.958388527253
638	0.0499363147228145	0.0115003570047404	0.194700439072452	0.855420181083321	0.190547555127616	-261.958388527253
639	0.0499363147228145	0.0115003570047404	0.194700439072452	0.855420181083321	0.190547555127616	-261.958388527253
640	0.0499363147228145	0.0115003570047404	0.194700439072452	0.855420181083321	0.139353279889225	-261.747091864304
641	0.0499363147228145	0.0115003570047404	0.434602438895588	0.855420181083321	0.173180294911495	-261.536476453567
642	0.0499363147228145	0.0115003570047404	0.547872939930627	0.920801839051587	0.173180294911495	-261.466587979957
643	0.0499363147228145	0.0115003570047404	0.547872939930627	0.920801839051587	0.128846534625591	-262.713468651397
644	0.0499363147228145	0.0115003570047404	0.547872939930627	0.920801839051587	0.128846534625591	-262.713468651397
645	0.0499363147228145	0.0115003570047404	0.547872939930627	0.920801839051587	0.20210993283175	-262.875289860016
646	0.0499363147228145	0.0115003570047404	0.787598715556963	0.920801839051587	0.153738982308319	-261.743733313579
647	0.0499363147228145	0.0115003570047404	0.787598715556963	0.920801839051587	0.191300375561519	-262.532981827458
648	0.0499363147228145	0.0115003570047404	0.687489357015716	0.920801839051587	0.191300375561519	-262.359198723873
649	0.0499363147228145	0.0115003570047404	0.687489357015716	0.920801839051587	0.191300375561519	-262.359198723873
650	0.0554664023074389	0.0115003570047404	0.49073987342864	0.920801839051587	0.191300375561519	-263.121022641359
651	0.0554664023074389	0.0115003570047404	0.228237189977333	0.920801839051587	0.191300375561519	-263.194099032603
652	0.0554664023074389	0.0115003570047404	0.228237189977333	0.676419571948306	0.135166273369494	-260.815869638788
653	0.0555846762226579	0.0115003570047404	0.271229933001951	0.676419571948306	0.135166273369494	-261.272303995171
654	0.0555846762226579	0.0115003570047404	0.271229933001951	0.676419571948306	0.135166273369494	-261.272303995171
655	0.0555846762226579	0.0115003570047404	0.160248513253491	0.676419571948306	0.135166273369494	-260.374963760935
656	0.0553442731692517	0.0115003570047404	0.160248513253491	0.676419571948306	0.135166273369494	-260.380426152067
657	0.0553442731692517	0.0117695354368907	0.160248513253491	0.676419571948306	0.135166273369494	-260.387243764868
658	0.0553442731692517	0.0117695354368907	0.160248513253491	0.676419571948306	0.135166273369494	-260.387243764868
659	0.0553442731692517	0.0117695354368907	0.14046870975577	0.693392832535827	0.141477831626518	-260.223647128342
660	0.0553442731692517	0.0117695354368907	0.14046870975577	0.693392832535827	0.141477831626518	-260.223647128342
661	0.0553442731692517	0.0117695354368907	0.14046870975577	0.693392832535827	0.141477831626518	-260.223647128342
662	0.059515074944576	0.0117695354368907	0.14046870975577	0.693392832535827	0.141477831626518	-260.815272993911
663	0.059515074944576	0.00494670709059844	0.14046870975577	0.693392832535827	0.141477831626518	-263.094990066821
664	0.059515074944576	0.00494670709059844	0.14046870975577	0.693392832535827	0.141477831626518	-263.094990066821
665	0.0582186097431819	0.00494670709059844	0.14046870975577	0.693392832535827	0.141477831626518	-262.929708775809
666	0.0582186097431819	0.00494670709059844	0.14046870975577	0.693392832535827	0.141477831626518	-262.929708775809
667	0.0582186097431819	0.00494670709059844	0.240494624350799	0.693392832535827	0.133992798359839	-262.707965643263
668	0.0582186097431819	0.0133517834099842	0.240494624350799	0.693392832535827	0.11444234373151	-262.32457486921
669	0.0582186097431819	0.01639215167601	0.240494624350799	0.693392832535827	0.11444234373151	-263.336316356475
670	0.0582186097431819	0.00559557308068392	0.240494624350799	0.693392832535827	0.11444234373151	-263.255578491418
671	0.0582186097431819	0.00559557308068392	0.240494624350799	0.693392832535827	0.11444234373151	-263.255578491418
672	0.0591159431526793	0.00920824042138503	0.230765283554856	0.693392832535827	0.11444234373151	-261.974066893785
673	0.0591159431526793	0.00920824042138503	0.230765283554856	0.693392832535827	0.163742824720001	-262.132036548736
674	0.0591159431526793	0.00920824042138503	0.230765283554856	0.693392832535827	0.160841303113782	-261.9377250456
675	0.0591159431526793	0.00920824042138503	0.230765283554856	0.693392832535827	0.160841303113782	-261.9377250456
676	0.0461026756975534	0.00920824042138503	0.230765283554856	0.693392832535827	0.140795035283845	-263.96769185907
677	0.0461026756975534	0.00920824042138503	0.230765283554856	0.693392832535827	0.140795035283845	-263.96769185907
678	0.0537353018732051	0.00920824042138503	0.230765283554856	0.693392832535827	0.140795035283845	-260.849549915513
679	0.0537353018732051	0.00920824042138503	0.230765283554856	0.693392832535827	0.140795035283845	-260.849549915513
680	0.0537353018732051	0.0102843251517484	0.230765283554856	0.693392832535827	0.140795035283845	-260.715692930505
681	0.0572456240659569	0.0102843251517484	0.230765283554856	0.802301830613492	0.140795035283845	-260.741298679336
682	0.0572456240659569	0.0107653910694805	0.230765283554856	0.802301830613492	0.140795035283845	-260.67749163418
683	0.0572456240659569	0.0107653910694805	0.230765283554856	0.802301830613492	0.140795035283845	-260.67749163418
684	0.0572456240659569	0.0107653910694805	0.230765283554856	0.802301830613492	0.140795035283845	-260.67749163418
685	0.054993357401119	0.0107653910694805	0.230765283554856	0.802301830613492	0.140795035283845	-260.578792094855
686	0.054993357401119	0.0107653910694805	0.230765283554856	0.802301830613492	0.140795035283845	-260.578792094855
687	0.054993357401119	0.0107653910694805	0.230765283554856	0.802301830613492	0.168379964631927	-261.095801883663
688	0.0518913627873335	0.0107653910694805	0.230765283554856	0.802301830613492	0.168379964631927	-260.897917678999
689	0.0518913627873335	0.0107653910694805	0.230765283554856	0.802301830613492	0.168379964631927	-260.897917678999
690	0.0518913627873335	0.0158272513818877	0.0750409294187649	0.802301830613492	0.168379964631927	-261.132649150452
691	0.0518913627873335	0.0158272513818877	0.0750409294187649	0.333173644408523	0.168379964631927	-261.792320438894
692	0.0518913627873335	0.0158272513818877	0.0750409294187649	0.333173644408523	0.168379964631927	-261.792320438894
693	0.0518913627873335	0.0150601301156133	0.0750409294187649	0.333173644408523	0.154140577369581	-261.303554288411
694	0.0518913627873335	0.0150601301156133	0.0750409294187649	0.333173644408523	0.154140577369581	-261.303554288411
695	0.0545814336752656	0.0150601301156133	0.0750409294187649	0.333173644408523	0.151015847414186	-261.28491363188
696	0.0545814336752656	0.0150601301156133	0.0750409294187649	0.333173644408523	0.158925538357003	-261.424506563511
697	0.0545814336752656	0.0150601301156133	0.0750409294187649	0.333173644408523	0.17507145531941	-262.139556693484
698	0.0471264043290109	0.0150601301156133	0.0750409294187649	0.509767341782383	0.17507145531941	-261.60639249626
699	0.0471264043290109	0.0150601301156133	0.0042101017764645	0.509767341782383	0.17507145531941	-262.81757981426
700	0.0573120266203865	0.0150601301156133	0.0042101017764645	0.101094329950998	0.17507145531941	-263.424057466631
701	0.0573120266203865	0.0150601301156133	0.0042101017764645	0.935040766512914	0.17507145531941	-262.800667008198
702	0.0573120266203865	0.0150601301156133	0.478611336350088	0.935040766512914	0.17507145531941	-262.526914222293
703	0.0573120266203865	0.017347797587722	0.478611336350088	0.935040766512914	0.17507145531941	-263.138568837282
704	0.0573120266203865	0.00818649088472729	0.426458968558884	0.994532443226694	0.17507145531941	-264.398082837187
705	0.0573120266203865	0.00818649088472729	0.426458968558884	0.994532443226694	0.17507145531941	-264.398082837187
706	0.0573120266203865	0.00818649088472729	0.426458968558884	0.994532443226694	0.17507145531941	-264.398082837187
707	0.0573120266203865	0.0203242953769275	0.2813540924723	0.994532443226694	0.147130331928479	-262.784645933248
708	0.049288970629971	0.0202135678893725	0.2813540924723	0.994532443226694	0.147130331928479	-263.102394265801
709	0.049288970629971	0.0131019503120038	0.2813540924723	0.994532443226694	0.147130331928479	-262.098478648007
710	0.049288970629971	0.0131019503120038	0.286830124264438	0.908795280513157	0.147130331928479	-261.541802104478
711	0.049288970629971	0.0131019503120038	0.103719981776986	0.908795280513157	0.147130331928479	-261.816442230955
712	0.0554479391782997	0.0131019503120038	0.301938665812225	0.908795280513157	0.147130331928479	-260.607954342674
713	0.0554479391782997	0.0131019503120038	0.301938665812225	0.908795280513157	0.147130331928479	-260.607954342674
714	0.0554479391782997	0.0131019503120038	0.301938665812225	0.908795280513157	0.13334566909323	-260.822506194559
715	0.0554479391782997	0.00751385119771248	0.350129663930021	0.908795280513157	0.13334566909323	-262.376635888509
716	0.0554479391782997	0.008531226582986	0.350129663930021	0.908795280513157	0.13334566909323	-261.800839596382
717	0.0554479391782997	0.0112643317629129	0.388492915039505	0.908795280513157	0.13334566909323	-260.951272526761
718	0.0554479391782997	0.0112643317629129	0.388492915039505	0.908795280513157	0.13334566909323	-260.951272526761
719	0.0554479391782997	0.0112643317629129	0.388492915039505	0.895771997733096	0.173545648285408	-261.666151447435
720	0.0554479391782997	0.0112643317629129	0.388492915039505	0.895771997733096	0.173545648285408	-261.666151447435
721	0.0435221496458535	0.0112643317629129	0.115591894139461	0.895771997733096	0.173545648285408	-264.633978360719
722	0.0435221496458535	0.0112643317629129	0.430737469725936	0.895771997733096	0.173545648285408	-264.235315752507
723	0.0435221496458535	0.0112643317629129	0.430737469725936	0.895771997733096	0.162102424387395	-264.614076856292
724	0.0435221496458535	0.0112643317629129	0.386191611083183	0.895771997733096	0.221963051425888	-265.061186083292
725	0.0478710103666348	0.0112643317629129	0.386191611083183	0.895771997733096	0.221963051425888	-264.269467021654
726	0.0478710103666348	0.0112643317629129	0.386191611083183	0.895771997733096	0.221963051425888	-264.269467021654
727	0.0478710103666348	0.0167714686964642	0.386191611083183	0.895771997733096	0.16384098353785	-262.164182159263
728	0.0478710103666348	0.0164331400933886	0.386191611083183	0.895771997733096	0.161807137623812	-262.102623313043
729	0.0478710103666348	0.0164331400933886	0.273692144388737	0.983554334807707	0.161807137623812	-262.144146981592
730	0.0478710103666348	0.0164331400933886	0.262209209006765	0.983554334807707	0.161807137623812	-262.148157314697
731	0.0520684919023836	0.0164331400933886	0.844131313821064	0.983554334807707	0.161807137623812	-261.184232991338
732	0.056074429405046	0.0164331400933886	0.844131313821064	0.983554334807707	0.161807137623812	-261.578279469721
733	0.056074429405046	0.0164331400933886	0.844131313821064	0.983554334807707	0.161807137623812	-261.578279469721
734	0.056074429405046	0.0164331400933886	0.844131313821064	0.983554334807707	0.161807137623812	-261.578279469721
735	0.056074429405046	0.0164331400933886	0.695034101564242	0.983554334807707	0.161807137623812	-261.588734613877
736	0.056074429405046	0.0164331400933886	0.677821407830043	0.983554334807707	0.161807137623812	-261.590488419097
737	0.056074429405046	0.0164331400933886	0.149745370803298	0.983554334807707	0.161807137623812	-261.706984399532
738	0.056074429405046	0.0164331400933886	0.149745370803298	0.983554334807707	0.161807137623812	-261.706984399532
739	0.056074429405046	0.0164331400933886	0.149745370803298	0.983554334807707	0.153681484688471	-261.423521254123
740	0.056074429405046	0.0159136908734267	0.149745370803298	0.983554334807707	0.153681484688471	-261.33301576748
741	0.056074429405046	0.0159136908734267	0.149745370803298	0.983554334807707	0.153681484688471	-261.33301576748
742	0.056074429405046	0.0159136908734267	0.489701892537653	0.983554334807707	0.153681484688471	-261.232719534978
743	0.0573354323418384	0.0141038287451807	0.61873367463177	0.983554334807707	0.158039682386112	-261.415618842609
744	0.0573354323418384	0.0141038287451807	0.923777522630654	0.983554334807707	0.158039682386112	-261.360537149346
745	0.0531525444015312	0.0141038287451807	0.908622829522427	0.983554334807707	0.158018273562883	-260.816644843008
746	0.0531525444015312	0.0141038287451807	0.908622829522427	0.983554334807707	0.158018273562883	-260.816644843008
747	0.0547543164576957	0.0141038287451807	0.908622829522427	0.983554334807707	0.16731235089103	-261.229846426543
748	0.0547543164576957	0.0141038287451807	0.79462309539639	0.983554334807707	0.16731235089103	-261.248186640505
749	0.0547543164576957	0.0141038287451807	0.666245989615626	0.983554334807707	0.16731235089103	-261.275670803333
750	0.0547543164576957	0.0141038287451807	0.666245989615626	0.983554334807707	0.16731235089103	-261.275670803333
751	0.0547543164576957	0.0141038287451807	0.165548864393373	0.983554334807707	0.16731235089103	-261.463405832896
752	0.0547543164576957	0.0141038287451807	0.736941495173119	0.983554334807707	0.16731235089103	-261.259610783938
753	0.0547543164576957	0.0150310363606088	0.736941495173119	0.983554334807707	0.16731235089103	-261.328980766401
754	0.0547543164576957	0.0178184844702084	0.213475176495808	0.91834933799354	0.142705829769938	-261.443904398592
755	0.0547543164576957	0.0128031021552032	0.299437152210699	0.91834933799354	0.148146970304415	-260.60725556886
756	0.0547543164576957	0.0128031021552032	0.299437152210699	0.91834933799354	0.148146970304415	-260.60725556886
757	0.0547543164576957	0.0128031021552032	0.299437152210699	0.861003038072185	0.148146970304415	-260.547474049084
758	0.0547543164576957	0.0128031021552032	0.299437152210699	0.861003038072185	0.148146970304415	-260.547474049084
759	0.0547543164576957	0.0128031021552032	0.299437152210699	0.861003038072185	0.156472208239656	-260.650318548284
760	0.0547543164576957	0.0128031021552032	0.299437152210699	0.861003038072185	0.156472208239656	-260.650318548284
761	0.0591381673076067	0.0100794160684563	0.707088146327322	0.916245039614456	0.156472208239656	-262.227845883552
762	0.0494551306096015	0.0100794160684563	0.707088146327322	0.916245039614456	0.156472208239656	-262.059066301099
763	0.0494551306096015	0.0100794160684563	0.707088146327322	0.916245039614456	0.203463093326862	-263.510889719559
764	0.0494551306096015	0.0142188449470341	0.445271576878915	0.916245039614456	0.203463093326862	-262.757988699252
765	0.0494551306096015	0.0142188449470341	0.401620204222145	0.916245039614456	0.203463093326862	-262.722391927897
766	0.0496545067667393	0.0142188449470341	0.185999456930666	0.744006022213507	0.128957315893285	-262.427268798361
767	0.0624202274600593	0.0142188449470341	0.136746238188313	0.744006022213507	0.128957315893285	-261.942964662288
768	0.0624202274600593	0.00971021459279636	0.136746238188313	0.744006022213507	0.128957315893285	-261.799502578152
769	0.0589665747166157	0.00548379787873329	0.136746238188313	0.744006022213507	0.131963001480711	-263.083639959299
770	0.0589665747166157	0.00873241417900644	0.46529251331403	0.744006022213507	0.131963001480711	-262.99916010844
771	0.0589665747166157	0.00873241417900644	0.46529251331403	0.744006022213507	0.131963001480711	-262.99916010844
772	0.0587489233002746	0.00873241417900644	0.426283110803864	0.744006022213507	0.131963001480711	-262.544674092011
773	0.0572713732952403	0.00873241417900644	0.00937099305995448	0.744006022213507	0.131963001480711	-262.841857007869
774	0.0572713732952403	0.00873241417900644	0.393057780015129	0.744006022213507	0.168825393956759	-262.961442862625
775	0.0575860712937364	0.00873241417900644	0.393057780015129	0.744006022213507	0.160672299358407	-262.561730815543
776	0.0575860712937364	0.00900324127389987	0.368294763349895	0.744006022213507	0.160672299358407	-262.301031293347
777	0.0565298831310995	0.00900324127389987	0.13291303208986	0.493740524310192	0.160672299358407	-260.69341195067
778	0.0511996650129934	0.00900324127389987	0.13291303208986	0.493740524310192	0.132831967281821	-261.257969523957
779	0.0511996650129934	0.00900324127389987	0.13291303208986	0.569951732571757	0.175810420493664	-260.837857849858
780	0.0511996650129934	0.00900324127389987	0.13291303208986	0.569951732571757	0.132743142956633	-261.296786488943
781	0.0511996650129934	0.00900324127389987	0.13291303208986	0.418125640798195	0.138979932113227	-261.244673447525
782	0.0474066010274956	0.0106221754428331	0.13291303208986	0.418125640798195	0.138979932113227	-263.011558940532
783	0.0474066010274956	0.0125173802070678	0.0475076722960591	0.260820853554005	0.138979932113227	-262.524256727939
784	0.0630922288880723	0.00405792965479731	0.0475076722960591	0.260820853554005	0.138979932113227	-262.593655725959
785	0.055216695597868	0.0155830376827873	0.0475076722960591	0.260820853554005	0.138979932113227	-261.312185334981
786	0.055216695597868	0.0155830376827873	0.0475076722960591	0.420587462868383	0.138979932113227	-260.753552238262
787	0.055216695597868	0.0114361373177276	0.0475076722960591	0.234633980770001	0.138979932113227	-260.36762372749
788	0.055216695597868	0.0114361373177276	0.0475076722960591	0.463493161732316	0.138979932113227	-260.239483724462
789	0.055216695597868	0.015828604323126	0.0475076722960591	0.463493161732316	0.12641306802843	-261.308407056571
790	0.0628056813267849	0.015828604323126	0.0894796255679547	0.670909552981481	0.12641306802843	-262.431889938221
791	0.0628056813267849	0.015828604323126	0.0894796255679547	0.670909552981481	0.12641306802843	-262.431889938221
792	0.0628056813267849	0.015828604323126	0.0894796255679547	0.670909552981481	0.12641306802843	-262.431889938221
793	0.0576304465724948	0.015828604323126	0.0894796255679547	0.670909552981481	0.162666741752944	-261.682006963827
794	0.0518436490762326	0.0117694421365614	0.15751182601136	0.670909552981481	0.132711112455711	-261.034146100485
795	0.0518436490762326	0.0117694421365614	0.15751182601136	0.750563086738361	0.132711112455711	-261.158043861766
796	0.0518436490762326	0.0117694421365614	0.15751182601136	0.721245657558248	0.153157017277307	-260.400268791395
797	0.0555174587641377	0.0117694421365614	0.15751182601136	0.721245657558248	0.153157017277307	-260.343042087028
798	0.0555174587641377	0.0117694421365614	0.386765108341232	0.721245657558248	0.153157017277307	-262.134348441023
799	0.0555174587641377	0.0117694421365614	0.386765108341232	0.721245657558248	0.153157017277307	-262.134348441023
800	0.0596920954240692	0.0117694421365614	0.386765108341232	0.898548794841538	0.153157017277307	-261.704797191496
801	0.0479883173079548	0.0117694421365614	0.386765108341232	0.898548794841538	0.153157017277307	-261.999247082991
802	0.0560910007123034	0.0117694421365614	0.386765108341232	0.898548794841538	0.153157017277307	-260.820249841852
803	0.0560910007123034	0.0117694421365614	0.261513708394595	0.898548794841538	0.153157017277307	-260.804588746775
804	0.0560910007123034	0.0117694421365614	0.291254944469231	0.898548794841538	0.153157017277307	-260.792020972302
805	0.0537698705965237	0.0117694421365614	0.291254944469231	0.898548794841538	0.153157017277307	-260.654967406803
806	0.0537698705965237	0.0117694421365614	0.291254944469231	0.898548794841538	0.153157017277307	-260.654967406803
807	0.0537698705965237	0.0117694421365614	0.460430933992504	0.898548794841538	0.153157017277307	-260.755073662115
808	0.0537698705965237	0.0117694421365614	0.201950528727138	0.898548794841538	0.153157017277307	-260.73686986503
809	0.0537698705965237	0.0113790072685631	0.201950528727138	0.898548794841538	0.175764879128088	-261.548213795682
810	0.0537698705965237	0.0113790072685631	0.201950528727138	0.898548794841538	0.178230443988473	-261.691816424041
811	0.0537698705965237	0.0113790072685631	0.0692472440449568	0.898548794841538	0.178230443988473	-262.095709666864
812	0.0537698705965237	0.0144115803301571	0.160244803489952	0.898548794841538	0.178230443988473	-261.586429275254
813	0.0457630618461305	0.0144115803301571	0.160244803489952	0.898548794841538	0.178230443988473	-262.552916152074
814	0.0502616050963175	0.0144115803301571	0.327258453294711	0.920927126402941	0.178230443988473	-261.350182308019
815	0.0502616050963175	0.0144115803301571	0.0899131884230027	0.920927126402941	0.133679980385956	-262.181463733789
816	0.0502616050963175	0.0144115803301571	0.0899131884230027	0.920927126402941	0.133679980385956	-262.181463733789
817	0.044425204922437	0.0144115803301571	0.0899131884230027	0.313544854256859	0.133679980385956	-266.505542072778
818	0.0672249778469408	0.0144115803301571	0.0899131884230027	0.959497583586265	0.133679980385956	-264.733833018493
819	0.0523494992851954	0.0166978871425326	0.0899131884230027	0.959497583586265	0.133679980385956	-261.845261024068
820	0.0523494992851954	0.0137247288104934	0.159142737156212	0.959497583586265	0.133679980385956	-261.543151052165
821	0.0523494992851954	0.0137247288104934	0.313585729012948	0.959497583586265	0.133679980385956	-261.404355845017
822	0.0523494992851954	0.0137247288104934	0.313585729012948	0.959497583586265	0.156904870174536	-260.848016076272
823	0.0523494992851954	0.0137247288104934	0.486620599028072	0.959497583586265	0.156904870174536	-260.773677790031
824	0.0523494992851954	0.0109197945109088	0.330988412919001	0.959497583586265	0.156904870174536	-261.268107202517
825	0.0536905784963089	0.0109197945109088	0.616034611563264	0.959497583586265	0.156904870174536	-261.007854155502
826	0.0536905784963089	0.0109197945109088	0.244752625763057	0.959497583586265	0.156904870174536	-261.288261156686
827	0.0548317922627762	0.011848383662241	0.244752625763057	0.959497583586265	0.156904870174536	-261.092298074387
828	0.0521936352474978	0.011848383662241	0.815045459973363	0.947229412159951	0.156904870174536	-260.972139742732
829	0.0521936352474978	0.011848383662241	0.537243058468961	0.947229412159951	0.156904870174536	-260.87012074516
830	0.0521936352474978	0.0090991890186628	0.537243058468961	0.947229412159951	0.156904870174536	-261.722678560004
831	0.0521936352474978	0.0090991890186628	0.537243058468961	0.947229412159951	0.156904870174536	-261.722678560004
832	0.0521936352474978	0.0090991890186628	0.537243058468961	0.947229412159951	0.156904870174536	-261.722678560004
833	0.0521936352474978	0.0090991890186628	0.537243058468961	0.947229412159951	0.156704837730627	-261.721685457782
834	0.0521936352474978	0.0090991890186628	0.537243058468961	0.981938180949349	0.156704837730627	-262.228878010392
835	0.0516557013880664	0.0135498791338728	0.156777521170591	0.981938180949349	0.156704837730627	-261.186106919387
836	0.0560119566122491	0.0135498791338728	0.606863553659308	0.940489608332147	0.156704837730627	-260.982482979654
837	0.0560119566122491	0.0135498791338728	0.606863553659308	0.940489608332147	0.159566612448094	-261.083823149688
838	0.0560119566122491	0.0135498791338728	0.606863553659308	0.940489608332147	0.159566612448094	-261.083823149688
839	0.0560119566122491	0.0135498791338728	0.606863553659308	0.940489608332147	0.15001358526826	-260.821950730324
840	0.0556805955493404	0.0135498791338728	0.606863553659308	0.940489608332147	0.15001358526826	-260.784057374801
841	0.0556805955493404	0.0135498791338728	0.567653441981304	0.873409991466789	0.15001358526826	-261.393002729548
842	0.0524947202337545	0.0135498791338728	0.567653441981304	0.873409991466789	0.15001358526826	-261.373550143634
843	0.0524947202337545	0.0135498791338728	0.567653441981304	0.992905187567603	0.15001358526826	-261.062245061298
844	0.0524947202337545	0.0102800398285253	0.845625791193446	0.992905187567603	0.15001358526826	-261.768788295197
845	0.0584959742881323	0.0102800398285253	0.455425559557797	0.992905187567603	0.15001358526826	-262.126766996872
846	0.0584959742881323	0.0102800398285253	0.10605682929376	0.992905187567603	0.150278307663322	-262.265316935504
847	0.0584959742881323	0.0102800398285253	0.10605682929376	0.992905187567603	0.150278307663322	-262.265316935504
848	0.0584959742881323	0.0166025394997598	0.10605682929376	0.450903436229528	0.150278307663322	-262.505884143254
849	0.0584959742881323	0.0166025394997598	0.10605682929376	0.450903436229528	0.150278307663322	-262.505884143254
850	0.0584959742881323	0.0081468189085428	0.10605682929376	0.450903436229528	0.138146545329484	-260.388297457368
851	0.0584959742881323	0.0081468189085428	0.10605682929376	0.450903436229528	0.138146545329484	-260.388297457368
852	0.0572921494993564	0.0081468189085428	0.10605682929376	0.450903436229528	0.138146545329484	-260.229824428823
853	0.0532194544175427	0.0123707032817322	0.10605682929376	0.450903436229528	0.138146545329484	-260.521248285581
854	0.0532194544175427	0.0123707032817322	0.10605682929376	0.450903436229528	0.138146545329484	-260.521248285581
855	0.0532194544175427	0.0123707032817322	0.10605682929376	0.450903436229528	0.110967971566434	-262.830491171861
856	0.0532194544175427	0.00957805381975342	0.10605682929376	0.450903436229528	0.138179179924856	-260.245075672279
857	0.0532194544175427	0.00957805381975342	0.10605682929376	0.450903436229528	0.163787072985023	-260.173256765108
858	0.0532194544175427	0.00957805381975342	0.10605682929376	0.450903436229528	0.163787072985023	-260.173256765108
859	0.0532194544175427	0.00957805381975342	0.10605682929376	0.450903436229528	0.163787072985023	-260.173256765108
860	0.0532194544175427	0.00957805381975342	0.10605682929376	0.450903436229528	0.163787072985023	-260.173256765108
861	0.0532194544175427	0.00957805381975342	0.10605682929376	0.450903436229528	0.163787072985023	-260.173256765108
862	0.0532194544175427	0.00957805381975342	0.0177761455426897	0.450903436229528	0.163787072985023	-261.921957260526
863	0.0532194544175427	0.00957805381975342	0.0177761455426897	0.450903436229528	0.163787072985023	-261.921957260526
864	0.0532194544175427	0.00957805381975342	0.0177761455426897	0.450903436229528	0.163787072985023	-261.921957260526
865	0.0532194544175427	0.00957805381975342	0.0177761455426897	0.450903436229528	0.163787072985023	-261.921957260526
866	0.0532194544175427	0.00957805381975342	0.0177761455426897	0.450903436229528	0.163787072985023	-261.921957260526
867	0.0532194544175427	0.0160726103970037	0.0177761455426897	0.77512733872058	0.163787072985023	-261.364400794302
868	0.0532194544175427	0.0160726103970037	0.0177761455426897	0.77512733872058	0.163787072985023	-261.364400794302
869	0.0532194544175427	0.0160726103970037	0.0177761455426897	0.937209302787571	0.160835174229639	-261.302775120874
870	0.0482959148935727	0.0200123600706009	0.0177761455426897	0.937209302787571	0.168248822864958	-262.970603345626
871	0.0482959148935727	0.0200123600706009	0.0727869649052073	0.937209302787571	0.168248822864958	-262.923504830445
872	0.0629738552693591	0.0200123600706009	0.0727869649052073	0.937209302787571	0.100532273562528	-265.765864690524
873	0.0564165593692661	0.014778393502167	0.0727869649052073	0.292800313779251	0.100532273562528	-264.941467236404
874	0.0564165593692661	0.0164076619740695	0.0727869649052073	0.292800313779251	0.12421490074241	-263.017487575351
875	0.0564165593692661	0.0110276661870502	0.0727869649052073	0.292800313779251	0.12421490074241	-261.055542193732
876	0.0554238247818149	0.0110276661870502	0.0727869649052073	0.292800313779251	0.1681630926839	-261.031607514457
877	0.0554238247818149	0.014765087396368	0.0727869649052073	0.292800313779251	0.1681630926839	-262.228293683396
878	0.0554238247818149	0.014765087396368	0.0727869649052073	0.788897368030714	0.1681630926839	-261.3426243223
879	0.0554238247818149	0.014765087396368	0.135115684687293	0.788897368030714	0.1681630926839	-261.217426222851
880	0.0554238247818149	0.00996014840540811	0.328212581046273	0.788897368030714	0.1681630926839	-261.551527845555
881	0.0522512344940405	0.00996014840540811	0.328212581046273	0.788897368030714	0.126046428832188	-262.188246380124
882	0.0540294467387587	0.00996014840540811	0.328212581046273	0.788897368030714	0.126046428832188	-261.720735101032
883	0.0540294467387587	0.00996014840540811	0.284714838731296	0.788897368030714	0.126046428832188	-261.556962652912
884	0.0540294467387587	0.0123697659075113	0.284714838731296	0.788897368030714	0.126046428832188	-261.411991566126
885	0.0540294467387587	0.0123697659075113	0.284714838731296	0.788897368030714	0.170441374332254	-261.140798060794
886	0.0540294467387587	0.0123697659075113	0.284714838731296	0.788897368030714	0.170441374332254	-261.140798060794
887	0.0508760008292771	0.0123697659075113	0.284714838731296	0.788897368030714	0.170441374332254	-261.04618787919
888	0.0508760008292771	0.0123697659075113	0.284714838731296	0.788897368030714	0.153424221392039	-260.929247182774
889	0.0508760008292771	0.0123697659075113	0.291673379307349	0.788897368030714	0.153424221392039	-260.959312409978
890	0.0508760008292771	0.0123697659075113	0.291673379307349	0.788897368030714	0.153424221392039	-260.959312409978
891	0.0508760008292771	0.0123697659075113	0.291673379307349	0.788897368030714	0.153424221392039	-260.959312409978
892	0.0508760008292771	0.0158284612549504	0.291673379307349	0.788897368030714	0.153424221392039	-261.535427836797
893	0.0510397905905836	0.0158284612549504	0.291673379307349	0.788897368030714	0.153424221392039	-261.507131783696
894	0.0510397905905836	0.0158284612549504	0.291673379307349	0.788897368030714	0.153424221392039	-261.507131783696
895	0.0510397905905836	0.0163679342074756	0.144050642307648	0.788897368030714	0.153424221392039	-261.102509028062
896	0.0510397905905836	0.0163679342074756	0.144050642307648	0.788897368030714	0.153424221392039	-261.102509028062
897	0.0511821302765085	0.00743194128105013	0.144050642307648	0.788897368030714	0.153424221392039	-262.366708456233
898	0.0511821302765085	0.0187065393233322	0.144050642307648	0.788897368030714	0.153424221392039	-261.852649672652
899	0.0511821302765085	0.0187065393233322	0.144050642307648	0.788897368030714	0.153424221392039	-261.852649672652
900	0.0518370317283683	0.0187065393233322	0.144050642307648	0.788897368030714	0.153424221392039	-261.773702335782
901	0.0500808269096182	0.01862701120224	0.322181299965226	0.788897368030714	0.153424221392039	-262.97438421939
902	0.0500808269096182	0.01862701120224	0.322181299965226	0.788897368030714	0.153424221392039	-262.97438421939
903	0.0500808269096182	0.01862701120224	0.322181299965226	0.788897368030714	0.153424221392039	-262.97438421939
904	0.0500808269096182	0.01862701120224	0.322181299965226	0.788897368030714	0.187163145591775	-263.578414026978
905	0.0500808269096182	0.01862701120224	0.322181299965226	0.788897368030714	0.187163145591775	-263.578414026978
906	0.0500808269096182	0.01862701120224	0.322181299965226	0.788897368030714	0.187163145591775	-263.578414026978
907	0.0500808269096182	0.01862701120224	0.322181299965226	0.788897368030714	0.187163145591775	-263.578414026978
908	0.0500808269096182	0.00563198093472655	0.309728549456723	0.788897368030714	0.187163145591775	-264.320538386059
909	0.0500808269096182	0.0157408757441459	0.354510163375514	0.788897368030714	0.187163145591775	-262.703175195557
910	0.0500808269096182	0.0157408757441459	0.354510163375514	0.788897368030714	0.209369883409635	-264.180102646722
911	0.0500808269096182	0.0157408757441459	0.354510163375514	0.788897368030714	0.209369883409635	-264.180102646722
912	0.0500808269096182	0.0157408757441459	0.28464979839521	0.788897368030714	0.209369883409635	-263.716862901931
913	0.053530617549364	0.0161575251032169	0.28464979839521	0.788897368030714	0.209369883409635	-264.843075533132
914	0.053530617549364	0.0161575251032169	6.29470292475842e-05	0.788897368030714	0.209369883409635	-264.822217595443
915	0.053530617549364	0.0123524567597417	0.232067829078382	0.788897368030714	0.209369883409635	-263.917542564961
916	0.053530617549364	0.0123524567597417	0.232067829078382	0.703079649775875	0.128061208358027	-261.360009682925
917	0.0576512098952876	0.0123524567597417	0.150829140445574	0.703079649775875	0.128061208358027	-260.698438767768
918	0.0576512098952876	0.0123524567597417	0.300965980689152	0.703079649775875	0.128061208358027	-261.811994078794
919	0.0576512098952876	0.0123524567597417	0.300965980689152	0.930820304535338	0.128061208358027	-261.1203297598
920	0.0576512098952876	0.0123524567597417	0.388752766245749	0.930820304535338	0.128061208358027	-261.092233071423
921	0.0576512098952876	0.0123524567597417	0.388752766245749	0.930820304535338	0.128061208358027	-261.092233071423
922	0.0576512098952876	0.0123524567597417	0.397446239766455	0.930820304535338	0.128962469825988	-261.058560217981
923	0.0548534049377457	0.0123524567597417	0.397446239766455	0.932575829020248	0.148318948990258	-260.650140336527
924	0.0548534049377457	0.0123524567597417	0.397446239766455	0.932575829020248	0.148318948990258	-260.650140336527
925	0.0548534049377457	0.0123524567597417	0.158461648973166	0.932575829020248	0.148318948990258	-260.863230228101
926	0.0548534049377457	0.0123524567597417	0.158461648973166	0.932575829020248	0.148318948990258	-260.863230228101
927	0.0548534049377457	0.0119414658965663	0.113057288819561	0.873904788833785	0.148318948990258	-260.790352807416
928	0.0548534049377457	0.0119414658965663	0.113057288819561	0.873904788833785	0.148318948990258	-260.790352807416
929	0.0548534049377457	0.0119414658965663	0.113057288819561	0.873904788833785	0.148318948990258	-260.790352807416
930	0.0548534049377457	0.0119414658965663	0.113057288819561	0.873904788833785	0.148318948990258	-260.790352807416
931	0.0562546097445517	0.0119414658965663	0.139067839777467	0.873904788833785	0.148318948990258	-260.798031779108
932	0.0562546097445517	0.0119414658965663	0.139067839777467	0.487260609089792	0.148318948990258	-260.715162234998
933	0.0508484715797197	0.00495121993166924	0.139067839777467	0.487260609089792	0.148318948990258	-261.987177417226
934	0.0459650973192236	0.00760125285176235	0.139067839777467	0.487260609089792	0.148318948990258	-263.261617015223
935	0.0459650973192236	0.00760125285176235	0.139067839777467	0.487260609089792	0.148318948990258	-263.261617015223
936	0.0459650973192236	0.00760125285176235	0.139067839777467	0.487260609089792	0.148318948990258	-263.261617015223
937	0.0571026556274061	0.00760125285176235	0.139067839777467	0.487260609089792	0.148318948990258	-260.604433536944
938	0.0571026556274061	0.00760125285176235	0.139067839777467	0.731093262492007	0.148318948990258	-261.461015175568
939	0.0571026556274061	0.00760125285176235	0.139067839777467	0.479492611706348	0.148318948990258	-260.620213029622
940	0.0571026556274061	0.00432425771712807	0.139067839777467	0.479492611706348	0.133217111241334	-261.717775942711
941	0.0571026556274061	0.00432425771712807	0.139067839777467	0.479492611706348	0.133217111241334	-261.717775942711
942	0.0571026556274061	0.00432425771712807	0.139067839777467	0.479492611706348	0.133217111241334	-261.717775942711
943	0.0571026556274061	0.00432425771712807	0.139067839777467	0.479492611706348	0.13092087156128	-261.784109294795
944	0.0571026556274061	0.00432425771712807	0.139067839777467	0.479492611706348	0.13092087156128	-261.784109294795
945	0.0571674722616069	0.00432425771712807	0.139067839777467	0.479492611706348	0.13092087156128	-261.782896335242
946	0.0592514798341429	0.00432425771712807	0.139067839777467	0.479492611706348	0.13092087156128	-261.879408327005
947	0.0592514798341429	0.00432425771712807	0.139067839777467	0.479492611706348	0.13092087156128	-261.879408327005
948	0.0592514798341429	0.00432425771712807	0.139067839777467	0.366955787687133	0.13092087156128	-262.001563113341
949	0.0592514798341429	0.00432425771712807	0.139067839777467	0.649973010456125	0.13092087156128	-263.177613715043
950	0.0592514798341429	0.0115239650292183	0.038328941077958	0.649973010456125	0.13092087156128	-261.278807801715
951	0.0560852382417499	0.0115239650292183	0.205842455303041	0.649973010456125	0.164271200840269	-261.137241071777
952	0.0569960796339532	0.0115239650292183	0.205842455303041	0.649973010456125	0.164271200840269	-261.374686200706
953	0.0569960796339532	0.0115239650292183	0.205842455303041	0.953927489685227	0.164271200840269	-261.819862276778
954	0.0469213737943475	0.0115239650292183	0.152446606856917	0.953927489685227	0.163157836850549	-262.860275264612
955	0.0469213737943475	0.0209055898241668	0.152446606856917	0.953927489685227	0.163157836850549	-263.779933204261
956	0.0469213737943475	0.0209055898241668	0.152446606856917	0.953927489685227	0.163157836850549	-263.779933204261
957	0.0469213737943475	0.0209055898241668	0.383876316379897	0.953927489685227	0.163157836850549	-263.810198092564
958	0.0469213737943475	0.011559752183418	0.264041750828119	0.802968782815318	0.163157836850549	-262.070295684532
959	0.0469213737943475	0.0151825175769164	0.264041750828119	0.802968782815318	0.163157836850549	-262.229318060385
960	0.0567246305743886	0.0151825175769164	0.229118676466139	0.802968782815318	0.163157836850549	-261.539587900018
961	0.0490255750474087	0.0151734618803783	0.229118676466139	0.802968782815318	0.166661195367716	-261.3683068195
962	0.0490255750474087	0.0151734618803783	0.229118676466139	0.802968782815318	0.166661195367716	-261.3683068195
963	0.0490255750474087	0.0151734618803783	0.229118676466139	0.981780072672714	0.177020234154483	-261.798162181839
964	0.0490255750474087	0.0151734618803783	0.108464689127968	0.396676679752743	0.177020234154483	-262.350542998388
965	0.0472032898112657	0.0151734618803783	0.108464689127968	0.396676679752743	0.177020234154483	-262.746695406426
966	0.0471762204247494	0.0151734618803783	0.108464689127968	0.396676679752743	0.177020234154483	-262.754724454236
967	0.0444633131647529	0.0151734618803783	0.108464689127968	0.94559488081797	0.15557575720981	-264.121538821726
968	0.0440447750597154	0.0136975645878016	0.108464689127968	0.94559488081797	0.240165020264916	-266.096412311388
969	0.0449089491785642	0.0136975645878016	0.479214583278994	0.94559488081797	0.240165020264916	-265.637639640542
970	0.0449089491785642	0.0224450093973544	0.479214583278994	0.94559488081797	0.240165020264916	-268.102479689301
971	0.0370622094987998	0.0224450093973544	0.269342867916555	0.94559488081797	0.240165020264916	-271.665974205042
972	0.05485236243438	0.0224450093973544	0.247602932386884	0.94559488081797	0.159618464438553	-263.679117020024
973	0.05485236243438	0.0146968290583661	0.667046224123814	0.94559488081797	0.159618464438553	-261.039656001117
974	0.0475914077964294	0.0146968290583661	0.384974063012454	0.94559488081797	0.204852982307215	-262.899979340862
975	0.0475914077964294	0.0146968290583661	0.384974063012454	0.94559488081797	0.204852982307215	-262.899979340862
976	0.0475914077964294	0.0146968290583661	0.384974063012454	0.94559488081797	0.16830797179299	-261.811714508151
977	0.0475914077964294	0.0146968290583661	0.238227489436046	0.94559488081797	0.162145598880677	-261.942054035628
978	0.0475914077964294	0.0146968290583661	0.203041773406805	0.94559488081797	0.162145598880677	-261.974819248557
979	0.0475914077964294	0.0146968290583661	0.38000881915993	0.94559488081797	0.162145598880677	-261.86972768565
980	0.0475914077964294	0.0146968290583661	0.38000881915993	0.94559488081797	0.1759189392336	-261.848600053419
981	0.0475914077964294	0.0146968290583661	0.472016241509194	0.94559488081797	0.208290332336256	-263.106347526629
982	0.0475914077964294	0.015383423631356	0.477556077916851	0.94559488081797	0.208290332336256	-263.172848102206
983	0.0475914077964294	0.015383423631356	0.477556077916851	0.94559488081797	0.127635614097592	-264.011057841199
984	0.0537019915320454	0.015383423631356	0.149173217539191	0.94559488081797	0.127635614097592	-261.662026556046
985	0.0537019915320454	0.015383423631356	0.149173217539191	0.94559488081797	0.127635614097592	-261.662026556046
986	0.0537019915320454	0.015383423631356	0.149173217539191	0.94559488081797	0.127635614097592	-261.662026556046
987	0.0537019915320454	0.0192717170005506	0.149173217539191	0.94559488081797	0.127635614097592	-262.654710517611
988	0.0537019915320454	0.0136967153532583	0.149173217539191	0.94559488081797	0.127635614097592	-261.579356766092
989	0.0537019915320454	0.0141430237961902	0.567073571627034	0.94559488081797	0.127635614097592	-261.44128465974
990	0.0537019915320454	0.0141430237961902	0.567073571627034	0.94559488081797	0.127635614097592	-261.44128465974
991	0.0537019915320454	0.0141430237961902	0.567073571627034	0.94559488081797	0.127635614097592	-261.44128465974
992	0.0605605737001614	0.0141430237961902	0.544987352071757	0.94559488081797	0.127635614097592	-261.657941396209
993	0.0605605737001614	0.0141430237961902	0.592616060584209	0.94559488081797	0.127635614097592	-261.682747725848
994	0.0605605737001614	0.0141430237961902	0.555050476958753	0.94559488081797	0.127635614097592	-261.662658072719
995	0.0605605737001614	0.0141430237961902	0.555050476958753	0.94559488081797	0.127635614097592	-261.662658072719
996	0.0605605737001614	0.0141430237961902	0.555050476958753	0.94559488081797	0.164022026429327	-262.939952036546
997	0.051040328777414	0.0141430237961902	0.373616405018501	0.814430239030519	0.152780889533997	-261.39057661728
998	0.0569608187838388	0.0141430237961902	0.373616405018501	0.926667008972806	0.152780889533997	-260.999632613279
999	0.0569608187838388	0.0141430237961902	0.373616405018501	0.864428134011219	0.151663584130705	-261.142414875147
1000	0.0569608187838388	0.0141430237961902	0.373616405018501	0.864428134011219	0.151663584130705	-261.142414875147
1001	0.0519160534200154	0.0129724962978851	0.436107571091717	0.864428134011219	0.151663584130705	-260.999470267567
1002	0.0519160534200154	0.0129724962978851	0.0207255971426717	0.864428134011219	0.151663584130705	-261.288035969933
1003	0.0519160534200154	0.0129724962978851	0.0207255971426717	0.864428134011219	0.151663584130705	-261.288035969933
1004	0.0519160534200154	0.0129724962978851	0.220795184199655	0.870680496015324	0.151663584130705	-260.67047252808
1005	0.0543764350525349	0.0129724962978851	0.220795184199655	0.870680496015324	0.151663584130705	-260.523176453328
1006	0.0543764350525349	0.0121815957609501	0.220795184199655	0.648054942867041	0.151663584130705	-260.788281834804
1007	0.0543764350525349	0.00497405370404538	0.220795184199655	0.648054942867041	0.153303438438944	-262.394874490597
1008	0.0543764350525349	0.00497405370404538	0.220795184199655	0.648054942867041	0.153303438438944	-262.394874490597
1009	0.0543764350525349	0.00830398046113512	0.220795184199655	0.648054942867041	0.153303438438944	-260.897039797442
1010	0.0543764350525349	0.00830398046113512	0.220795184199655	0.648054942867041	0.156345444044969	-260.945350709599
1011	0.0543764350525349	0.00830398046113512	0.220795184199655	0.648054942867041	0.156345444044969	-260.945350709599
1012	0.0543764350525349	0.00830398046113512	0.220795184199655	0.648054942867041	0.156345444044969	-260.945350709599
1013	0.0543764350525349	0.00830398046113512	0.220795184199655	0.648054942867041	0.156345444044969	-260.945350709599
1014	0.0543764350525349	0.00830398046113512	0.220795184199655	0.717058496694068	0.17573770562291	-261.772060552928
1015	0.0543764350525349	0.00830398046113512	0.220795184199655	0.717058496694068	0.137241581582301	-261.080159236526
1016	0.0543541588892421	0.00830398046113512	0.192955237753784	0.717058496694068	0.137241581582301	-261.035321225847
1017	0.0543541588892421	0.0113916494307841	0.192955237753784	0.66281752264684	0.137241581582301	-260.548860452206
1018	0.0543541588892421	0.0113916494307841	0.192955237753784	0.66281752264684	0.137241581582301	-260.548860452206
1019	0.0543541588892421	0.0113916494307841	0.192955237753784	0.66281752264684	0.147333351560307	-260.374223706162
1020	0.0498117387594508	0.0113916494307841	0.0845659559236895	0.66281752264684	0.147333351560307	-261.091808869105
1021	0.0532418535786838	0.0113916494307841	0.0845659559236895	0.66281752264684	0.12624157661596	-261.226837057246
1022	0.0532418535786838	0.0113916494307841	0.0845659559236895	0.66281752264684	0.12624157661596	-261.226837057246
1023	0.064982200733143	0.0129184850971664	0.0845659559236895	0.66281752264684	0.12624157661596	-262.647670110187
1024	0.0511972665729917	0.0129184850971664	0.0845659559236895	0.66281752264684	0.12624157661596	-261.790091717366
1025	0.0511972665729917	0.0129184850971664	0.0845659559236895	0.648109413916014	0.133401493791147	-261.190328343711
1026	0.0511972665729917	0.0134562701893545	0.0845659559236895	0.648109413916014	0.133401493791147	-261.213217892037
1027	0.0511972665729917	0.0134562701893545	0.0845659559236895	0.648109413916014	0.133401493791147	-261.213217892037
1028	0.0586893230080637	0.0134562701893545	0.0845659559236895	0.648109413916014	0.133401493791147	-260.726098648048
1029	0.051114884026323	0.0134562701893545	0.0845659559236895	0.648109413916014	0.133401493791147	-261.239996842225
1030	0.051114884026323	0.0134562701893545	0.0845659559236895	0.648109413916014	0.133401493791147	-261.239996842225
1031	0.051114884026323	0.0134562701893545	0.0845659559236895	0.648109413916014	0.133401493791147	-261.239996842225
1032	0.0540949381428737	0.0164971390498415	0.0845659559236895	0.648109413916014	0.165301595750076	-261.15392880803
1033	0.0540949381428737	0.0131433439558872	0.0845659559236895	0.648109413916014	0.165301595750076	-260.519659088447
1034	0.0540949381428737	0.0131433439558872	0.0714099140262221	0.648109413916014	0.165301595750076	-260.590759608399
1035	0.0540949381428737	0.0131433439558872	0.0714099140262221	0.412591130310259	0.165301595750076	-260.445798796425
1036	0.0540949381428737	0.0131433439558872	0.0714099140262221	0.49400578872234	0.165301595750076	-260.36952716508
1037	0.0484056323691199	0.0131433439558872	0.0714099140262221	0.49400578872234	0.165301595750076	-260.8701619923
1038	0.0544586973906322	0.0131433439558872	0.0714099140262221	0.49400578872234	0.165301595750076	-260.41686660178
1039	0.0544586973906322	0.0131433439558872	0.136183916130501	0.49400578872234	0.165301595750076	-261.100911153314
1040	0.0544586973906322	0.0137881898863444	0.136183916130501	0.49400578872234	0.165301595750076	-261.293600518513
1041	0.0496137055890245	0.0137881898863444	0.136183916130501	0.49400578872234	0.165301595750076	-261.342497977984
1042	0.0496137055890245	0.0142267069530129	0.136183916130501	0.49400578872234	0.165301595750076	-261.474447788246
1043	0.0496137055890245	0.0142267069530129	0.0438333846877005	0.49400578872234	0.165301595750076	-260.893620660599
1044	0.0496137055890245	0.0192155785256565	0.0438333846877005	0.183800657912617	0.165301595750076	-263.682846851893
1045	0.0496137055890245	0.0192155785256565	0.0438333846877005	0.406377097690975	0.165301595750076	-262.316758784386
1046	0.0496137055890245	0.0200620971208368	0.0438333846877005	0.880019429962184	0.165301595750076	-262.636348277319
1047	0.0496137055890245	0.0200620971208368	0.0438333846877005	0.669538544161036	0.165301595750076	-262.564760300276
1048	0.0496137055890245	0.0200620971208368	0.0438333846877005	0.669538544161036	0.165301595750076	-262.564760300276
1049	0.0496137055890245	0.0200620971208368	0.0438333846877005	0.559260316551623	0.165301595750076	-262.558355994785
1050	0.0496137055890245	0.0200620971208368	0.0438333846877005	0.559260316551623	0.165301595750076	-262.558355994785
1051	0.0496137055890245	0.0200620971208368	0.0438333846877005	0.559260316551623	0.165301595750076	-262.558355994785
1052	0.0496137055890245	0.0200620971208368	0.0867926779457877	0.559260316551623	0.165301595750076	-262.788302690636
1053	0.0496137055890245	0.0158559694571609	0.0867926779457877	0.559260316551623	0.135600818688019	-261.99941543546
1054	0.0496137055890245	0.0158559694571609	0.0867926779457877	0.590304478662655	0.135600818688019	-261.984200876843
1055	0.0549128248307044	0.0158559694571609	0.0867926779457877	0.590304478662655	0.135600818688019	-260.877220757464
1056	0.0549128248307044	0.0158559694571609	0.0867926779457877	0.590304478662655	0.135600818688019	-260.877220757464
1057	0.0549128248307044	0.0158559694571609	0.0867926779457877	0.590304478662655	0.135600818688019	-260.877220757464
1058	0.0564796590873616	0.0158559694571609	0.0867926779457877	0.590304478662655	0.135600818688019	-260.917235089074
1059	0.0564796590873616	0.018407145390121	0.0867926779457877	0.590304478662655	0.135600818688019	-261.8884621952
1060	0.0564796590873616	0.018407145390121	0.0867926779457877	0.590304478662655	0.135600818688019	-261.8884621952
1061	0.0564796590873616	0.018407145390121	0.0867926779457877	0.590304478662655	0.152015791682732	-261.920650888757
1062	0.0564796590873616	0.018407145390121	0.0867926779457877	0.590304478662655	0.152015791682732	-261.920650888757
1063	0.0564796590873616	0.0203015674103185	0.0510765229126387	0.590304478662655	0.152015791682732	-262.646947134893
1064	0.0564796590873616	0.0203015674103185	0.0510765229126387	0.590304478662655	0.152015791682732	-262.646947134893
1065	0.0564796590873616	0.0203015674103185	0.0510765229126387	0.511363851193854	0.132598054536033	-262.755978514927
1066	0.0564796590873616	0.0203015674103185	0.0510765229126387	0.447009759307306	0.132598054536033	-262.865914783926
1067	0.0564796590873616	0.0203015674103185	0.0510765229126387	0.447009759307306	0.132598054536033	-262.865914783926
1068	0.0570058734833134	0.00643425665603935	0.0510765229126387	0.373398346791414	0.132598054536033	-261.05400382393
1069	0.0570058734833134	0.00643425665603935	0.0510765229126387	0.373398346791414	0.132598054536033	-261.05400382393
1070	0.0570058734833134	0.00643425665603935	0.0510765229126387	0.373398346791414	0.132598054536033	-261.05400382393
1071	0.0570058734833134	0.00643425665603935	0.0510765229126387	0.233621599363212	0.132598054536033	-260.41074216758
1072	0.0570058734833134	0.00643425665603935	0.0510765229126387	0.233621599363212	0.132598054536033	-260.41074216758
1073	0.0570058734833134	0.0108827779795073	0.0510765229126387	0.233621599363212	0.132598054536033	-260.570575219
1074	0.0528809294168072	0.0108827779795073	0.0510765229126387	0.233621599363212	0.17471634143448	-260.809514972902
1075	0.0528809294168072	0.0108827779795073	0.0510765229126387	0.233621599363212	0.17471634143448	-260.809514972902
1076	0.0528809294168072	0.00211218564380358	0.0510765229126387	0.233621599363212	0.17471634143448	-262.607310619341
1077	0.0528809294168072	0.0161292231042572	0.0510765229126387	0.233621599363212	0.157121408955458	-261.806594045251
1078	0.0528809294168072	0.0161292231042572	0.0510765229126387	0.233621599363212	0.157121408955458	-261.806594045251
1079	0.0528809294168072	0.000552137661081909	0.0510765229126387	0.233621599363212	0.149361366172523	-263.390382312794
1080	0.0573094007757388	0.00413345076176075	0.0510765229126387	0.240104948865729	0.149361366172523	-261.017986265401
1081	0.0599653363162784	0.00270098278959283	0.0510765229126387	0.240104948865729	0.149361366172523	-262.209606445872
1082	0.0599023882902495	0.00270098278959283	0.0510765229126387	0.240104948865729	0.122638078525523	-262.126907222984
1083	0.0599023882902495	0.0164503261944049	0.0510765229126387	0.240104948865729	0.0965561198886342	-265.687485512143
1084	0.0599023882902495	0.0100184949816925	0.0510765229126387	0.154741093437141	0.0965561198886342	-264.636180667076
1085	0.0599023882902495	0.0100184949816925	0.0510765229126387	0.154741093437141	0.131939378017238	-261.763445384447
1086	0.0599023882902495	0.0100184949816925	0.0510765229126387	0.154741093437141	0.125393934384192	-261.897343129084
1087	0.0590254132819329	0.0100184949816925	0.0510765229126387	0.154741093437141	0.125393934384192	-261.742610191673
1088	0.0590254132819329	0.0100184949816925	0.0403077649486779	0.154741093437141	0.125393934384192	-261.207341978993
1089	0.0590254132819329	0.0100184949816925	0.0403077649486779	0.154741093437141	0.125393934384192	-261.207341978993
1090	0.0590254132819329	0.0119862266172754	0.0403077649486779	0.154741093437141	0.125393934384192	-261.638347194666
1091	0.0546680026060164	0.0119862266172754	0.0403077649486779	0.154741093437141	0.125393934384192	-261.550130657878
1092	0.0546680026060164	0.0119862266172754	0.0403077649486779	0.154741093437141	0.125393934384192	-261.550130657878
1093	0.0546680026060164	0.00583686784756414	0.0403077649486779	0.154741093437141	0.125393934384192	-261.035189956106
1094	0.0546680026060164	0.00583686784756414	0.0403077649486779	0.154741093437141	0.125393934384192	-261.035189956106
1095	0.0514842228819978	0.00583686784756414	0.0403077649486779	0.154741093437141	0.125393934384192	-261.893995434006
1096	0.0607810087464951	0.00583686784756414	0.0403077649486779	0.154741093437141	0.125393934384192	-261.214123840991
1097	0.0607810087464951	0.00583686784756414	0.0403077649486779	0.154741093437141	0.125393934384192	-261.214123840991
1098	0.0626253639110161	0.00583686784756414	0.0403077649486779	0.154741093437141	0.125393934384192	-261.682774824378
1099	0.0626253639110161	0.00583686784756414	0.0403077649486779	0.154741093437141	0.148018775797405	-262.238774035847
1100	0.0626253639110161	0.00583686784756414	0.0403077649486779	0.154741093437141	0.1325929643818	-261.683969044276
1101	0.0492309177364984	0.00583686784756414	0.0403077649486779	0.154741093437141	0.181342881242103	-261.344495385763
1102	0.0492309177364984	0.00583686784756414	0.0403077649486779	0.154741093437141	0.126690705115831	-262.817466535271
1103	0.063743830969668	0.00583686784756414	0.0403077649486779	0.154741093437141	0.126690705115831	-262.048753682627
1104	0.063743830969668	0.00583686784756414	0.0403077649486779	0.154741093437141	0.126690705115831	-262.048753682627
1105	0.063743830969668	0.00714390175627934	0.0403077649486779	0.154741093437141	0.126690705115831	-262.075367038451
1106	0.063743830969668	0.00798045428162206	0.0403077649486779	0.154741093437141	0.117888071630666	-262.288076136113
1107	0.063743830969668	0.00798045428162206	0.0403077649486779	0.154741093437141	0.117888071630666	-262.288076136113
1108	0.0638504441003287	0.00798045428162206	0.0403077649486779	0.154741093437141	0.117888071630666	-262.322418253085
1109	0.0580978267981014	0.00798045428162206	0.0403077649486779	0.154741093437141	0.117888071630666	-261.308610531675
1110	0.0580978267981014	0.00798045428162206	0.0403077649486779	0.497809465308974	0.117888071630666	-262.212964643273
1111	0.0613149864957893	0.00798045428162206	0.0403077649486779	0.497809465308974	0.129697083137286	-262.046062612505
1112	0.0651298173312413	0.00798045428162206	0.0403077649486779	0.497809465308974	0.129697083137286	-263.280541384186
1113	0.0651298173312413	0.00798045428162206	0.0403077649486779	0.497809465308974	0.129697083137286	-263.280541384186
1114	0.0651298173312413	0.00798045428162206	0.0403077649486779	0.497809465308974	0.129697083137286	-263.280541384186
1115	0.0651298173312413	0.0112968781971293	0.0403077649486779	0.497809465308974	0.129697083137286	-262.756379393006
1116	0.0651298173312413	0.0112968781971293	0.0403077649486779	0.38320826089316	0.129697083137286	-262.596604163908
1117	0.0651298173312413	0.0112968781971293	0.0403077649486779	0.38320826089316	0.129697083137286	-262.596604163908
1118	0.0658698150555843	0.0112968781971293	0.0403077649486779	0.38320826089316	0.129697083137286	-262.950956240157
1119	0.0658698150555843	0.01117383538335	0.0403077649486779	0.38320826089316	0.12767853934864	-262.897914411018
1120	0.0504264437594297	0.01117383538335	0.0403077649486779	0.38320826089316	0.12767853934864	-261.959410753953
1121	0.0504264437594297	0.01117383538335	0.0403077649486779	0.38320826089316	0.12767853934864	-261.959410753953
1122	0.0504264437594297	0.00613557848253846	0.0403077649486779	0.38320826089316	0.12767853934864	-263.748275625895
1123	0.0504264437594297	0.00613557848253846	0.0403077649486779	0.38320826089316	0.162675630369083	-262.377529119638
1124	0.0504264437594297	0.00613557848253846	0.0373434209539842	0.38320826089316	0.162675630369083	-262.576354772898
1125	0.0572576174436706	0.00259793352998379	0.0373434209539842	0.38320826089316	0.162675630369083	-265.570396928178
1126	0.0572576174436706	0.0211430097761756	0.0373434209539842	0.38320826089316	0.162675630369083	-263.851652238493
1127	0.0572576174436706	0.0115764095391928	0.0373434209539842	0.38320826089316	0.162675630369083	-261.02788266737
1128	0.0572576174436706	0.0115764095391928	0.0373434209539842	0.825775356728303	0.162675630369083	-261.897044090213
1129	0.0572576174436706	0.0115764095391928	0.0893181441556864	0.63859527328464	0.162675630369083	-260.945823309334
1130	0.0572576174436706	0.0115764095391928	0.0893181441556864	0.63859527328464	0.162675630369083	-260.945823309334
1131	0.0572576174436706	0.0115764095391928	0.0893181441556864	0.63859527328464	0.162675630369083	-260.945823309334
1132	0.0572576174436706	0.0115764095391928	0.0893181441556864	0.696787363541377	0.162675630369083	-261.112195907718
1133	0.0606661326386792	0.0115764095391928	0.319498228254342	0.696787363541377	0.162675630369083	-263.657318344403
1134	0.0606661326386792	0.0143721134201692	0.319498228254342	0.696787363541377	0.162675630369083	-264.407839437525
1135	0.0594850846861074	0.0064637908553125	0.319498228254342	0.696787363541377	0.127137901762984	-262.644185582211
1136	0.0594850846861074	0.0064637908553125	0.319498228254342	0.696787363541377	0.127137901762984	-262.644185582211
1137	0.0594850846861074	0.00589376553548256	0.319498228254342	0.696787363541377	0.127137901762984	-262.878647601189
1138	0.0594850846861074	0.00589376553548256	0.319498228254342	0.696787363541377	0.127137901762984	-262.878647601189
1139	0.0594850846861074	0.00589376553548256	0.297738510697272	0.696787363541377	0.127137901762984	-262.701806624559
1140	0.0594850846861074	0.00688428729142197	0.297738510697272	0.696787363541377	0.127137901762984	-262.30541846477
1141	0.0594850846861074	0.00688428729142197	0.310881207909437	0.696787363541377	0.127137901762984	-262.419957683625
1142	0.0578848858447711	0.00869195424573064	0.310881207909437	0.747236211627501	0.127137901762984	-261.626153863848
1143	0.0578848858447711	0.00869195424573064	0.286756045311313	0.747236211627501	0.127137901762984	-261.490669319635
1144	0.0578848858447711	0.00869195424573064	0.286756045311313	0.747236211627501	0.127137901762984	-261.490669319635
1145	0.0548053261279587	0.00869195424573064	0.302474662008628	0.747236211627501	0.127137901762984	-261.744359433273
1146	0.0548053261279587	0.00869195424573064	0.302474662008628	0.747236211627501	0.127137901762984	-261.744359433273
1147	0.0589629599879103	0.00869195424573064	0.302474662008628	0.747236211627501	0.148733587751291	-261.701634749998
1148	0.0589629599879103	0.00869195424573064	0.171540330719685	0.747236211627501	0.148733587751291	-261.365830027231
1149	0.0604684361727079	0.00869195424573064	0.171540330719685	0.747236211627501	0.148733587751291	-261.803310687954
1150	0.0604684361727079	0.00869195424573064	0.171540330719685	0.747236211627501	0.137966832895307	-261.485921685575
1151	0.0604684361727079	0.00869195424573064	0.171540330719685	0.747236211627501	0.137966832895307	-261.485921685575
1152	0.0604684361727079	0.00869195424573064	0.171540330719685	0.595513649433623	0.137966832895307	-261.195379400989
1153	0.0604684361727079	0.00869195424573064	0.171540330719685	0.595513649433623	0.137966832895307	-261.195379400989
1154	0.0604684361727079	0.00869195424573064	0.171540330719685	0.595513649433623	0.137966832895307	-261.195379400989
1155	0.0587719506259177	0.00869195424573064	0.171540330719685	0.645904066643839	0.148588325149158	-261.007602131395
1156	0.0587719506259177	0.00869195424573064	0.171540330719685	0.645904066643839	0.148588325149158	-261.007602131395
1157	0.0598237019255815	0.00869195424573064	0.171540330719685	0.58193677061645	0.148588325149158	-261.310907943993
1158	0.0600724630894496	0.00869195424573064	0.171540330719685	0.58193677061645	0.148588325149158	-261.391494484494
1159	0.0600724630894496	0.00869195424573064	0.171540330719685	0.58193677061645	0.177473208929485	-263.543387497116
1160	0.0490158044103767	0.00869195424573064	0.171540330719685	0.677799853606409	0.177473208929485	-261.643555481751
1161	0.0490158044103767	0.00869195424573064	0.171540330719685	0.677799853606409	0.177473208929485	-261.643555481751
1162	0.0490158044103767	0.0104229022445803	0.137596874705188	0.677799853606409	0.177473208929485	-261.192947088128
1163	0.0626843979762865	0.0104229022445803	0.137596874705188	0.677799853606409	0.163762980322726	-263.420654904034
1164	0.0507503449540584	0.0104229022445803	0.137596874705188	0.746413350948502	0.163762980322726	-260.887192121072
1165	0.0507503449540584	0.0104229022445803	0.137596874705188	0.746413350948502	0.163762980322726	-260.887192121072
1166	0.0507503449540584	0.0104229022445803	0.137596874705188	0.746413350948502	0.163762980322726	-260.887192121072
1167	0.0539086750956535	0.0104229022445803	0.137596874705188	0.746413350948502	0.189093622871057	-262.174832776367
1168	0.0468509187529831	0.0152489476414159	0.137596874705188	0.746413350948502	0.189093622871057	-262.1376356783
1169	0.0468509187529831	0.0144457543945337	0.137596874705188	0.746413350948502	0.161866745046845	-261.885487255315
1170	0.0468509187529831	0.0144457543945337	0.137596874705188	0.746413350948502	0.161866745046845	-261.885487255315
1171	0.0511540208325195	0.0144457543945337	0.137596874705188	0.746413350948502	0.122398127362989	-262.366627158571
1172	0.0511540208325195	0.0144457543945337	0.137596874705188	0.808409551977309	0.122398127362989	-262.455023285107
1173	0.0511540208325195	0.0144457543945337	0.137596874705188	0.808409551977309	0.122398127362989	-262.455023285107
1174	0.0582739120391252	0.00857853395567721	0.137596874705188	0.808409551977309	0.122398127362989	-261.972375400894
1175	0.0582739120391252	0.00857853395567721	0.137596874705188	0.808409551977309	0.122398127362989	-261.972375400894
1176	0.0582739120391252	0.00942325542201245	0.137596874705188	0.808409551977309	0.122398127362989	-261.659566143919
1177	0.0582739120391252	0.00942325542201245	0.137596874705188	0.712259946919818	0.122398127362989	-261.213846903304
1178	0.0582739120391252	0.0100728862841215	0.137596874705188	0.712259946919818	0.144603474027111	-260.719346075861
1179	0.0582739120391252	0.0100728862841215	0.137596874705188	0.712259946919818	0.144603474027111	-260.719346075861
1180	0.0492813990179208	0.0100728862841215	0.137596874705188	0.712259946919818	0.144603474027111	-261.599390751106
1181	0.0496888241492108	0.0100728862841215	0.137596874705188	0.440516221532191	0.144603474027111	-261.460143454912
1182	0.0496888241492108	0.0100728862841215	0.137596874705188	0.440516221532191	0.144603474027111	-261.460143454912
1183	0.0475394228361155	0.0100728862841215	0.0801487642023013	0.440516221532191	0.144603474027111	-261.782250013761
1184	0.0520658279078381	0.00586571952259475	0.0801487642023013	0.615337537085842	0.144603474027111	-262.797668069949
1185	0.0520658279078381	0.00586571952259475	0.0801487642023013	0.615337537085842	0.144603474027111	-262.797668069949
1186	0.0542155863822069	0.00586571952259475	0.0801487642023013	0.515838887957522	0.144603474027111	-261.49581517709
1187	0.0542155863822069	0.00586571952259475	0.0801487642023013	0.167342910641826	0.137009856251989	-261.940866129554
1188	0.0596770818074771	0.00586571952259475	0.0801487642023013	0.167342910641826	0.137009856251989	-262.556619337816
1189	0.0485756621842876	0.00586571952259475	0.0801487642023013	0.167342910641826	0.137009856251989	-263.41220174977
1190	0.0485756621842876	0.00721326115808855	0.0801487642023013	0.167342910641826	0.137009856251989	-263.767247365408
1191	0.0647418290176876	0.00721326115808855	0.0801487642023013	0.381576912434272	0.137009856251989	-262.39229072719
1192	0.0647418290176876	0.00721326115808855	0.0801487642023013	0.381576912434272	0.137009856251989	-262.39229072719
1193	0.0647418290176876	0.00721326115808855	0.0801487642023013	0.792937705278201	0.137009856251989	-264.349745559714
1194	0.0647418290176876	0.0169265534347916	0.0801487642023013	0.792937705278201	0.115491830496309	-263.788903453042
1195	0.0647418290176876	0.0169265534347916	0.0487725165624918	0.792937705278201	0.115491830496309	-263.852510671487
1196	0.0561194621649818	0.0169265534347916	0.0487725165624918	0.792937705278201	0.115491830496309	-262.587598387627
1197	0.0561194621649818	0.0169265534347916	0.424750065945069	0.792937705278201	0.151540048434498	-262.923153896098
1198	0.0561194621649818	0.0169265534347916	0.424750065945069	0.792937705278201	0.151540048434498	-262.923153896098
1199	0.0561194621649818	0.00784732509477746	0.424750065945069	0.792937705278201	0.151540048434498	-262.014842040294
1200	0.0561194621649818	0.0114348999928847	0.287796591091927	0.792937705278201	0.151540048434498	-260.753799252766
1201	0.0561194621649818	0.0114348999928847	0.287796591091927	0.792937705278201	0.151540048434498	-260.753799252766
1202	0.0561194621649818	0.0114348999928847	0.176191371284453	0.792937705278201	0.151540048434498	-260.546498519841
1203	0.0561194621649818	0.0114348999928847	0.146652035735453	0.792937705278201	0.151540048434498	-260.582482062095
1204	0.0539591157784394	0.0114348999928847	0.146652035735453	0.792937705278201	0.151540048434498	-260.466229042327
1205	0.0539591157784394	0.0181248192682729	0.146652035735453	0.792937705278201	0.151540048434498	-261.485547114131
1206	0.0539591157784394	0.0181248192682729	0.146652035735453	0.792937705278201	0.151540048434498	-261.485547114131
1207	0.0543645117898049	0.00932780899057293	0.146652035735453	0.792937705278201	0.151540048434498	-260.962828602181
1208	0.0543645117898049	0.00932780899057293	0.146652035735453	0.792937705278201	0.151540048434498	-260.962828602181
1209	0.0543645117898049	0.00932780899057293	0.184541596684932	0.792937705278201	0.151540048434498	-260.854264594511
1210	0.0543645117898049	0.00932780899057293	0.184541596684932	0.792937705278201	0.151540048434498	-260.854264594511
1211	0.0543645117898049	0.00932780899057293	0.184541596684932	0.910921656299254	0.151540048434498	-261.558521362884
1212	0.0543645117898049	0.00932780899057293	0.499036390546577	0.910921656299254	0.151540048434498	-261.27782281197
1213	0.0543645117898049	0.00932780899057293	0.499036390546577	0.910921656299254	0.151540048434498	-261.27782281197
1214	0.0543645117898049	0.0135670430443822	0.499036390546577	0.910921656299254	0.151540048434498	-260.757139928188
1215	0.0553441077759027	0.0135670430443822	0.299449521803157	0.910921656299254	0.151540048434498	-260.659094660014
1216	0.0553441077759027	0.0135670430443822	0.633073659004739	0.910921656299254	0.151540048434498	-261.067875823279
1217	0.0553441077759027	0.0135670430443822	0.633073659004739	0.910921656299254	0.151540048434498	-261.067875823279
1218	0.0553441077759027	0.0135670430443822	0.633073659004739	0.910921656299254	0.151540048434498	-261.067875823279
1219	0.0509172667098146	0.0081869190558446	0.633073659004739	0.910921656299254	0.15047107118652	-262.433122077337
1220	0.0509172667098146	0.0081869190558446	0.633073659004739	0.910921656299254	0.15047107118652	-262.433122077337
1221	0.0509172667098146	0.0138720963922629	0.442763248482905	0.910921656299254	0.15047107118652	-261.028451897228
1222	0.0509172667098146	0.0138720963922629	0.442763248482905	0.910921656299254	0.15047107118652	-261.028451897228
1223	0.0509172667098146	0.0138720963922629	0.360562313295375	0.910921656299254	0.15047107118652	-260.961210822639
1224	0.0509172667098146	0.0138720963922629	0.360562313295375	0.910921656299254	0.15047107118652	-260.961210822639
1225	0.0509172667098146	0.0138720963922629	0.360562313295375	0.910921656299254	0.15047107118652	-260.961210822639
1226	0.0509172667098146	0.0138720963922629	0.478460990463419	0.910921656299254	0.15047107118652	-261.072288855325
1227	0.0543434198292167	0.0138720963922629	0.2489487679213	0.658751498729642	0.15047107118652	-261.424620687304
1228	0.0543434198292167	0.0144336626097974	0.2489487679213	0.658751498729642	0.15047107118652	-261.593798129337
1229	0.0543434198292167	0.0144336626097974	0.2489487679213	0.658751498729642	0.15047107118652	-261.593798129337
1230	0.0615000966340069	0.0144336626097974	0.2489487679213	0.658751498729642	0.15047107118652	-263.484454562877
1231	0.0615000966340069	0.0144336626097974	0.204188771732893	0.781067594535164	0.15047107118652	-262.400250905567
1232	0.0511508234498842	0.0144336626097974	0.204188771732893	0.781067594535164	0.15047107118652	-260.839954804851
1233	0.0511508234498842	0.0144336626097974	0.204188771732893	0.781067594535164	0.15047107118652	-260.839954804851
1234	0.0503743048673399	0.0144336626097974	0.204188771732893	0.781067594535164	0.15047107118652	-261.0124494202
1235	0.0503743048673399	0.0144336626097974	0.204188771732893	0.781067594535164	0.15047107118652	-261.0124494202
1236	0.0503743048673399	0.0144336626097974	0.204188771732893	0.781067594535164	0.15047107118652	-261.0124494202
1237	0.0503743048673399	0.0149077596733692	0.204188771732893	0.781067594535164	0.15047107118652	-261.093934541656
1238	0.0504405546799048	0.0149077596733692	0.204188771732893	0.781067594535164	0.15047107118652	-261.077662185176
1239	0.0504405546799048	0.0149077596733692	0.204188771732893	0.670438163758095	0.15047107118652	-261.440625796095
1240	0.0556411066316223	0.0149077596733692	0.204188771732893	0.670438163758095	0.15047107118652	-261.197936698452
1241	0.0556411066316223	0.00753820674712684	0.21391160036081	0.670438163758095	0.15047107118652	-261.076363857213
1242	0.0556411066316223	0.00753820674712684	0.21391160036081	0.670438163758095	0.110216212758274	-263.037962484177
1243	0.0556411066316223	0.00753820674712684	0.187618474061846	0.670438163758095	0.192113032519058	-263.448645551186
1244	0.0556411066316223	0.00753820674712684	0.187618474061846	0.670438163758095	0.126786326493404	-261.453474727484
1245	0.0556411066316223	0.00753820674712684	0.187618474061846	0.676020630394386	0.126786326493404	-261.472642055187
1246	0.0556411066316223	0.00753820674712684	0.233714312466957	0.676020630394386	0.126786326493404	-261.652671646875
1247	0.0556411066316223	0.00753820674712684	0.143588343258687	0.955131524468017	0.126786326493404	-263.617968839993
1248	0.0556411066316223	0.00753820674712684	0.953501666428009	0.955131524468017	0.126786326493404	-262.815632156601
1249	0.0556411066316223	0.00753820674712684	0.895825378550731	0.955131524468017	0.126786326493404	-262.805592132106
1250	0.0556411066316223	0.00753820674712684	0.895825378550731	0.955131524468017	0.126786326493404	-262.805592132106
1251	0.059447965802403	0.00983753426046214	0.895825378550731	0.955131524468017	0.126786326493404	-261.781926097269
1252	0.0608803134343031	0.00983753426046214	0.65604736350412	0.955131524468017	0.126786326493404	-261.972085620854
1253	0.0595231701587747	0.00983753426046214	0.567870961905742	0.955131524468017	0.125379350970099	-261.815496489066
1254	0.0595231701587747	0.00983753426046214	0.567870961905742	0.955131524468017	0.125379350970099	-261.815496489066
1255	0.0595231701587747	0.00983753426046214	0.567870961905742	0.955131524468017	0.138759504560843	-261.656317761517
1256	0.0595231701587747	0.00983753426046214	0.98446696541776	0.955131524468017	0.138759504560843	-261.721091289237
1257	0.0595231701587747	0.0130363928410502	0.806260109923346	0.955131524468017	0.138759504560843	-261.338612785228
1258	0.0595231701587747	0.0130363928410502	0.87808340297669	0.955131524468017	0.138759504560843	-261.382859404321
1259	0.0527360353619728	0.0130363928410502	0.471823121954515	0.955131524468017	0.138759504560843	-261.002780671844
1260	0.0527360353619728	0.0130363928410502	0.471823121954515	0.955131524468017	0.138759504560843	-261.002780671844
1261	0.0522964503374336	0.0130363928410502	0.471823121954515	0.955131524468017	0.138759504560843	-261.090465867966
1262	0.0526888086286014	0.0130363928410502	0.471823121954515	0.955131524468017	0.138759504560843	-261.011538915782
1263	0.0526888086286014	0.0130363928410502	0.345877394569271	0.955131524468017	0.172028906881878	-261.191645701347
1264	0.0541213354839167	0.0130363928410502	0.345877394569271	0.955131524468017	0.172028906881878	-261.333698401817
1265	0.0541213354839167	0.0130363928410502	0.705214605081903	0.955131524468017	0.172028906881878	-261.293684432132
1266	0.0541213354839167	0.0130363928410502	0.705214605081903	0.955131524468017	0.172028906881878	-261.293684432132
1267	0.0541213354839167	0.0130363928410502	0.369605967422119	0.843045420385534	0.172028906881878	-261.386585885345
1268	0.0541213354839167	0.0130363928410502	0.228584923967336	0.755575445330676	0.172028906881878	-261.124640870467
1269	0.0541213354839167	0.0130363928410502	0.228584923967336	0.755575445330676	0.174492982111431	-261.257055860635
1270	0.0541213354839167	0.0130363928410502	0.228584923967336	0.755575445330676	0.174492982111431	-261.257055860635
1271	0.054014845638433	0.0130363928410502	0.228584923967336	0.755575445330676	0.1446983183636	-260.540786034807
1272	0.054014845638433	0.0130363928410502	0.228584923967336	0.755575445330676	0.1446983183636	-260.540786034807
1273	0.054014845638433	0.0130363928410502	0.203208576204077	0.755575445330676	0.1446983183636	-260.440180522639
1274	0.054014845638433	0.0130363928410502	0.203208576204077	0.755575445330676	0.130837684547038	-260.900969813577
1275	0.054014845638433	0.0130363928410502	0.190139609398834	0.755575445330676	0.130837684547038	-260.86172912238
1276	0.054014845638433	0.0130363928410502	0.152521934984995	0.894966673447831	0.130837684547038	-261.155074205173
1277	0.054014845638433	0.0130363928410502	0.152521934984995	0.894966673447831	0.130837684547038	-261.155074205173
1278	0.054014845638433	0.0130363928410502	0.152521934984995	0.703454778682612	0.130837684547038	-260.75438999564
1279	0.054014845638433	0.0130363928410502	0.152521934984995	0.703454778682612	0.155726960252277	-260.312190624685
1280	0.0520547104139108	0.0130363928410502	0.152521934984995	0.703454778682612	0.155726960252277	-260.366892981356
1281	0.0520547104139108	0.0130363928410502	0.152521934984995	0.703454778682612	0.155726960252277	-260.366892981356
1282	0.0520547104139108	0.00710341897218801	0.152521934984995	0.703454778682612	0.155726960252277	-261.672563833256
1283	0.0520547104139108	0.00710341897218801	0.152521934984995	0.703454778682612	0.13921740326379	-261.99879216337
1284	0.0540987561738256	0.00710341897218801	0.152521934984995	0.703454778682612	0.13921740326379	-261.550753185272
1285	0.0540987561738256	0.00710341897218801	0.152521934984995	0.363682973072872	0.13921740326379	-261.986377363312
1286	0.0540987561738256	0.00710341897218801	0.152521934984995	0.363682973072872	0.13921740326379	-261.986377363312
1287	0.0540987561738256	0.00825258656091333	0.152521934984995	0.363682973072872	0.13921740326379	-262.116973382442
1288	0.0540987561738256	0.00825258656091333	0.152521934984995	0.363682973072872	0.13921740326379	-262.116973382442
1289	0.0540987561738256	0.00990394621892506	0.152521934984995	0.358331049396026	0.13921740326379	-262.61716096134
1290	0.0540987561738256	0.00990394621892506	0.152521934984995	0.358331049396026	0.13921740326379	-262.61716096134
1291	0.0540987561738256	0.000586621266693966	0.152521934984995	0.358331049396026	0.13921740326379	-264.078605789061
1292	0.0503794537211027	0.0136432461178106	0.152521934984995	0.358331049396026	0.13921740326379	-264.704284477206
1293	0.0539177367520711	0.00101262086451696	0.152521934984995	0.358331049396026	0.13921740326379	-263.773273941175
1294	0.0539177367520711	0.0111128802217658	0.152521934984995	0.893519476050839	0.13921740326379	-261.081403535872
1295	0.0539177367520711	0.0111128802217658	0.316792802745763	0.893519476050839	0.13921740326379	-260.867740977922
1296	0.0500689683390519	0.0111128802217658	0.181047303390298	0.905766819168953	0.13921740326379	-262.07174038352
1297	0.0500689683390519	0.0111128802217658	0.510569329701199	0.905766819168953	0.13921740326379	-261.963555028199
1298	0.0500689683390519	0.0126290414293264	0.676619809249351	0.905766819168953	0.13921740326379	-262.132838912983
1299	0.0500689683390519	0.0126290414293264	0.676619809249351	0.905766819168953	0.162973741378219	-261.539833484378
1300	0.0500689683390519	0.0126290414293264	0.512801947975172	0.905766819168953	0.162973741378219	-261.206373845094
1301	0.052525034507511	0.0126290414293264	0.512801947975172	0.905766819168953	0.162973741378219	-260.930610257577
1302	0.052525034507511	0.0126290414293264	0.761478227664126	0.905766819168953	0.118365149915046	-263.213856929176
1303	0.0584090150974084	0.0126290414293264	0.873618947093283	0.90240492575875	0.118365149915046	-262.827349911941
1304	0.0584090150974084	0.0126290414293264	0.244123074111333	0.97068254964373	0.118365149915046	-261.920115965086
1305	0.0584090150974084	0.0126290414293264	0.244123074111333	0.97068254964373	0.118365149915046	-261.920115965086
1306	0.0584090150974084	0.0126290414293264	0.244123074111333	0.965645119214278	0.139355549653062	-261.227440513915
1307	0.0584090150974084	0.011846096166631	0.244123074111333	0.90478739900597	0.139355549653062	-260.992391967246
1308	0.0584090150974084	0.011846096166631	0.0536360524864054	0.90478739900597	0.139355549653062	-261.432513775282
1309	0.0616101881332269	0.011846096166631	0.0536360524864054	0.90478739900597	0.139355549653062	-262.24764735207
1310	0.0616101881332269	0.011846096166631	0.0536360524864054	0.729615327709527	0.139355549653062	-261.861257526866
1311	0.0616101881332269	0.011846096166631	0.0447330140138588	0.729615327709527	0.139355549653062	-261.955538933869
1312	0.0592344089622755	0.011846096166631	0.0447330140138588	0.729615327709527	0.139355549653062	-261.284477900759
1313	0.0592344089622755	0.0156664362619489	0.170440923490575	0.999818088415886	0.139355549653062	-261.744488630829
1314	0.0592344089622755	0.0156664362619489	0.0245046363931616	0.554277856889584	0.139355549653062	-261.580801589928
1315	0.0592344089622755	0.0156664362619489	0.0245046363931616	0.554277856889584	0.165091621923752	-262.697977571165
1316	0.0592344089622755	0.0156664362619489	0.0245046363931616	0.194034032050003	0.165091621923752	-262.826677590385
1317	0.0592344089622755	0.0156664362619489	0.0245046363931616	0.365522355679376	0.165091621923752	-262.653841982452
1318	0.0592344089622755	0.0189602750677216	0.0245046363931616	0.365522355679376	0.136930005805385	-262.570602930541
1319	0.0592344089622755	0.0189602750677216	0.0245046363931616	0.365522355679376	0.136930005805385	-262.570602930541
1320	0.0592344089622755	0.015779476901199	0.0245046363931616	0.365522355679376	0.136930005805385	-261.549287591214
1321	0.0592344089622755	0.00829931927052971	0.0245046363931616	0.365522355679376	0.136930005805385	-261.781661513541
1322	0.0592344089622755	0.00829931927052971	0.0245046363931616	0.365522355679376	0.136930005805385	-261.781661513541
1323	0.0592344089622755	0.0170975413728374	0.0245046363931616	0.365522355679376	0.136930005805385	-261.909055939084
1324	0.0526726104951807	0.0170975413728374	0.0245046363931616	0.626684966758741	0.136930005805385	-261.663375027644
1325	0.0485492017778387	0.0170975413728374	0.0245046363931616	0.626684966758741	0.136930005805385	-263.012913085345
1326	0.0485492017778387	0.0170975413728374	0.0245046363931616	0.448227271514209	0.136930005805385	-262.958588399458
1327	0.0485492017778387	0.0125459113232928	0.108033198833445	0.448227271514209	0.136930005805385	-262.092043355399
1328	0.0485492017778387	0.0125459113232928	0.108033198833445	0.448227271514209	0.136930005805385	-262.092043355399
1329	0.0485492017778387	0.0125459113232928	0.108033198833445	0.448227271514209	0.173016611285014	-261.110826946422
1330	0.0485492017778387	0.0125459113232928	0.108033198833445	0.448227271514209	0.173016611285014	-261.110826946422
1331	0.0500713526971681	0.0125459113232928	0.108033198833445	0.448227271514209	0.173016611285014	-260.851741696312
1332	0.0500713526971681	0.0144850025295641	0.108033198833445	0.540434282398845	0.173016611285014	-260.947783904143
1333	0.0500713526971681	0.0144850025295641	0.0551450219640096	0.540434282398845	0.173016611285014	-260.895366176997
1334	0.0500713526971681	0.0144850025295641	0.0551450219640096	0.795799840515678	0.173016611285014	-261.321734908494
1335	0.0500713526971681	0.0144850025295641	0.0551450219640096	0.828847564898286	0.173016611285014	-261.379673616694
1336	0.0481212625491787	0.0144850025295641	0.232572312616415	0.828847564898286	0.173016611285014	-261.520408098208
1337	0.0481212625491787	0.0144850025295641	0.0891283856260228	0.347877509584229	0.176140735199741	-262.153115200697
1338	0.0481212625491787	0.0144850025295641	0.0891283856260228	0.2928881659139	0.176140735199741	-262.990376305154
1339	0.0481212625491787	0.0144850025295641	0.0891283856260228	0.457600812740499	0.176140735199741	-261.382552668367
1340	0.0481212625491787	0.0144850025295641	0.0891283856260228	0.415428784214704	0.176140735199741	-261.576278322463
1341	0.0481212625491787	0.0144850025295641	0.0891283856260228	0.415428784214704	0.176140735199741	-261.576278322463
1342	0.0481212625491787	0.0144850025295641	0.0891283856260228	0.415428784214704	0.176140735199741	-261.576278322463
1343	0.0457329408908716	0.0144850025295641	0.0891283856260228	0.415428784214704	0.158810979471715	-262.697792117576
1344	0.0539478526561013	0.00538791855091205	0.122120663231292	0.415428784214704	0.213965453039821	-265.017513395585
1345	0.0458495325288684	0.00538791855091205	0.122120663231292	0.415428784214704	0.213965453039821	-264.298829689893
1346	0.0458495325288684	0.00538791855091205	0.122120663231292	0.415428784214704	0.176235457064895	-263.13410558506
1347	0.0458495325288684	0.00538791855091205	0.122120663231292	0.415428784214704	0.176235457064895	-263.13410558506
1348	0.0458495325288684	0.0155143024038647	0.122120663231292	0.415428784214704	0.176235457064895	-263.586098810906
1349	0.0458495325288684	0.0155143024038647	0.122120663231292	0.463132355649527	0.176235457064895	-263.041231642227
1350	0.0541893564998379	0.0155143024038647	0.122120663231292	0.463132355649527	0.176235457064895	-262.383742603672
1351	0.0541893564998379	0.0155143024038647	0.122120663231292	0.463132355649527	0.176235457064895	-262.383742603672
1352	0.0541893564998379	0.0155143024038647	0.0765628571828166	0.423672565032007	0.176235457064895	-261.686071623012
1353	0.0541893564998379	0.0155143024038647	0.115108223526625	0.423672565032007	0.176235457064895	-262.618035947265
1354	0.0522759387958913	0.016630737841662	0.115108223526625	0.423672565032007	0.121268435974525	-263.845070940756
1355	0.0522759387958913	0.016630737841662	0.100378087907296	0.423672565032007	0.184997830480928	-262.823882982248
1356	0.0452416265753901	0.016630737841662	0.100378087907296	0.423672565032007	0.184997830480928	-263.595520217409
1357	0.0452416265753901	0.0124897567268528	0.100378087907296	0.423672565032007	0.184997830480928	-262.351591900183
1358	0.0452416265753901	0.0124897567268528	0.100378087907296	0.423672565032007	0.184997830480928	-262.351591900183
1359	0.0452416265753901	0.0124897567268528	0.100378087907296	0.423672565032007	0.184997830480928	-262.351591900183
1360	0.0452416265753901	0.0124897567268528	0.100378087907296	0.423672565032007	0.184997830480928	-262.351591900183
1361	0.0452416265753901	0.0124897567268528	0.100378087907296	0.837833993981014	0.184997830480928	-262.976618532467
1362	0.0452416265753901	0.0127331097234494	0.100378087907296	0.922399125132373	0.184997830480928	-263.25503081596
1363	0.0480503068531683	0.013281718720507	0.348364719733542	0.922399125132373	0.184997830480928	-261.874215814316
1364	0.0480503068531683	0.013281718720507	0.566371504058881	0.922399125132373	0.184997830480928	-261.998059086542
1365	0.0480503068531683	0.013281718720507	0.477180932321267	0.922399125132373	0.184997830480928	-261.914172765767
1366	0.0480503068531683	0.00954225395584677	0.477180932321267	0.922399125132373	0.191391730061082	-262.986201497246
1367	0.0480503068531683	0.00954225395584677	0.477180932321267	0.922399125132373	0.191391730061082	-262.986201497246
1368	0.0480503068531683	0.00954225395584677	0.744377236385895	0.922399125132373	0.180562141800698	-262.815017663931
1369	0.0480503068531683	0.0195489641810636	0.767362446258923	0.922399125132373	0.180562141800698	-263.831761124836
1370	0.0480503068531683	0.0195489641810636	0.959105935990019	0.922399125132373	0.180562141800698	-264.39212496547
1371	0.0580133584278434	0.017093784726549	0.959105935990019	0.922399125132373	0.180562141800698	-265.042773932038
1372	0.0580133584278434	0.017093784726549	0.959105935990019	0.922399125132373	0.180562141800698	-265.042773932038
1373	0.0580133584278434	0.0186116708796419	0.993994576235896	0.922399125132373	0.180562141800698	-265.815182893671
1374	0.0485914307047505	0.0186116708796419	0.993994576235896	0.922399125132373	0.180562141800698	-263.982192018168
1375	0.0485914307047505	0.0186116708796419	0.993994576235896	0.922399125132373	0.180562141800698	-263.982192018168
1376	0.0485914307047505	0.0186116708796419	0.993994576235896	0.922399125132373	0.180562141800698	-263.982192018168
1377	0.0485914307047505	0.0186116708796419	0.890560976530889	0.922399125132373	0.180562141800698	-263.667681725251
1378	0.0485914307047505	0.0186116708796419	0.890560976530889	0.922399125132373	0.180562141800698	-263.667681725251
1379	0.0485914307047505	0.0186116708796419	0.745935020465708	0.922399125132373	0.180562141800698	-263.273603664064
1380	0.0485914307047505	0.0186116708796419	0.745935020465708	0.922399125132373	0.180562141800698	-263.273603664064
1381	0.0485914307047505	0.0205653685915964	0.419260747804523	0.922399125132373	0.180562141800698	-263.467698136298
1382	0.0485914307047505	0.0205653685915964	0.360135854563322	0.922399125132373	0.180562141800698	-263.383222374362
1383	0.0485914307047505	0.0205653685915964	0.78857913580714	0.922399125132373	0.180562141800698	-264.298366394218
1384	0.0485914307047505	0.0205653685915964	0.917192571691096	0.922399125132373	0.180562141800698	-264.682650410603
1385	0.0485914307047505	0.0205653685915964	0.851352016980064	0.922399125132373	0.174085723980967	-264.339882342592
1386	0.0485914307047505	0.0205653685915964	0.851352016980064	0.922399125132373	0.174085723980967	-264.339882342592
1387	0.0485914307047505	0.0205653685915964	0.851352016980064	0.922399125132373	0.174085723980967	-264.339882342592
1388	0.0485914307047505	0.0205653685915964	0.881355158084942	0.922399125132373	0.174085723980967	-264.430569309462
1389	0.0485914307047505	0.0113429822110373	0.881355158084942	0.922399125132373	0.174085723980967	-262.289946920839
1390	0.0485914307047505	0.0113429822110373	0.994421160662671	0.922399125132373	0.174085723980967	-262.549674610488
1391	0.0485914307047505	0.0113429822110373	0.996671412108417	0.922399125132373	0.174085723980967	-262.55522292478
1392	0.0505160615832448	0.0113429822110373	0.996671412108417	0.922399125132373	0.174085723980967	-262.210736842308
1393	0.0505160615832448	0.0113429822110373	0.370908619364632	0.922399125132373	0.174085723980967	-261.393399137494
1394	0.0505160615832448	0.0113429822110373	0.370908619364632	0.922399125132373	0.174085723980967	-261.393399137494
1395	0.0507020018810729	0.0113429822110373	0.198236748075849	0.922399125132373	0.174085723980967	-261.563783406118
1396	0.0507020018810729	0.0113429822110373	0.198236748075849	0.922399125132373	0.1693465043837	-261.439418808606
1397	0.0507020018810729	0.0113429822110373	0.198236748075849	0.680325050072851	0.1693465043837	-260.806187997116
1398	0.0507020018810729	0.0113429822110373	0.198236748075849	0.680325050072851	0.1693465043837	-260.806187997116
1399	0.0507020018810729	0.0113429822110373	0.0386089653594661	0.933814527866709	0.168385951527985	-261.93528900708
1400	0.0481840148344124	0.0113429822110373	0.450594700860375	0.933814527866709	0.168385951527985	-261.853638511696
1401	0.0481840148344124	0.0113429822110373	0.251389045917303	0.933814527866709	0.168385951527985	-262.015721524917
1402	0.0499892345935277	0.017316997165618	0.251389045917303	0.826437698112003	0.168385951527985	-261.788775651058
1403	0.0499892345935277	0.017316997165618	0.683518038998026	0.826437698112003	0.168385951527985	-264.718551660289
1404	0.0499892345935277	0.017316997165618	0.683518038998026	0.826437698112003	0.168385951527985	-264.718551660289
1405	0.0499892345935277	0.017316997165618	0.425643849188133	0.921544447992494	0.168385951527985	-261.747634490992
1406	0.0499892345935277	0.017316997165618	0.318094454640912	0.921544447992494	0.168385951527985	-261.652671972894
1407	0.0499892345935277	0.017316997165618	0.318094454640912	0.921544447992494	0.168385951527985	-261.652671972894
1408	0.0499892345935277	0.017316997165618	0.318094454640912	0.921544447992494	0.168385951527985	-261.652671972894
1409	0.0499892345935277	0.017316997165618	0.318094454640912	0.921544447992494	0.168385951527985	-261.652671972894
1410	0.0499892345935277	0.017316997165618	0.250920774379652	0.921544447992494	0.154831398078869	-261.630212281576
1411	0.0499892345935277	0.017316997165618	0.250920774379652	0.921544447992494	0.154831398078869	-261.630212281576
1412	0.0499892345935277	0.017316997165618	0.250920774379652	0.921544447992494	0.154877536515697	-261.629499400987
1413	0.0499892345935277	0.017316997165618	0.182874055378369	0.921544447992494	0.154877536515697	-261.639155251007
1414	0.0499892345935277	0.017316997165618	0.182874055378369	0.737150074846561	0.195101097789553	-262.825607175892
1415	0.0499892345935277	0.017316997165618	0.0033877477097356	0.893214643551306	0.195101097789553	-262.933496307051
1416	0.0499892345935277	0.017316997165618	0.0033877477097356	0.893214643551306	0.195101097789553	-262.933496307051
1417	0.046950484528549	0.017316997165618	0.0033877477097356	0.893214643551306	0.195101097789553	-263.184375593197
1418	0.046950484528549	0.017316997165618	0.0033877477097356	0.893214643551306	0.195101097789553	-263.184375593197
1419	0.046950484528549	0.017316997165618	0.130574513893903	0.893214643551306	0.195101097789553	-262.9066979121
1420	0.0536743763583657	0.017316997165618	0.130574513893903	0.893214643551306	0.195101097789553	-263.361716194793
1421	0.0536743763583657	0.017316997165618	0.130574513893903	0.893214643551306	0.195101097789553	-263.361716194793
1422	0.0536743763583657	0.017316997165618	0.130574513893903	0.893214643551306	0.195101097789553	-263.361716194793
1423	0.0483093667494871	0.017316997165618	0.130574513893903	0.893214643551306	0.195101097789553	-262.707940078128
1424	0.0483093667494871	0.017316997165618	0.130574513893903	0.893214643551306	0.195101097789553	-262.707940078128
1425	0.0509256378640744	0.017316997165618	0.340365110066624	0.893214643551306	0.195101097789553	-262.882848330887
1426	0.0509256378640744	0.017316997165618	0.340365110066624	0.893214643551306	0.195101097789553	-262.882848330887
1427	0.0509256378640744	0.017316997165618	0.340365110066624	0.893214643551306	0.195101097789553	-262.882848330887
1428	0.0545412581366827	0.017316997165618	0.340365110066624	0.893214643551306	0.195101097789553	-263.810687859795
1429	0.0545412581366827	0.0110614103753244	0.340365110066624	0.893214643551306	0.195101097789553	-263.128068014263
1430	0.0545412581366827	0.0110614103753244	0.340365110066624	0.893214643551306	0.195101097789553	-263.128068014263
1431	0.0545412581366827	0.0130485227127824	0.340365110066624	0.911692371435626	0.195101097789553	-262.999294837076
1432	0.0529124969673768	0.0130485227127824	0.151394835717472	0.536993917396346	0.195101097789553	-262.594003030403
1433	0.0529124969673768	0.0130485227127824	0.151394835717472	0.536993917396346	0.195101097789553	-262.594003030403
1434	0.0529124969673768	0.0119981262585049	0.151394835717472	0.536993917396346	0.1509097595877	-260.490110558158
1435	0.0529124969673768	0.0119981262585049	0.104476857086936	0.536993917396346	0.1509097595877	-260.022642044373
1436	0.0529124969673768	0.0119981262585049	0.104476857086936	0.536993917396346	0.1509097595877	-260.022642044373
1437	0.0529124969673768	0.0119981262585049	0.104476857086936	0.536993917396346	0.1509097595877	-260.022642044373
1438	0.0529124969673768	0.0119981262585049	0.104476857086936	0.536993917396346	0.1509097595877	-260.022642044373
1439	0.05247552004078	0.0119981262585049	0.104476857086936	0.536993917396346	0.1509097595877	-260.06069803729
1440	0.05247552004078	0.0119981262585049	0.104476857086936	0.536993917396346	0.1509097595877	-260.06069803729
1441	0.05247552004078	0.0119981262585049	0.104476857086936	0.536993917396346	0.1509097595877	-260.06069803729
1442	0.05247552004078	0.0119981262585049	0.104476857086936	0.536993917396346	0.1509097595877	-260.06069803729
1443	0.0581163474901592	0.0119981262585049	0.104476857086936	0.517669308014439	0.160525694594735	-260.995904133678
1444	0.0581163474901592	0.00944840821018393	0.104476857086936	0.461108166714654	0.160525694594735	-260.881008409232
1445	0.0581163474901592	0.00944840821018393	0.104476857086936	0.461108166714654	0.160525694594735	-260.881008409232
1446	0.0494804349167173	0.00944840821018393	0.104476857086936	0.461108166714654	0.160525694594735	-260.574860464376
1447	0.0494804349167173	0.00944840821018393	0.104476857086936	0.461108166714654	0.160525694594735	-260.574860464376
1448	0.0494804349167173	0.00978736599976183	0.104476857086936	0.461108166714654	0.160525694594735	-260.550382187479
1449	0.0494804349167173	0.00978736599976183	0.104476857086936	0.212973041385404	0.160525694594735	-264.187149153061
1450	0.0589346642665816	0.00978736599976183	0.104476857086936	0.212973041385404	0.160525694594735	-265.301377748531
1451	0.0589346642665816	0.00978736599976183	0.104476857086936	0.253418168051256	0.160525694594735	-263.772423433554
1452	0.0589346642665816	0.00978736599976183	0.104476857086936	0.253418168051256	0.160525694594735	-263.772423433554
1453	0.0589346642665816	0.00978736599976183	0.104476857086936	0.253418168051256	0.160525694594735	-263.772423433554
1454	0.0589346642665816	0.00978736599976183	0.104476857086936	0.253418168051256	0.160525694594735	-263.772423433554
1455	0.0589346642665816	0.00331874845034842	0.104476857086936	0.172625306202166	0.136021673035356	-263.92007102524
1456	0.060391051287175	0.00331874845034842	0.104476857086936	0.172625306202166	0.135973723123593	-264.308172420844
1457	0.0574975712196812	0.0018969189116113	0.104476857086936	0.172625306202166	0.135973723123593	-263.271768844587
1458	0.0574975712196812	0.00160006004380873	0.104476857086936	0.172625306202166	0.135973723123593	-263.20550757956
1459	0.0574975712196812	0.00207112535134649	0.104476857086936	0.172625306202166	0.135973723123593	-263.312954911996
1460	0.0574975712196812	0.00207112535134649	0.104476857086936	0.172625306202166	0.140482607007273	-263.283350825973
1461	0.053689197282053	0.00207112535134649	0.104476857086936	0.172625306202166	0.140482607007273	-263.098051375979
1462	0.053689197282053	0.00207112535134649	0.104476857086936	0.172625306202166	0.140482607007273	-263.098051375979
1463	0.053689197282053	0.00207112535134649	0.104476857086936	0.172625306202166	0.140482607007273	-263.098051375979
1464	0.053689197282053	0.00207112535134649	0.104476857086936	0.172625306202166	0.140482607007273	-263.098051375979
1465	0.053689197282053	0.00207112535134649	0.0900154176690074	0.179789543262602	0.140482607007273	-261.698706806764
1466	0.0556500891507695	0.00207112535134649	0.0900154176690074	0.179789543262602	0.140482607007273	-261.642419477546
1467	0.0556500891507695	0.00207112535134649	0.0900154176690074	0.179789543262602	0.140482607007273	-261.642419477546
1468	0.0556500891507695	0.00207112535134649	0.0900154176690074	0.179789543262602	0.140482607007273	-261.642419477546
1469	0.0556500891507695	0.00207112535134649	0.0900154176690074	0.179789543262602	0.140482607007273	-261.642419477546
1470	0.0556500891507695	0.00207112535134649	0.0900154176690074	0.179789543262602	0.140482607007273	-261.642419477546
1471	0.0556500891507695	0.00475640292467502	0.0900154176690074	0.179789543262602	0.140482607007273	-262.076182315354
1472	0.0556500891507695	0.00475640292467502	0.0900154176690074	0.179789543262602	0.140482607007273	-262.076182315354
1473	0.0578533228387311	0.00475640292467502	0.0900154176690074	0.179789543262602	0.140482607007273	-262.348282944893
1474	0.0578533228387311	0.00475640292467502	0.0900154176690074	0.179789543262602	0.140482607007273	-262.348282944893
1475	0.0578533228387311	0.00475640292467502	0.0900154176690074	0.179789543262602	0.140482607007273	-262.348282944893
1476	0.0578533228387311	0.00475640292467502	0.0900154176690074	0.179789543262602	0.140482607007273	-262.348282944893
1477	0.0605113161278056	0.00127007646248382	0.0900154176690074	0.179789543262602	0.140482607007273	-262.456221959959
1478	0.0605113161278056	0.00127007646248382	0.0900154176690074	0.179789543262602	0.140482607007273	-262.456221959959
1479	0.0605113161278056	0.00127007646248382	0.0900154176690074	0.179789543262602	0.140482607007273	-262.456221959959
1480	0.0605113161278056	0.00127007646248382	0.0900154176690074	0.179789543262602	0.140482607007273	-262.456221959959
1481	0.0611034647148048	0.00289680259327311	0.0983182168476115	0.179789543262602	0.140482607007273	-263.569913431638
1482	0.0611034647148048	0.00289680259327311	0.0983182168476115	0.496099592162293	0.140482607007273	-263.647453278874
1483	0.0611034647148048	0.00289680259327311	0.0983182168476115	0.404800639473246	0.140482607007273	-262.674774408352
1484	0.0523671697572708	0.0109187083514802	0.0983182168476115	0.404800639473246	0.140482607007273	-260.429159528281
1485	0.0523671697572708	0.0109187083514802	0.0983182168476115	0.404800639473246	0.140482607007273	-260.429159528281
1486	0.0523671697572708	0.0109187083514802	0.0983182168476115	0.404800639473246	0.140482607007273	-260.429159528281
1487	0.0523671697572708	0.0109187083514802	0.0983182168476115	0.616962647292221	0.140482607007273	-260.447261896669
1488	0.0523671697572708	0.0145712085668462	0.0983182168476115	0.745241492043435	0.140482607007273	-260.799885421121
1489	0.0523671697572708	0.0145712085668462	0.0983182168476115	0.621390554904176	0.140482607007273	-260.655468911224
1490	0.0523671697572708	0.0106632039382621	0.0983182168476115	0.621390554904176	0.140482607007273	-260.491700521723
1491	0.0523671697572708	0.0106632039382621	0.0983182168476115	0.621390554904176	0.140482607007273	-260.491700521723
1492	0.0523671697572708	0.0106632039382621	0.0983182168476115	0.621390554904176	0.140482607007273	-260.491700521723
1493	0.0523671697572708	0.0106632039382621	0.0983182168476115	0.621390554904176	0.124278499404161	-261.50174146246
1494	0.06118453364781	0.0143497418917097	0.0983182168476115	0.621390554904176	0.124278499404161	-261.576703768264
1495	0.06118453364781	0.0114690230710605	0.0983182168476115	0.621390554904176	0.124278499404161	-261.16698591774
1496	0.06118453364781	0.0114690230710605	0.0983182168476115	0.621390554904176	0.124278499404161	-261.16698591774
1497	0.0531719764979183	0.0114690230710605	0.0983182168476115	0.621390554904176	0.124278499404161	-261.195331928486
1498	0.0575745207322352	0.0114690230710605	0.0983182168476115	0.621390554904176	0.124278499404161	-260.699680608389
1499	0.0575745207322352	0.0128979927914875	0.0983182168476115	0.621390554904176	0.124278499404161	-260.78175235549
1500	0.0575745207322352	0.0128979927914875	0.0612647505687644	0.621390554904176	0.124278499404161	-260.942137222439
1501	0.055015725448568	0.00861675515010524	0.0612647505687644	0.575588933253374	0.124278499404161	-261.60221736638
1502	0.0579622423678134	0.0137831212333449	0.0612647505687644	0.543615656493843	0.124278499404161	-260.934012427442
1503	0.0600297319195191	0.0137831212333449	0.0612647505687644	0.872087266229842	0.124278499404161	-261.722092827934
1504	0.0600297319195191	0.0137831212333449	0.0612647505687644	0.872087266229842	0.124278499404161	-261.722092827934
1505	0.0600297319195191	0.0137831212333449	0.0612647505687644	0.872087266229842	0.124278499404161	-261.722092827934
1506	0.0600297319195191	0.0137831212333449	0.0612647505687644	0.872087266229842	0.124278499404161	-261.722092827934
1507	0.0600297319195191	0.0137831212333449	0.0612647505687644	0.550189581405501	0.124278499404161	-261.198180095423
1508	0.0600297319195191	0.0137831212333449	0.0612647505687644	0.550189581405501	0.124278499404161	-261.198180095423
1509	0.0600297319195191	0.0137831212333449	0.0612647505687644	0.550189581405501	0.1620962349282	-262.094538749126
1510	0.0581994342170492	0.0123893116942587	0.0612647505687644	0.550189581405501	0.1620962349282	-261.208625317069
1511	0.0581994342170492	0.0172760827257016	0.0612647505687644	0.651357742328044	0.132998016841421	-261.619701124871
1512	0.0597384512132399	0.00873462975593306	0.0612647505687644	0.311710383453605	0.135556209164272	-260.521944048323
1513	0.0597384512132399	0.00873462975593306	0.0612647505687644	0.311710383453605	0.131171932446902	-260.547208729637
1514	0.0597384512132399	0.008463030585004	0.0612647505687644	0.311710383453605	0.131171932446902	-260.548615884059
1515	0.0597384512132399	0.0121168147015256	0.0612647505687644	0.311710383453605	0.131171932446902	-260.972818256776
1516	0.0597384512132399	0.0121168147015256	0.0612647505687644	0.311710383453605	0.131171932446902	-260.972818256776
1517	0.0597384512132399	0.0121168147015256	0.0612647505687644	0.311710383453605	0.131171932446902	-260.972818256776
1518	0.0597384512132399	0.0121168147015256	0.0612647505687644	0.311710383453605	0.131171932446902	-260.972818256776
1519	0.0597384512132399	0.0121168147015256	0.0612647505687644	0.311710383453605	0.137789552827073	-260.958214499964
1520	0.0537182796764259	0.0121168147015256	0.0612647505687644	0.386886534970802	0.137789552827073	-260.184899145487
1521	0.0537182796764259	0.0111828485536074	0.0612647505687644	0.386886534970802	0.133399993593533	-260.29057539348
1522	0.0601178895148438	0.0111828485536074	0.0612647505687644	0.386886534970802	0.133399993593533	-260.653234745458
1523	0.0549138011185845	0.0117894763999969	0.0612647505687644	0.386886534970802	0.140528124788524	-260.006336382556
1524	0.0549138011185845	0.00435411018018163	0.0612647505687644	0.386886534970802	0.140528124788524	-261.868119379846
1525	0.0585582154563616	0.00435411018018163	0.178743450672199	0.386886534970802	0.140528124788524	-263.001037657496
1526	0.0585582154563616	0.00435411018018163	0.0406248818580367	0.386886534970802	0.140528124788524	-262.98518894169
1527	0.0585582154563616	0.00435411018018163	0.0406248818580367	0.386886534970802	0.140528124788524	-262.98518894169
1528	0.0585582154563616	0.00954691177631546	0.0590620069709874	0.386886534970802	0.140528124788524	-260.296104572732
1529	0.058286211163868	0.0108249053735333	0.0590620069709874	0.321616657894201	0.140528124788524	-260.334074640657
1530	0.058286211163868	0.0108249053735333	0.0590620069709874	0.321616657894201	0.140528124788524	-260.334074640657
1531	0.058286211163868	0.0108249053735333	0.0590620069709874	0.321616657894201	0.140528124788524	-260.334074640657
1532	0.058286211163868	0.0108249053735333	0.0590620069709874	0.496602379409694	0.140528124788524	-260.396841405339
1533	0.0525977078894059	0.0108249053735333	0.114349793649707	0.496602379409694	0.140528124788524	-260.281337617748
1534	0.0525977078894059	0.0108249053735333	0.114349793649707	0.496602379409694	0.140528124788524	-260.281337617748
1535	0.0525977078894059	0.0108249053735333	0.114349793649707	0.496602379409694	0.180812822003064	-260.878461363878
1536	0.0503476859530659	0.0108249053735333	0.114349793649707	0.496602379409694	0.180812822003064	-260.802944491926
1537	0.0503476859530659	0.0108249053735333	0.114349793649707	0.67654835310712	0.180812822003064	-261.105989319747
1538	0.0503476859530659	0.0108249053735333	0.114349793649707	0.67654835310712	0.180812822003064	-261.105989319747
1539	0.0564945801455583	0.0108249053735333	0.232845647292954	0.67654835310712	0.180812822003064	-262.473630038573
1540	0.0564945801455583	0.0108249053735333	0.232845647292954	0.67654835310712	0.180812822003064	-262.473630038573
1541	0.0564945801455583	0.0108249053735333	0.0392310394716984	0.30355043154833	0.174209092308833	-261.421987483556
1542	0.0564945801455583	0.0108249053735333	0.0392310394716984	0.30355043154833	0.174209092308833	-261.421987483556
1543	0.0564945801455583	0.0108249053735333	0.0392310394716984	0.30355043154833	0.174209092308833	-261.421987483556
1544	0.0564945801455583	0.0108249053735333	0.0392310394716984	0.30355043154833	0.174209092308833	-261.421987483556
1545	0.0537671556578479	0.0108249053735333	0.0392310394716984	0.30355043154833	0.174209092308833	-260.791978449392
1546	0.0537671556578479	0.0108249053735333	0.0392310394716984	0.30355043154833	0.174209092308833	-260.791978449392
1547	0.0537671556578479	0.0114309681401605	0.0392310394716984	0.790573864752419	0.174209092308833	-261.797933830454
1548	0.0537671556578479	0.0114309681401605	0.0392310394716984	0.767488456690141	0.174209092308833	-261.749591711577
1549	0.0537671556578479	0.0163210189530994	0.0392310394716984	0.767488456690141	0.174209092308833	-261.727892952806
1550	0.0537671556578479	0.0163210189530994	0.0392310394716984	0.767488456690141	0.174209092308833	-261.727892952806
1551	0.0537671556578479	0.0110922924845555	0.0392310394716984	0.960288698511386	0.164097393904569	-261.77888288988
1552	0.0537671556578479	0.0110922924845555	0.0392310394716984	0.818060695044054	0.164097393904569	-261.510688013429
1553	0.0496990891576731	0.0154308235431403	0.318165423495765	0.818060695044054	0.164097393904569	-261.559435471052
1554	0.0595332193284855	0.00723607735566659	0.314553952170122	0.818060695044054	0.164097393904569	-263.248343991239
1555	0.0595332193284855	0.00723607735566659	0.314553952170122	0.818060695044054	0.155142120425932	-262.676032598011
1556	0.0595332193284855	0.00723607735566659	0.371022018529728	0.818060695044054	0.155142120425932	-262.789110651728
1557	0.0595332193284855	0.00723607735566659	0.371022018529728	0.818060695044054	0.155142120425932	-262.789110651728
1558	0.0595332193284855	0.00723607735566659	0.416285519339574	0.827173380770009	0.155142120425932	-262.916436629474
1559	0.0595332193284855	0.0219557034734763	0.216706622287527	0.653486478323847	0.155142120425932	-266.455530629333
1560	0.0555439503438803	0.0219557034734763	0.216706622287527	0.653486478323847	0.155142120425932	-265.219494172136
1561	0.0555439503438803	0.0219557034734763	0.216706622287527	0.95704763266641	0.155142120425932	-263.382089470904
1562	0.0555439503438803	0.0216906344890332	0.083278400250642	0.95704763266641	0.150573403641635	-263.152866790801
1563	0.0555439503438803	0.0199201312512662	0.083278400250642	0.95704763266641	0.150573403641635	-262.341832856174
1564	0.0555439503438803	0.0168389168336574	0.383707804827889	0.95704763266641	0.150573403641635	-261.237481678333
1565	0.0555439503438803	0.0168389168336574	0.194370346646186	0.95704763266641	0.15038188684248	-261.279182503336
1566	0.0555439503438803	0.0168389168336574	0.194370346646186	0.95704763266641	0.15038188684248	-261.279182503336
1567	0.0555439503438803	0.00969534431591952	0.194370346646186	0.95704763266641	0.15038188684248	-261.733460959219
1568	0.0560247987853211	0.0135532411828377	0.194370346646186	0.95704763266641	0.15038188684248	-260.946762364372
1569	0.0558359541794846	0.0143698191504949	0.262204800261628	0.95704763266641	0.15038188684248	-260.89046307891
1570	0.0558359541794846	0.0130426383430407	0.623971599191851	0.95704763266641	0.15038188684248	-260.75511212535
1571	0.0558359541794846	0.0130426383430407	0.781423510837855	0.95704763266641	0.15038188684248	-260.795914527746
1572	0.0558359541794846	0.0130426383430407	0.781423510837855	0.95704763266641	0.13520438099121	-260.878802641308
1573	0.0542366891233106	0.0130426383430407	0.781423510837855	0.95704763266641	0.13520438099121	-260.958144120986
1574	0.0542366891233106	0.0130426383430407	0.781423510837855	0.95704763266641	0.13520438099121	-260.958144120986
1575	0.0542366891233106	0.0130426383430407	0.585944283152266	0.95704763266641	0.13520438099121	-260.918191513619
1576	0.0542366891233106	0.0130426383430407	0.889778422032257	0.95704763266641	0.13520438099121	-261.010386605788
1577	0.0542366891233106	0.0130426383430407	0.889778422032257	0.95704763266641	0.13520438099121	-261.010386605788
1578	0.063677555973542	0.0130426383430407	0.979477414556206	0.95704763266641	0.13520438099121	-262.802347970801
1579	0.0497047735175189	0.0130426383430407	0.853396440563811	0.95704763266641	0.212849874822111	-263.570808001203
1580	0.0442763354523102	0.0130426383430407	0.853396440563811	0.981956212874577	0.212849874822111	-264.252721363685
1581	0.0442763354523102	0.017566715027558	0.853396440563811	0.981956212874577	0.165926418985076	-263.998054608756
1582	0.0460597850910526	0.017566715027558	0.0188764177885944	0.981956212874577	0.170437975597474	-263.087151071512
1583	0.0460597850910526	0.017566715027558	0.0188764177885944	0.981956212874577	0.170437975597474	-263.087151071512
1584	0.0460597850910526	0.0179517358473082	0.343900088130029	0.981956212874577	0.170437975597474	-263.058057107397
1585	0.0460597850910526	0.0179517358473082	0.343900088130029	0.981956212874577	0.170437975597474	-263.058057107397
1586	0.0474433199549259	0.0179517358473082	0.746553479697653	0.981956212874577	0.14936866112355	-262.929536992308
1587	0.0474433199549259	0.0179517358473082	0.912386365280153	0.981956212874577	0.176251591396125	-262.492955209843
1588	0.0474433199549259	0.0179517358473082	0.912386365280153	0.981956212874577	0.176251591396125	-262.492955209843
1589	0.0496420216786919	0.0179517358473082	0.912386365280153	0.981956212874577	0.176251591396125	-262.054602669347
1590	0.0496420216786919	0.0109381237596225	0.912386365280153	0.981956212874577	0.176251591396125	-261.941230733079
1591	0.0496420216786919	0.0143817580720224	0.13284524209843	0.981956212874577	0.176251591396125	-261.726319061501
1592	0.0496420216786919	0.0116166582181418	0.934659561620155	0.981956212874577	0.176251591396125	-261.736978671205
1593	0.0496420216786919	0.0116166582181418	0.93924604319727	0.981956212874577	0.176251591396125	-261.735680284868
1594	0.0496420216786919	0.0166972910113369	0.822198670993837	0.981956212874577	0.176251591396125	-261.737663482364
1595	0.0498163561444626	0.0166972910113369	0.284960156427103	0.908210313009069	0.181897371724775	-261.865005069946
1596	0.0498163561444626	0.0155272348701175	0.284960156427103	0.908210313009069	0.181897371724775	-261.628981889454
1597	0.0498163561444626	0.0135407033121147	0.64402349341029	0.908210313009069	0.138458712624647	-262.19189841035
1598	0.0498163561444626	0.0135407033121147	0.27848151324732	0.908210313009069	0.138458712624647	-261.759135362642
1599	0.0498163561444626	0.0135407033121147	0.569809353891545	0.908210313009069	0.138458712624647	-262.033610640042
1600	0.0498163561444626	0.0135407033121147	0.569809353891545	0.900624752982885	0.158246907437104	-261.439972765721
1601	0.0555143182858732	0.0135407033121147	0.569809353891545	0.900624752982885	0.158246907437104	-261.217982342139
1602	0.0555143182858732	0.0135407033121147	0.569809353891545	0.900624752982885	0.142964748323286	-261.015134914427
1603	0.0555143182858732	0.0135407033121147	0.569809353891545	0.900624752982885	0.142964748323286	-261.015134914427
1604	0.061044043790069	0.0135407033121147	0.569809353891545	0.900624752982885	0.142964748323286	-262.1940038641
1605	0.0575245193573738	0.0135407033121147	0.569809353891545	0.900624752982885	0.157547235491717	-261.627207019006
1606	0.0575245193573738	0.0135407033121147	0.569809353891545	0.900624752982885	0.157547235491717	-261.627207019006
1607	0.0575245193573738	0.00830212458330726	0.338333382360456	0.900624752982885	0.157547235491717	-262.139129917065
1608	0.0573246191409753	0.00830212458330726	0.812856165222466	0.900624752982885	0.149665297609303	-262.445241766265
1609	0.0573246191409753	0.00830212458330726	0.812856165222466	0.900624752982885	0.149665297609303	-262.445241766265
1610	0.0506493183793105	0.00964819887101571	0.812856165222466	0.900624752982885	0.192678377698848	-263.384018635674
1611	0.0490218636267329	0.00964819887101571	0.842576076113486	0.900624752982885	0.192678377698848	-263.544311473922
1612	0.0490218636267329	0.00964819887101571	0.284543129732631	0.900624752982885	0.192678377698848	-262.827263850202
1613	0.0490218636267329	0.00964819887101571	0.284543129732631	0.900624752982885	0.192678377698848	-262.827263850202
1614	0.0499378540814384	0.00964819887101571	0.0838632954583925	0.900624752982885	0.146418508400278	-262.723323863657
1615	0.0499378540814384	0.00964819887101571	0.0838632954583925	0.900624752982885	0.146418508400278	-262.723323863657
1616	0.0499378540814384	0.0153645091251847	0.0401982607633562	0.423090801073085	0.146418508400278	-261.268598217464
1617	0.0499378540814384	0.0153645091251847	0.0401982607633562	0.408487321318524	0.146418508400278	-261.269151974612
1618	0.0499378540814384	0.0153645091251847	0.0401982607633562	0.460796648073907	0.146418508400278	-261.279058362139
1619	0.0499378540814384	0.0153645091251847	0.0401982607633562	0.460796648073907	0.146418508400278	-261.279058362139
1620	0.0499378540814384	0.0153645091251847	0.0401982607633562	0.460796648073907	0.146418508400278	-261.279058362139
1621	0.0499378540814384	0.0153645091251847	0.0401982607633562	0.460796648073907	0.146418508400278	-261.279058362139
1622	0.0499378540814384	0.0153645091251847	0.0401982607633562	0.460796648073907	0.185170526036276	-261.557569134222
1623	0.0499378540814384	0.0153645091251847	0.0401982607633562	0.89791967064917	0.185170526036276	-262.0151076347
1624	0.0459001059015007	0.0153645091251847	0.452546597046166	0.89791967064917	0.185170526036276	-262.769439555318
1625	0.0496994153602215	0.0153645091251847	0.452546597046166	0.89791967064917	0.185170526036276	-261.967695229528
1626	0.0496994153602215	0.0153645091251847	0.494228021558066	0.89791967064917	0.221120791782901	-264.586312545635
1627	0.0496994153602215	0.0153645091251847	0.494228021558066	0.89791967064917	0.221120791782901	-264.586312545635
1628	0.0496994153602215	0.0201515667843741	0.494228021558066	0.89791967064917	0.221120791782901	-266.291761643798
1629	0.0496994153602215	0.0201515667843741	0.494228021558066	0.89791967064917	0.192772903492755	-264.141774094029
1630	0.0496994153602215	0.0192633748881476	0.494228021558066	0.89791967064917	0.192772903492755	-263.723360370913
1631	0.0496994153602215	0.0192633748881476	0.299694249793162	0.991618012057156	0.17263142012275	-262.444547324989
1632	0.0496994153602215	0.0118882998823793	0.063582314837129	0.991618012057156	0.17263142012275	-262.101835546597
1633	0.0496994153602215	0.0118882998823793	0.063582314837129	0.991618012057156	0.17263142012275	-262.101835546597
1634	0.0496994153602215	0.017720803652983	0.538416964149182	0.991618012057156	0.155386417902563	-261.913296692449
1635	0.0496994153602215	0.017720803652983	0.538416964149182	0.991618012057156	0.170055620491281	-261.917188427175
1636	0.0518478526976748	0.017720803652983	0.538416964149182	0.991618012057156	0.170055620491281	-261.763326109552
1637	0.0518478526976748	0.0167495740444498	0.344544117150073	0.991618012057156	0.170055620491281	-261.573113838621
1638	0.0518478526976748	0.0167495740444498	0.344544117150073	0.991618012057156	0.170055620491281	-261.573113838621
1639	0.0518478526976748	0.0167495740444498	0.344544117150073	0.991618012057156	0.123256457695805	-262.808708011384
1640	0.0518478526976748	0.0167495740444498	0.344544117150073	0.991618012057156	0.123256457695805	-262.808708011384
1641	0.0677383505411041	0.0167495740444498	0.344544117150073	0.991618012057156	0.123256457695805	-265.196643238398
1642	0.0623110165936699	0.0167495740444498	0.0824625769542023	0.991618012057156	0.123256457695805	-262.8878415634
1643	0.0623110165936699	0.0167495740444498	0.197253455217274	0.991618012057156	0.123256457695805	-262.86957028967
1644	0.0623110165936699	0.0167495740444498	0.899561241310054	0.991618012057156	0.123256457695805	-262.793288126147
1645	0.0623110165936699	0.0167495740444498	0.147667287221516	0.991618012057156	0.123256457695805	-262.877247092368
1646	0.0623110165936699	0.0167495740444498	0.0618063548589594	0.877310948968603	0.123256457695805	-262.7864528193
1647	0.0623110165936699	0.0167495740444498	0.0618063548589594	0.976610306142133	0.123256457695805	-262.877429004557
1648	0.0623110165936699	0.0167495740444498	0.0618063548589594	0.900383747176912	0.123256457695805	-262.807468769854
1649	0.0655819910188268	0.0167495740444498	0.323656696377327	0.900383747176912	0.123256457695805	-264.107362013013
1650	0.0621252435495612	0.0115071889721176	0.323656696377327	0.680956420841716	0.123256457695805	-263.189925517325
1651	0.0621252435495612	0.0115071889721176	0.323656696377327	0.680956420841716	0.123256457695805	-263.189925517325
1652	0.0621252435495612	0.0115071889721176	0.323656696377327	0.921585666038762	0.123256457695805	-261.995302638182
1653	0.0621252435495612	0.0127868746637534	0.32478027237706	0.921585666038762	0.123256457695805	-261.970541121058
1654	0.0621252435495612	0.0127868746637534	0.0240963382526072	0.59281313951494	0.123256457695805	-262.164795980577
1655	0.0572654887182557	0.0188161776717505	0.0240963382526072	0.59281313951494	0.123256457695805	-262.595223898474
1656	0.0572654887182557	0.0188161776717505	0.0240963382526072	0.59281313951494	0.123256457695805	-262.595223898474
1657	0.0572654887182557	0.0136608827704589	0.0240963382526072	0.281234370072615	0.123256457695805	-261.34092500869
1658	0.0572654887182557	0.0136608827704589	0.0240963382526072	0.672649533914788	0.123256457695805	-261.573508710592
1659	0.0572654887182557	0.0136608827704589	0.0240963382526072	0.672649533914788	0.123256457695805	-261.573508710592
1660	0.0572654887182557	0.0119917992583688	0.0240963382526072	0.672649533914788	0.107324327760934	-263.145329384823
1661	0.0572654887182557	0.0119917992583688	0.0240963382526072	0.672649533914788	0.107324327760934	-263.145329384823
1662	0.0572654887182557	0.0119917992583688	0.0240963382526072	0.586256456222547	0.107324327760934	-263.045340081776
1663	0.0572654887182557	0.0119917992583688	0.0240963382526072	0.477252936461998	0.0999399329172335	-264.003192661019
1664	0.0572654887182557	0.0119917992583688	0.0240963382526072	0.477252936461998	0.0999399329172335	-264.003192661019
1665	0.0611313303231946	0.0119917992583688	0.0240963382526072	0.52321131971883	0.148791198628656	-262.17486338708
1666	0.0611313303231946	0.0119917992583688	0.0240963382526072	0.497071159242072	0.148791198628656	-262.144611865246
1667	0.061068792602538	0.0117099742784838	0.0240963382526072	0.497071159242072	0.148791198628656	-262.138132604892
1668	0.061068792602538	0.0102869550811059	0.0240963382526072	0.497071159242072	0.148791198628656	-262.338928739963
1669	0.061068792602538	0.0102869550811059	0.0240963382526072	0.497071159242072	0.148791198628656	-262.338928739963
1670	0.061068792602538	0.0126557304704372	0.0240963382526072	0.497071159242072	0.148791198628656	-262.104957077264
1671	0.0594218423933573	0.0126557304704372	0.0240963382526072	0.497071159242072	0.148791198628656	-261.530965349754
1672	0.0594218423933573	0.0126557304704372	0.0240963382526072	0.497071159242072	0.148791198628656	-261.530965349754
1673	0.0594218423933573	0.0126557304704372	0.0240963382526072	0.497071159242072	0.148791198628656	-261.530965349754
1674	0.0594218423933573	0.0126557304704372	0.0240963382526072	0.966081089954103	0.148791198628656	-261.913614109101
1675	0.0594218423933573	0.0126557304704372	0.074756994840246	0.966081089954103	0.148791198628656	-261.843452860681
1676	0.0626578961763879	0.0126557304704372	0.702974573835224	0.966081089954103	0.148791198628656	-262.757925378748
1677	0.0626578961763879	0.0126557304704372	0.702974573835224	0.966081089954103	0.148791198628656	-262.757925378748
1678	0.0624530218378413	0.0126557304704372	0.702974573835224	0.966081089954103	0.113282828879224	-262.543843189582
1679	0.0624530218378413	0.0126557304704372	0.702974573835224	0.966081089954103	0.12871104704324	-262.062326354386
1680	0.0624530218378413	0.0126557304704372	0.491356330502294	0.966081089954103	0.12871104704324	-262.091896016615
1681	0.0624530218378413	0.0126557304704372	0.491356330502294	0.966081089954103	0.12871104704324	-262.091896016615
1682	0.0624530218378413	0.0126557304704372	0.747151938426972	0.906985495815909	0.12871104704324	-262.715483288417
1683	0.0624530218378413	0.0126557304704372	0.747151938426972	0.906985495815909	0.128750792105242	-262.7154093053
1684	0.0605855423158098	0.0126557304704372	0.747151938426972	0.906985495815909	0.128750792105242	-262.181533623924
1685	0.0605855423158098	0.0126557304704372	0.747151938426972	0.906985495815909	0.128750792105242	-262.181533623924
1686	0.0605855423158098	0.0148298152096108	0.747151938426972	0.992204843254637	0.128750792105242	-261.856670917268
1687	0.0605855423158098	0.0148298152096108	0.747151938426972	0.992204843254637	0.128750792105242	-261.856670917268
1688	0.0605855423158098	0.0148298152096108	0.747151938426972	0.992204843254637	0.128750792105242	-261.856670917268
1689	0.0504165161923098	0.0148298152096108	0.746869471841871	0.992204843254637	0.128750792105242	-262.55399072877
1690	0.0504165161923098	0.0148298152096108	0.746869471841871	0.992204843254637	0.128750792105242	-262.55399072877
1691	0.0504165161923098	0.0148298152096108	0.826299659682542	0.992204843254637	0.128750792105242	-262.540148354563
1692	0.0504165161923098	0.0157417510954907	0.373156454617081	0.992204843254637	0.158810445389841	-261.404402355632
1693	0.0504165161923098	0.0157417510954907	0.325521213561821	0.992204843254637	0.182474978258218	-261.924308615447
1694	0.0504165161923098	0.0157417510954907	0.325521213561821	0.992204843254637	0.182474978258218	-261.924308615447
1695	0.0504165161923098	0.0157417510954907	0.850803733204189	0.992204843254637	0.182474978258218	-261.835035349794
1696	0.0527326064007418	0.0157417510954907	0.850803733204189	0.927826850602989	0.182474978258218	-262.55204656011
1697	0.0527326064007418	0.0157417510954907	0.850803733204189	0.927826850602989	0.182474978258218	-262.55204656011
1698	0.0527326064007418	0.0157417510954907	0.498126835639653	0.927826850602989	0.182474978258218	-261.952959531445
1699	0.0527326064007418	0.0157417510954907	0.851581858594254	0.927826850602989	0.182474978258218	-262.553787471826
1700	0.0537150714329379	0.0157417510954907	0.88858459559223	0.927826850602989	0.182474978258218	-262.829270773239
1701	0.0540607536636787	0.0157417510954907	0.39339630949642	0.927826850602989	0.201676898697996	-263.778149804711
1702	0.0540607536636787	0.0157417510954907	0.39339630949642	0.927826850602989	0.201676898697996	-263.778149804711
1703	0.0499879073204918	0.0116888740584159	0.39339630949642	0.927826850602989	0.201676898697996	-262.7719638785
1704	0.0499879073204918	0.0116888740584159	0.541564438702266	0.927826850602989	0.201676898697996	-262.798657306243
1705	0.0536851529690454	0.0116888740584159	0.370834287357397	0.927826850602989	0.197019454014814	-263.03427502563
1706	0.0536851529690454	0.0116888740584159	0.370834287357397	0.927826850602989	0.197019454014814	-263.03427502563
1707	0.0536851529690454	0.0116888740584159	0.370834287357397	0.927826850602989	0.197019454014814	-263.03427502563
1708	0.0536851529690454	0.0158628540970987	0.370834287357397	0.927826850602989	0.197019454014814	-263.213337598168
1709	0.0524090415439894	0.0158628540970987	0.292293268903795	0.921869131138016	0.197019454014814	-262.830347717743
1710	0.0513215332771108	0.0158628540970987	0.292293268903795	0.921869131138016	0.129478733367374	-262.071946061098
1711	0.0513215332771108	0.0158628540970987	0.0782280830809787	0.921869131138016	0.183564730995298	-261.928710079083
1712	0.0513215332771108	0.0158628540970987	0.666320671975765	0.921869131138016	0.163464701477985	-261.523019534533
1713	0.0561523831264963	0.0158628540970987	0.666320671975765	0.921869131138016	0.163464701477985	-261.96234357345
1714	0.0471216015948527	0.0158628540970987	0.666320671975765	0.921869131138016	0.163464701477985	-262.548289003029
1715	0.0471216015948527	0.0158628540970987	0.0124875310349098	0.0910937884339755	0.148264218730569	-263.093666914372
1716	0.0551617204725663	0.0158628540970987	0.0124875310349098	0.0910937884339755	0.148264218730569	-261.222082813221
1717	0.0551617204725663	0.0158628540970987	0.0124875310349098	0.41655311670634	0.169739851532098	-261.965821268923
1718	0.0551617204725663	0.0158628540970987	0.131580836370462	0.41655311670634	0.169739851532098	-263.342060224492
1719	0.0551617204725663	0.0158628540970987	0.131580836370462	0.41655311670634	0.169739851532098	-263.342060224492
1720	0.0551617204725663	0.0152869563441355	0.0853955218527148	0.975110739693313	0.169739851532098	-261.740245461769
1721	0.0551617204725663	0.0143270263600241	0.222818222795579	0.975110739693313	0.169739851532098	-261.586282413026
1722	0.058780449104522	0.0143270263600241	0.222818222795579	0.975110739693313	0.169739851532098	-262.747781758016
1723	0.058780449104522	0.0143270263600241	0.224323631525968	0.975110739693313	0.169739851532098	-262.746920003346
1724	0.0594072323352659	0.0143270263600241	0.590111153786078	0.975110739693313	0.155647130674471	-261.912612180691
1725	0.0594072323352659	0.0143270263600241	0.590111153786078	0.975110739693313	0.155647130674471	-261.912612180691
1726	0.0594072323352659	0.0143270263600241	0.590111153786078	0.975110739693313	0.154744658029636	-261.864947701974
1727	0.0594072323352659	0.0143270263600241	0.590111153786078	0.975110739693313	0.154744658029636	-261.864947701974
1728	0.0594072323352659	0.0143270263600241	0.452746377977384	0.975110739693313	0.154744658029636	-261.898037749181
1729	0.0594072323352659	0.0151878765712742	0.708772916265717	0.975110739693313	0.154744658029636	-261.974956894337
1730	0.0594072323352659	0.0151878765712742	0.708772916265717	0.975110739693313	0.154744658029636	-261.974956894337
1731	0.0594072323352659	0.0151878765712742	0.708772916265717	0.975110739693313	0.154744658029636	-261.974956894337
1732	0.0594072323352659	0.0181977547842994	0.708772916265717	0.975110739693313	0.154744658029636	-262.813729359659
1733	0.0594072323352659	0.0181977547842994	0.187002071536993	0.975110739693313	0.143388670861586	-262.40557153777
1734	0.0594072323352659	0.0181977547842994	0.246576937939933	0.902616634323717	0.143388670861586	-262.386886407922
1735	0.0594072323352659	0.0181977547842994	0.246576937939933	0.902616634323717	0.143388670861586	-262.386886407922
1736	0.058026432498705	0.0181977547842994	0.344435489292225	0.902616634323717	0.143388670861586	-262.1447642789
1737	0.0504933589597714	0.0181977547842994	0.344435489292225	0.902616634323717	0.143388670861586	-262.212078617897
1738	0.0575260023358537	0.0181977547842994	0.665406306450707	0.902616634323717	0.16138650215278	-263.465901577692
1739	0.0564974068068995	0.0181977547842994	0.665406306450707	0.902616634323717	0.16138650215278	-263.153849751925
1740	0.0564974068068995	0.0181977547842994	0.665406306450707	0.902616634323717	0.16138650215278	-263.153849751925
1741	0.0527339709518496	0.0234436794313628	0.665406306450707	0.902616634323717	0.16138650215278	-265.489178326686
1742	0.0527339709518496	0.0219374342168209	0.665406306450707	0.902616634323717	0.16138650215278	-264.525633760354
1743	0.0527339709518496	0.0219374342168209	0.246648497010874	0.902616634323717	0.16138650215278	-263.33485865815
1744	0.0527339709518496	0.0156939883174241	0.261063746599166	0.902616634323717	0.16138650215278	-260.94723184958
1745	0.0527339709518496	0.0153255430278276	0.184953412988486	0.902616634323717	0.16138650215278	-260.896521699864
1746	0.0527339709518496	0.0153255430278276	0.184953412988486	0.902616634323717	0.16138650215278	-260.896521699864
1747	0.0527339709518496	0.0153255430278276	0.394516038914307	0.902616634323717	0.16138650215278	-260.996531389573
1748	0.0527339709518496	0.0148026783880157	0.463001409752503	0.902616634323717	0.16138650215278	-261.012425654886
1749	0.0527339709518496	0.0148026783880157	0.0224244063673558	0.902616634323717	0.16138650215278	-261.181308287503
1750	0.0527339709518496	0.0121954171590166	0.0224244063673558	0.21807416826147	0.16138650215278	-260.773626196194
1751	0.0527339709518496	0.0121954171590166	0.0224244063673558	0.185873319619034	0.16138650215278	-260.778503127987
1752	0.0527339709518496	0.0121954171590166	0.0224244063673558	0.185873319619034	0.16138650215278	-260.778503127987
1753	0.0527339709518496	0.0121954171590166	0.0224244063673558	0.185873319619034	0.16138650215278	-260.778503127987
1754	0.0527339709518496	0.0121954171590166	0.0224244063673558	0.185873319619034	0.16138650215278	-260.778503127987
1755	0.0517382907110265	0.0121954171590166	0.0224244063673558	0.185873319619034	0.16138650215278	-260.834540886158
1756	0.0517382907110265	0.0121954171590166	0.0224244063673558	0.185873319619034	0.175153223401933	-261.200886731826
1757	0.0517382907110265	0.0121954171590166	0.0224244063673558	0.185873319619034	0.175153223401933	-261.200886731826
1758	0.0517382907110265	0.0121954171590166	0.0224244063673558	0.185873319619034	0.175153223401933	-261.200886731826
1759	0.0517382907110265	0.0132408110715765	0.0224244063673558	0.185873319619034	0.175153223401933	-261.238314730486
1760	0.0517382907110265	0.00818159467171135	0.0224244063673558	0.232160931341153	0.175153223401933	-261.942042432604
1761	0.0517382907110265	0.00818159467171135	0.0224244063673558	0.232160931341153	0.169695225256028	-261.750857963033
1762	0.0517382907110265	0.00818159467171135	0.0224244063673558	0.232160931341153	0.169695225256028	-261.750857963033
1763	0.0517382907110265	0.00818159467171135	0.0224244063673558	0.232160931341153	0.169695225256028	-261.750857963033
1764	0.0517382907110265	0.00818159467171135	0.0224244063673558	0.232160931341153	0.169695225256028	-261.750857963033
1765	0.0517382907110265	0.00818159467171135	0.0224244063673558	0.232160931341153	0.169695225256028	-261.750857963033
1766	0.0517382907110265	0.00818159467171135	0.0224244063673558	0.232160931341153	0.169695225256028	-261.750857963033
1767	0.0567318457351238	0.0100151760213345	0.0224244063673558	0.631499492641127	0.169695225256028	-262.544868102167
1768	0.0558238442408796	0.0180744635314441	0.0224244063673558	0.849062079365598	0.169695225256028	-262.481174591927
1769	0.0558238442408796	0.0180744635314441	0.0224244063673558	0.771833400823297	0.169695225256028	-262.471154385348
1770	0.0558238442408796	0.0180744635314441	0.0224244063673558	0.771833400823297	0.169695225256028	-262.471154385348
1771	0.0553474188507311	0.0192868912398051	0.0224244063673558	0.771833400823297	0.169695225256028	-262.755371584797
1772	0.0553474188507311	0.0176069224316759	0.0224244063673558	0.46201893647788	0.169695225256028	-262.162395742288
1773	0.0553474188507311	0.0135145666586718	0.0224244063673558	0.46201893647788	0.169695225256028	-261.477484000551
1774	0.0553474188507311	0.0188430691649332	0.0224244063673558	0.46201893647788	0.114191789876908	-263.477064195391
1775	0.0553474188507311	0.0188430691649332	0.0224244063673558	0.511836349792195	0.177734981910138	-263.081308675351
1776	0.0553474188507311	0.0188430691649332	0.0224244063673558	0.511836349792195	0.177734981910138	-263.081308675351
1777	0.0553474188507311	0.0188430691649332	0.0224244063673558	0.511836349792195	0.177734981910138	-263.081308675351
1778	0.0553474188507311	0.0188430691649332	0.0224244063673558	0.511836349792195	0.149860095990934	-261.898626290262
1779	0.0553474188507311	0.0188430691649332	0.0224244063673558	0.398340659232733	0.149860095990934	-261.901524705385
1780	0.0553474188507311	0.0188430691649332	0.0412305327660859	0.447921473768506	0.149860095990934	-261.829924179036
1781	0.0553474188507311	0.0188430691649332	0.0412305327660859	0.447921473768506	0.149860095990934	-261.829924179036
1782	0.0553474188507311	0.0153953651478341	0.0412305327660859	0.447921473768506	0.149860095990934	-260.681665233759
1783	0.0553474188507311	0.0153953651478341	0.0412305327660859	0.939646927394927	0.156448945124477	-261.242210063108
1784	0.0505705452945174	0.0153953651478341	0.0412305327660859	0.939646927394927	0.156448945124477	-261.386857809907
1785	0.0579416649687886	0.0116116036066031	0.162806944247227	0.939646927394927	0.156448945124477	-261.635086375417
1786	0.0579416649687886	0.0116116036066031	0.162806944247227	0.939646927394927	0.156448945124477	-261.635086375417
1787	0.0579416649687886	0.0116116036066031	0.357525325871424	0.939646927394927	0.156448945124477	-261.413838089599
1788	0.0579416649687886	0.0116116036066031	0.29613788480359	0.939646927394927	0.156448945124477	-261.458027370072
1789	0.0579416649687886	0.0116116036066031	0.29613788480359	0.929546144012556	0.174340128751439	-262.567321219071
1790	0.0579416649687886	0.0116116036066031	0.29613788480359	0.929546144012556	0.174340128751439	-262.567321219071
1791	0.0579416649687886	0.0116116036066031	0.29613788480359	0.929546144012556	0.174340128751439	-262.567321219071
1792	0.0579416649687886	0.0206202254998153	0.0210530390370621	0.929546144012556	0.174340128751439	-264.554676086799
1793	0.0540716713701584	0.0206202254998153	0.23640838351088	0.929546144012556	0.174340128751439	-263.243282889025
1794	0.0540716713701584	0.0179853466120602	0.571244228204726	0.929546144012556	0.174340128751439	-262.477913302334
1795	0.0526813730476986	0.0179853466120602	0.571244228204726	0.929546144012556	0.159390838007108	-261.803045750277
1796	0.0526813730476986	0.0146949804571795	0.461940448970102	0.929546144012556	0.159390838007108	-260.839062974066
1797	0.0526813730476986	0.0146949804571795	0.461940448970102	0.929546144012556	0.159390838007108	-260.839062974066
1798	0.0526813730476986	0.0146949804571795	0.461940448970102	0.929546144012556	0.159390838007108	-260.839062974066
1799	0.0526813730476986	0.0146949804571795	0.764295454942826	0.929546144012556	0.159390838007108	-261.22529138722
1800	0.0526813730476986	0.0146949804571795	0.818151698594366	0.929546144012556	0.159390838007108	-261.325913045412
1801	0.0583351332374441	0.00810602193523758	0.448018934852824	0.929546144012556	0.159390838007108	-262.638244343739
1802	0.0583351332374441	0.0112020533664752	0.448018934852824	0.929546144012556	0.159390838007108	-261.671516068559
1803	0.0525440279743554	0.0112020533664752	0.30829358389917	0.929546144012556	0.161990869757022	-261.039765444063
1804	0.0525440279743554	0.0112020533664752	0.572017191283239	0.929546144012556	0.161990869757022	-261.014034953251
1805	0.0525440279743554	0.0112020533664752	0.482058606295181	0.929546144012556	0.161990869757022	-260.978313112706
1806	0.0525440279743554	0.0112020533664752	0.482058606295181	0.929546144012556	0.161990869757022	-260.978313112706
1807	0.0525440279743554	0.014657741344307	0.129509425369116	0.929546144012556	0.161990869757022	-260.978905441526
1808	0.0525440279743554	0.014657741344307	0.635607825892077	0.929546144012556	0.161990869757022	-261.060804586963
1809	0.0525440279743554	0.014657741344307	0.635607825892077	0.929546144012556	0.161990869757022	-261.060804586963
1810	0.0525440279743554	0.014657741344307	0.635607825892077	0.929546144012556	0.182250925484227	-261.868376683891
1811	0.0525440279743554	0.014657741344307	0.635607825892077	0.929546144012556	0.182250925484227	-261.868376683891
1812	0.0525440279743554	0.014657741344307	0.229010447799908	0.7392644552094	0.182250925484227	-261.785076754942
1813	0.0525440279743554	0.014657741344307	0.229010447799908	0.7392644552094	0.182250925484227	-261.785076754942
1814	0.0525440279743554	0.014657741344307	0.229010447799908	0.7392644552094	0.182250925484227	-261.785076754942
1815	0.0525440279743554	0.014657741344307	0.229010447799908	0.7392644552094	0.182250925484227	-261.785076754942
1816	0.0525440279743554	0.0120623507308337	0.229010447799908	0.7392644552094	0.161552951352865	-260.60985912081
1817	0.0525440279743554	0.0120623507308337	0.229010447799908	0.7392644552094	0.161552951352865	-260.60985912081
1818	0.0525440279743554	0.00787818817984014	0.229010447799908	0.7392644552094	0.161552951352865	-261.377954187294
1819	0.0525440279743554	0.00740021993024469	0.229010447799908	0.7392644552094	0.161552951352865	-261.602703453236
1820	0.0525440279743554	0.0134716159501141	0.229010447799908	0.7392644552094	0.161552951352865	-260.739527766531
1821	0.0525440279743554	0.0134716159501141	0.229010447799908	0.7392644552094	0.161552951352865	-260.739527766531
1822	0.0525440279743554	0.0134716159501141	0.229010447799908	0.7392644552094	0.161552951352865	-260.739527766531
1823	0.0525440279743554	0.0134716159501141	0.311927474458513	0.7392644552094	0.161552951352865	-261.370317325602
1824	0.0519142296893506	0.0134716159501141	0.311927474458513	0.7392644552094	0.161552951352865	-261.391122672407
1825	0.0519142296893506	0.0134716159501141	0.311927474458513	0.888669788713775	0.161552951352865	-260.741513197756
1826	0.0519142296893506	0.0134716159501141	0.311927474458513	0.888669788713775	0.161552951352865	-260.741513197756
1827	0.0519142296893506	0.0134716159501141	0.231744461811418	0.888669788713775	0.161552951352865	-260.728877876399
1828	0.0560253441068607	0.0052494463496929	0.31528642150118	0.888669788713775	0.130896019298365	-264.14183810831
1829	0.0560253441068607	0.0122635277384535	0.31528642150118	0.888669788713775	0.130896019298365	-260.885612113061
1830	0.0560253441068607	0.0122635277384535	0.403007573673644	0.888669788713775	0.130896019298365	-260.972929817434
1831	0.0560253441068607	0.0122635277384535	0.464138949402097	0.888669788713775	0.130896019298365	-261.080104804089
1832	0.0560253441068607	0.0122635277384535	0.464138949402097	0.888669788713775	0.130896019298365	-261.080104804089
1833	0.0560253441068607	0.0122635277384535	0.464138949402097	0.888669788713775	0.141727778057542	-260.828957678986
1834	0.0560253441068607	0.0122635277384535	0.464138949402097	0.888669788713775	0.141727778057542	-260.828957678986
1835	0.0560253441068607	0.0122635277384535	0.557146886712272	0.888669788713775	0.141727778057542	-261.052705217969
1836	0.0560253441068607	0.0122635277384535	0.773625196366605	0.888669788713775	0.141727778057542	-261.797673553126
1837	0.0560253441068607	0.0122635277384535	0.773625196366605	0.888669788713775	0.183372278334331	-263.6074081445
1838	0.0544303395186024	0.00932679342805961	0.493645318935202	0.888669788713775	0.183372278334331	-262.665251599423
1839	0.0544303395186024	0.00932679342805961	0.551240211168136	0.888669788713775	0.183372278334331	-262.768241624999
1840	0.051034280429683	0.00932679342805961	0.551240211168136	0.888669788713775	0.183372278334331	-262.424065865868
1841	0.051034280429683	0.00932679342805961	0.551240211168136	0.888669788713775	0.183372278334331	-262.424065865868
1842	0.051034280429683	0.00932679342805961	0.551240211168136	0.888669788713775	0.183372278334331	-262.424065865868
1843	0.051034280429683	0.00932679342805961	0.338476781443018	0.888669788713775	0.183372278334331	-262.231012780852
1844	0.051034280429683	0.00932679342805961	0.338476781443018	0.888669788713775	0.183372278334331	-262.231012780852
1845	0.051034280429683	0.0189984689558761	0.338476781443018	0.888669788713775	0.183372278334331	-262.837759366644
1846	0.0509577169293934	0.0189984689558761	0.338476781443018	0.888669788713775	0.183372278334331	-262.833354811356
1847	0.0517953289540785	0.0189984689558761	0.0819636846588122	0.888669788713775	0.183372278334331	-262.684196610381
1848	0.0517953289540785	0.0136433301683695	0.159567904276543	0.515935239242822	0.183372278334331	-262.072542911237
1849	0.0482881109071957	0.0136433301683695	0.159567904276543	0.515935239242822	0.160626060540182	-261.971866132154
1850	0.0482881109071957	0.0136433301683695	0.159567904276543	0.515935239242822	0.160626060540182	-261.971866132154
1851	0.0482881109071957	0.0125888530025367	0.159567904276543	0.515935239242822	0.160626060540182	-261.712810085746
1852	0.0482881109071957	0.0125888530025367	0.159567904276543	0.515935239242822	0.160626060540182	-261.712810085746
1853	0.0482881109071957	0.0125888530025367	0.159567904276543	0.515935239242822	0.160626060540182	-261.712810085746
1854	0.0482881109071957	0.0125888530025367	0.159567904276543	0.515935239242822	0.16863939995677	-261.668323048634
1855	0.0482881109071957	0.0125888530025367	0.159567904276543	0.515935239242822	0.146347565634889	-262.15888504628
1856	0.0511275541908583	0.00900701357324671	0.0648103314967637	0.515935239242822	0.146347565634889	-260.899622566696
1857	0.0640874144308634	0.00900701357324671	0.0648103314967637	0.515935239242822	0.146347565634889	-262.778742704558
1858	0.0640874144308634	0.00900701357324671	0.0648103314967637	0.515935239242822	0.141307753954627	-262.49207596072
1859	0.0640874144308634	0.0147212413817133	0.0648103314967637	0.515935239242822	0.141307753954627	-262.977861999717
1860	0.0499616525304718	0.0147212413817133	0.0648103314967637	0.618468247516523	0.141307753954627	-261.339068979258
1861	0.0548518238499568	0.0147212413817133	0.0648103314967637	0.618468247516523	0.135556319112198	-260.64675497093
1862	0.0548518238499568	0.0147212413817133	0.0648103314967637	0.704199507481154	0.120810219330862	-261.637738135796
1863	0.0548518238499568	0.0147212413817133	0.0648103314967637	0.704199507481154	0.120810219330862	-261.637738135796
1864	0.0483262949039637	0.0147212413817133	0.0648103314967637	0.704199507481154	0.122474671088794	-263.926175281304
1865	0.0568857478761995	0.0137774212945014	0.0979817167648071	0.704199507481154	0.181210313439004	-262.373837427223
1866	0.0529478493660711	0.0132423516189779	0.0979817167648071	0.704199507481154	0.181210313439004	-261.230821157187
1867	0.0529478493660711	0.00967564307494803	0.0979817167648071	0.704199507481154	0.181210313439004	-261.664569977742
1868	0.0529478493660711	0.00967564307494803	0.0979817167648071	0.704199507481154	0.166171729480967	-260.97355277406
1869	0.0529478493660711	0.00967564307494803	0.0979817167648071	0.704199507481154	0.166171729480967	-260.97355277406
1870	0.0529478493660711	0.00967564307494803	0.116056898864885	0.455750689622121	0.166171729480967	-260.333300413493
1871	0.0463275962372621	0.00967564307494803	0.116056898864885	0.455750689622121	0.175385910485979	-261.749628937596
1872	0.0463275962372621	0.00967564307494803	0.116056898864885	0.455750689622121	0.175385910485979	-261.749628937596
1873	0.0463275962372621	0.00967564307494803	0.116056898864885	0.455750689622121	0.175385910485979	-261.749628937596
1874	0.0469794813526011	0.00967564307494803	0.116056898864885	0.455750689622121	0.159942829564573	-261.620029278747
1875	0.0517918471607838	0.0147270835273016	0.116056898864885	0.455750689622121	0.159942829564573	-261.21170262546
1876	0.0517918471607838	0.0183417239506398	0.116056898864885	0.739133552662055	0.159942829564573	-261.613657055164
1877	0.0517918471607838	0.0183417239506398	0.116056898864885	0.739133552662055	0.159942829564573	-261.613657055164
1878	0.0517918471607838	0.0183417239506398	0.116056898864885	0.891932785622676	0.159942829564573	-261.652573505896
1879	0.0493375075454534	0.0183417239506398	0.057131337612183	0.891932785622676	0.187461163405465	-262.642450467621
1880	0.0493375075454534	0.0127266602287275	0.557241663822391	0.891932785622676	0.187461163405465	-262.122185032428
1881	0.0493375075454534	0.0127266602287275	0.557241663822391	0.891932785622676	0.187461163405465	-262.122185032428
1882	0.0493375075454534	0.0108728819447251	0.443902324166428	0.891932785622676	0.187461163405465	-262.10577947162
1883	0.0493375075454534	0.0108728819447251	0.443902324166428	0.891932785622676	0.207566280968702	-263.314546024765
1884	0.0493375075454534	0.0108728819447251	0.294241445889497	0.891932785622676	0.207566280968702	-263.258741643676
1885	0.0493375075454534	0.0108728819447251	0.311998295985948	0.891932785622676	0.207078639604932	-263.214673401908
1886	0.0463073230542008	0.0108728819447251	0.16749065113291	0.891932785622676	0.161216849930843	-263.029844434642
1887	0.0484609494468548	0.0108728819447251	0.16749065113291	0.891932785622676	0.161216849930843	-262.008649143897
1888	0.0484609494468548	0.0108728819447251	0.16749065113291	0.891932785622676	0.161216849930843	-262.008649143897
1889	0.051920277096192	0.0108728819447251	0.692258904448795	0.891932785622676	0.161216849930843	-261.614106283254
1890	0.051920277096192	0.0108728819447251	0.692258904448795	0.891932785622676	0.161216849930843	-261.614106283254
1891	0.0513947736535771	0.0108728819447251	0.692258904448795	0.891932785622676	0.155886717965778	-261.655478207788
1892	0.0578846721898519	0.012407034477977	0.692258904448795	0.891932785622676	0.155886717965778	-262.021534842857
1893	0.0578846721898519	0.012407034477977	0.692258904448795	0.891932785622676	0.155886717965778	-262.021534842857
1894	0.0578846721898519	0.013670782567586	0.692258904448795	0.891932785622676	0.155886717965778	-262.181622342958
1895	0.0578846721898519	0.013670782567586	0.902226110439729	0.891932785622676	0.155886717965778	-263.051418610868
1896	0.0578846721898519	0.013670782567586	0.902226110439729	0.891932785622676	0.155886717965778	-263.051418610868
1897	0.0578846721898519	0.0164124872220643	0.902226110439729	0.891932785622676	0.155886717965778	-263.874075889252
1898	0.0578846721898519	0.0164124872220643	0.385057109258489	0.891932785622676	0.155886717965778	-261.956235360423
1899	0.0578846721898519	0.0164124872220643	0.644022492755539	0.891932785622676	0.155886717965778	-262.741350972553
1900	0.0502550491898751	0.0164124872220643	0.523668739796919	0.891932785622676	0.155886717965778	-261.861333379448
1901	0.0502550491898751	0.0164124872220643	0.523668739796919	0.891932785622676	0.155886717965778	-261.861333379448
1902	0.0513239012204349	0.0164124872220643	0.194499156911778	0.891932785622676	0.155886717965778	-261.127274563066
1903	0.0513239012204349	0.0164124872220643	0.714834372244196	0.891932785622676	0.155886717965778	-262.369886267817
1904	0.0513239012204349	0.0147742717466351	0.714834372244196	0.891932785622676	0.155886717965778	-261.927536828981
1905	0.0575114307992911	0.0147742717466351	0.415276697316644	0.891932785622676	0.114034107775877	-262.323416191684
1906	0.0572817579905359	0.0153047223931661	0.246383783881191	0.891932785622676	0.114034107775877	-262.220632093532
1907	0.0572817579905359	0.0153047223931661	0.246383783881191	0.891932785622676	0.114034107775877	-262.220632093532
1908	0.0563755435159155	0.0144641751839657	0.286115155437233	0.891932785622676	0.114034107775877	-262.163182597697
1909	0.0563755435159155	0.0144641751839657	0.286115155437233	0.726520734113555	0.114034107775877	-262.915512726821
1910	0.0563755435159155	0.0116561888552726	0.286115155437233	0.726520734113555	0.114034107775877	-262.373507813191
1911	0.0628731942516009	0.0116561888552726	0.286115155437233	0.726520734113555	0.152442185462612	-263.379974837641
1912	0.0628731942516009	0.00986135604653339	0.286115155437233	0.781989656737405	0.152442185462612	-263.078436380267
1913	0.0628731942516009	0.00986135604653339	0.286115155437233	0.663187076255614	0.118381511859104	-263.016260280541
1914	0.0628731942516009	0.00986135604653339	0.286115155437233	0.663187076255614	0.118381511859104	-263.016260280541
1915	0.0628731942516009	0.00986135604653339	0.351174297734014	0.663187076255614	0.118381511859104	-264.012197486186
1916	0.0545362652786203	0.00986135604653339	0.351174297734014	0.663187076255614	0.118381511859104	-263.622810847886
1917	0.0547268044755448	0.00986135604653339	0.351174297734014	0.663187076255614	0.118381511859104	-263.584860636803
1918	0.0547268044755448	0.0137549424395517	0.351174297734014	0.663187076255614	0.118381511859104	-264.338375685348
1919	0.0546396294856508	0.0143929598045955	0.42700009747741	0.663187076255614	0.118381511859104	-266.158258057355
1920	0.0546396294856508	0.0133984310522889	0.16391805832388	0.663187076255614	0.118381511859104	-261.723321651172
1921	0.0546396294856508	0.0133984310522889	0.318393727941918	0.663187076255614	0.118381511859104	-263.647229328851
1922	0.0554407380007476	0.0133984310522889	0.318393727941918	0.663187076255614	0.118381511859104	-263.532291693407
1923	0.0554407380007476	0.0133984310522889	0.318393727941918	0.663187076255614	0.118381511859104	-263.532291693407
1924	0.0554407380007476	0.0136026422438458	0.318393727941918	0.663187076255614	0.118381511859104	-263.594642542209
1925	0.0554407380007476	0.0185109217187208	0.318393727941918	0.663187076255614	0.149613576357255	-264.684483950973
1926	0.0554407380007476	0.0185109217187208	0.318393727941918	0.663187076255614	0.149613576357255	-264.684483950973
1927	0.0515541817572121	0.0185109217187208	0.318393727941918	0.849303354081382	0.149613576357255	-262.16557741332
1928	0.0515541817572121	0.00835310426828383	0.116761021238919	0.63002020009051	0.149613576357255	-260.944692289639
1929	0.0612565370333391	0.00835310426828383	0.116761021238919	0.63002020009051	0.149613576357255	-261.8529506538
1930	0.0612565370333391	0.00835310426828383	0.116761021238919	0.574881621961342	0.149613576357255	-261.652259251366
1931	0.0495384278357147	0.00835310426828383	0.116761021238919	0.574881621961342	0.149613576357255	-261.278403140272
1932	0.0495384278357147	0.0177830531197316	0.116761021238919	0.574881621961342	0.149613576357255	-262.217808625424
1933	0.0495384278357147	0.0177830531197316	0.116761021238919	0.827100302224598	0.149613576357255	-261.94910455644
1934	0.0495384278357147	0.0177830531197316	0.116761021238919	0.827100302224598	0.149613576357255	-261.94910455644
1935	0.0495384278357147	0.0114235108092734	0.116761021238919	0.837720393831829	0.149613576357255	-261.605380255695
1936	0.0495384278357147	0.0114746348239638	0.200457293367972	0.837720393831829	0.149613576357255	-261.37404869941
1937	0.0495384278357147	0.0184370908208608	0.200457293367972	0.837720393831829	0.149613576357255	-262.259250610304
1938	0.0495384278357147	0.0184370908208608	0.200457293367972	0.837720393831829	0.149613576357255	-262.259250610304
1939	0.0495384278357147	0.0184370908208608	0.0284589867611264	0.837720393831829	0.149613576357255	-262.320933154338
1940	0.0537351141196446	0.0184370908208608	0.0297359971438503	0.98185544846709	0.149613576357255	-261.718028397425
1941	0.0482508812321093	0.0184370908208608	0.393434465768425	0.98185544846709	0.149613576357255	-262.726874787949
1942	0.0581707780986051	0.0184370908208608	0.393434465768425	0.98185544846709	0.149613576357255	-262.272669659421
1943	0.0581707780986051	0.0184370908208608	0.393434465768425	0.98185544846709	0.149613576357255	-262.272669659421
1944	0.0538779574642429	0.0184370908208608	0.893625324689907	0.98185544846709	0.175388512079645	-262.380582118526
1945	0.0538779574642429	0.0184370908208608	0.893625324689907	0.98185544846709	0.150182908528141	-261.627903935683
1946	0.0538779574642429	0.0184370908208608	0.798677688800336	0.98185544846709	0.150182908528141	-261.621572203004
1947	0.0538779574642429	0.018640352957883	0.205825715831667	0.98185544846709	0.150182908528141	-261.735403740883
1948	0.0542955263429267	0.018640352957883	0.854713489325215	0.98185544846709	0.150182908528141	-261.710799062256
1949	0.0539912763414508	0.018640352957883	0.556034298949977	0.98185544846709	0.150182908528141	-261.693809402635
1950	0.0539912763414508	0.018640352957883	0.616236595215031	0.98185544846709	0.150182908528141	-261.692064818417
1951	0.0539912763414508	0.018640352957883	0.616236595215031	0.98185544846709	0.150182908528141	-261.692064818417
1952	0.0539912763414508	0.018640352957883	0.616236595215031	0.98185544846709	0.150182908528141	-261.692064818417
1953	0.0539912763414508	0.018640352957883	0.492133106863447	0.98185544846709	0.158128635318888	-261.788369871579
1954	0.0509858301183026	0.018640352957883	0.492133106863447	0.98185544846709	0.158128635318888	-261.860389357553
1955	0.0509858301183026	0.0135505478097381	0.492133106863447	0.98185544846709	0.158128635318888	-261.111921300639
1956	0.0509858301183026	0.0135505478097381	0.728669331186084	0.98185544846709	0.158128635318888	-261.032560156669
1957	0.0509858301183026	0.0137460164259894	0.728669331186084	0.98185544846709	0.158128635318888	-261.025382110968
1958	0.0509858301183026	0.0128453518422724	0.499406532638049	0.98185544846709	0.158128635318888	-261.176941177457
1959	0.0509858301183026	0.0128453518422724	0.746197232820599	0.999088208311982	0.158128635318888	-261.465614181059
1960	0.0509858301183026	0.0128453518422724	0.746197232820599	0.999088208311982	0.158128635318888	-261.465614181059
1961	0.0509858301183026	0.0128453518422724	0.571158170342932	0.999088208311982	0.158128635318888	-261.472852529635
1962	0.0509858301183026	0.0128453518422724	0.788502167647283	0.999088208311982	0.158128635318888	-261.46387658607
1963	0.0509858301183026	0.0173859083489133	0.823060995279317	0.968266776153826	0.158128635318888	-261.525049328709
1964	0.0509858301183026	0.0173859083489133	0.823060995279317	0.968266776153826	0.153345972293656	-261.554817681579
1965	0.0509858301183026	0.0173859083489133	0.823060995279317	0.968266776153826	0.147528578817666	-261.667170828941
1966	0.0509858301183026	0.00855094039204917	0.989521677778763	0.968266776153826	0.147528578817666	-262.437427260417
1967	0.0509858301183026	0.00855094039204917	0.769698268885381	0.968266776153826	0.147528578817666	-262.505595323773
1968	0.0509858301183026	0.00855094039204917	0.769698268885381	0.968266776153826	0.147528578817666	-262.505595323773
1969	0.0509858301183026	0.0147308937729992	0.813117193866104	0.968266776153826	0.147528578817666	-261.141339053234
1970	0.0509858301183026	0.0147308937729992	0.673913964672101	0.968266776153826	0.155638839087092	-260.996558836113
1971	0.0509858301183026	0.0147308937729992	0.673913964672101	0.968266776153826	0.155638839087092	-260.996558836113
1972	0.0509858301183026	0.0147308937729992	0.673913964672101	0.968266776153826	0.155638839087092	-260.996558836113
1973	0.0468632895012547	0.0147308937729992	0.963655812879577	0.968266776153826	0.144219538951748	-263.012122335128
1974	0.060358385960257	0.0182661918027	0.447025439977672	0.968266776153826	0.144219538951748	-262.735654151348
1975	0.060358385960257	0.0182661918027	0.447025439977672	0.968266776153826	0.144219538951748	-262.735654151348
1976	0.0585338763465546	0.0182661918027	0.447025439977672	0.968266776153826	0.144219538951748	-262.163763043003
1977	0.0607958168332741	0.0132599428627892	0.0946206193913233	0.968266776153826	0.144219538951748	-262.072517174324
1978	0.0607958168332741	0.0132599428627892	0.68277859738613	0.968266776153826	0.144219538951748	-261.789106549676
1979	0.0607958168332741	0.0132599428627892	0.68277859738613	0.968266776153826	0.144219538951748	-261.789106549676
1980	0.0607958168332741	0.0132599428627892	0.68277859738613	0.968266776153826	0.14271837061432	-261.740539417542
1981	0.0607958168332741	0.0132599428627892	0.262413634614411	0.968266776153826	0.14271837061432	-261.879674362776
1982	0.0607958168332741	0.0132599428627892	0.863923384351296	0.968266776153826	0.14271837061432	-261.754896884365
1983	0.0607958168332741	0.0132599428627892	0.583086111852412	0.968266776153826	0.14271837061432	-261.74969133781
1984	0.0607958168332741	0.013668777993778	0.583086111852412	0.968266776153826	0.14271837061432	-261.772949810025
1985	0.0607958168332741	0.013668777993778	0.601395532056089	0.968266776153826	0.14271837061432	-261.770962780772
1986	0.0607958168332741	0.0159135320158041	0.608321501179321	0.968266776153826	0.14271837061432	-262.133945072542
1987	0.0607958168332741	0.0159135320158041	0.608321501179321	0.968266776153826	0.160774232335693	-263.10636580988
1988	0.0613187558571002	0.0159135320158041	0.396771794288627	0.968266776153826	0.160774232335693	-263.376966786095
1989	0.0613187558571002	0.0159135320158041	0.666551231762883	0.968266776153826	0.160774232335693	-263.378998861026
1990	0.0613187558571002	0.0159135320158041	0.666551231762883	0.968266776153826	0.160774232335693	-263.378998861026
1991	0.0613187558571002	0.0137476258125467	0.666551231762883	0.968266776153826	0.160774232335693	-263.003002293871
1992	0.0562665325653021	0.0137476258125467	0.0563047668727417	0.626868450562146	0.138608123883069	-260.527819229632
1993	0.0562665325653021	0.0137476258125467	0.0563047668727417	0.626868450562146	0.138608123883069	-260.527819229632
1994	0.0551252319612019	0.0137476258125467	0.0563047668727417	0.691326702155534	0.138608123883069	-260.619282328398
1995	0.0551252319612019	0.014246004779711	0.0563047668727417	0.665519530933106	0.138608123883069	-260.613594521234
1996	0.0646882670900598	0.0107829679724319	0.0563047668727417	0.665519530933106	0.138608123883069	-263.020680963969
1997	0.0646882670900598	0.0107829679724319	0.146685151823404	0.665519530933106	0.138608123883069	-262.676174484619
1998	0.0646882670900598	0.0121047550567807	0.146685151823404	0.665519530933106	0.138608123883069	-262.793022519773
1999	0.056543169673804	0.0120765155575596	0.146685151823404	0.665519530933106	0.138608123883069	-260.307661689576
[truncated: 48,001 more rows]
