# Supplementary material for: Recovery and analysis of ancient beetle DNA from subfossil packrat middens using high-throughput sequencing
Source: Sci Rep. 2021 Jun 16;11:12635. doi: 10.1038/s41598-021-91896-8 (PMC8209150; doi:10.1038/s41598-021-91896-8)
Supplement: Supplementary file 6 — Supplementary Information 6. [file 41598_2021_91896_MOESM6_ESM.zip › results_JT8.Phact_JT.filter/Stats_out_MCMC_iter_summ_stat.csv]

	Theta	DeltaD	DeltaS	Lambda	Rho	LogLik
Mean	0.0542785614289975	0.0124002646451295	0.258162776461302	0.698334561450681	0.153091827039026	-262.183158677895
Std.	0.00470894916592898	0.00411702237761679	0.241849618890267	0.244004694397662	0.0242186720381263	1.36539464843638
Acceptance ratio	0.24332	0.25134	0.27914	0.15738	0.18568	0.72294
0%	0.0370622094987998	2.96423274382882e-07	6.29470292475842e-05	0.00183181995642784	0.080693790296275	-272.480315954115
2.5%	0.0454998902208734	0.00418656993980235	0.0127942558659985	0.146651728171935	0.110519554122956	-265.614936314988
5%	0.046887441140862	0.00554071420688266	0.0245100145231868	0.224853909964019	0.116086022714489	-264.816973040055
7.5%	0.0477363266648753	0.00649292284328021	0.0338783949555319	0.281057735368007	0.120368323432127	-264.346339273511
10%	0.0484204891933388	0.00722385948818468	0.0403240052860836	0.332805639060665	0.123714837688122	-263.998385213055
12.5%	0.0489667117065381	0.00776357769886926	0.046963054551064	0.370090588025636	0.126273187709717	-263.715313431357
15%	0.0494235566896647	0.00826545073081006	0.053728892772347	0.411121890105554	0.128286415926085	-263.482134954805
17.5%	0.0498156063313274	0.00866254245412104	0.0582141760267476	0.439190301151856	0.130270338818333	-263.2901348897
20%	0.0501899446262105	0.00907087560339483	0.0643884777032038	0.468994278316716	0.132278964105288	-263.12716274629
22.5%	0.0506165922243627	0.00940272524335955	0.0704336941913999	0.497067519255868	0.134023341478048	-262.979401809865
25%	0.0509759466500893	0.00974098621176777	0.0760866230065328	0.524897540495002	0.135606299114864	-262.848279346653
27.5%	0.0513031014677022	0.0100168808678751	0.0829854164630507	0.551558427102987	0.137298087223658	-262.733469130666
30%	0.0516168806554163	0.0103559206529188	0.0888010564843738	0.580383047463469	0.139245692705402	-262.612385762745
32.5%	0.0519533514997161	0.0106469881689193	0.0965393450838346	0.604414227752034	0.141108632645918	-262.505827194747
35%	0.0523098045924006	0.0109081821644908	0.104476857086936	0.63140976398253	0.142681034073255	-262.403686513591
37.5%	0.0526434605917556	0.0111708525434597	0.113905385878568	0.656384900039178	0.144351953749088	-262.309619975501
40%	0.0529376558395984	0.0114362769464869	0.122630032880773	0.678698891357675	0.145897919438428	-262.220146806244
42.5%	0.0532832266353443	0.0116987226794977	0.133086870973718	0.698396340041031	0.147439420614528	-262.134611686217
45%	0.0535853132253817	0.0119956395314875	0.142611970574618	0.718361262319158	0.148902385880289	-262.052775879624
47.5%	0.0538402699922925	0.0121886067726258	0.15309090825311	0.740230447793181	0.150136905416368	-261.968410219847
50%	0.0541351099254357	0.0123906528226778	0.166647717107811	0.763203639501323	0.151722805285437	-261.893486269147
52.5%	0.0544269272149143	0.0126345382317051	0.180360524360455	0.78177038392154	0.153121362289524	-261.815398136965
55%	0.0547516790233225	0.0128948575444538	0.194003439258948	0.799103879948668	0.154614223738582	-261.744140130314
57.5%	0.055071595404078	0.0131249985718607	0.208369794484123	0.816823930359804	0.156225510183449	-261.672888216252
60%	0.0553692946775139	0.0133635046440736	0.223994268003463	0.831394336594136	0.157576412904092	-261.599472804191
62.5%	0.0556348537789113	0.0136550361819912	0.243772961517539	0.846393371638564	0.15929165996688	-261.534860757154
65%	0.0559941503872247	0.0138994903360061	0.266166840374766	0.864961641612805	0.16090584364994	-261.466765105664
67.5%	0.056316982949687	0.0141483930715448	0.287904896928186	0.87741566989086	0.162664018106881	-261.397986537533
70%	0.0566726017781013	0.0144435757951252	0.309538414624011	0.889896434446232	0.164452983410872	-261.334791741713
72.5%	0.0570111730799045	0.0147463196937729	0.338288125776249	0.899744077969203	0.166440553179012	-261.273563086988
75%	0.0573672273127952	0.0150658441131788	0.367729552710732	0.908319575496641	0.168398817900338	-261.210667793196
77.5%	0.0577294056742487	0.0153969465205095	0.401478676086404	0.919623020291475	0.170666603947405	-261.142977169273
80%	0.0582288102028589	0.015747688793974	0.441797174065292	0.927798332997175	0.173095984812357	-261.078819393171
82.5%	0.0586868505436576	0.0160839625196669	0.485082803227254	0.936904619460096	0.175467808737468	-261.009657047935
85%	0.0591978212377591	0.0164646860317847	0.533979347555338	0.946157490809814	0.178457607848667	-260.935150653554
87.5%	0.0597592910437648	0.0169480646007095	0.589894944871057	0.953826306907457	0.181563039089423	-260.858512518742
90%	0.0603794989640924	0.01752254512859	0.656141317766499	0.961417341969712	0.184824571698965	-260.77045837283
92.5%	0.061182342063864	0.0182074421562267	0.724175750762927	0.969500856456989	0.189558162435682	-260.667989311309
95%	0.0622994843599481	0.0192029365405961	0.801688461735558	0.978591679358036	0.195459152637655	-260.525961863813
97.5%	0.0639864003911393	0.020662059568602	0.895704153097149	0.987337078862603	0.204199160068052	-260.35169894957
100%	0.0758329836256871	0.03302537859449	0.999991253677822	0.999964556096262	0.277284573281122	-259.8602746514
